# Supplementary material for: Chikungunya patient transcriptional signatures faithfully recapitulated in a C57BL/6J mouse model
Source: Front Immunol. 2022 Dec 12;13:1092370. doi: 10.3389/fimmu.2022.1092370 (PMC9791225; doi:10.3389/fimmu.2022.1092370)
Supplement: Supplementary Table 1 — DEGs, orthoDEGs, and scoDEGs from mice and humans in response to CHIKV infection. [file Table_1.xlsx]

## Sheet: S1a. adult DEGs
Differentially expressed genes (EdgeR, FDR<0.05) from PBMCs of Adults infected with CHIKV compared to uninfected control group	geneID	logFC	logCPM	F	PValue	FDR
	ENSG00000000457.14_SCYL3	-0.789	3.767	25.559	4e-06	4.7e-05
	ENSG00000000938.13_FGR	0.799	7.942	29.765	1e-06	1.2e-05
	ENSG00000001461.17_NIPAL3	-1.628	3.857	153.129	0	0
	ENSG00000001617.12_SEMA3F	3.001	-1.574	29.028	1e-06	1.6e-05
	ENSG00000001630.18_CYP51A1	0.987	3.902	27.783	2e-06	2.3e-05
	ENSG00000002016.18_RAD52	-1.486	1.259	75.023	0	0
	ENSG00000002549.13_LAP3	3.24	7.862	137.41	0	0
	ENSG00000002745.13_WNT16	-2.402	-0.23	57.243	0	0
	ENSG00000002746.15_HECW1	2.652	-1.602	20.597	2.8e-05	0.000243
	ENSG00000003056.8_M6PR	-0.902	6.452	37.226	0	1e-06
	ENSG00000003096.14_KLHL13	-1.564	-0.602	20.689	2.7e-05	0.000235
	ENSG00000003393.16_ALS2	-0.534	3.716	25.068	5e-06	5.5e-05
	ENSG00000003436.16_TFPI	0.866	3.653	24.109	7e-06	7.5e-05
	ENSG00000003509.16_NDUFAF7	-0.501	2.994	20.481	2.9e-05	0.000252
	ENSG00000003756.17_RBM5	-0.382	6.507	20.038	3.5e-05	0.000293
	ENSG00000003989.18_SLC7A2	2.541	-1.782	26.302	5e-06	5.3e-05
	ENSG00000004468.13_CD38	1.297	3.718	23.663	9e-06	8.7e-05
	ENSG00000004660.15_CAMKK1	1.217	2.67	51.782	0	0
	ENSG00000004700.16_RECQL	-1.393	5.164	81.985	0	0
	ENSG00000004864.14_SLC25A13	0.645	2.86	33.164	0	4e-06
	ENSG00000005102.14_MEOX1	-2.532	-0.997	39.116	0	1e-06
	ENSG00000005175.10_RPAP3	-0.936	4.412	50.425	0	0
	ENSG00000005238.20_FAM214B	0.709	5.159	23.1	1.1e-05	0.000104
	ENSG00000005448.17_WDR54	-1.336	0.642	35.648	0	2e-06
	ENSG00000005469.12_CROT	-1.351	1.821	51.662	0	0
	ENSG00000005471.19_ABCB4	-1.328	0.92	31.525	1e-06	7e-06
	ENSG00000005483.22_KMT2E	0.859	7.271	55.912	0	0
	ENSG00000005486.17_RHBDD2	1.328	1.591	49.909	0	0
	ENSG00000005700.15_IBTK	-0.644	5.295	59.939	0	0
	ENSG00000005801.18_ZNF195	-0.582	3.357	26.54	3e-06	3.4e-05
	ENSG00000005810.20_MYCBP2	-0.623	7.043	29.931	1e-06	1.2e-05
	ENSG00000005889.16_ZFX	0.454	6.487	18.855	5.5e-05	0.000444
	ENSG00000005981.13_ASB4	2.443	-1.878	21.858	3.2e-05	0.000271
	ENSG00000006015.18_REX1BD	-1.209	2.812	70.296	0	0
	ENSG00000006071.16_ABCC8	3.663	-0.991	46.596	0	0
	ENSG00000006118.15_TMEM132A	1.34	1.15	32.5	0	5e-06
	ENSG00000006194.10_ZNF263	-0.579	4.195	34.782	0	3e-06
	ENSG00000006210.7_CX3CL1	2.677	-1.65	27.158	2e-06	2.8e-05
	ENSG00000006327.14_TNFRSF12A	2.306	3.279	75.138	0	0
	ENSG00000006451.8_RALA	-0.998	2.72	38.655	0	1e-06
	ENSG00000006453.14_BAIAP2L1	1.696	0.998	71.397	0	0
	ENSG00000006530.18_AGK	-0.517	3.484	23.16	1e-05	0.000103
	ENSG00000006555.11_TTC22	-1.966	1.46	73.058	0	0
	ENSG00000006607.14_FARP2	0.693	3.737	31.808	0	7e-06
	ENSG00000006625.18_GGCT	-1.081	2.241	58.079	0	0
	ENSG00000006634.8_DBF4	1.078	4.658	52.273	0	0
	ENSG00000006715.16_VPS41	-1.212	4.948	82.498	0	0
	ENSG00000006744.19_ELAC2	-1.03	3.454	59.525	0	0
	ENSG00000006757.12_PNPLA4	-1.489	0.312	37.19	0	1e-06
	ENSG00000007202.15_KIAA0100	-0.652	5.871	37.116	0	1e-06
	ENSG00000007255.10_TRAPPC6A	-1.323	1.605	45.489	0	0
	ENSG00000007264.15_MATK	-1.572	3.039	73.039	0	0
	ENSG00000007312.13_CD79B	-1.793	4.049	145.799	0	0
	ENSG00000007516.14_BAIAP3	-1.704	0.648	39.266	0	1e-06
	ENSG00000007520.4_TSR3	-0.626	3.065	28.032	2e-06	2.2e-05
	ENSG00000007923.17_DNAJC11	-0.776	2.56	35.175	0	2e-06
	ENSG00000007944.15_MYLIP	1.186	6.442	61.455	0	0
	ENSG00000008018.9_PSMB1	0.556	5.876	28.795	1e-06	1.7e-05
	ENSG00000008083.14_JARID2	0.876	6.393	42.593	0	0
	ENSG00000008118.10_CAMK1G	2.96	-1.505	33.519	0	4e-06
	ENSG00000008256.16_CYTH3	-1.094	1.896	44.016	0	0
	ENSG00000008277.15_ADAM22	-1.082	0.991	23.523	9e-06	9.1e-05
	ENSG00000008311.16_AASS	-0.966	1.128	22.046	1.6e-05	0.000149
	ENSG00000008405.12_CRY1	0.791	3.633	30.968	1e-06	9e-06
	ENSG00000008517.19_IL32	-1.82	2.312	71.034	0	0
	ENSG00000008869.12_HEATR5B	-0.657	5.178	41.023	0	0
	ENSG00000009335.18_UBE3C	-0.74	5.154	67.059	0	0
	ENSG00000009413.16_REV3L	-0.569	5.032	32.454	0	5e-06
	ENSG00000009709.12_PAX7	3.271	-1.719	33.09	1e-06	1.2e-05
	ENSG00000009765.15_IYD	2.495	-1.477	23.277	1e-05	9.9e-05
	ENSG00000009790.15_TRAF3IP3	-1.356	5.548	88.669	0	0
	ENSG00000009954.11_BAZ1B	-0.685	5.434	56.13	0	0
	ENSG00000010030.14_ETV7	3.512	3.816	80.58	0	0
	ENSG00000010072.16_SPRTN	1.169	4.674	95.381	0	0
	ENSG00000010165.20_METTL13	-2.106	2.334	86.028	0	0
	ENSG00000010219.14_DYRK4	-1.16	1.794	51.692	0	0
	ENSG00000010244.19_ZNF207	0.787	7.601	81.776	0	0
	ENSG00000010292.13_NCAPD2	-1.568	3.659	110.781	0	0
	ENSG00000010610.10_CD4	-1.32	3.832	42.125	0	0
	ENSG00000010704.19_HFE	-1.052	1.538	24.581	6e-06	6.5e-05
	ENSG00000010810.17_FYN	-0.772	5.782	57.281	0	0
	ENSG00000011114.15_BTBD7	-0.489	4.163	30.308	1e-06	1.1e-05
	ENSG00000011132.12_APBA3	-0.61	2.472	23.126	1.1e-05	0.000104
	ENSG00000011143.19_MKS1	-1.119	1.14	45.946	0	0
	ENSG00000011405.14_PIK3C2A	0.509	5.781	36.247	0	2e-06
	ENSG00000011422.12_PLAUR	2.084	6.192	136.482	0	0
	ENSG00000011485.15_PPP5C	-1.173	2.714	63.166	0	0
	ENSG00000011566.15_MAP4K3	0.526	3.212	20.765	2.6e-05	0.000229
	ENSG00000011600.12_TYROBP	0.871	6.953	24.58	6e-06	6.5e-05
	ENSG00000012124.17_CD22	-1.432	2.153	34.037	0	3e-06
	ENSG00000012171.20_SEMA3B	2.077	-0.007	50.023	0	0
	ENSG00000012174.12_MBTPS2	-0.902	1.171	21.17	2.2e-05	0.000199
	ENSG00000012232.10_EXTL3	-0.973	4.279	31.852	0	7e-06
	ENSG00000012822.16_CALCOCO1	-0.661	4.88	37.943	0	1e-06
	ENSG00000012963.15_UBR7	-0.823	3.821	44.892	0	0
	ENSG00000013288.9_MAN2B2	-0.706	3.832	27.529	2e-06	2.5e-05
	ENSG00000013293.6_SLC7A14	2.528	-1.491	21.805	1.7e-05	0.000161
	ENSG00000013297.12_CLDN11	2.364	-1.683	18.88	5.5e-05	0.00044
	ENSG00000013374.17_NUB1	1.944	6.844	101.871	0	0
	ENSG00000013375.16_PGM3	-0.562	3.108	20.605	2.8e-05	0.000242
	ENSG00000013441.17_CLK1	0.96	7.694	95.437	0	0
	ENSG00000013503.10_POLR3B	-1.504	1.855	84.86	0	0
	ENSG00000013588.9_GPRC5A	2.865	-1.353	28.989	1e-06	1.6e-05
	ENSG00000013810.21_TACC3	-1.118	3.796	54.061	0	0
	ENSG00000014123.10_UFL1	-0.942	4.553	82.456	0	0
	ENSG00000014138.9_POLA2	-1.005	1.273	22.875	1.2e-05	0.000113
	ENSG00000014164.7_ZC3H3	1.607	2.172	44.608	0	0
	ENSG00000014641.21_MDH1	-0.557	4.466	21.864	1.7e-05	0.000158
	ENSG00000014824.14_SLC30A9	-0.499	4.948	20.415	3e-05	0.000258
	ENSG00000014919.13_COX15	-1.548	3.729	59.563	0	0
	ENSG00000015153.15_YAF2	0.899	5.152	98.653	0	0
	ENSG00000015171.20_ZMYND11	-1.513	4.606	145.144	0	0
	ENSG00000015475.19_BID	0.966	6.746	28.739	1e-06	1.7e-05
	ENSG00000015479.20_MATR3	0.547	8.369	26.536	3e-06	3.4e-05
	ENSG00000015532.10_XYLT2	-1.19	2.018	59.487	0	0
	ENSG00000015676.18_NUDCD3	-1.202	4.003	89.136	0	0
	ENSG00000016864.19_GLT8D1	-1.276	3.275	76.125	0	0
	ENSG00000018189.13_RUFY3	0.664	4.342	30.974	1e-06	9e-06
	ENSG00000018510.18_AGPS	-0.455	4.753	26.922	3e-06	3e-05
	ENSG00000018607.8_ZNF285CP	2.449	-1.795	23.241	1e-05	0.0001
	ENSG00000018625.15_ATP1A2	2.352	-1.82	24.068	4.1e-05	0.000337
	ENSG00000018699.13_TTC27	-0.7	2.967	42.877	0	0
	ENSG00000018869.18_ZNF582	-1.883	0.993	59.169	0	0
	ENSG00000019144.20_PHLDB1	2.905	-0.682	30.977	1e-06	9e-06
	ENSG00000019169.11_MARCO	2.255	3.363	78.188	0	0
	ENSG00000019549.13_SNAI2	2.514	-1.865	24.537	1.3e-05	0.000125
	ENSG00000019991.18_HGF	-1.15	2.728	27.452	2e-06	2.6e-05
	ENSG00000020256.20_ZFP64	-1.66	0.309	31.147	1e-06	8e-06
	ENSG00000020577.14_SAMD4A	1.877	2.734	67.48	0	0
	ENSG00000020922.13_MRE11	-0.782	4.591	71.94	0	0
	ENSG00000021300.14_PLEKHB1	-2.498	0.041	64.014	0	0
	ENSG00000021355.13_SERPINB1	1.222	7.635	42.87	0	0
	ENSG00000021776.11_AQR	-0.868	5.298	91.473	0	0
	ENSG00000023171.20_GRAMD1B	1.758	2.932	49.191	0	0
	ENSG00000023191.17_RNH1	0.828	5.481	32.906	0	5e-06
	ENSG00000023228.14_NDUFS1	-0.693	5.114	34.88	0	3e-06
	ENSG00000023318.9_ERP44	1.125	5.687	87.86	0	0
	ENSG00000023330.15_ALAS1	0.733	3.643	29.76	1e-06	1.3e-05
	ENSG00000023516.9_AKAP11	-1.506	4.266	65.628	0	0
	ENSG00000023572.10_GLRX2	-0.917	3.87	56.617	0	0
	ENSG00000023608.5_SNAPC1	0.905	2.671	22.66	1.3e-05	0.000121
	ENSG00000023892.11_DEF6	-0.788	5.497	27.443	2e-06	2.6e-05
	ENSG00000023902.14_PLEKHO1	0.546	6.452	22.035	1.6e-05	0.000149
	ENSG00000025708.14_TYMP	1.297	7.538	35.503	0	2e-06
	ENSG00000026103.24_FAS	0.877	6.82	22.565	1.3e-05	0.000125
	ENSG00000026559.14_KCNG1	-2.176	-0.81	31.553	1e-06	7e-06
	ENSG00000027001.10_MIPEP	-1.558	0.813	53.673	0	0
	ENSG00000027075.17_PRKCH	-0.888	6.243	49.466	0	0
	ENSG00000027697.16_IFNGR1	1.247	8.531	48.703	0	0
	ENSG00000028116.18_VRK2	0.762	5.14	25.989	4e-06	4.1e-05
	ENSG00000028137.19_TNFRSF1B	0.893	7.406	32.062	0	6e-06
	ENSG00000028310.18_BRD9	-0.519	3.307	23.208	1e-05	0.000101
	ENSG00000028528.15_SNX1	-0.808	5.161	47.136	0	0
	ENSG00000028839.10_TBPL1	0.659	5.491	21.45	2e-05	0.000182
	ENSG00000029153.15_ARNTL2	1.037	1.758	20.118	3.4e-05	0.000285
	ENSG00000029363.17_BCLAF1	1.335	8.809	74.269	0	0
	ENSG00000029364.12_SLC39A9	-0.691	4.875	60.646	0	0
	ENSG00000029639.11_TFB1M	-2.197	1.65	72.147	0	0
	ENSG00000029993.15_HMGB3	1.258	1.379	38.119	0	1e-06
	ENSG00000030066.14_NUP160	-0.985	4.001	60.706	0	0
	ENSG00000030110.14_BAK1	1.219	4.382	70.353	0	0
	ENSG00000030419.17_IKZF2	-1.614	4.475	69.543	0	0
	ENSG00000030582.18_GRN	0.959	5.391	23.086	1.1e-05	0.000105
	ENSG00000031003.11_FAM13B	0.721	6.765	31.63	1e-06	7e-06
	ENSG00000031691.7_CENPQ	-1.584	1.208	45.177	0	0
	ENSG00000031698.13_SARS1	-0.588	5.386	34.933	0	3e-06
	ENSG00000032219.19_ARID4A	0.871	6.464	58.365	0	0
	ENSG00000032389.13_EIPR1	-1.108	2.474	45.964	0	0
	ENSG00000033011.14_ALG1	-1.146	2.126	38.339	0	1e-06
	ENSG00000033030.15_ZCCHC8	0.631	4.104	34.424	0	3e-06
	ENSG00000033050.9_ABCF2	-1.222	1.233	35.822	0	2e-06
	ENSG00000033327.13_GAB2	1.653	5.359	86.272	0	0
	ENSG00000033627.17_ATP6V0A1	0.872	4.649	41.523	0	0
	ENSG00000033867.17_SLC4A7	-1.464	4.78	99.787	0	0
	ENSG00000034053.15_APBA2	-1.299	2.878	47.434	0	0
	ENSG00000034510.6_TMSB10	1.263	9.652	62.153	0	0
	ENSG00000034677.13_RNF19A	0.963	7.43	71.93	0	0
	ENSG00000034693.15_PEX3	-1.057	2.066	59.139	0	0
	ENSG00000035115.22_SH3YL1	-1.408	3.112	64.967	0	0
	ENSG00000035664.11_DAPK2	-1.435	3.566	55.668	0	0
	ENSG00000036549.13_ZZZ3	-0.764	4.951	70.173	0	0
	ENSG00000036828.17_CASR	2.354	-1.381	21.587	1.9e-05	0.000173
	ENSG00000037474.15_NSUN2	-0.671	4.536	42.216	0	0
	ENSG00000037757.14_MRI1	-1.94	2.351	93.086	0	0
	ENSG00000037897.17_METTL1	-1.227	-0.454	18.687	5.9e-05	0.000472
	ENSG00000038210.14_PI4K2B	1.114	5.302	42.266	0	0
	ENSG00000038219.13_BOD1L1	-0.547	7.189	23.717	8e-06	8.6e-05
	ENSG00000038945.15_MSR1	3.903	5.542	123.628	0	0
	ENSG00000039123.16_MTREX	-0.632	5.006	49.872	0	0
	ENSG00000039523.20_RIPOR1	1.317	2.917	28.489	2e-06	1.9e-05
	ENSG00000040275.17_SPDL1	-0.671	2.03	20.159	3.3e-05	0.000281
	ENSG00000040531.16_CTNS	-0.741	1.907	22.737	1.2e-05	0.000118
	ENSG00000040933.16_INPP4A	-1.385	5.032	69.191	0	0
	ENSG00000041357.16_PSMA4	0.828	6.21	42.696	0	0
	ENSG00000042088.14_TDP1	-0.5	3.475	22.264	1.5e-05	0.000138
	ENSG00000042304.13_C2orf83	2.336	-1.892	22.703	3.1e-05	0.000268
	ENSG00000042445.14_RETSAT	-1.277	2.604	42.68	0	0
	ENSG00000042493.16_CAPG	1.201	4.728	48.227	0	0
	ENSG00000042980.13_ADAM28	-0.793	3.173	20.551	2.8e-05	0.000246
	ENSG00000043462.13_LCP2	1.258	6.042	56.3	0	0
	ENSG00000043514.17_TRIT1	-1.018	2.48	56.437	0	0
	ENSG00000044446.12_PHKA2	-0.646	3.366	26.184	3e-06	3.8e-05
	ENSG00000044574.9_HSPA5	1.734	7.309	67.867	0	0
	ENSG00000046653.15_GPM6B	-1.097	0.857	23.215	1e-05	0.000101
	ENSG00000047249.18_ATP6V1H	0.641	4.054	48.669	0	0
	ENSG00000047315.17_POLR2B	-0.987	6.137	114.413	0	0
	ENSG00000047365.13_ARAP2	0.465	7.147	18.801	5.6e-05	0.000453
	ENSG00000047410.14_TPR	-0.678	7.233	37.451	0	1e-06
	ENSG00000047579.20_DTNBP1	0.814	2.39	38.447	0	1e-06
	ENSG00000047634.15_SCML1	2.078	3.141	123.976	0	0
	ENSG00000047932.14_GOPC	-1.867	4.528	116.556	0	0
	ENSG00000048028.11_USP28	-1.441	4.089	97.605	0	0
	ENSG00000048052.24_HDAC9	-1.695	3.832	160.584	0	0
	ENSG00000048162.22_NOP16	-0.718	1.431	20.501	2.9e-05	0.000251
	ENSG00000048405.11_ZNF800	0.763	5.833	57.457	0	0
	ENSG00000048462.11_TNFRSF17	-1.803	1.25	22.079	1.6e-05	0.000147
	ENSG00000048540.16_LMO3	2.53	-1.624	21.298	2.1e-05	0.000191
	ENSG00000049167.16_ERCC8	-1.166	2.901	96.177	0	0
	ENSG00000049239.13_H6PD	-1.245	3.182	29.762	1e-06	1.2e-05
	ENSG00000049245.13_VAMP3	0.602	6.238	20.301	3.1e-05	0.000268
	ENSG00000049249.9_TNFRSF9	-1.851	1.691	71.125	0	0
	ENSG00000049656.14_CLPTM1L	-0.474	4.624	19.889	3.7e-05	0.000308
	ENSG00000049769.14_PPP1R3F	-1.806	0.581	46.169	0	0
	ENSG00000049883.15_PTCD2	-1.306	1.192	50.231	0	0
	ENSG00000050344.9_NFE2L3	-0.74	3.81	27.44	2e-06	2.6e-05
	ENSG00000050405.14_LIMA1	-2.478	2.398	142.696	0	0
	ENSG00000050438.17_SLC4A8	-0.915	1.468	24.923	5e-06	5.8e-05
	ENSG00000051108.15_HERPUD1	0.879	5.883	66.581	0	0
	ENSG00000051596.10_THOC3	-1.761	2.631	74.485	0	0
	ENSG00000052723.12_SIKE1	-0.521	4.934	22.615	1.3e-05	0.000123
	ENSG00000052749.14_RRP12	0.744	4.332	20.182	3.3e-05	0.000278
	ENSG00000052795.13_FNIP2	1.598	5.083	102.291	0	0
	ENSG00000052841.15_TTC17	-0.626	5.568	47.665	0	0
	ENSG00000053371.13_AKR7A2	-1.161	2.666	76.794	0	0
	ENSG00000053372.5_MRTO4	-1.264	2.414	75.808	0	0
	ENSG00000053524.13_MCF2L2	0.762	1.378	19.952	3.6e-05	0.000302
	ENSG00000053770.12_AP5M1	-0.804	5.284	39.258	0	1e-06
	ENSG00000053900.11_ANAPC4	-0.835	3.848	57.12	0	0
	ENSG00000054116.12_TRAPPC3	-0.709	4.391	33.329	0	4e-06
	ENSG00000054219.11_LY75	-1.548	5.581	90.177	0	0
	ENSG00000054267.22_ARID4B	1.194	7.666	110.354	0	0
	ENSG00000054277.14_OPN3	-1.236	2.553	53.405	0	0
	ENSG00000054392.13_HHAT	-1.195	0.257	26.939	3e-06	3e-05
	ENSG00000054598.9_FOXC1	2.891	-0.237	48.911	0	0
	ENSG00000054611.14_TBC1D22A	-0.446	3.966	21.58	1.9e-05	0.000174
	ENSG00000054967.13_RELT	1.151	5.934	102.691	0	0
	ENSG00000055070.17_SZRD1	0.967	4.951	71.24	0	0
	ENSG00000055163.20_CYFIP2	-1.384	5.318	63.562	0	0
	ENSG00000055208.19_TAB2	0.417	6.634	21.307	2.1e-05	0.00019
	ENSG00000055211.14_GINM1	0.522	4.539	20.748	2.6e-05	0.000231
	ENSG00000055332.19_EIF2AK2	2.669	7.322	125.971	0	0
	ENSG00000055917.16_PUM2	-0.623	6.17	32.114	0	6e-06
	ENSG00000055950.17_MRPL43	-0.773	3.263	40.57	0	1e-06
	ENSG00000055955.17_ITIH4	1.902	1.843	80.257	0	0
	ENSG00000056050.7_HPF1	-1.016	2.152	37.663	0	1e-06
	ENSG00000056487.16_PHF21B	2.371	-1.886	25.328	1.5e-05	0.000138
	ENSG00000056736.10_IL17RB	-1.266	0.06	22.963	1.1e-05	0.00011
	ENSG00000056972.20_TRAF3IP2	1.286	1.639	27.319	2e-06	2.7e-05
	ENSG00000057252.13_SOAT1	-0.931	5.307	61.504	0	0
	ENSG00000057608.17_GDI2	-0.575	7.053	29.17	1e-06	1.5e-05
	ENSG00000057663.16_ATG5	0.462	5.086	18.959	5.3e-05	0.000428
	ENSG00000057704.13_TMCC3	1.039	6.236	29.95	1e-06	1.2e-05
	ENSG00000057935.14_MTA3	-0.857	1.424	23.864	8e-06	8.2e-05
	ENSG00000058056.10_USP13	-1.839	1.231	63.639	0	0
	ENSG00000058063.16_ATP11B	0.601	7.669	26.01	4e-06	4.1e-05
	ENSG00000058404.20_CAMK2B	2.748	-1.635	25.493	4e-06	4.8e-05
	ENSG00000058453.17_CROCC	-1.302	2.171	47.945	0	0
	ENSG00000058668.15_ATP2B4	-1.162	4.879	31.948	0	6e-06
	ENSG00000058673.17_ZC3H11A	0.533	7.468	33.727	0	4e-06
	ENSG00000058729.11_RIOK2	-0.733	3.678	55.414	0	0
	ENSG00000058804.12_NDC1	-0.586	3.875	31.678	1e-06	7e-06
	ENSG00000058866.15_DGKG	-1.076	1.725	55.072	0	0
	ENSG00000059378.13_PARP12	2.013	6.281	92.5	0	0
	ENSG00000059573.9_ALDH18A1	-2.2	2.509	129.49	0	0
	ENSG00000059588.10_TARBP1	-0.757	3.567	39.018	0	1e-06
	ENSG00000059691.12_GATB	-1.223	1.656	50.509	0	0
	ENSG00000059728.11_MXD1	1.484	9.157	70.414	0	0
	ENSG00000059758.8_CDK17	1.228	6.678	132.042	0	0
	ENSG00000059769.20_DNAJC25	1.931	3.294	82.618	0	0
	ENSG00000059804.16_SLC2A3	1.39	9.268	51	0	0
	ENSG00000060069.18_CTDP1	0.871	5.197	35.831	0	2e-06
	ENSG00000060491.17_OGFR	0.679	6.278	29.7	1e-06	1.3e-05
	ENSG00000060558.4_GNA15	2.61	5.168	198.273	0	0
	ENSG00000060642.12_PIGV	-1.142	2.51	53.248	0	0
	ENSG00000060656.20_PTPRU	2.733	-0.709	32.176	0	6e-06
	ENSG00000060688.13_SNRNP40	-1.068	3.818	79.925	0	0
	ENSG00000060762.19_MPC1	0.688	4.197	27.298	2e-06	2.7e-05
	ENSG00000061656.11_SPAG4	2.006	-0.855	21.571	1.9e-05	0.000174
	ENSG00000061938.21_TNK2	0.816	4.33	28.886	1e-06	1.6e-05
	ENSG00000061987.16_MON2	-0.409	5.511	22.378	1.4e-05	0.000133
	ENSG00000062194.16_GPBP1	0.662	7.686	38.302	0	1e-06
	ENSG00000062370.17_ZNF112	-2.535	-0.901	45.514	0	0
	ENSG00000062598.18_ELMO2	1.722	5.68	128.06	0	0
	ENSG00000062725.10_APPBP2	-0.775	4.898	45.538	0	0
	ENSG00000062822.16_POLD1	-0.875	2.072	39.299	0	1e-06
	ENSG00000063046.18_EIF4B	-1.291	8.191	81.1	0	0
	ENSG00000063177.13_RPL18	-0.619	7.7	23.687	9e-06	8.7e-05
	ENSG00000063244.13_U2AF2	-0.5	4.426	27.973	2e-06	2.2e-05
	ENSG00000063322.15_MED29	0.663	4.338	39.758	0	1e-06
	ENSG00000063601.17_MTMR1	-0.527	4.215	22.212	1.5e-05	0.00014
	ENSG00000064012.24_CASP8	0.581	7.477	21.171	2.2e-05	0.000199
	ENSG00000064102.15_INTS13	-0.623	3.256	32.67	0	5e-06
	ENSG00000064115.11_TM7SF3	-1.089	3.756	54.229	0	0
	ENSG00000064545.15_TMEM161A	-1.948	-0.179	37.067	0	1e-06
	ENSG00000064601.21_CTSA	0.586	5.311	30.011	1e-06	1.2e-05
	ENSG00000064651.14_SLC12A2	-0.861	3.007	44.374	0	0
	ENSG00000064687.13_ABCA7	-1.169	4.273	39.373	0	1e-06
	ENSG00000064932.16_SBNO2	1.514	5.825	69.329	0	0
	ENSG00000064933.19_PMS1	-1.15	3.462	96.661	0	0
	ENSG00000064989.13_CALCRL	-1.054	1.178	22.753	1.2e-05	0.000118
	ENSG00000065000.19_AP3D1	-0.719	4.139	32.825	0	5e-06
	ENSG00000065057.9_NTHL1	-1.655	0.583	44.232	0	0
	ENSG00000065135.12_GNAI3	0.733	7.843	19.167	4.9e-05	0.000397
	ENSG00000065150.21_IPO5	-1.158	4.591	89.089	0	0
	ENSG00000065154.12_OAT	0.674	6.022	21.444	2e-05	0.000182
	ENSG00000065183.16_WDR3	-1.784	3.334	140.653	0	0
	ENSG00000065268.11_WDR18	-0.774	1.458	20.813	2.6e-05	0.000226
	ENSG00000065308.5_TRAM2	-0.977	2.118	19.4	4.4e-05	0.000365
	ENSG00000065357.20_DGKA	-0.903	4.07	33.972	0	3e-06
	ENSG00000065413.20_ANKRD44	-1.549	7.269	81.118	0	0
	ENSG00000065548.18_ZC3H15	0.982	6.113	76.51	0	0
	ENSG00000065559.15_MAP2K4	-0.911	5.538	63.076	0	0
	ENSG00000065675.16_PRKCQ	-0.55	4.375	24.795	6e-06	6e-05
	ENSG00000065802.12_ASB1	-0.741	3.082	31.931	0	6e-06
	ENSG00000065883.17_CDK13	-0.508	6.122	41.429	0	0
	ENSG00000065911.13_MTHFD2	1.76	6.047	109.849	0	0
	ENSG00000065923.10_SLC9A7	-1.092	3.564	43.357	0	0
	ENSG00000066027.12_PPP2R5A	-0.715	6.174	32.353	0	6e-06
	ENSG00000066044.15_ELAVL1	-0.88	3.304	52.247	0	0
	ENSG00000066135.13_KDM4A	-0.594	4.285	25.984	4e-06	4.1e-05
	ENSG00000066230.12_SLC9A3	-1.361	0.034	19.429	4.4e-05	0.000362
	ENSG00000066322.15_ELOVL1	-0.498	3.843	18.938	5.3e-05	0.000431
	ENSG00000066336.12_SPI1	0.977	3.974	27.085	2e-06	2.9e-05
	ENSG00000066405.13_CLDN18	2.701	-1.352	28.521	2e-06	1.8e-05
	ENSG00000066427.25_ATXN3	-0.405	5.154	22.144	1.5e-05	0.000144
	ENSG00000066455.13_GOLGA5	-0.595	4.325	25.551	4e-06	4.7e-05
	ENSG00000066468.24_FGFR2	-2.204	0.158	36.394	0	2e-06
	ENSG00000066583.12_ISOC1	-1.356	2.488	114.636	0	0
	ENSG00000066739.12_ATG2B	-0.452	4.995	19.435	4.4e-05	0.000361
	ENSG00000066933.16_MYO9A	-1.206	4.445	137.883	0	0
	ENSG00000067064.13_IDI1	1.847	7.452	81.928	0	0
	ENSG00000067066.17_SP100	1.045	7.989	49.873	0	0
	ENSG00000067082.15_KLF6	1.469	8.309	132.823	0	0
	ENSG00000067113.17_PLPP1	-1.604	-0.129	25.857	4e-06	4.3e-05
	ENSG00000067141.17_NEO1	-1.426	1.203	36.971	0	1e-06
	ENSG00000067167.8_TRAM1	0.633	7.63	33.917	0	4e-06
	ENSG00000067208.16_EVI5	-0.542	4.411	29.734	1e-06	1.3e-05
	ENSG00000067221.14_STOML1	1.971	2.563	64.714	0	0
	ENSG00000067334.14_DNTTIP2	1.245	6.401	95.399	0	0
	ENSG00000067369.14_TP53BP1	0.942	5.173	49.919	0	0
	ENSG00000067533.6_RRP15	-0.626	3.121	20.432	3e-05	0.000256
	ENSG00000067596.12_DHX8	0.558	5.975	35.232	0	2e-06
	ENSG00000067606.17_PRKCZ	-1.32	1.697	49.525	0	0
	ENSG00000067704.10_IARS2	-1.619	4.497	119.899	0	0
	ENSG00000067840.13_PDZD4	-1.562	2.636	76.953	0	0
	ENSG00000067992.17_PDK3	-0.928	5.497	43.069	0	0
	ENSG00000068028.18_RASSF1	-0.996	4.488	47.708	0	0
	ENSG00000068079.8_IFI35	2.797	6.094	96.711	0	0
	ENSG00000068097.16_HEATR6	-0.658	2.573	23.862	8e-06	8.2e-05
	ENSG00000068305.18_MEF2A	1.329	5.591	108.042	0	0
	ENSG00000068308.15_OTUD5	0.765	4.053	33.737	0	4e-06
	ENSG00000068323.17_TFE3	0.986	4.602	66.511	0	0
	ENSG00000068400.13_GRIPAP1	0.611	4.176	39.821	0	1e-06
	ENSG00000068654.17_POLR1A	-1.258	2.515	34.6	0	3e-06
	ENSG00000068697.7_LAPTM4A	1.668	6.002	144.933	0	0
	ENSG00000068745.15_IP6K2	0.753	4.427	66.488	0	0
	ENSG00000068796.19_KIF2A	-0.56	6.621	27.207	2e-06	2.8e-05
	ENSG00000068831.19_RASGRP2	-0.907	5.62	64.115	0	0
	ENSG00000068885.15_IFT80	-0.585	3.862	24.443	6e-06	6.8e-05
	ENSG00000068903.21_SIRT2	0.478	3.038	23.263	1e-05	9.9e-05
	ENSG00000069020.19_MAST4	-0.939	2.261	30.886	1e-06	9e-06
	ENSG00000069248.12_NUP133	-0.791	4.546	65.707	0	0
	ENSG00000069329.18_VPS35	-0.832	5.917	41.701	0	0
	ENSG00000069345.12_DNAJA2	0.602	6.612	24.842	6e-06	5.9e-05
	ENSG00000069399.15_BCL3	2.506	3.55	125.093	0	0
	ENSG00000069431.14_ABCC9	3.363	-1.568	35.504	0	2e-06
	ENSG00000069493.15_CLEC2D	-1.17	5.893	69.216	0	0
	ENSG00000069849.11_ATP1B3	0.674	4.948	26.687	3e-06	3.3e-05
	ENSG00000069956.14_MAPK6	2.015	6.178	147.646	0	0
	ENSG00000069974.16_RAB27A	-1.037	5.523	41.508	0	0
	ENSG00000070010.19_UFD1	0.968	4.434	85.904	0	0
	ENSG00000070018.9_LRP6	-1.144	0.591	30.991	1e-06	9e-06
	ENSG00000070061.16_ELP1	-1.444	4.424	141.854	0	0
	ENSG00000070087.15_PFN2	-0.789	0.836	20.565	2.8e-05	0.000245
	ENSG00000070193.5_FGF10	2.579	-1.854	22.753	2.3e-05	0.000209
	ENSG00000070214.16_SLC44A1	-0.519	4.746	20.055	3.4e-05	0.000291
	ENSG00000070367.16_EXOC5	-0.597	5.742	33.476	0	4e-06
	ENSG00000070413.20_DGCR2	-0.888	4.119	22.736	1.2e-05	0.000118
	ENSG00000070495.15_JMJD6	2.293	6.179	166.965	0	0
	ENSG00000070501.12_POLB	0.592	4.403	19.721	3.9e-05	0.000327
	ENSG00000070526.15_ST6GALNAC1	-1.513	-0.377	19.589	4.1e-05	0.000342
	ENSG00000070540.13_WIPI1	0.843	4.85	28.842	1e-06	1.7e-05
	ENSG00000070729.14_CNGB1	2.385	-1.887	23.168	3.1e-05	0.000268
	ENSG00000070731.11_ST6GALNAC2	-1.587	2.832	54.978	0	0
	ENSG00000070759.17_TESK2	0.568	3.039	18.622	6.1e-05	0.000484
	ENSG00000070761.8_CFAP20	0.955	3.786	37.438	0	1e-06
	ENSG00000070785.17_EIF2B3	-1.333	1.74	48.797	0	0
	ENSG00000070808.17_CAMK2A	4.237	-0.92	61.571	0	0
	ENSG00000070831.18_CDC42	1.197	8.575	87.168	0	0
	ENSG00000070882.13_OSBPL3	-0.973	3.017	43.087	0	0
	ENSG00000070886.12_EPHA8	3.073	-1.762	26.888	6e-06	6.5e-05
	ENSG00000071073.13_MGAT4A	-0.548	6.538	26.202	3e-06	3.8e-05
	ENSG00000071553.18_ATP6AP1	1.182	4.958	71.611	0	0
	ENSG00000071655.18_MBD3	-0.859	3.272	31.97	0	6e-06
	ENSG00000071794.16_HLTF	-0.563	4.406	19.429	4.4e-05	0.000362
	ENSG00000071894.17_CPSF1	-1.158	1.943	29.042	1e-06	1.6e-05
	ENSG00000071967.12_CYBRD1	-1.376	4.423	68.863	0	0
	ENSG00000071991.9_CDH19	2.409	-1.81	18.927	5.4e-05	0.000433
	ENSG00000071994.11_PDCD2	-0.928	4.611	65.682	0	0
	ENSG00000072041.18_SLC6A15	2.498	-1.374	21.935	1.7e-05	0.000154
	ENSG00000072071.17_ADGRL1	-1.469	0.361	19.211	4.8e-05	0.000391
	ENSG00000072121.17_ZFYVE26	0.929	4.232	24.452	6e-06	6.7e-05
	ENSG00000072210.19_ALDH3A2	-1.354	3.793	85.901	0	0
	ENSG00000072274.13_TFRC	1.109	8.075	32.195	0	6e-06
	ENSG00000072310.18_SREBF1	0.984	2.617	19.28	4.7e-05	0.000381
	ENSG00000072364.13_AFF4	1.189	6.424	74.529	0	0
	ENSG00000072401.15_UBE2D1	1.418	7.511	39.092	0	1e-06
	ENSG00000072415.10_PALS1	1.289	4.717	80.523	0	0
	ENSG00000072682.20_P4HA2	1.803	-0.263	35.19	0	2e-06
	ENSG00000072694.22_FCGR2B	1.959	5.998	36.356	0	2e-06
	ENSG00000072803.18_FBXW11	-0.366	5.212	19.417	4.4e-05	0.000363
	ENSG00000072849.11_DERL2	0.773	5.144	64.007	0	0
	ENSG00000072858.11_SIDT1	-0.786	3.198	37.063	0	1e-06
	ENSG00000072958.9_AP1M1	-0.799	3.791	30.42	1e-06	1e-05
	ENSG00000073008.15_PVR	-0.891	1.824	24.389	7e-06	6.9e-05
	ENSG00000073111.14_MCM2	-0.779	2.076	19.158	4.9e-05	0.000398
	ENSG00000073464.13_CLCN4	-1.258	2.177	35.754	0	2e-06
	ENSG00000073536.18_NLE1	-1.246	1.029	35.926	0	2e-06
	ENSG00000073605.19_GSDMB	-0.926	2.102	21.7	1.8e-05	0.000167
	ENSG00000073756.13_PTGS2	-2.756	6.284	69.305	0	0
	ENSG00000073803.14_MAP3K13	1.885	4.527	86.709	0	0
	ENSG00000073849.16_ST6GAL1	-1.725	4.844	89.169	0	0
	ENSG00000073861.3_TBX21	-0.927	3.423	21.915	1.7e-05	0.000155
	ENSG00000073910.23_FRY	-1.461	5.294	83.036	0	0
	ENSG00000074071.15_MRPS34	-1.228	3.073	82.119	0	0
	ENSG00000074211.14_PPP2R2C	2.862	-1.411	26.741	3e-06	3.2e-05
	ENSG00000074416.16_MGLL	0.945	2.849	33.877	0	4e-06
	ENSG00000074527.13_NTN4	-2.198	-0.564	36.822	0	2e-06
	ENSG00000074582.15_BCS1L	-1.455	1.183	70.987	0	0
	ENSG00000074603.19_DPP8	-0.554	5.52	40.701	0	1e-06
	ENSG00000074660.17_SCARF1	1.817	5.046	60.33	0	0
	ENSG00000074695.6_LMAN1	-0.613	5.18	27.49	2e-06	2.5e-05
	ENSG00000074696.13_HACD3	-1.3	3.452	78.995	0	0
	ENSG00000074706.14_IPCEF1	-0.822	5.034	38.669	0	1e-06
	ENSG00000074800.16_ENO1	0.818	8.208	36.224	0	2e-06
	ENSG00000074803.21_SLC12A1	-3.038	0.817	31.731	0	7e-06
	ENSG00000074842.8_MYDGF	0.951	4.044	47.646	0	0
	ENSG00000074935.14_TUBE1	-1.124	2.241	64.304	0	0
	ENSG00000074966.11_TXK	-1.27	3.566	46.342	0	0
	ENSG00000075043.20_KCNQ2	3.389	-1.574	33.467	0	4e-06
	ENSG00000075151.24_EIF4G3	0.703	5.091	32.294	0	6e-06
	ENSG00000075188.9_NUP37	-0.757	2.471	28.841	1e-06	1.7e-05
	ENSG00000075223.14_SEMA3C	-1.568	2.534	57.855	0	0
	ENSG00000075239.14_ACAT1	-0.862	3.064	41.041	0	0
	ENSG00000075240.17_GRAMD4	-1.085	3.333	30.076	1e-06	1.1e-05
	ENSG00000075292.19_ZNF638	-0.514	7.204	19.645	4e-05	0.000336
	ENSG00000075303.13_SLC25A40	-1.145	3.396	71.068	0	0
	ENSG00000075336.12_TIMM21	-1.107	1.717	55.585	0	0
	ENSG00000075399.14_VPS9D1	1.564	2.442	75.715	0	0
	ENSG00000075407.19_ZNF37A	-1.302	3.832	74.015	0	0
	ENSG00000075420.13_FNDC3B	1.376	7.054	94.909	0	0
	ENSG00000075426.12_FOSL2	1.101	5.851	30.717	1e-06	9e-06
	ENSG00000075429.9_CACNG5	3.381	-1.431	34.231	0	3e-06
	ENSG00000075568.17_TMEM131	0.806	5.008	40.863	0	0
	ENSG00000076053.12_RBM7	1.79	5.795	233.475	0	0
	ENSG00000076248.11_UNG	-1.831	1.926	107.643	0	0
	ENSG00000076351.13_SLC46A1	-1.889	0.698	38.434	0	1e-06
	ENSG00000076554.16_TPD52	-1.372	3.366	67.812	0	0
	ENSG00000076555.16_ACACB	-1.743	1.086	67.524	0	0
	ENSG00000076604.16_TRAF4	1.718	2.719	74.964	0	0
	ENSG00000076641.4_PAG1	0.891	7.495	26.738	3e-06	3.2e-05
	ENSG00000076662.10_ICAM3	-1.118	7.381	43.597	0	0
	ENSG00000076685.19_NT5C2	1.202	7.37	51.649	0	0
	ENSG00000076924.12_XAB2	1.024	3.402	49.778	0	0
	ENSG00000076944.17_STXBP2	0.772	4.004	29.474	1e-06	1.4e-05
	ENSG00000077092.20_RARB	-0.88	0.528	19.838	3.7e-05	0.000314
	ENSG00000077097.16_TOP2B	-1.127	6.486	90.659	0	0
	ENSG00000077150.20_NFKB2	1.771	4.857	88.832	0	0
	ENSG00000077152.11_UBE2T	-1.524	-0.141	31.415	1e-06	8e-06
	ENSG00000077157.22_PPP1R12B	-1.432	4.263	69.039	0	0
	ENSG00000077232.19_DNAJC10	-1.368	5.471	126.041	0	0
	ENSG00000077279.20_DCX	4.038	-1.494	39.564	0	3e-06
	ENSG00000077327.16_SPAG6	1.759	-0.467	22.877	1.2e-05	0.000113
	ENSG00000077348.10_EXOSC5	-1.096	1.064	33.904	0	4e-06
	ENSG00000077380.16_DYNC1I2	-1.184	3.952	100.764	0	0
	ENSG00000077454.17_LRCH4	-0.725	4.612	43.904	0	0
	ENSG00000077463.15_SIRT6	0.683	1.859	30.784	1e-06	9e-06
	ENSG00000077514.9_POLD3	0.791	3.864	32.432	0	6e-06
	ENSG00000077522.15_ACTN2	3.202	-1.067	36.27	0	2e-06
	ENSG00000077684.16_JADE1	-1.189	4.967	105.676	0	0
	ENSG00000077721.17_UBE2A	0.978	4.136	101.262	0	0
	ENSG00000078061.14_ARAF	1.143	2.833	39.215	0	1e-06
	ENSG00000078070.14_MCCC1	-0.733	2.736	33.178	0	4e-06
	ENSG00000078081.8_LAMP3	5.632	4.452	128.236	0	0
	ENSG00000078098.15_FAP	2.775	-0.828	23.233	1e-05	0.0001
	ENSG00000078295.17_ADCY2	3.561	-1.367	44.27	0	0
	ENSG00000078401.7_EDN1	2.659	-0.13	31.578	1e-06	7e-06
	ENSG00000078549.15_ADCYAP1R1	2.881	-1.795	24.306	1.4e-05	0.000133
	ENSG00000078589.13_P2RY10	-1.154	5.29	28.755	1e-06	1.7e-05
	ENSG00000078596.11_ITM2A	-0.886	4.743	22.81	1.2e-05	0.000115
	ENSG00000078687.18_TNRC6C	-1.078	3.297	27.783	2e-06	2.3e-05
	ENSG00000078699.22_CBFA2T2	-0.723	2.346	19.451	4.4e-05	0.000359
	ENSG00000079215.15_SLC1A3	2.141	1.946	44.835	0	0
	ENSG00000079246.16_XRCC5	-1.113	7.383	73.77	0	0
	ENSG00000079257.8_LXN	-1.278	2.057	27.577	2e-06	2.5e-05
	ENSG00000079263.19_SP140	0.906	5.481	26.109	4e-06	3.9e-05
	ENSG00000079277.22_MKNK1	1.038	5.498	38.051	0	1e-06
	ENSG00000079332.15_SAR1A	0.902	6.914	91.993	0	0
	ENSG00000079385.23_CEACAM1	1.491	2.998	32.618	0	5e-06
	ENSG00000079393.21_DUSP13	2.576	-0.254	30.631	1e-06	1e-05
	ENSG00000079435.10_LIPE	-1.572	-0.235	25.229	5e-06	5.2e-05
	ENSG00000079616.14_KIF22	0.789	5.276	22.012	1.6e-05	0.00015
	ENSG00000079785.16_DDX1	-0.677	4.002	45.699	0	0
	ENSG00000079841.19_RIMS1	2.542	-1.779	25.631	5e-06	5.3e-05
	ENSG00000079950.14_STX7	-1.064	6.268	61.831	0	0
	ENSG00000079974.19_RABL2B	-1.125	0.427	18.89	5.4e-05	0.000439
	ENSG00000080200.10_CRYBG3	-1.461	4.005	90.896	0	0
	ENSG00000080298.16_RFX3	-0.923	3.189	35.094	0	3e-06
	ENSG00000080371.6_RAB21	0.705	6.525	43.477	0	0
	ENSG00000080493.18_SLC4A4	-1.456	1.202	42.683	0	0
	ENSG00000080561.14_MID2	-1.342	1.229	29.382	1e-06	1.4e-05
	ENSG00000080608.10_PUM3	-0.837	3.168	44.82	0	0
	ENSG00000080819.9_CPOX	-0.651	3.327	18.618	6.1e-05	0.000484
	ENSG00000080823.23_MOK	2.798	1.589	103.373	0	0
	ENSG00000081014.11_AP4E1	-0.451	4.053	21.364	2.1e-05	0.000187
	ENSG00000081041.9_CXCL2	1.956	-0.439	23.781	8e-06	8.4e-05
	ENSG00000081052.14_COL4A4	-1.276	0.51	18.926	5.4e-05	0.000433
	ENSG00000081059.20_TCF7	-1.207	3.475	19.332	4.6e-05	0.000375
	ENSG00000081087.15_OSTM1	-1.006	5.672	29.427	1e-06	1.4e-05
	ENSG00000081138.14_CDH7	2.871	-1.691	30.621	1e-06	1e-05
	ENSG00000081154.12_PCNP	0.635	6.906	41.74	0	0
	ENSG00000081177.19_EXD2	-2.054	1.384	100.971	0	0
	ENSG00000081189.16_MEF2C	-1.24	5.495	80.027	0	0
	ENSG00000081307.15_UBA5	-1.04	3.313	77.441	0	0
	ENSG00000081320.11_STK17B	1.049	10.019	44.812	0	0
	ENSG00000081386.13_ZNF510	-1.322	3.627	93.454	0	0
	ENSG00000081665.14_ZNF506	-0.845	4.605	49.945	0	0
	ENSG00000081692.13_JMJD4	-1.148	1.883	44.764	0	0
	ENSG00000081923.15_ATP8B1	-1.763	-0.197	21.639	1.9e-05	0.00017
	ENSG00000082068.9_WDR70	-1.017	3.232	60.073	0	0
	ENSG00000082153.18_BZW1	1.14	8.15	93.379	0	0
	ENSG00000082175.16_PGR	2.333	-1.526	20.389	3e-05	0.00026
	ENSG00000082212.13_ME2	-0.738	5.482	31.042	1e-06	8e-06
	ENSG00000082269.17_FAM135A	-0.974	2.958	86.077	0	0
	ENSG00000082293.13_COL19A1	-1.624	1.673	27.309	2e-06	2.7e-05
	ENSG00000082482.14_KCNK2	2.511	-1.87	25.55	1.5e-05	0.000138
	ENSG00000082512.15_TRAF5	-1.611	4.055	116.986	0	0
	ENSG00000082515.18_MRPL22	0.595	2.9	25.798	4e-06	4.3e-05
	ENSG00000082516.9_GEMIN5	-2.215	2.84	124.734	0	0
	ENSG00000082684.16_SEMA5B	2.269	-1.818	22.326	4.1e-05	0.000337
	ENSG00000083067.24_TRPM3	3.054	-1.314	33.212	0	4e-06
	ENSG00000083093.10_PALB2	-0.547	2.714	30.3	1e-06	1.1e-05
	ENSG00000083123.15_BCKDHB	-1.785	1.509	98.576	0	0
	ENSG00000083290.20_ULK2	-0.886	2.939	33.153	0	4e-06
	ENSG00000083454.22_P2RX5	-0.72	2.599	22.292	1.5e-05	0.000137
	ENSG00000083720.13_OXCT1	-1.068	3.089	62.714	0	0
	ENSG00000083807.10_SLC27A5	-1.283	-0.092	26.088	4e-06	4e-05
	ENSG00000083812.13_ZNF324	1.402	3.509	81.62	0	0
	ENSG00000083814.13_ZNF671	-1.702	2.898	95.632	0	0
	ENSG00000083817.9_ZNF416	-0.839	1.311	27.123	2e-06	2.9e-05
	ENSG00000083828.16_ZNF586	0.633	5.642	20.25	3.2e-05	0.000272
	ENSG00000083844.10_ZNF264	-0.519	4.928	19.532	4.2e-05	0.000349
	ENSG00000083845.9_RPS5	-0.777	6.889	26.982	3e-06	3e-05
	ENSG00000083896.13_YTHDC1	0.791	6.798	48.57	0	0
	ENSG00000083937.10_CHMP2B	1.605	5.969	134.434	0	0
	ENSG00000084072.17_PPIE	-0.933	3.187	62.94	0	0
	ENSG00000084073.10_ZMPSTE24	-0.759	4.834	32.241	0	6e-06
	ENSG00000084092.7_NOA1	-0.6	3.315	33.963	0	4e-06
	ENSG00000084234.18_APLP2	0.824	7.218	29.369	1e-06	1.4e-05
	ENSG00000084628.10_NKAIN1	3.176	-1.739	29.636	3e-06	3.1e-05
	ENSG00000084636.18_COL16A1	2.469	-1.712	25.068	5e-06	5.5e-05
	ENSG00000084674.15_APOB	3.149	-1.633	39.094	0	1e-06
	ENSG00000084734.9_GCKR	2.451	-1.877	23.844	1.6e-05	0.000152
	ENSG00000084754.12_HADHA	-0.558	6.099	34.383	0	3e-06
	ENSG00000084774.14_CAD	-1.964	1.11	39.683	0	1e-06
	ENSG00000085063.17_CD59	0.863	6.477	22.58	1.3e-05	0.000124
	ENSG00000085117.12_CD82	1.801	5.886	88.428	0	0
	ENSG00000085224.23_ATRX	-0.755	6.436	56.295	0	0
	ENSG00000085265.12_FCN1	0.873	9.243	19.597	4.1e-05	0.000341
	ENSG00000085274.16_MYNN	0.586	4.992	32.989	0	5e-06
	ENSG00000085365.18_SCAMP1	-0.565	4.957	24.665	6e-06	6.3e-05
	ENSG00000085377.15_PREP	-0.958	2.065	20.73	2.6e-05	0.000232
	ENSG00000085382.12_HACE1	-0.963	2.477	44.87	0	0
	ENSG00000085415.16_SEH1L	-0.676	2.735	34.977	0	3e-06
	ENSG00000085449.15_WDFY1	1.934	7.328	182.885	0	0
	ENSG00000085511.20_MAP3K4	-1.055	3.869	89.023	0	0
	ENSG00000085552.18_IGSF9	2.314	-0.533	38.549	0	1e-06
	ENSG00000085563.15_ABCB1	-1.132	3.235	25.631	4e-06	4.6e-05
	ENSG00000085662.14_AKR1B1	-1.185	2.925	90.367	0	0
	ENSG00000085719.13_CPNE3	-0.668	5.961	26.408	3e-06	3.6e-05
	ENSG00000085760.15_MTIF2	-0.789	3.49	40.081	0	1e-06
	ENSG00000085788.14_DDHD2	-0.907	4.298	73.215	0	0
	ENSG00000085982.15_USP40	-1.374	1.576	48.649	0	0
	ENSG00000085998.15_POMGNT1	-1.241	2.337	53.683	0	0
	ENSG00000086061.16_DNAJA1	0.905	7.487	39.35	0	1e-06
	ENSG00000086062.13_B4GALT1	1.118	4.678	24.362	7e-06	7e-05
	ENSG00000086065.14_CHMP5	0.895	6.073	18.655	6e-05	0.000478
	ENSG00000086189.11_DIMT1	-0.782	3.405	44.11	0	0
	ENSG00000086475.15_SEPHS1	-1.222	2.945	92.485	0	0
	ENSG00000086504.18_MRPL28	1.031	4.383	63.295	0	0
	ENSG00000086544.3_ITPKC	0.78	2.909	33.842	0	4e-06
	ENSG00000086619.15_ERO1B	1.059	4.413	89.928	0	0
	ENSG00000086827.9_ZW10	-1.037	2.961	71.079	0	0
	ENSG00000087008.16_ACOX3	-1.14	1.536	39.669	0	1e-06
	ENSG00000087074.8_PPP1R15A	3.235	7.97	155.245	0	0
	ENSG00000087086.15_FTL	0.837	11.659	29.821	1e-06	1.2e-05
	ENSG00000087116.16_ADAMTS2	3.113	-1.01	23.966	8e-06	7.9e-05
	ENSG00000087157.19_PGS1	1.71	6.18	69.238	0	0
	ENSG00000087191.13_PSMC5	-0.611	3.642	34.231	0	3e-06
	ENSG00000087206.17_UIMC1	0.552	5.813	19.932	3.6e-05	0.000304
	ENSG00000087263.17_OGFOD1	-1.018	2.367	67.076	0	0
	ENSG00000087266.17_SH3BP2	1.108	5.416	28.166	2e-06	2.1e-05
	ENSG00000087269.16_NOP14	-0.717	3.582	44.755	0	0
	ENSG00000087338.5_GMCL1	-1.266	4.55	107.18	0	0
	ENSG00000087448.11_KLHL42	-1.902	2.854	145.185	0	0
	ENSG00000087502.19_ERGIC2	-0.676	5.162	36.553	0	2e-06
	ENSG00000087589.17_CASS4	-2.25	3.249	127.496	0	0
	ENSG00000087903.13_RFX2	1.112	2.323	24.316	7e-06	7.1e-05
	ENSG00000087995.16_METTL2A	-1.838	2.247	123.001	0	0
	ENSG00000088035.18_ALG6	-0.909	3.235	49.724	0	0
	ENSG00000088179.9_PTPN4	-0.567	6.914	20.823	2.5e-05	0.000225
	ENSG00000088205.13_DDX18	-0.679	5.353	42.535	0	0
	ENSG00000088256.9_GNA11	-1.021	0.098	24.586	6e-06	6.5e-05
	ENSG00000088340.17_FER1L4	2.532	-0.962	26.05	4e-06	4e-05
	ENSG00000088367.23_EPB41L1	2.465	-1.586	22.618	1.3e-05	0.000123
	ENSG00000088387.21_DOCK9	-1.988	3.702	159.631	0	0
	ENSG00000088451.11_TGDS	-1.431	1.971	77.739	0	0
	ENSG00000088543.15_C3orf18	-2.357	0.968	70.778	0	0
	ENSG00000088682.14_COQ9	-1.642	2.318	72.857	0	0
	ENSG00000088756.13_ARHGAP28	2.785	-1.633	23.973	8e-06	7.9e-05
	ENSG00000088766.12_CRLS1	-1.243	2.946	51.375	0	0
	ENSG00000088812.18_ATRN	-1.734	3.09	147.817	0	0
	ENSG00000088827.13_SIGLEC1	5.083	4.155	165.241	0	0
	ENSG00000088876.13_ZNF343	-1.759	1.68	89.507	0	0
	ENSG00000088888.18_MAVS	-1.848	3.679	72.837	0	0
	ENSG00000088899.16_LZTS3	1.737	-0.503	20.676	2.7e-05	0.000236
	ENSG00000089009.16_RPL6	-1.08	8.558	69.393	0	0
	ENSG00000089012.14_SIRPG	-3.125	-0.228	70.828	0	0
	ENSG00000089022.14_MAPKAPK5	-0.533	3.629	23.42	9e-06	9.4e-05
	ENSG00000089048.15_ESF1	-0.866	3.051	52.028	0	0
	ENSG00000089050.16_RBBP9	-1.545	2.407	58.186	0	0
	ENSG00000089053.13_ANAPC5	-0.916	5.47	79.629	0	0
	ENSG00000089057.15_SLC23A2	1.267	4.234	55.356	0	0
	ENSG00000089063.15_TMEM230	-0.506	5.147	20.473	2.9e-05	0.000253
	ENSG00000089127.15_OAS1	2.312	7.641	32.607	0	5e-06
	ENSG00000089154.11_GCN1	-0.865	4.068	27.097	2e-06	2.9e-05
	ENSG00000089157.16_RPLP0	-0.752	8.455	27.1	2e-06	2.9e-05
	ENSG00000089163.4_SIRT4	-1.888	-1.204	23.931	8e-06	8e-05
	ENSG00000089177.19_KIF16B	-0.767	2.593	27.968	2e-06	2.2e-05
	ENSG00000089220.5_PEBP1	-0.845	4.819	57.631	0	0
	ENSG00000089234.16_BRAP	0.542	5.714	21.901	1.7e-05	0.000156
	ENSG00000089248.7_ERP29	0.955	5.953	47.99	0	0
	ENSG00000089250.20_NOS1	3.064	-1.534	38.031	0	1e-06
	ENSG00000089335.22_ZNF302	-1.9	3.523	115.45	0	0
	ENSG00000089558.9_KCNH4	3.355	-1.326	36.008	0	2e-06
	ENSG00000089597.18_GANAB	-1.268	4.586	67.208	0	0
	ENSG00000089737.18_DDX24	0.697	6.258	49.077	0	0
	ENSG00000089775.12_ZBTB25	-1.168	4.007	75.316	0	0
	ENSG00000089818.18_NECAP1	1.535	6.152	85.438	0	0
	ENSG00000089876.12_DHX32	-1.035	2.277	87.235	0	0
	ENSG00000089916.18_GPATCH2L	0.995	6.293	57.3	0	0
	ENSG00000090061.17_CCNK	1.361	4.085	72.349	0	0
	ENSG00000090104.12_RGS1	2.995	5.471	93.741	0	0
	ENSG00000090263.16_MRPS33	-1.518	2.621	76.821	0	0
	ENSG00000090316.16_MAEA	-0.785	4.439	41.569	0	0
	ENSG00000090339.9_ICAM1	3.743	6.494	300.49	0	0
	ENSG00000090376.11_IRAK3	1.129	7.047	28.533	1e-06	1.8e-05
	ENSG00000090432.7_MUL1	0.977	3.805	82.788	0	0
	ENSG00000090447.12_TFAP4	-1.575	0.835	47.304	0	0
	ENSG00000090470.15_PDCD7	-1.57	2.654	103.763	0	0
	ENSG00000090520.12_DNAJB11	1.127	5.381	83.719	0	0
	ENSG00000090565.17_RAB11FIP3	-0.905	1.833	26.892	3e-06	3.1e-05
	ENSG00000090612.22_ZNF268	-1.458	3.799	102.13	0	0
	ENSG00000090615.16_GOLGA3	-0.789	5.318	24.549	6e-06	6.5e-05
	ENSG00000090661.12_CERS4	-1.342	2.063	60.701	0	0
	ENSG00000090674.16_MCOLN1	0.928	3.478	27.132	2e-06	2.9e-05
	ENSG00000090776.6_EFNB1	-0.875	0.98	24.654	6e-06	6.3e-05
	ENSG00000090861.17_AARS1	-0.898	3.804	56.585	0	0
	ENSG00000090863.12_GLG1	-0.99	5.991	56.299	0	0
	ENSG00000090971.5_NAT14	1.421	-0.429	21.176	2.2e-05	0.000199
	ENSG00000090989.18_EXOC1	-0.674	5.002	22.713	1.2e-05	0.000119
	ENSG00000091039.17_OSBPL8	-1.23	8.384	55.721	0	0
	ENSG00000091140.15_DLD	0.62	5.28	43.201	0	0
	ENSG00000091157.15_WDR7	-0.792	4.254	63.987	0	0
	ENSG00000091164.13_TXNL1	0.851	5.232	54.869	0	0
	ENSG00000091181.20_IL5RA	-3.814	2.888	128.412	0	0
	ENSG00000091409.16_ITGA6	-2.34	4.993	181.169	0	0
	ENSG00000091483.8_FH	-1.032	3.408	70.884	0	0
	ENSG00000091490.11_SEL1L3	-0.991	4.886	53.922	0	0
	ENSG00000091513.16_TF	2.272	-0.598	33.823	0	4e-06
	ENSG00000091732.17_ZC3HC1	-0.718	1.617	24.114	7e-06	7.5e-05
	ENSG00000091831.25_ESR1	-1.158	0.493	18.69	5.9e-05	0.000472
	ENSG00000091879.14_ANGPT2	-1.317	0.224	18.56	6.2e-05	0.000494
	ENSG00000091947.10_TMEM101	-1.039	2.922	45.938	0	0
	ENSG00000091972.18_CD200	-1.974	0.668	39.843	0	1e-06
	ENSG00000092094.11_OSGEP	-1.3	3.345	69.488	0	0
	ENSG00000092199.19_HNRNPC	0.779	9.104	36.42	0	2e-06
	ENSG00000092200.13_RPGRIP1	-1.828	1.277	43.962	0	0
	ENSG00000092201.10_SUPT16H	-1.106	5.197	109.915	0	0
	ENSG00000092203.15_TOX4	0.59	5.967	32.877	0	5e-06
	ENSG00000092208.19_GEMIN2	-0.901	1.157	27.181	2e-06	2.8e-05
	ENSG00000092470.12_WDR76	-0.552	2.707	19.97	3.6e-05	0.0003
	ENSG00000092607.15_TBX15	2.628	-1.693	21.45	2e-05	0.000182
	ENSG00000093000.19_NUP50	-0.404	6.873	19.131	4.9e-05	0.000402
	ENSG00000093144.19_ECHDC1	-1.577	4.718	94.545	0	0
	ENSG00000094661.3_OR1I1	3.434	-1.547	35.711	0	2e-06
	ENSG00000094880.11_CDC23	-1.191	3.434	78.354	0	0
	ENSG00000094914.14_AAAS	-0.892	0.603	19.422	4.4e-05	0.000363
	ENSG00000094916.16_CBX5	-1.662	3.757	44.82	0	0
	ENSG00000094975.14_SUCO	0.846	7.325	31.514	1e-06	7e-06
	ENSG00000095002.15_MSH2	-1.257	3.556	68.87	0	0
	ENSG00000095319.14_NUP188	-1.233	2.439	38.929	0	1e-06
	ENSG00000095383.20_TBC1D2	1.156	3.263	31.675	1e-06	7e-06
	ENSG00000095397.16_WHRN	2.962	0.85	98.425	0	0
	ENSG00000095485.18_CWF19L1	0.62	4.557	45.816	0	0
	ENSG00000095585.18_BLNK	-1.387	1.184	33.935	0	4e-06
	ENSG00000095787.24_WAC	0.693	7.624	49.956	0	0
	ENSG00000095794.20_CREM	2.437	4.754	179.466	0	0
	ENSG00000095906.17_NUBP2	-1.276	2.514	65.347	0	0
	ENSG00000095951.17_HIVEP1	1.679	5.557	131.496	0	0
	ENSG00000096060.15_FKBP5	1.182	5.723	20.245	3.2e-05	0.000272
	ENSG00000096063.16_SRPK1	0.799	5.922	25.175	5e-06	5.3e-05
	ENSG00000096092.6_TMEM14A	-1.74	0.905	34.245	0	3e-06
	ENSG00000096093.16_EFHC1	-0.883	1.866	39.049	0	1e-06
	ENSG00000096654.16_ZNF184	-1.191	3.129	71.468	0	0
	ENSG00000096717.12_SIRT1	-0.749	4.666	59.356	0	0
	ENSG00000096746.18_HNRNPH3	0.587	4.964	30.498	1e-06	1e-05
	ENSG00000099139.14_PCSK5	-1.261	1.993	64.061	0	0
	ENSG00000099203.7_TMED1	0.586	3.114	22.353	1.4e-05	0.000134
	ENSG00000099204.21_ABLIM1	-1.439	5.044	51.937	0	0
	ENSG00000099219.15_ERMP1	-1.418	3.542	138.376	0	0
	ENSG00000099246.18_RAB18	0.616	6.929	26.359	3e-06	3.6e-05
	ENSG00000099326.9_MZF1	-1.463	1.593	59.776	0	0
	ENSG00000099337.5_KCNK6	-0.611	3.107	21.453	2e-05	0.000182
	ENSG00000099341.12_PSMD8	0.523	4.766	23.864	8e-06	8.2e-05
	ENSG00000099364.18_FBXL19	-1.345	1.662	60.204	0	0
	ENSG00000099622.14_CIRBP	0.488	7.08	31.012	1e-06	9e-06
	ENSG00000099783.12_HNRNPM	0.575	6.509	24.315	7e-06	7.1e-05
	ENSG00000099810.21_MTAP	-1.474	3.238	122.913	0	0
	ENSG00000099821.14_POLRMT	-1.373	2.236	65.648	0	0
	ENSG00000099860.9_GADD45B	4.291	7.549	262.361	0	0
	ENSG00000099866.16_MADCAM1	-2.103	-1.687	22.283	1.5e-05	0.000137
	ENSG00000099899.15_TRMT2A	-0.664	2.432	22.622	1.3e-05	0.000123
	ENSG00000099901.17_RANBP1	-0.939	3.226	60.718	0	0
	ENSG00000099910.17_KLHL22	-1.603	2.285	76.101	0	0
	ENSG00000099942.13_CRKL	-0.404	6.168	23.351	1e-05	9.6e-05
	ENSG00000099949.21_LZTR1	-1.107	2.579	54.11	0	0
	ENSG00000099953.10_MMP11	-1.659	-0.845	19.089	5e-05	0.000409
	ENSG00000099985.4_OSM	2.208	5.482	43.289	0	0
	ENSG00000099999.15_RNF215	1.081	1.329	28.721	1e-06	1.7e-05
	ENSG00000100014.20_SPECC1L	-0.632	4.227	35.885	0	2e-06
	ENSG00000100023.20_PPIL2	-0.697	3.286	24.482	6e-06	6.7e-05
	ENSG00000100024.15_UPB1	3.597	2.886	101.14	0	0
	ENSG00000100027.17_YPEL1	-1.15	2.316	36.019	0	2e-06
	ENSG00000100028.12_SNRPD3	-1.107	4.958	104.125	0	0
	ENSG00000100029.18_PES1	-0.746	3.461	55.249	0	0
	ENSG00000100030.15_MAPK1	-0.817	7.689	54.409	0	0
	ENSG00000100034.14_PPM1F	-0.937	5.509	41.209	0	0
	ENSG00000100036.13_SLC35E4	2.435	1.6	75.335	0	0
	ENSG00000100038.20_TOP3B	-0.757	2.437	28.922	1e-06	1.6e-05
	ENSG00000100055.21_CYTH4	1.076	8.294	34.33	0	3e-06
	ENSG00000100060.18_MFNG	-0.808	3.458	48.161	0	0
	ENSG00000100077.16_GRK3	-0.663	5.342	32.133	0	6e-06
	ENSG00000100083.19_GGA1	1.124	3.898	48.162	0	0
	ENSG00000100097.12_LGALS1	1.258	6.635	58.273	0	0
	ENSG00000100100.13_PIK3IP1	0.661	6.673	21.194	2.2e-05	0.000198
	ENSG00000100105.18_PATZ1	-0.714	2.364	24.836	6e-06	6e-05
	ENSG00000100129.18_EIF3L	-1.233	6.676	73.507	0	0
	ENSG00000100167.21_SEPTIN3	2.381	-1.456	27.119	2e-06	2.9e-05
	ENSG00000100201.23_DDX17	-0.913	8.362	48.152	0	0
	ENSG00000100207.21_TCF20	-0.715	5.143	39.088	0	1e-06
	ENSG00000100211.12_CBY1	-1.836	0.344	54.586	0	0
	ENSG00000100219.17_XBP1	0.645	6.786	26.09	4e-06	4e-05
	ENSG00000100220.12_RTCB	1.169	5.349	45.283	0	0
	ENSG00000100221.11_JOSD1	1.075	5.993	69.3	0	0
	ENSG00000100226.16_GTPBP1	1.684	5.655	167.891	0	0
	ENSG00000100239.16_PPP6R2	-0.561	3.981	33.984	0	3e-06
	ENSG00000100241.22_SBF1	-0.733	4.266	20.194	3.3e-05	0.000277
	ENSG00000100242.16_SUN2	-0.968	7.067	72.833	0	0
	ENSG00000100246.13_DNAL4	-1.578	1.096	45.424	0	0
	ENSG00000100271.17_TTLL1	-1.887	0.643	63.496	0	0
	ENSG00000100284.22_TOM1	2.111	5.54	178.391	0	0
	ENSG00000100292.18_HMOX1	1.468	5.149	51.229	0	0
	ENSG00000100296.14_THOC5	-1.072	3.647	44.995	0	0
	ENSG00000100304.13_TTLL12	-1.616	1.211	63.07	0	0
	ENSG00000100307.13_CBX7	-1.714	3.539	131.707	0	0
	ENSG00000100311.17_PDGFB	-1.314	-0.212	20.285	3.1e-05	0.000269
	ENSG00000100316.16_RPL3	-1.13	8.742	45.292	0	0
	ENSG00000100324.14_TAB1	-1.221	1.292	33.166	0	4e-06
	ENSG00000100342.21_APOL1	1.727	4.779	55.245	0	0
	ENSG00000100346.18_CACNA1I	-1.311	0.398	19.004	5.2e-05	0.000421
	ENSG00000100347.15_SAMM50	-1.315	2.84	109.795	0	0
	ENSG00000100353.18_EIF3D	-0.459	6.323	25.683	4e-06	4.5e-05
	ENSG00000100359.21_SGSM3	-1.363	2.951	69.622	0	0
	ENSG00000100360.15_IFT27	-1.521	0.727	51.938	0	0
	ENSG00000100372.15_SLC25A17	-1.181	1.554	53.187	0	0
	ENSG00000100385.14_IL2RB	-1.659	2.323	20.883	2.5e-05	0.000221
	ENSG00000100387.9_RBX1	0.65	5.288	28.423	2e-06	1.9e-05
	ENSG00000100395.15_L3MBTL2	-1.205	2.645	70.162	0	0
	ENSG00000100410.8_PHF5A	0.646	3.821	34.211	0	3e-06
	ENSG00000100413.17_POLR3H	-1.18	1.982	63.639	0	0
	ENSG00000100425.19_BRD1	0.787	4.062	21.481	2e-05	0.00018
	ENSG00000100439.11_ABHD4	0.683	3.135	18.928	5.4e-05	0.000433
	ENSG00000100445.18_SDR39U1	-0.762	2.028	29.449	1e-06	1.4e-05
	ENSG00000100473.18_COCH	-2.218	0.48	65.974	0	0
	ENSG00000100503.26_NIN	-0.729	7.698	24.593	6e-06	6.4e-05
	ENSG00000100504.17_PYGL	-1.258	7.001	26.615	3e-06	3.3e-05
	ENSG00000100522.10_GNPNAT1	-1.239	2.663	75.739	0	0
	ENSG00000100532.13_CGRRF1	0.815	3.87	38.958	0	1e-06
	ENSG00000100554.12_ATP6V1D	0.612	5.537	22.295	1.4e-05	0.000137
	ENSG00000100564.9_PIGH	0.557	3.204	24.959	5e-06	5.7e-05
	ENSG00000100577.19_GSTZ1	-0.748	0.94	20.346	3.1e-05	0.000264
	ENSG00000100600.15_LGMN	0.991	0.9	20.694	2.7e-05	0.000235
	ENSG00000100601.10_ALKBH1	-1.047	1.872	38.012	0	1e-06
	ENSG00000100603.14_SNW1	0.556	5.726	34.748	0	3e-06
	ENSG00000100625.9_SIX4	2.372	-1.815	23.653	2e-05	0.000183
	ENSG00000100626.17_GALNT16	2.725	-1.527	28.387	2e-06	1.9e-05
	ENSG00000100644.17_HIF1A	2.849	9.219	253.228	0	0
	ENSG00000100650.16_SRSF5	0.738	8.29	23.843	8e-06	8.2e-05
	ENSG00000100664.11_EIF5	1.098	8.127	73.886	0	0
	ENSG00000100697.16_DICER1	-0.63	6.998	29.745	1e-06	1.3e-05
	ENSG00000100711.14_ZFYVE21	-0.836	2.719	25.268	5e-06	5.2e-05
	ENSG00000100714.17_MTHFD1	-0.651	2.821	25.242	5e-06	5.2e-05
	ENSG00000100721.11_TCL1A	-3.261	3.214	117.08	0	0
	ENSG00000100722.20_ZC3H14	-1.01	4.221	131.246	0	0
	ENSG00000100764.14_PSMC1	0.767	5.267	54.092	0	0
	ENSG00000100784.12_RPS6KA5	-1.988	4.364	179.01	0	0
	ENSG00000100804.19_PSMB5	-1.053	2.498	40.85	0	0
	ENSG00000100811.14_YY1	-0.465	6.259	29.998	1e-06	1.2e-05
	ENSG00000100813.15_ACIN1	-0.406	5.575	25.356	5e-06	5e-05
	ENSG00000100815.12_TRIP11	-0.588	5.566	28.964	1e-06	1.6e-05
	ENSG00000100823.12_APEX1	-1.265	4.001	79.705	0	0
	ENSG00000100836.11_PABPN1	0.401	5.483	19.081	5e-05	0.00041
	ENSG00000100865.15_CINP	0.664	3.444	31.929	0	6e-06
	ENSG00000100890.16_PRORP	-1.566	3.556	129.213	0	0
	ENSG00000100902.11_PSMA6	1.773	6.694	139.728	0	0
	ENSG00000100906.11_NFKBIA	4.342	10.463	231.931	0	0
	ENSG00000100911.16_PSME2	1.228	4.779	65.158	0	0
	ENSG00000100918.14_REC8	2.502	3.154	175.84	0	0
	ENSG00000100941.9_PNN	0.575	5.835	27.302	2e-06	2.7e-05
	ENSG00000100982.12_PCIF1	1.679	3.919	97.356	0	0
	ENSG00000100994.12_PYGB	-0.63	4.213	26.313	3e-06	3.7e-05
	ENSG00000100997.20_ABHD12	1.258	1.557	27.184	2e-06	2.8e-05
	ENSG00000101019.22_UQCC1	-1.184	2.012	50.326	0	0
	ENSG00000101079.21_NDRG3	-1.424	3.516	69.697	0	0
	ENSG00000101082.14_SLA2	0.863	4.816	37.956	0	1e-06
	ENSG00000101084.19_RAB5IF	1.459	6.896	78.305	0	0
	ENSG00000101096.20_NFATC2	-1.457	3.55	34.564	0	3e-06
	ENSG00000101098.13_RIMS4	2.638	-1.76	26.82	3e-06	3.1e-05
	ENSG00000101115.13_SALL4	2.484	-1.73	23.714	9e-06	8.6e-05
	ENSG00000101126.18_ADNP	-0.68	4.88	20.131	3.3e-05	0.000283
	ENSG00000101138.12_CSTF1	-0.849	3.421	64.841	0	0
	ENSG00000101146.13_RAE1	0.673	3.855	41.008	0	0
	ENSG00000101150.18_TPD52L2	0.751	6.581	24.867	6e-06	5.9e-05
	ENSG00000101158.15_NELFCD	-0.818	3.669	56.064	0	0
	ENSG00000101161.8_PRPF6	-0.939	4.805	76.358	0	0
	ENSG00000101166.16_PRELID3B	0.583	6.008	26.678	3e-06	3.3e-05
	ENSG00000101181.18_MTG2	-1.114	2.085	34.232	0	3e-06
	ENSG00000101187.16_SLCO4A1	4.313	1.427	103.864	0	0
	ENSG00000101189.7_MRGBP	0.724	3.49	29.597	1e-06	1.3e-05
	ENSG00000101190.13_TCFL5	-1.808	1.964	111.887	0	0
	ENSG00000101191.17_DIDO1	-0.469	5.139	25.609	4e-06	4.6e-05
	ENSG00000101224.18_CDC25B	-1.868	2.517	58.828	0	0
	ENSG00000101230.6_ISM1	-2.67	-0.646	52.71	0	0
	ENSG00000101246.20_ARFRP1	-0.801	3.407	39.096	0	1e-06
	ENSG00000101247.18_NDUFAF5	1.141	2.52	57.619	0	0
	ENSG00000101266.19_CSNK2A1	-0.381	5.628	18.915	5.4e-05	0.000435
	ENSG00000101298.15_SNPH	-1.189	1.093	23.39	1e-05	9.5e-05
	ENSG00000101310.17_SEC23B	-0.571	4.771	24.922	5e-06	5.8e-05
	ENSG00000101331.17_CCM2L	2.23	-1.339	20.625	2.8e-05	0.00024
	ENSG00000101346.14_POFUT1	-1.196	2.648	36.346	0	2e-06
	ENSG00000101349.17_PAK5	2.398	-1.81	23.917	2e-05	0.000183
	ENSG00000101361.17_NOP56	-1.199	4.262	75.454	0	0
	ENSG00000101367.9_MAPRE1	0.984	6.694	92.462	0	0
	ENSG00000101384.12_JAG1	1.531	2.822	57.303	0	0
	ENSG00000101407.13_TTI1	-0.787	2.637	38.585	0	1e-06
	ENSG00000101417.12_PXMP4	-1.42	2.169	86.174	0	0
	ENSG00000101421.4_CHMP4B	1.713	6.057	147.002	0	0
	ENSG00000101445.10_PPP1R16B	0.905	5.159	23.485	9e-06	9.2e-05
	ENSG00000101448.14_EPPIN	2.765	-1.629	21.74	1.8e-05	0.000165
	ENSG00000101464.11_PIGU	-0.994	1.396	44.361	0	0
	ENSG00000101474.12_APMAP	-1.654	5.854	49.085	0	0
	ENSG00000101544.9_ADNP2	1.183	3.724	72.242	0	0
	ENSG00000101546.13_RBFA	-1.44	1.262	63.619	0	0
	ENSG00000101574.15_METTL4	-0.805	3.423	24.292	7e-06	7.1e-05
	ENSG00000101596.17_SMCHD1	0.847	10.364	25.794	4e-06	4.3e-05
	ENSG00000101608.13_MYL12A	0.929	8.987	34.345	0	3e-06
	ENSG00000101638.14_ST8SIA5	3.125	-1.026	34.698	0	3e-06
	ENSG00000101654.18_RNMT	1.334	4.818	77.181	0	0
	ENSG00000101665.10_SMAD7	2.524	3.191	70.479	0	0
	ENSG00000101670.12_LIPG	2.784	-1.33	22.848	1.2e-05	0.000114
	ENSG00000101680.16_LAMA1	3.003	-1.573	27.879	2e-06	2.3e-05
	ENSG00000101752.13_MIB1	-1.007	5.942	97.32	0	0
	ENSG00000101773.19_RBBP8	0.802	5.183	25.591	4e-06	4.6e-05
	ENSG00000101811.14_CSTF2	-1.26	1.662	39.955	0	1e-06
	ENSG00000101825.8_MXRA5	3.249	-1.621	35.058	0	3e-06
	ENSG00000101842.14_VSIG1	-2.455	1.477	65.931	0	0
	ENSG00000101856.10_PGRMC1	0.769	6.544	23.112	1.1e-05	0.000104
	ENSG00000101890.5_GUCY2F	2.504	-1.863	25.32	1e-05	0.0001
	ENSG00000101935.12_AMMECR1	-0.637	3.094	34.508	0	3e-06
	ENSG00000101974.15_ATP11C	-0.496	4.654	25.56	4e-06	4.7e-05
	ENSG00000101986.12_ABCD1	1.052	2.127	22.5	1.3e-05	0.000128
	ENSG00000102007.11_PLP2	1.52	5.334	112.483	0	0
	ENSG00000102034.18_ELF4	1.188	3.953	26.065	4e-06	4e-05
	ENSG00000102043.16_MTMR8	-1.481	-0.032	32.885	0	5e-06
	ENSG00000102053.13_ZC3H12B	-0.967	3.205	30.693	1e-06	9e-06
	ENSG00000102081.16_FMR1	0.525	6.1	24.242	7e-06	7.2e-05
	ENSG00000102096.9_PIM2	2.8	6.733	140.88	0	0
	ENSG00000102119.12_EMD	1.254	3.453	58.596	0	0
	ENSG00000102125.16_TAFAZZIN	-0.626	3.077	22.13	1.5e-05	0.000144
	ENSG00000102144.15_PGK1	0.981	8.605	42.522	0	0
	ENSG00000102158.22_MAGT1	0.504	6.361	20.843	2.5e-05	0.000224
	ENSG00000102225.17_CDK16	1.72	4.156	127.935	0	0
	ENSG00000102241.12_HTATSF1	-0.851	4.662	55.614	0	0
	ENSG00000102245.9_CD40LG	-1.196	2.478	47.619	0	0
	ENSG00000102265.12_TIMP1	1.167	4.171	93.131	0	0
	ENSG00000102287.19_GABRE	2.482	-1.72	20.148	3.3e-05	0.000282
	ENSG00000102290.23_PCDH11X	2.318	-1.821	22.706	4.1e-05	0.000337
	ENSG00000102309.15_PIN4	-0.947	2.443	34.27	0	3e-06
	ENSG00000102317.18_RBM3	0.592	7.359	21.4	2e-05	0.000184
	ENSG00000102349.18_KLF8	-1.389	0.388	20.427	3e-05	0.000257
	ENSG00000102393.14_GLA	1.501	5.058	94.705	0	0
	ENSG00000102445.20_RUBCNL	-1.246	4.383	38.817	0	1e-06
	ENSG00000102452.18_NALCN	2.723	-1.747	25.306	5e-06	5.1e-05
	ENSG00000102471.15_NDFIP2	-1.128	1.505	27.738	2e-06	2.4e-05
	ENSG00000102524.12_TNFSF13B	2.058	8.404	48.864	0	0
	ENSG00000102543.14_CDADC1	0.83	3.048	30.084	1e-06	1.1e-05
	ENSG00000102554.14_KLF5	3.121	3.704	142.158	0	0
	ENSG00000102595.21_UGGT2	0.954	3.672	22.045	1.6e-05	0.000149
	ENSG00000102710.21_SUPT20H	-0.588	4.837	34.488	0	3e-06
	ENSG00000102738.8_MRPS31	-1.279	2.949	95.771	0	0
	ENSG00000102743.15_SLC25A15	-1.235	2.051	52.745	0	0
	ENSG00000102760.13_RGCC	0.888	5.621	23.247	1e-05	0.0001
	ENSG00000102780.17_DGKH	-0.796	3.017	27.874	2e-06	2.3e-05
	ENSG00000102786.15_INTS6	-0.614	5.854	20.058	3.4e-05	0.000291
	ENSG00000102804.15_TSC22D1	0.728	5.92	21.429	2e-05	0.000183
	ENSG00000102837.7_OLFM4	2.302	3.215	20.378	3e-05	0.000261
	ENSG00000102871.16_TRADD	-0.921	3.893	34.42	0	3e-06
	ENSG00000102897.10_LYRM1	0.888	4.898	35.332	0	2e-06
	ENSG00000102910.14_LONP2	-0.732	5.302	90.075	0	0
	ENSG00000102921.8_N4BP1	2.33	7.434	143.004	0	0
	ENSG00000102935.12_ZNF423	3.708	-1.592	39.075	0	3e-06
	ENSG00000102962.5_CCL22	3.007	-1.572	25.837	4e-06	4.3e-05
	ENSG00000102967.12_DHODH	-1.732	0.72	56.069	0	0
	ENSG00000102984.15_ZNF821	1.218	1.09	30.672	1e-06	9e-06
	ENSG00000103005.12_USB1	1.589	3.433	65.221	0	0
	ENSG00000103018.18_CYB5B	-0.955	4.518	56.875	0	0
	ENSG00000103024.8_NME3	-0.785	2.294	33.886	0	4e-06
	ENSG00000103035.11_PSMD7	0.76	5.725	55.315	0	0
	ENSG00000103037.12_SETD6	-1.495	2.294	95.174	0	0
	ENSG00000103047.8_TANGO6	-0.882	3.35	53.837	0	0
	ENSG00000103051.20_COG4	-1.304	3.92	70.253	0	0
	ENSG00000103056.12_SMPD3	-1.695	1.503	35.482	0	2e-06
	ENSG00000103061.13_SLC7A6OS	-0.912	3.838	71.549	0	0
	ENSG00000103064.15_SLC7A6	-1.221	3.628	46.734	0	0
	ENSG00000103066.13_PLA2G15	0.905	1.714	23.746	8e-06	8.5e-05
	ENSG00000103067.14_ESRP2	-1.673	-0.849	19.137	4.9e-05	0.000401
	ENSG00000103121.9_CMC2	1.319	3.767	121.916	0	0
	ENSG00000103168.17_TAF1C	1.639	1.593	29.362	1e-06	1.4e-05
	ENSG00000103199.14_ZNF500	-0.95	0.836	23.685	9e-06	8.7e-05
	ENSG00000103245.14_CIAO3	-0.747	1.3	18.977	5.3e-05	0.000425
	ENSG00000103248.19_MTHFSD	-1.63	1.269	57.008	0	0
	ENSG00000103254.10_ANTKMT	-1.236	1.542	38.271	0	1e-06
	ENSG00000103257.9_SLC7A5	1.822	2.803	57.078	0	0
	ENSG00000103266.11_STUB1	-0.628	3.038	28.489	2e-06	1.9e-05
	ENSG00000103319.12_EEF2K	-1.896	1.758	70.413	0	0
	ENSG00000103343.13_ZNF174	-1.018	1.657	39.916	0	1e-06
	ENSG00000103351.13_CLUAP1	-1.419	2.289	90.675	0	0
	ENSG00000103355.14_PRSS33	-2.783	-0.355	41.963	0	0
	ENSG00000103356.18_EARS2	-1.414	1.937	78.086	0	0
	ENSG00000103381.12_CPPED1	-1.359	7.611	45.526	0	0
	ENSG00000103415.12_HMOX2	-1.056	3.581	60.073	0	0
	ENSG00000103423.14_DNAJA3	-2.122	2.882	145.278	0	0
	ENSG00000103449.13_SALL1	2.345	-1.683	19.401	4.4e-05	0.000365
	ENSG00000103479.17_RBL2	-1.535	6.973	130.325	0	0
	ENSG00000103489.12_XYLT1	-1.084	3.144	39.67	0	1e-06
	ENSG00000103494.16_RPGRIP1L	-1.199	0.793	29.201	1e-06	1.5e-05
	ENSG00000103495.15_MAZ	-1.004	2.538	26.151	3e-06	3.9e-05
	ENSG00000103496.15_STX4	0.511	3.883	25.438	5e-06	4.9e-05
	ENSG00000103510.20_KAT8	-0.416	4.334	19.224	4.8e-05	0.000389
	ENSG00000103540.17_CCP110	0.654	5.08	33.69	0	4e-06
	ENSG00000103544.16_VPS35L	-0.592	3.412	31.401	1e-06	8e-06
	ENSG00000103546.19_SLC6A2	3.322	-1.573	34.529	0	3e-06
	ENSG00000103550.14_KNOP1	-1.881	2.189	130.491	0	0
	ENSG00000103569.10_AQP9	1.113	9.093	25.27	5e-06	5.2e-05
	ENSG00000103591.13_AAGAB	0.491	4.723	21.693	1.8e-05	0.000167
	ENSG00000103642.12_LACTB	1.673	6.099	95.773	0	0
	ENSG00000103707.10_MTFMT	-1.481	1.691	63.421	0	0
	ENSG00000103723.17_AP3B2	2.638	-0.003	25.599	4e-06	4.6e-05
	ENSG00000103855.18_CD276	3.341	-1.695	42.484	0	1e-06
	ENSG00000103966.11_EHD4	2.148	5.49	120.49	0	0
	ENSG00000104064.18_GABPB1	0.568	4.976	24.536	6e-06	6.6e-05
	ENSG00000104081.14_BMF	2.007	3.854	41.073	0	0
	ENSG00000104140.7_RHOV	2.809	-1.712	22.295	1.4e-05	0.000137
	ENSG00000104142.11_VPS18	1.115	4.981	89.066	0	0
	ENSG00000104228.13_TRIM35	-1.201	3.563	85.356	0	0
	ENSG00000104299.15_INTS9	-1.051	1.818	48.42	0	0
	ENSG00000104312.8_RIPK2	2.505	5.427	164.479	0	0
	ENSG00000104320.14_NBN	2.245	8.532	115.929	0	0
	ENSG00000104332.12_SFRP1	2.466	-0.708	22.628	1.3e-05	0.000122
	ENSG00000104356.11_POP1	-2.115	1.19	115.996	0	0
	ENSG00000104365.16_IKBKB	-0.872	4.181	45.502	0	0
	ENSG00000104408.11_EIF3E	-0.744	7.291	35.678	0	2e-06
	ENSG00000104419.17_NDRG1	0.844	5.15	31.516	1e-06	7e-06
	ENSG00000104427.12_ZC2HC1A	-1.782	1.283	71.715	0	0
	ENSG00000104442.10_ARMC1	-0.86	3.879	75.567	0	0
	ENSG00000104447.13_TRPS1	-0.567	4.599	23.034	1.1e-05	0.000107
	ENSG00000104490.18_NCALD	-1.597	2.695	82.387	0	0
	ENSG00000104524.14_PYCR3	-1.594	-0.118	25.195	5e-06	5.3e-05
	ENSG00000104613.12_INTS10	-0.556	4.642	34.314	0	3e-06
	ENSG00000104626.15_ERI1	1.918	5.312	69.569	0	0
	ENSG00000104635.15_SLC39A14	-1.778	1.008	63.383	0	0
	ENSG00000104643.10_MTMR9	-0.654	3.885	30.927	1e-06	9e-06
	ENSG00000104671.8_DCTN6	1.125	4.002	74.126	0	0
	ENSG00000104691.16_UBXN8	-1.222	1.214	58.933	0	0
	ENSG00000104695.13_PPP2CB	-1.002	3.047	40.72	0	1e-06
	ENSG00000104756.16_KCTD9	0.644	4.404	34.699	0	3e-06
	ENSG00000104763.20_ASAH1	0.932	8.682	32.133	0	6e-06
	ENSG00000104805.16_NUCB1	1.023	5.284	43.313	0	0
	ENSG00000104814.13_MAP4K1	-1.45	1.494	40.091	0	1e-06
	ENSG00000104824.18_HNRNPL	0.933	6.604	85.874	0	0
	ENSG00000104825.17_NFKBIB	1.946	3.768	223.254	0	0
	ENSG00000104848.2_KCNA7	2.606	-1.773	22.885	1.2e-05	0.000113
	ENSG00000104852.15_SNRNP70	-0.512	4.259	27.733	2e-06	2.4e-05
	ENSG00000104856.14_RELB	1.968	4.318	161.045	0	0
	ENSG00000104859.15_CLASRP	1.289	2.417	80.993	0	0
	ENSG00000104870.13_FCGRT	-0.791	5.79	26.126	4e-06	3.9e-05
	ENSG00000104872.11_PIH1D1	-0.572	3.358	24.544	6e-06	6.5e-05
	ENSG00000104880.19_ARHGEF18	-1.045	5.283	54.131	0	0
	ENSG00000104885.19_DOT1L	1.5	3.511	65.845	0	0
	ENSG00000104889.7_RNASEH2A	-1.228	1.163	35.064	0	3e-06
	ENSG00000104907.13_TRMT1	-0.611	2.609	28.426	2e-06	1.9e-05
	ENSG00000104918.8_RETN	2.402	2.643	47.582	0	0
	ENSG00000104938.18_CLEC4M	2.383	-1.804	25.763	1e-05	9.9e-05
	ENSG00000104951.16_IL4I1	2.493	0.948	78.233	0	0
	ENSG00000104957.14_YJU2B	0.659	2.545	29.376	1e-06	1.4e-05
	ENSG00000104960.15_PTOV1	-0.573	3.419	29.894	1e-06	1.2e-05
	ENSG00000104967.8_NOVA2	2.805	-1.622	26.097	4e-06	4e-05
	ENSG00000104969.11_SGTA	1.581	1.668	34.703	0	3e-06
	ENSG00000104970.11_KIR3DX1	2.766	0.435	40.655	0	1e-06
	ENSG00000104972.16_LILRB1	0.951	3.779	21.463	2e-05	0.000181
	ENSG00000104973.19_MED25	1.349	4.602	60.151	0	0
	ENSG00000104983.8_CCDC61	-1.812	0.211	48.231	0	0
	ENSG00000104998.4_IL27RA	-1.273	3.947	93.951	0	0
	ENSG00000105011.9_ASF1B	-1.989	0.747	62.152	0	0
	ENSG00000105085.11_MED26	1.55	2.986	106.304	0	0
	ENSG00000105088.9_OLFM2	-3.122	-0.906	50.417	0	0
	ENSG00000105122.13_RASAL3	-0.722	3.429	35.66	0	2e-06
	ENSG00000105127.10_AKAP8	0.887	4.666	72.803	0	0
	ENSG00000105136.22_ZNF419	-1.545	2.04	90.216	0	0
	ENSG00000105141.6_CASP14	2.399	-1.726	20.249	3.2e-05	0.000272
	ENSG00000105176.18_URI1	-0.781	4.801	52.664	0	0
	ENSG00000105185.12_PDCD5	-1.019	2.863	53.978	0	0
	ENSG00000105186.16_ANKRD27	-0.471	3.766	23.269	1e-05	9.9e-05
	ENSG00000105193.9_RPS16	-0.908	5.707	31.24	1e-06	8e-06
	ENSG00000105202.9_FBL	-1.086	3.959	48.977	0	0
	ENSG00000105205.7_CLC	-3.244	5.027	109.954	0	0
	ENSG00000105227.16_PRX	-1.474	0.264	39.522	0	1e-06
	ENSG00000105248.16_YJU2	0.618	2.54	23.736	8e-06	8.5e-05
	ENSG00000105287.13_PRKD2	1.618	4.854	47.58	0	0
	ENSG00000105289.15_TJP3	-2.689	-0.199	61.831	0	0
	ENSG00000105298.14_CACTIN	-0.734	2.186	20.645	2.7e-05	0.000239
	ENSG00000105321.14_CCDC9	1.354	3.21	99.636	0	0
	ENSG00000105325.15_FZR1	0.771	4.79	53.422	0	0
	ENSG00000105339.11_DENND3	1.185	7.327	69.214	0	0
	ENSG00000105355.9_PLIN3	1.864	6.358	111.182	0	0
	ENSG00000105366.15_SIGLEC8	-4.041	0.527	94.485	0	0
	ENSG00000105369.10_CD79A	-1.219	1.514	20.753	2.6e-05	0.00023
	ENSG00000105373.19_NOP53	-0.942	6.056	44.366	0	0
	ENSG00000105376.5_ICAM5	1.561	-0.64	18.567	6.2e-05	0.000493
	ENSG00000105392.16_CRX	3.371	-1.562	37.029	0	1e-06
	ENSG00000105397.14_TYK2	-0.57	5.567	23.47	9e-06	9.3e-05
	ENSG00000105402.8_NAPA	2.261	5.586	177.984	0	0
	ENSG00000105429.13_MEGF8	-1.496	0.632	28.955	1e-06	1.6e-05
	ENSG00000105447.13_GRWD1	-1.049	2.065	42.768	0	0
	ENSG00000105483.18_CARD8	-1.161	5.428	35.954	0	2e-06
	ENSG00000105492.16_SIGLEC6	-1.786	0.114	30.45	1e-06	1e-05
	ENSG00000105497.8_ZNF175	-1.36	2.126	58.839	0	0
	ENSG00000105514.8_RAB3D	-1.276	4.47	47.783	0	0
	ENSG00000105516.11_DBP	-0.741	1.951	20.157	3.3e-05	0.000281
	ENSG00000105519.18_CAPS	-1.072	1.014	31.13	1e-06	8e-06
	ENSG00000105552.15_BCAT2	-1.323	0.208	26.757	3e-06	3.2e-05
	ENSG00000105607.13_GCDH	-1.179	2.098	51.369	0	0
	ENSG00000105609.17_LILRB5	1.562	-0.515	22.616	1.3e-05	0.000123
	ENSG00000105618.14_PRPF31	-0.474	3.569	26.79	3e-06	3.2e-05
	ENSG00000105640.13_RPL18A	-0.562	7.791	19.311	4.6e-05	0.000377
	ENSG00000105642.16_KCNN1	2.655	-1.663	23.713	9e-06	8.6e-05
	ENSG00000105643.11_ARRDC2	1.055	5.658	66.774	0	0
	ENSG00000105650.22_PDE4C	2.905	-1.792	32.987	1e-06	1.3e-05
	ENSG00000105656.13_ELL	2.329	5.667	131.587	0	0
	ENSG00000105662.16_CRTC1	-1.834	0.245	22.481	1.4e-05	0.000128
	ENSG00000105676.14_ARMC6	-1.016	2.225	45.747	0	0
	ENSG00000105697.9_HAMP	2.981	-1.084	22.271	1.5e-05	0.000138
	ENSG00000105750.15_ZNF85	-1.568	1.87	81.903	0	0
	ENSG00000105793.16_GTPBP10	-1.192	3.908	63.857	0	0
	ENSG00000105808.19_RASA4	-1.169	2.018	44.442	0	0
	ENSG00000105810.10_CDK6	-0.73	4.894	38.05	0	1e-06
	ENSG00000105829.13_BET1	-0.676	3.546	21.88	1.7e-05	0.000157
	ENSG00000105835.13_NAMPT	1.398	13.191	27.473	2e-06	2.6e-05
	ENSG00000105851.11_PIK3CG	0.543	7.033	30.544	1e-06	1e-05
	ENSG00000105856.14_HBP1	0.64	7.512	28.654	1e-06	1.8e-05
	ENSG00000105866.15_SP4	-0.64	5.235	46.008	0	0
	ENSG00000105939.14_ZC3HAV1	1.26	7.908	67.423	0	0
	ENSG00000105967.16_TFEC	2.011	6.748	39.516	0	1e-06
	ENSG00000105993.15_DNAJB6	1.001	6.636	72.332	0	0
	ENSG00000106003.14_LFNG	-1.14	4.937	54.014	0	0
	ENSG00000106004.5_HOXA5	2.982	0.095	30.234	1e-06	1.1e-05
	ENSG00000106012.18_IQCE	-0.8	2.597	20.258	3.2e-05	0.000271
	ENSG00000106049.9_HIBADH	-1.018	2.601	66.402	0	0
	ENSG00000106052.14_TAX1BP1	0.507	7.578	19.373	4.5e-05	0.000369
	ENSG00000106077.19_ABHD11	0.815	1.646	21.689	1.8e-05	0.000168
	ENSG00000106086.20_PLEKHA8	-1.537	2.591	117.336	0	0
	ENSG00000106089.12_STX1A	2.018	0.08	30.134	1e-06	1.1e-05
	ENSG00000106105.15_GARS1	0.749	4.627	52.846	0	0
	ENSG00000106123.12_EPHB6	-1.484	1.172	75.606	0	0
	ENSG00000106133.18_NSUN5P2	-1.738	1.161	58.299	0	0
	ENSG00000106144.20_CASP2	-0.842	2.922	20.731	2.6e-05	0.000232
	ENSG00000106153.13_CHCHD2	0.742	6.179	43.363	0	0
	ENSG00000106211.10_HSPB1	2.111	0.349	34.704	0	3e-06
	ENSG00000106245.11_BUD31	1.461	5.707	103.271	0	0
	ENSG00000106258.15_CYP3A5	-1.24	1.521	56.896	0	0
	ENSG00000106278.12_PTPRZ1	2.339	-1.818	20.267	4.1e-05	0.000337
	ENSG00000106344.8_RBM28	-1.163	2.595	44.781	0	0
	ENSG00000106346.12_USP42	0.599	2.74	19.202	4.8e-05	0.000392
	ENSG00000106351.13_AGFG2	-2.725	1.346	128.887	0	0
	ENSG00000106355.10_LSM5	-0.617	3.009	19.772	3.8e-05	0.000322
	ENSG00000106366.9_SERPINE1	1.568	0.166	21.93	1.7e-05	0.000155
	ENSG00000106392.11_C1GALT1	1.254	7.07	71.085	0	0
	ENSG00000106400.12_ZNHIT1	0.596	4.027	31.979	0	6e-06
	ENSG00000106415.13_GLCCI1	-0.839	3.541	39.71	0	1e-06
	ENSG00000106443.17_PHF14	-1.119	4.056	133.511	0	0
	ENSG00000106460.19_TMEM106B	-0.902	4.957	93.638	0	0
	ENSG00000106462.12_EZH2	1.084	4.555	30.984	1e-06	9e-06
	ENSG00000106477.20_CEP41	-1.267	1.302	48.734	0	0
	ENSG00000106479.11_ZNF862	-2.097	1.764	111.883	0	0
	ENSG00000106536.21_POU6F2	2.728	-1.728	27.402	2e-06	2.6e-05
	ENSG00000106546.14_AHR	1.635	7.5	78.721	0	0
	ENSG00000106605.11_BLVRA	1.828	5.065	117.667	0	0
	ENSG00000106608.17_URGCP	-0.874	2.894	41.046	0	0
	ENSG00000106610.16_STAG3L4	0.755	2.338	31.656	1e-06	7e-06
	ENSG00000106615.10_RHEB	1.03	5.485	50.69	0	0
	ENSG00000106628.12_POLD2	-1.338	0.776	41.909	0	0
	ENSG00000106635.8_BCL7B	1.438	3.515	111.295	0	0
	ENSG00000106636.9_YKT6	0.798	5.147	83.417	0	0
	ENSG00000106638.18_TBL2	1.168	3.789	50.629	0	0
	ENSG00000106682.16_EIF4H	0.908	7.717	77.935	0	0
	ENSG00000106692.15_FKTN	-1.278	2.531	85.98	0	0
	ENSG00000106714.18_CNTNAP3	-2.401	4.357	53.652	0	0
	ENSG00000106780.9_MEGF9	-1.229	6.211	28.492	2e-06	1.9e-05
	ENSG00000106803.10_SEC61B	0.544	4.65	23.961	8e-06	7.9e-05
	ENSG00000106804.9_C5	0.729	3.184	20.85	2.5e-05	0.000223
	ENSG00000106829.20_TLE4	0.545	5.728	26.878	3e-06	3.1e-05
	ENSG00000107014.9_RLN2	-3.115	-1.121	42.123	0	0
	ENSG00000107018.8_RLN1	-2.97	-1.257	61.08	0	0
	ENSG00000107036.12_RIC1	0.547	5.816	31.485	1e-06	7e-06
	ENSG00000107104.21_KANK1	-1.437	1.717	41.043	0	0
	ENSG00000107164.16_FUBP3	-0.563	3.591	34.549	0	3e-06
	ENSG00000107175.12_CREB3	1.422	3.297	87.265	0	0
	ENSG00000107187.17_LHX3	2.311	-1.817	18.819	5.6e-05	0.00045
	ENSG00000107338.10_SHB	3.228	1.162	78.331	0	0
	ENSG00000107371.14_EXOSC3	-0.853	3.329	41.528	0	0
	ENSG00000107404.21_DVL1	-0.846	2.554	31.144	1e-06	8e-06
	ENSG00000107443.16_CCNJ	1.131	3.299	76.421	0	0
	ENSG00000107447.8_DNTT	-2.547	-1.879	26.296	1.5e-05	0.00014
	ENSG00000107554.17_DNMBP	1.547	2.464	26.835	3e-06	3.1e-05
	ENSG00000107560.12_RAB11FIP2	0.571	4.77	45.191	0	0
	ENSG00000107562.17_CXCL12	2.383	-1.68	20.429	3e-05	0.000257
	ENSG00000107566.14_ERLIN1	1.95	4.794	42.653	0	0
	ENSG00000107593.17_PKD2L1	4.887	-0.115	72.45	0	0
	ENSG00000107611.16_CUBN	-1.42	1.071	37.32	0	1e-06
	ENSG00000107614.22_TRDMT1	-0.556	3.255	24.594	6e-06	6.4e-05
	ENSG00000107625.14_DDX50	-0.694	4.468	43.064	0	0
	ENSG00000107651.14_SEC23IP	-0.67	3.468	23.955	8e-06	7.9e-05
	ENSG00000107669.19_ATE1	-0.38	4.452	22.063	1.6e-05	0.000148
	ENSG00000107672.15_NSMCE4A	-1.239	3.263	83.172	0	0
	ENSG00000107679.15_PLEKHA1	-1.527	4.196	75.383	0	0
	ENSG00000107738.20_VSIR	1.068	8.163	36.498	0	2e-06
	ENSG00000107779.14_BMPR1A	-1.928	1.903	89.462	0	0
	ENSG00000107815.10_TWNK	-1.77	1.08	78.849	0	0
	ENSG00000107833.10_NPM3	-1.116	0.945	31.674	1e-06	7e-06
	ENSG00000107897.20_ACBD5	0.448	5.084	29.364	1e-06	1.4e-05
	ENSG00000107929.16_LARP4B	-1.099	4.062	32.755	0	5e-06
	ENSG00000107960.11_STN1	-1.278	3.54	74.975	0	0
	ENSG00000107968.10_MAP3K8	2.174	6.402	159.879	0	0
	ENSG00000108001.16_EBF3	2.406	-1.644	22.644	1.3e-05	0.000122
	ENSG00000108018.16_SORCS1	3.519	-1.651	39.686	0	2e-06
	ENSG00000108061.13_SHOC2	0.807	7.955	46.234	0	0
	ENSG00000108100.18_CCNY	-0.804	6.013	55.195	0	0
	ENSG00000108106.14_UBE2S	1.173	3.518	61.967	0	0
	ENSG00000108179.14_PPIF	1.781	4.974	116.903	0	0
	ENSG00000108231.14_LGI1	2.631	-1.408	24.296	7e-06	7.1e-05
	ENSG00000108239.9_TBC1D12	0.741	2.973	25.8	4e-06	4.3e-05
	ENSG00000108244.17_KRT23	-2.045	5.226	45.937	0	0
	ENSG00000108256.9_NUFIP2	0.716	7.185	41.214	0	0
	ENSG00000108298.12_RPL19	-0.601	9.259	23.33	1e-05	9.7e-05
	ENSG00000108306.13_FBXL20	-0.652	3.863	20.24	3.2e-05	0.000273
	ENSG00000108312.15_UBTF	-1.281	4.413	116.852	0	0
	ENSG00000108342.13_CSF3	2.846	-1.714	29.962	1e-06	1.2e-05
	ENSG00000108381.11_ASPA	2.617	-1.767	28.17	2e-06	2.9e-05
	ENSG00000108387.16_SEPTIN4	2.599	1.813	87.414	0	0
	ENSG00000108405.4_P2RX1	0.997	4.387	53.469	0	0
	ENSG00000108423.15_TUBD1	-0.83	2.465	43.073	0	0
	ENSG00000108468.15_CBX1	-2.1	4.286	112.835	0	0
	ENSG00000108506.13_INTS2	-1.271	3.207	82.501	0	0
	ENSG00000108523.16_RNF167	-0.803	2.397	36.805	0	2e-06
	ENSG00000108528.14_SLC25A11	-1.308	3.094	62.133	0	0
	ENSG00000108561.8_C1QBP	-0.494	4.488	21.458	2e-05	0.000182
	ENSG00000108578.15_BLMH	-0.597	2.955	25.646	4e-06	4.6e-05
	ENSG00000108582.12_CPD	1.228	8.365	47.226	0	0
	ENSG00000108592.17_FTSJ3	-1.177	3.523	70.944	0	0
	ENSG00000108639.8_SYNGR2	0.989	5.809	61.333	0	0
	ENSG00000108651.10_UTP6	-1.452	4.258	88.526	0	0
	ENSG00000108666.10_C17orf75	-1.444	1.863	93.346	0	0
	ENSG00000108679.13_LGALS3BP	3.453	2.961	127.143	0	0
	ENSG00000108688.11_CCL7	4.137	-1.112	54.055	0	0
	ENSG00000108691.10_CCL2	4.541	3.333	68.127	0	0
	ENSG00000108700.5_CCL8	4.06	0.526	39.775	0	1e-06
	ENSG00000108771.13_DHX58	2.358	5.124	79.096	0	0
	ENSG00000108774.15_RAB5C	0.878	5.555	66.801	0	0
	ENSG00000108821.14_COL1A1	2.519	-1.604	20.774	2.6e-05	0.000229
	ENSG00000108828.16_VAT1	1.144	2.869	57.13	0	0
	ENSG00000108829.10_LRRC59	0.984	5.634	86.901	0	0
	ENSG00000108848.16_LUC7L3	-0.66	5.971	42.165	0	0
	ENSG00000108861.9_DUSP3	0.717	4.927	30.163	1e-06	1.1e-05
	ENSG00000108883.13_EFTUD2	-0.889	4.364	66.635	0	0
	ENSG00000108932.13_SLC16A6	1.359	4.966	55.209	0	0
	ENSG00000108946.16_PRKAR1A	-0.949	8.082	44.693	0	0
	ENSG00000108953.17_YWHAE	0.708	4.373	28.612	1e-06	1.8e-05
	ENSG00000109047.8_RCVRN	2.289	-1.309	22.019	1.6e-05	0.00015
	ENSG00000109062.12_SLC9A3R1	-0.685	4.277	25.522	4e-06	4.8e-05
	ENSG00000109083.14_IFT20	1.065	4.033	62.062	0	0
	ENSG00000109103.12_UNC119	1.15	5.911	39.372	0	1e-06
	ENSG00000109111.15_SUPT6H	0.668	4.957	18.996	5.2e-05	0.000423
	ENSG00000109113.20_RAB34	1.693	3.285	102.699	0	0
	ENSG00000109118.14_PHF12	0.952	4.43	30.984	1e-06	9e-06
	ENSG00000109163.7_GNRHR	-1.998	-0.642	25.322	5e-06	5.1e-05
	ENSG00000109220.11_CHIC2	0.562	4.671	20.017	3.5e-05	0.000295
	ENSG00000109270.13_LAMTOR3	0.885	6.028	37.302	0	1e-06
	ENSG00000109321.11_AREG	4.624	2.661	141.78	0	0
	ENSG00000109332.20_UBE2D3	0.765	9.483	29.303	1e-06	1.4e-05
	ENSG00000109381.21_ELF2	0.75	7.056	36.652	0	2e-06
	ENSG00000109436.8_TBC1D9	-2.04	3.698	105.939	0	0
	ENSG00000109452.13_INPP4B	-2.403	5.116	176.209	0	0
	ENSG00000109519.13_GRPEL1	1.985	5.544	143.407	0	0
	ENSG00000109586.12_GALNT7	-0.985	4.173	38.605	0	1e-06
	ENSG00000109654.16_TRIM2	-2.449	0.996	75.404	0	0
	ENSG00000109680.11_TBC1D19	-0.953	0.989	27.05	3e-06	2.9e-05
	ENSG00000109684.16_CLNK	-2.211	-1.106	28.922	1e-06	1.6e-05
	ENSG00000109762.17_SNX25	-1.01	2.716	29.72	1e-06	1.3e-05
	ENSG00000109775.11_UFSP2	-0.779	2.857	42.842	0	0
	ENSG00000109814.12_UGDH	-1.757	2.211	64.656	0	0
	ENSG00000109846.9_CRYAB	2.606	-1.767	24.788	6e-06	6e-05
	ENSG00000109906.15_ZBTB16	1.756	3.372	32.034	0	6e-06
	ENSG00000109911.19_ELP4	-1.532	3.534	146.025	0	0
	ENSG00000109917.11_ZPR1	0.691	4.532	40.001	0	1e-06
	ENSG00000109919.10_MTCH2	-0.9	3.331	55.175	0	0
	ENSG00000109929.10_SC5D	0.696	3.851	33.666	0	4e-06
	ENSG00000109943.9_CRTAM	-0.974	2.617	23.667	9e-06	8.7e-05
	ENSG00000109944.11_JHY	-1.119	0.741	21.434	2e-05	0.000183
	ENSG00000109971.14_HSPA8	-1.372	8.725	74.589	0	0
	ENSG00000110002.16_VWA5A	-0.835	1.979	25.905	4e-06	4.2e-05
	ENSG00000110031.13_LPXN	-1.853	3.99	109.738	0	0
	ENSG00000110046.13_ATG2A	2.528	5.092	96.262	0	0
	ENSG00000110047.18_EHD1	1.383	6.602	66.684	0	0
	ENSG00000110057.8_UNC93B1	1.136	5.791	38.295	0	1e-06
	ENSG00000110060.9_PUS3	-0.886	2.16	30.297	1e-06	1.1e-05
	ENSG00000110066.15_KMT5B	-1.19	5.179	93.249	0	0
	ENSG00000110079.19_MS4A4A	2.415	3.802	72.308	0	0
	ENSG00000110080.20_ST3GAL4	1.193	3.711	26.361	3e-06	3.6e-05
	ENSG00000110107.9_PRPF19	-1.243	2.793	86.779	0	0
	ENSG00000110237.5_ARHGEF17	2.248	0.06	33.724	0	4e-06
	ENSG00000110318.15_CEP126	-1.43	0.488	36.318	0	2e-06
	ENSG00000110422.12_HIPK3	-0.586	7.761	30.509	1e-06	1e-05
	ENSG00000110427.17_KIAA1549L	2.275	-1.211	21.884	1.7e-05	0.000157
	ENSG00000110429.14_FBXO3	0.485	5.402	27.429	2e-06	2.6e-05
	ENSG00000110436.13_SLC1A2	2.691	0.412	54.358	0	0
	ENSG00000110442.12_COMMD9	0.634	4.292	30.908	1e-06	9e-06
	ENSG00000110446.12_SLC15A3	1.667	5.778	79.74	0	0
	ENSG00000110492.17_MDK	3.978	0.362	116.128	0	0
	ENSG00000110619.18_CARS1	0.504	4.654	30.357	1e-06	1e-05
	ENSG00000110696.10_C11orf58	0.532	7.504	24.465	6e-06	6.7e-05
	ENSG00000110713.17_NUP98	0.798	7.586	41.736	0	0
	ENSG00000110719.10_TCIRG1	0.525	5.844	20.671	2.7e-05	0.000237
	ENSG00000110721.12_CHKA	1.281	2.842	47.807	0	0
	ENSG00000110723.12_EXPH5	-1.225	0.497	31.781	0	7e-06
	ENSG00000110768.12_GTF2H1	-1.039	4.336	47.39	0	0
	ENSG00000110848.8_CD69	3.783	8.138	178.31	0	0
	ENSG00000110871.15_COQ5	-1.446	2.374	50.058	0	0
	ENSG00000110876.10_SELPLG	-0.971	6.451	25.652	4e-06	4.6e-05
	ENSG00000110887.8_DAO	2.527	-1.869	23.181	2e-05	0.000184
	ENSG00000110917.8_MLEC	-0.988	4.485	48.321	0	0
	ENSG00000110925.7_CSRNP2	-1.26	2.077	57.576	0	0
	ENSG00000110944.9_IL23A	-1.181	0.763	20.248	3.2e-05	0.000272
	ENSG00000110987.9_BCL7A	-0.956	1.298	19.042	5.1e-05	0.000416
	ENSG00000111011.18_RSRC2	1.205	6.847	93.275	0	0
	ENSG00000111110.12_PPM1H	-1.47	0.317	45.042	0	0
	ENSG00000111144.10_LTA4H	-1.388	6.306	37.72	0	1e-06
	ENSG00000111196.10_MAGOHB	-0.616	2.422	22.25	1.5e-05	0.000139
	ENSG00000111203.13_ITFG2	-0.713	2.572	28.268	2e-06	2e-05
	ENSG00000111218.12_PRMT8	3.094	-1.657	27.17	2e-06	2.8e-05
	ENSG00000111224.14_PARP11	1.405	3.877	78.903	0	0
	ENSG00000111231.9_GPN3	-0.859	2.331	25.844	4e-06	4.3e-05
	ENSG00000111262.6_KCNA1	2.868	-1.694	29.923	1e-06	1.2e-05
	ENSG00000111266.9_DUSP16	-0.802	3.385	26.511	3e-06	3.5e-05
	ENSG00000111269.3_CREBL2	-1.107	5.592	73.702	0	0
	ENSG00000111271.15_ACAD10	-1.337	1.976	58.921	0	0
	ENSG00000111319.13_SCNN1A	1.49	-0.388	24.115	7e-06	7.5e-05
	ENSG00000111325.16_OGFOD2	-0.934	1.73	27.913	2e-06	2.2e-05
	ENSG00000111331.14_OAS3	4.327	7.692	122.539	0	0
	ENSG00000111335.14_OAS2	2.654	7.696	78.6	0	0
	ENSG00000111348.9_ARHGDIB	-0.613	8.031	22.271	1.5e-05	0.000138
	ENSG00000111358.14_GTF2H3	-1.266	3.105	78.702	0	0
	ENSG00000111361.13_EIF2B1	-0.458	4.212	22.304	1.4e-05	0.000136
	ENSG00000111364.16_DDX55	-0.911	2.734	73.696	0	0
	ENSG00000111371.16_SLC38A1	-0.658	7.27	24.953	5e-06	5.7e-05
	ENSG00000111412.6_SPRING1	-1.096	3.847	68.731	0	0
	ENSG00000111424.12_VDR	1.18	2.025	25.85	4e-06	4.3e-05
	ENSG00000111432.5_FZD10	2.526	-1.868	20.985	4.3e-05	0.000353
	ENSG00000111530.13_CAND1	-0.868	5.819	57.006	0	0
	ENSG00000111537.5_IFNG	1.527	1.874	25.197	5e-06	5.3e-05
	ENSG00000111581.10_NUP107	-0.454	4.414	19.037	5.1e-05	0.000416
	ENSG00000111596.14_CNOT2	0.613	6.181	46.149	0	0
	ENSG00000111602.12_TIMELESS	-1.154	1.428	33.305	0	4e-06
	ENSG00000111639.8_MRPL51	-1.516	3.598	95.339	0	0
	ENSG00000111640.15_GAPDH	1.165	9.581	62.066	0	0
	ENSG00000111642.16_CHD4	1.01	6.778	51.444	0	0
	ENSG00000111652.10_COPS7A	-0.794	2.048	29.535	1e-06	1.3e-05
	ENSG00000111667.14_USP5	-1.344	3.21	66.034	0	0
	ENSG00000111669.15_TPI1	0.988	7.097	43.776	0	0
	ENSG00000111670.16_GNPTAB	-0.897	5.31	35.357	0	2e-06
	ENSG00000111674.9_ENO2	-1.129	1.782	33.311	0	4e-06
	ENSG00000111678.11_C12orf57	-1.414	3.659	62.073	0	0
	ENSG00000111704.11_NANOG	2.743	-1.563	25.267	5e-06	5.2e-05
	ENSG00000111711.10_GOLT1B	0.907	5.377	80.707	0	0
	ENSG00000111716.14_LDHB	-1.424	6.561	96.062	0	0
	ENSG00000111725.11_PRKAB1	0.861	3.049	39.741	0	1e-06
	ENSG00000111727.12_HCFC2	-0.652	3.746	46.806	0	0
	ENSG00000111728.11_ST8SIA1	-1.267	1.758	28.982	1e-06	1.6e-05
	ENSG00000111785.21_RIC8B	-1.068	2.642	81.852	0	0
	ENSG00000111796.4_KLRB1	-1.299	4.734	45.462	0	0
	ENSG00000111799.22_COL12A1	2.698	-1.656	23.529	9e-06	9.1e-05
	ENSG00000111801.16_BTN3A3	-0.915	4.836	22.372	1.4e-05	0.000133
	ENSG00000111817.19_DSE	1.574	6.742	75.578	0	0
	ENSG00000111846.20_GCNT2	0.71	3.776	24.897	5e-06	5.8e-05
	ENSG00000111850.11_SMIM8	-1.03	2.372	49.955	0	0
	ENSG00000111860.14_CEP85L	-0.897	5.323	69.596	0	0
	ENSG00000111863.13_ADTRP	-1.16	1.435	18.629	6e-05	0.000482
	ENSG00000111875.8_ASF1A	-1.081	4.491	84.708	0	0
	ENSG00000111879.20_FAM184A	-2.865	0.247	89.171	0	0
	ENSG00000111880.16_RNGTT	-1.01	4.387	77.916	0	0
	ENSG00000111906.18_HDDC2	-0.877	2.725	39.364	0	1e-06
	ENSG00000111912.20_NCOA7	2.27	6.698	66.209	0	0
	ENSG00000111913.20_RIPOR2	-0.896	7.997	22.993	1.1e-05	0.000108
	ENSG00000111962.8_UST	-1.694	0.827	67.611	0	0
	ENSG00000112031.16_MTRF1L	0.736	4.386	55.845	0	0
	ENSG00000112039.6_FANCE	-1.653	1.09	97.121	0	0
	ENSG00000112079.9_STK38	-1.71	5.903	91.503	0	0
	ENSG00000112081.17_SRSF3	0.853	7.592	55.272	0	0
	ENSG00000112118.20_MCM3	-2.03	3.677	106.821	0	0
	ENSG00000112137.19_PHACTR1	2.91	4.942	188.932	0	0
	ENSG00000112144.16_CILK1	-1.516	2.696	54.309	0	0
	ENSG00000112149.10_CD83	3.399	6.117	141.825	0	0
	ENSG00000112159.12_MDN1	-0.761	4.64	24.164	7e-06	7.4e-05
	ENSG00000112167.10_SAYSD1	-0.732	2.222	23.429	9e-06	9.4e-05
	ENSG00000112182.16_BACH2	-1.599	2.801	36.873	0	1e-06
	ENSG00000112208.11_BAG2	-0.844	2.219	41.999	0	0
	ENSG00000112218.9_GPR63	-2.177	-1.078	31.964	0	6e-06
	ENSG00000112245.13_PTP4A1	2.665	6.729	168.94	0	0
	ENSG00000112249.14_ASCC3	-0.918	5.391	98.719	0	0
	ENSG00000112282.18_MED23	-0.665	4.989	54.604	0	0
	ENSG00000112304.11_ACOT13	-0.747	3.468	22.318	1.4e-05	0.000136
	ENSG00000112312.10_GMNN	0.802	1.86	27.545	2e-06	2.5e-05
	ENSG00000112343.11_TRIM38	2.082	7.532	127.552	0	0
	ENSG00000112367.12_FIG4	-0.728	4.587	20.106	3.4e-05	0.000286
	ENSG00000112378.12_PERP	-0.943	1.086	25.835	4e-06	4.3e-05
	ENSG00000112394.18_SLC16A10	-2.443	1.125	106.499	0	0
	ENSG00000112406.5_HECA	0.675	7.935	55.358	0	0
	ENSG00000112425.16_EPM2A	-0.698	1.915	19.256	4.7e-05	0.000384
	ENSG00000112486.18_CCR6	-2.309	3.007	78.272	0	0
	ENSG00000112499.13_SLC22A2	2.858	-1.806	28.608	4e-06	4e-05
	ENSG00000112511.18_PHF1	1.877	4.657	170.725	0	0
	ENSG00000112531.17_QKI	0.942	7.74	55.426	0	0
	ENSG00000112541.19_PDE10A	3.024	-0.876	39.384	0	1e-06
	ENSG00000112578.10_BYSL	-1.513	0.781	55.154	0	0
	ENSG00000112584.14_FAM120B	-0.734	4.006	37.962	0	1e-06
	ENSG00000112658.8_SRF	1.152	3.726	49.435	0	0
	ENSG00000112667.13_DNPH1	-1.026	1.163	22.939	1.1e-05	0.00011
	ENSG00000112679.15_DUSP22	-0.906	4.492	67.302	0	0
	ENSG00000112685.14_EXOC2	-1.067	4.462	100.891	0	0
	ENSG00000112695.13_COX7A2	0.591	5.312	22.609	1.3e-05	0.000123
	ENSG00000112715.26_VEGFA	3.27	4.113	112.602	0	0
	ENSG00000112773.16_TENT5A	2.117	6.473	142.473	0	0
	ENSG00000112796.10_ENPP5	-1.884	0.977	30.83	1e-06	9e-06
	ENSG00000112837.17_TBX18	2.9	-1.801	29.517	3e-06	3.2e-05
	ENSG00000112972.15_HMGCS1	1.488	5.16	119.055	0	0
	ENSG00000112983.18_BRD8	-1.332	2.584	105.541	0	0
	ENSG00000112992.18_NNT	-0.795	5.082	73.507	0	0
	ENSG00000112996.11_MRPS30	-0.985	4.052	71.528	0	0
	ENSG00000113048.18_MRPS27	-1.443	3.252	115.878	0	0
	ENSG00000113068.10_PFDN1	0.716	2.238	20.343	3.1e-05	0.000264
	ENSG00000113070.8_HBEGF	3.565	3.534	123.072	0	0
	ENSG00000113088.6_GZMK	-2.586	4.194	187.371	0	0
	ENSG00000113119.13_TMCO6	-1.087	1.5	45.399	0	0
	ENSG00000113194.13_FAF2	0.485	4.523	30.146	1e-06	1.1e-05
	ENSG00000113263.13_ITK	-0.778	6.091	33.646	0	4e-06
	ENSG00000113272.14_THG1L	-0.637	2.271	21.355	2.1e-05	0.000187
	ENSG00000113300.13_CNOT6	-0.669	4.676	33.513	0	4e-06
	ENSG00000113319.13_RASGRF2	-1.551	3.123	144.341	0	0
	ENSG00000113327.17_GABRG2	2.212	-1.261	19.046	5.1e-05	0.000415
	ENSG00000113368.12_LMNB1	1.417	6.848	33.14	0	4e-06
	ENSG00000113384.14_GOLPH3	-0.87	5.613	40.738	0	1e-06
	ENSG00000113387.12_SUB1	0.986	7.64	53.202	0	0
	ENSG00000113441.16_LNPEP	-0.656	7.399	22.407	1.4e-05	0.000132
	ENSG00000113448.20_PDE4D	1.226	5.654	87.692	0	0
	ENSG00000113456.19_RAD1	-1.042	2.829	71.872	0	0
	ENSG00000113494.17_PRLR	3.198	2.496	114.257	0	0
	ENSG00000113532.13_ST8SIA4	-0.862	7.028	23.148	1.1e-05	0.000103
	ENSG00000113569.16_NUP155	-0.613	4.073	38.769	0	1e-06
	ENSG00000113575.10_PPP2CA	0.692	7.109	42.204	0	0
	ENSG00000113593.12_PPWD1	-1.021	4.58	60.845	0	0
	ENSG00000113594.10_LIFR	2.74	-0.813	32.08	0	6e-06
	ENSG00000113615.13_SEC24A	1.145	4.729	78.014	0	0
	ENSG00000113621.15_TXNDC15	-1.641	3.792	106.436	0	0
	ENSG00000113648.17_MACROH2A1	1.045	7.572	58.992	0	0
	ENSG00000113658.18_SMAD5	-0.672	4.277	44.262	0	0
	ENSG00000113712.19_CSNK1A1	0.58	6.214	40.464	0	1e-06
	ENSG00000113734.18_BNIP1	0.907	1.826	34.479	0	3e-06
	ENSG00000113739.11_STC2	2.398	-1.737	21.188	2.2e-05	0.000198
	ENSG00000113742.14_CPEB4	0.918	7.23	76.896	0	0
	ENSG00000113790.11_EHHADH	-1.827	0.386	35.204	0	2e-06
	ENSG00000113811.12_SELENOK	1.386	6.831	42.052	0	0
	ENSG00000113812.14_ACTR8	-0.734	3.611	52.244	0	0
	ENSG00000113838.13_TBCCD1	-0.856	2.411	47.294	0	0
	ENSG00000113845.10_TIMMDC1	-0.642	3.894	24.844	6e-06	5.9e-05
	ENSG00000113905.5_HRG	3.11	-1.753	35.573	0	7e-06
	ENSG00000113966.10_ARL6	-2.356	0.797	108.917	0	0
	ENSG00000113971.21_NPHP3	-0.908	3.823	60.579	0	0
	ENSG00000114013.16_CD86	0.675	5.649	21.566	1.9e-05	0.000175
	ENSG00000114019.15_AMOTL2	2.752	-1.655	28.28	2e-06	2e-05
	ENSG00000114021.12_NIT2	-0.759	2.608	43.304	0	0
	ENSG00000114026.22_OGG1	-0.874	2.056	35.093	0	3e-06
	ENSG00000114054.14_PCCB	-0.55	2.714	20.386	3e-05	0.000261
	ENSG00000114098.18_ARMC8	0.53	6.129	26.764	3e-06	3.2e-05
	ENSG00000114120.14_SLC25A36	1.264	5.559	94.365	0	0
	ENSG00000114125.14_RNF7	1.205	5.292	98.527	0	0
	ENSG00000114127.11_XRN1	1.35	8.146	95.329	0	0
	ENSG00000114302.16_PRKAR2A	-0.548	4.657	22.022	1.6e-05	0.00015
	ENSG00000114353.17_GNAI2	0.907	7.183	41.775	0	0
	ENSG00000114354.15_TFG	1.802	5.943	171.101	0	0
	ENSG00000114378.17_HYAL1	-2.084	-0.909	29.644	1e-06	1.3e-05
	ENSG00000114388.14_NPRL2	-1.141	2.814	43.767	0	0
	ENSG00000114416.18_FXR1	0.42	6.272	18.628	6e-05	0.000482
	ENSG00000114446.5_IFT57	0.631	4.103	19.181	4.8e-05	0.000395
	ENSG00000114473.14_IQCG	-0.674	1.879	22.68	1.3e-05	0.00012
	ENSG00000114491.14_UMPS	-1.626	2.69	98.959	0	0
	ENSG00000114503.11_NCBP2	-0.74	4.573	65.12	0	0
	ENSG00000114573.10_ATP6V1A	-0.772	6.607	29.396	1e-06	1.4e-05
	ENSG00000114650.21_SCAP	-1.522	2.891	100.645	0	0
	ENSG00000114656.13_CFAP92	-0.922	2.062	38.744	0	1e-06
	ENSG00000114686.9_MRPL3	-0.94	3.918	58.999	0	0
	ENSG00000114698.15_PLSCR4	1.426	1.98	27.538	2e-06	2.5e-05
	ENSG00000114735.10_HEMK1	-1.199	2.477	75.886	0	0
	ENSG00000114739.14_ACVR2B	-1.943	1.61	78.157	0	0
	ENSG00000114742.14_WDR48	0.572	5.851	32.871	0	5e-06
	ENSG00000114745.15_GORASP1	1.432	4.326	87.374	0	0
	ENSG00000114770.17_ABCC5	-1.346	3.864	56.927	0	0
	ENSG00000114779.20_ABHD14B	-0.996	1.641	26.531	3e-06	3.4e-05
	ENSG00000114784.4_EIF1B	0.626	5.433	23.418	9e-06	9.4e-05
	ENSG00000114812.13_VIPR1	-2.348	0.59	76.514	0	0
	ENSG00000114942.14_EEF1B2	-1.048	7.029	39.119	0	1e-06
	ENSG00000114948.13_ADAM23	-1.557	-0.381	19.458	4.3e-05	0.000358
	ENSG00000114978.18_MOB1A	0.742	8.545	43.417	0	0
	ENSG00000114988.12_LMAN2L	-1.314	1.924	37.881	0	1e-06
	ENSG00000115008.6_IL1A	2.761	-1.386	24.316	7e-06	7.1e-05
	ENSG00000115009.13_CCL20	2.872	-0.649	27.703	2e-06	2.4e-05
	ENSG00000115041.13_KCNIP3	2.882	-1.702	30.146	1e-06	1.1e-05
	ENSG00000115042.10_FAHD2A	-1.037	1.284	33.698	0	4e-06
	ENSG00000115073.8_ACTR1B	-0.613	3.609	33.485	0	4e-06
	ENSG00000115084.15_SLC35F5	-1.084	5.052	76.22	0	0
	ENSG00000115085.14_ZAP70	-0.807	4.818	31.75	0	7e-06
	ENSG00000115128.7_SF3B6	0.69	5.476	27.643	2e-06	2.4e-05
	ENSG00000115155.19_OTOF	5.827	3.083	148.489	0	0
	ENSG00000115165.10_CYTIP	1.035	8.453	41.066	0	0
	ENSG00000115170.16_ACVR1	-0.739	1.941	23.113	1.1e-05	0.000104
	ENSG00000115194.11_SLC30A3	2.637	-1.846	27.206	6e-06	5.9e-05
	ENSG00000115211.17_EIF2B4	-1.073	2.049	58.575	0	0
	ENSG00000115216.14_NRBP1	0.85	4.502	47.716	0	0
	ENSG00000115232.14_ITGA4	-0.709	7.626	35.972	0	2e-06
	ENSG00000115234.11_SNX17	-0.572	4.898	20.279	3.1e-05	0.000269
	ENSG00000115241.11_PPM1G	-0.9	4.237	67.205	0	0
	ENSG00000115267.9_IFIH1	2.77	7.181	140.208	0	0
	ENSG00000115275.15_MOGS	-0.868	3.483	64.938	0	0
	ENSG00000115282.21_TTC31	-0.84	1.786	25.616	4e-06	4.6e-05
	ENSG00000115306.16_SPTBN1	-1.097	5.924	32.303	0	6e-06
	ENSG00000115310.19_RTN4	0.917	5.884	78.043	0	0
	ENSG00000115364.14_MRPL19	-1.015	3.508	62.481	0	0
	ENSG00000115365.12_LANCL1	-0.907	3.969	65.279	0	0
	ENSG00000115368.10_WDR75	-1.122	3.597	96.596	0	0
	ENSG00000115415.20_STAT1	1.557	9.042	69.635	0	0
	ENSG00000115421.13_PAPOLG	-0.544	4.837	32.457	0	5e-06
	ENSG00000115423.19_DNAH6	-1.628	-0.259	36.491	0	2e-06
	ENSG00000115425.14_PECR	-1.416	1.904	44.603	0	0
	ENSG00000115446.12_UNC50	-0.854	3.314	39.903	0	1e-06
	ENSG00000115457.10_IGFBP2	2.71	0.869	23.957	8e-06	7.9e-05
	ENSG00000115461.5_IGFBP5	3.049	-1.459	34.601	0	3e-06
	ENSG00000115484.15_CCT4	-1.083	5.153	118.121	0	0
	ENSG00000115514.12_TXNDC9	-0.73	4.067	28.044	2e-06	2.1e-05
	ENSG00000115520.9_COQ10B	1.367	6.284	95.945	0	0
	ENSG00000115525.18_ST3GAL5	0.682	4.616	30.454	1e-06	1e-05
	ENSG00000115540.15_MOB4	1.222	5.993	80.733	0	0
	ENSG00000115548.17_KDM3A	1.162	6.825	72.14	0	0
	ENSG00000115590.14_IL1R2	2.182	6.346	30.068	1e-06	1.1e-05
	ENSG00000115604.12_IL18R1	1.346	5.398	22.067	1.6e-05	0.000148
	ENSG00000115648.14_MLPH	2.852	-1.71	26.551	3e-06	3.4e-05
	ENSG00000115685.15_PPP1R7	-0.532	4.032	24.271	7e-06	7.2e-05
	ENSG00000115687.14_PASK	-1.156	3.463	24.911	5e-06	5.8e-05
	ENSG00000115694.15_STK25	-0.981	2.966	69.976	0	0
	ENSG00000115738.10_ID2	1.813	6.958	115.219	0	0
	ENSG00000115762.17_PLEKHB2	0.739	6.907	51.987	0	0
	ENSG00000115808.12_STRN	-0.512	5.32	27.001	3e-06	3e-05
	ENSG00000115839.19_RAB3GAP1	0.601	5.859	52.567	0	0
	ENSG00000115840.14_SLC25A12	-1.458	2.695	90.082	0	0
	ENSG00000115904.15_SOS1	-0.607	4.762	19.911	3.6e-05	0.000306
	ENSG00000115942.9_ORC2	-0.825	3.574	58.134	0	0
	ENSG00000115956.10_PLEK	1.867	7.746	91.246	0	0
	ENSG00000115970.19_THADA	-0.872	3.917	60.697	0	0
	ENSG00000115998.8_C2orf42	-0.631	2.548	21.516	2e-05	0.000178
	ENSG00000116001.17_TIA1	-0.783	5.656	54.414	0	0
	ENSG00000116005.12_PCYOX1	-2.396	3.352	152.543	0	0
	ENSG00000116016.14_EPAS1	2.086	2.027	75.251	0	0
	ENSG00000116030.17_SUMO1	0.739	6.333	30.664	1e-06	9e-06
	ENSG00000116044.16_NFE2L2	0.786	6.907	41.17	0	0
	ENSG00000116062.18_MSH6	-0.751	4.545	67.644	0	0
	ENSG00000116106.12_EPHA4	-1.13	3.129	33.548	0	4e-06
	ENSG00000116132.12_PRRX1	2.64	-1.671	23.249	1e-05	9.9e-05
	ENSG00000116157.6_GPX7	-1.078	1.557	36.321	0	2e-06
	ENSG00000116191.19_RALGPS2	-0.92	5.61	40.657	0	1e-06
	ENSG00000116198.14_CEP104	-0.891	2.461	33.009	0	5e-06
	ENSG00000116205.14_TCEANC2	-1.954	2.862	97.988	0	0
	ENSG00000116213.16_WRAP73	-1.06	2.722	63.185	0	0
	ENSG00000116237.16_ICMT	-1.845	3.418	84.743	0	0
	ENSG00000116251.11_RPL22	-0.946	7.638	45.95	0	0
	ENSG00000116260.17_QSOX1	0.785	3.959	32.807	0	5e-06
	ENSG00000116273.6_PHF13	1.156	2.679	37.429	0	1e-06
	ENSG00000116299.17_ELAPOR1	-2.063	3.017	31.811	0	7e-06
	ENSG00000116337.20_AMPD2	0.988	6.347	36.68	0	2e-06
	ENSG00000116350.18_SRSF4	0.402	6.032	28.601	1e-06	1.8e-05
	ENSG00000116406.20_EDEM3	-1.299	5.873	65.221	0	0
	ENSG00000116455.14_WDR77	-1.58	1.732	67.04	0	0
	ENSG00000116478.12_HDAC1	-1.198	5.26	97.317	0	0
	ENSG00000116497.18_S100PBP	-1.394	4.011	90.99	0	0
	ENSG00000116514.17_RNF19B	1.601	4.707	92.844	0	0
	ENSG00000116641.18_DOCK7	-0.624	2.569	24.527	6e-06	6.6e-05
	ENSG00000116649.10_SRM	-1.381	0.488	30.201	1e-06	1.1e-05
	ENSG00000116661.11_FBXO2	-1.531	-0.859	20.052	3.4e-05	0.000291
	ENSG00000116663.11_FBXO6	2.155	4.346	89.788	0	0
	ENSG00000116670.15_MAD2L2	0.63	3.248	21.96	1.6e-05	0.000153
	ENSG00000116679.16_IVNS1ABP	1.471	7.819	62.885	0	0
	ENSG00000116691.11_MIIP	0.653	4.259	20.36	3e-05	0.000263
	ENSG00000116704.8_SLC35D1	-0.443	3.678	18.684	5.9e-05	0.000473
	ENSG00000116717.13_GADD45A	1.054	3.862	40.783	0	0
	ENSG00000116729.14_WLS	-2.778	4.021	87.058	0	0
	ENSG00000116750.14_UCHL5	-0.519	4.17	30.909	1e-06	9e-06
	ENSG00000116771.6_AGMAT	-2.92	0.876	113.85	0	0
	ENSG00000116786.13_PLEKHM2	1.338	4.334	135.706	0	0
	ENSG00000116791.14_CRYZ	-1.624	2.488	60.871	0	0
	ENSG00000116793.16_PHTF1	1.198	4.513	55.208	0	0
	ENSG00000116815.16_CD58	0.845	5.448	27.869	2e-06	2.3e-05
	ENSG00000116824.5_CD2	-1.454	4.138	70.742	0	0
	ENSG00000116830.12_TTF2	0.876	2.829	28.397	2e-06	1.9e-05
	ENSG00000116871.16_MAP7D1	1.019	4.22	30.351	1e-06	1e-05
	ENSG00000116906.13_GNPAT	-1.238	3.951	107.909	0	0
	ENSG00000116922.15_C1orf109	-0.627	2.194	20.223	3.2e-05	0.000274
	ENSG00000116977.19_LGALS8	2.137	7.603	197.68	0	0
	ENSG00000116981.4_NT5C1A	2.193	-1.134	18.595	6.1e-05	0.000488
	ENSG00000116984.15_MTR	-0.703	4.991	44.37	0	0
	ENSG00000116990.11_MYCL	-1.174	2.712	27.097	2e-06	2.9e-05
	ENSG00000116991.12_SIPA1L2	1.633	5.631	42.449	0	0
	ENSG00000117000.9_RLF	2.151	7.411	182.737	0	0
	ENSG00000117010.17_ZNF684	3.547	4.621	123.688	0	0
	ENSG00000117020.19_AKT3	-0.809	4.978	52.437	0	0
	ENSG00000117036.12_ETV3	0.683	5.206	32.491	0	5e-06
	ENSG00000117054.15_ACADM	-0.785	4.378	60.133	0	0
	ENSG00000117133.11_RPF1	0.535	4.662	24.637	6e-06	6.4e-05
	ENSG00000117139.18_KDM5B	1.328	5.266	75.867	0	0
	ENSG00000117143.14_UAP1	0.783	4.084	43.863	0	0
	ENSG00000117151.13_CTBS	0.644	6.388	18.79	5.7e-05	0.000455
	ENSG00000117153.16_KLHL12	-0.585	4.785	19.67	4e-05	0.000333
	ENSG00000117174.11_ZNHIT6	-0.766	2.962	37.095	0	1e-06
	ENSG00000117222.14_RBBP5	-0.919	4.266	70.657	0	0
	ENSG00000117226.12_GBP3	1.091	5.607	25.237	5e-06	5.2e-05
	ENSG00000117228.11_GBP1	2.207	8.358	55.208	0	0
	ENSG00000117280.13_RAB29	-0.849	5.009	33.738	0	4e-06
	ENSG00000117281.16_CD160	-1.283	2.619	33.24	0	4e-06
	ENSG00000117298.16_ECE1	1.454	6.416	93.336	0	0
	ENSG00000117305.15_HMGCL	-0.815	2.682	22.314	1.4e-05	0.000136
	ENSG00000117308.15_GALE	1.109	1.966	35.553	0	2e-06
	ENSG00000117322.18_CR2	-3.656	1.04	153.213	0	0
	ENSG00000117360.13_PRPF3	0.575	4.525	41.017	0	0
	ENSG00000117362.13_APH1A	0.838	6.276	51.327	0	0
	ENSG00000117385.16_P3H1	-0.651	2.393	24.521	6e-06	6.6e-05
	ENSG00000117395.13_EBNA1BP2	-1.17	2.585	55.423	0	0
	ENSG00000117408.11_IPO13	-1.669	0.701	45.451	0	0
	ENSG00000117410.14_ATP6V0B	0.851	6.965	26.529	3e-06	3.4e-05
	ENSG00000117425.14_PTCH2	1.333	0.375	19.513	4.2e-05	0.000351
	ENSG00000117475.14_BLZF1	1.485	5.397	68.78	0	0
	ENSG00000117479.15_SLC19A2	1.124	2.514	29.871	1e-06	1.2e-05
	ENSG00000117500.13_TMED5	0.861	7.172	62.539	0	0
	ENSG00000117525.14_F3	2.366	-0.897	24.833	6e-06	6e-05
	ENSG00000117528.14_ABCD3	-1.328	3.817	136.621	0	0
	ENSG00000117543.22_DPH5	-1.736	2.666	90.73	0	0
	ENSG00000117569.19_PTBP2	0.996	4.481	64.875	0	0
	ENSG00000117593.12_DARS2	-1.407	2.571	107.683	0	0
	ENSG00000117597.18_UTP25	-1.159	2.938	57.38	0	0
	ENSG00000117602.13_RCAN3	-2.366	4.317	135.436	0	0
	ENSG00000117614.10_SYF2	1.054	6.761	74.98	0	0
	ENSG00000117632.23_STMN1	-1.164	3.2	37.218	0	1e-06
	ENSG00000117643.15_MAN1C1	-2.116	1.682	135.798	0	0
	ENSG00000117697.15_NSL1	-0.619	4.812	20.589	2.8e-05	0.000243
	ENSG00000117748.10_RPA2	-1.297	4.475	86.997	0	0
	ENSG00000117751.18_PPP1R8	-0.453	4.613	22.381	1.4e-05	0.000133
	ENSG00000117758.14_STX12	1.01	5.657	68.971	0	0
	ENSG00000117868.18_ESYT2	-0.592	6.447	50.798	0	0
	ENSG00000117899.11_MESD	-0.844	3.789	47.062	0	0
	ENSG00000117971.12_CHRNB4	2.619	-1.679	24.119	7e-06	7.5e-05
	ENSG00000117983.17_MUC5B	2.137	-0.843	25.781	4e-06	4.4e-05
	ENSG00000117984.15_CTSD	1.48	7.227	74.193	0	0
	ENSG00000118007.13_STAG1	-0.536	5.588	35.068	0	3e-06
	ENSG00000118096.10_IFT46	-0.701	1.59	23.543	9e-06	9.1e-05
	ENSG00000118113.12_MMP8	2.755	4.193	47.489	0	0
	ENSG00000118162.14_KPTN	1.215	0.385	23.35	1e-05	9.6e-05
	ENSG00000118194.21_TNNT2	2.348	-1.681	20.129	3.3e-05	0.000283
	ENSG00000118200.15_CAMSAP2	-1.696	1.264	58.756	0	0
	ENSG00000118242.16_MREG	-1.319	0.944	27.297	2e-06	2.7e-05
	ENSG00000118246.14_FASTKD2	-0.801	3.895	57.59	0	0
	ENSG00000118260.15_CREB1	-1.159	6.357	92.88	0	0
	ENSG00000118308.16_IRAG2	-0.814	6.376	32.986	0	5e-06
	ENSG00000118369.13_USP35	0.861	1.781	32.624	0	5e-06
	ENSG00000118402.6_ELOVL4	-1.485	0.111	23.055	1.1e-05	0.000106
	ENSG00000118412.13_CASP8AP2	-1.066	5.385	77.885	0	0
	ENSG00000118418.14_HMGN3	-0.803	3.515	30.136	1e-06	1.1e-05
	ENSG00000118420.17_UBE3D	-1.068	0.862	26.695	3e-06	3.3e-05
	ENSG00000118495.21_PLAGL1	1.042	1.943	21.454	2e-05	0.000182
	ENSG00000118503.16_TNFAIP3	5.172	7.963	278.739	0	0
	ENSG00000118515.12_SGK1	-1.341	6.807	33.316	0	4e-06
	ENSG00000118518.17_RNF146	-1.183	4.381	37.047	0	1e-06
	ENSG00000118520.15_ARG1	1.517	4.597	22.402	1.4e-05	0.000132
	ENSG00000118526.7_TCF21	3.15	-1.741	34.317	1e-06	9e-06
	ENSG00000118596.12_SLC16A7	-1.531	4.609	122.671	0	0
	ENSG00000118600.13_RXYLT1	-1.168	1.954	38.911	0	1e-06
	ENSG00000118873.17_RAB3GAP2	-0.516	5.392	27.504	2e-06	2.5e-05
	ENSG00000118894.15_EEF2KMT	-1.863	0.751	38.954	0	1e-06
	ENSG00000118922.18_KLF12	-1.199	5.451	52.317	0	0
	ENSG00000118961.15_LDAH	-1.428	2.407	82.801	0	0
	ENSG00000118965.16_WDR35	-0.716	2.586	26.569	3e-06	3.4e-05
	ENSG00000118971.9_CCND2	-1.569	4.884	52.583	0	0
	ENSG00000118985.16_ELL2	1.578	5.371	77.313	0	0
	ENSG00000119004.17_CYP20A1	-1.343	4.354	166.207	0	0
	ENSG00000119041.11_GTF3C3	-0.746	3.88	53.17	0	0
	ENSG00000119048.9_UBE2B	0.742	6.884	31.667	1e-06	7e-06
	ENSG00000119138.5_KLF9	2.035	5.905	106.054	0	0
	ENSG00000119185.13_ITGB1BP1	-0.772	3.409	39.506	0	1e-06
	ENSG00000119203.14_CPSF3	-1.015	3.7	69.656	0	0
	ENSG00000119231.11_SENP5	0.401	5.683	20.804	2.6e-05	0.000226
	ENSG00000119285.11_HEATR1	-0.824	4.572	38.967	0	1e-06
	ENSG00000119321.10_FKBP15	0.607	6.285	21.88	1.7e-05	0.000157
	ENSG00000119333.12_DYNC2I2	-1.677	0.167	38.733	0	1e-06
	ENSG00000119392.16_GLE1	-0.598	4.44	26.418	3e-06	3.6e-05
	ENSG00000119401.11_TRIM32	-2.034	1.504	96.567	0	0
	ENSG00000119402.18_FBXW2	-1.141	5.501	67.134	0	0
	ENSG00000119403.15_PHF19	-0.615	2.811	19.579	4.1e-05	0.000343
	ENSG00000119421.7_NDUFA8	-1.754	1.653	69.432	0	0
	ENSG00000119431.10_HDHD3	-0.959	0.73	20.489	2.9e-05	0.000252
	ENSG00000119446.14_RBM18	0.446	4.892	24.682	6e-06	6.3e-05
	ENSG00000119457.8_SLC46A2	-2.187	1.502	69.459	0	0
	ENSG00000119471.15_HSDL2	-1.117	5.308	38.019	0	1e-06
	ENSG00000119487.17_MAPKAP1	-0.791	4.644	53.189	0	0
	ENSG00000119508.18_NR4A3	3.979	1.433	158.797	0	0
	ENSG00000119509.13_INVS	-0.835	2.638	41.576	0	0
	ENSG00000119514.7_GALNT12	-1.708	0.948	51.956	0	0
	ENSG00000119522.17_DENND1A	1.202	4.227	63.488	0	0
	ENSG00000119535.18_CSF3R	0.77	8.299	18.985	5.2e-05	0.000424
	ENSG00000119537.18_KDSR	-0.489	3.103	18.94	5.3e-05	0.000431
	ENSG00000119541.10_VPS4B	-0.545	6.361	23.395	1e-05	9.5e-05
	ENSG00000119547.6_ONECUT2	3.034	-1.471	30.884	1e-06	9e-06
	ENSG00000119559.17_C19orf25	-1.008	2.692	34.975	0	3e-06
	ENSG00000119608.15_PROX2	-1.619	-0.49	23.935	8e-06	8e-05
	ENSG00000119638.14_NEK9	-1.358	4.758	90.183	0	0
	ENSG00000119640.9_ACYP1	-1.175	0.673	26.202	3e-06	3.8e-05
	ENSG00000119655.11_NPC2	1.589	6.445	105.425	0	0
	ENSG00000119685.20_TTLL5	0.779	2.677	22.475	1.4e-05	0.000129
	ENSG00000119686.10_FLVCR2	3.327	5.125	158.207	0	0
	ENSG00000119711.13_ALDH6A1	-1.492	2.589	123.665	0	0
	ENSG00000119714.11_GPR68	-2.767	1.694	94.71	0	0
	ENSG00000119725.21_ZNF410	0.928	5.575	92.02	0	0
	ENSG00000119801.13_YPEL5	1.899	9.186	94.797	0	0
	ENSG00000119820.11_YIPF4	-1.01	5.553	46.33	0	0
	ENSG00000119844.17_AFTPH	0.579	7.433	25.281	5e-06	5.2e-05
	ENSG00000119866.22_BCL11A	-1.182	2.78	32.841	0	5e-06
	ENSG00000119899.13_SLC17A5	0.881	3.986	64.058	0	0
	ENSG00000119900.9_OGFRL1	-1.371	8.183	72.007	0	0
	ENSG00000119906.13_SLF2	-0.747	4.688	38.025	0	1e-06
	ENSG00000119912.18_IDE	-0.467	4.584	26.029	4e-06	4e-05
	ENSG00000119917.15_IFIT3	3.546	10.987	76.353	0	0
	ENSG00000119922.11_IFIT2	3.201	11.261	67.343	0	0
	ENSG00000119927.14_GPAM	-1.422	2.108	72.387	0	0
	ENSG00000119943.13_PYROXD2	-1.69	0.343	37.873	0	1e-06
	ENSG00000119953.14_SMNDC1	1.045	4.353	63.453	0	0
	ENSG00000119965.13_C10orf88	-1.306	1.613	59.893	0	0
	ENSG00000119973.6_PRLHR	2.769	-1.473	31.495	1e-06	7e-06
	ENSG00000119977.22_TCTN3	-1.083	1.545	29.006	1e-06	1.6e-05
	ENSG00000119986.7_AVPI1	1.838	0.156	46.079	0	0
	ENSG00000120008.16_WDR11	-1.296	4.859	139.795	0	0
	ENSG00000120053.12_GOT1	-1.056	1.439	33.199	0	4e-06
	ENSG00000120063.10_GNA13	0.844	8.435	55.535	0	0
	ENSG00000120129.6_DUSP1	1.973	10.363	43.335	0	0
	ENSG00000120156.22_TEK	-2.731	-0.639	34.587	0	3e-06
	ENSG00000120159.13_CAAP1	-0.498	3.462	20.372	3e-05	0.000262
	ENSG00000120211.4_INSL4	2.429	-1.8	21.887	2e-05	0.000183
	ENSG00000120215.10_MLANA	-1.86	-0.296	27.538	2e-06	2.5e-05
	ENSG00000120217.14_CD274	4.078	6.893	104.754	0	0
	ENSG00000120253.14_NUP43	-1.654	3.295	131.568	0	0
	ENSG00000120262.10_CCDC170	-1.584	1.82	47.877	0	0
	ENSG00000120280.6_TASL	1.111	5.49	22.908	1.2e-05	0.000112
	ENSG00000120306.11_CYSTM1	1.983	5.761	82.07	0	0
	ENSG00000120318.16_ARAP3	-1.648	1.407	40.306	0	1e-06
	ENSG00000120333.4_MRPS14	-1.392	3.071	94.339	0	0
	ENSG00000120370.14_GORAB	0.748	3.587	26.836	3e-06	3.1e-05
	ENSG00000120457.12_KCNJ5	3.54	-1.513	42.132	0	0
	ENSG00000120458.13_MSANTD2	-2.093	1.385	122.505	0	0
	ENSG00000120471.16_TP53AIP1	2.678	-1.671	22.239	1.5e-05	0.000139
	ENSG00000120526.12_NUDCD1	-1.672	2.927	141.438	0	0
	ENSG00000120533.13_ENY2	0.791	4.875	52.874	0	0
	ENSG00000120539.15_MASTL	1.516	5.365	95.582	0	0
	ENSG00000120549.19_KIAA1217	2.192	-1.457	19.763	3.9e-05	0.000323
	ENSG00000120690.16_ELF1	1.575	8.305	125.057	0	0
	ENSG00000120696.9_KBTBD7	-1.282	4.422	46.186	0	0
	ENSG00000120699.14_EXOSC8	-0.758	3.81	54.462	0	0
	ENSG00000120705.13_ETF1	1.908	7.348	162.196	0	0
	ENSG00000120725.13_SIL1	0.994	3.256	45.801	0	0
	ENSG00000120784.17_ZFP30	-1.874	2.295	77.206	0	0
	ENSG00000120800.5_UTP20	-1.35	3.177	96.197	0	0
	ENSG00000120802.14_TMPO	-0.964	6.838	62.532	0	0
	ENSG00000120805.14_ARL1	-0.865	3.605	71.93	0	0
	ENSG00000120832.10_MTERF2	-1.07	2.017	47.039	0	0
	ENSG00000120833.14_SOCS2	-1.624	2.159	60.394	0	0
	ENSG00000120837.8_NFYB	-1.343	3.864	128.165	0	0
	ENSG00000120868.14_APAF1	-1.687	5.879	63.424	0	0
	ENSG00000120875.9_DUSP4	2.944	1.596	75.884	0	0
	ENSG00000120915.14_EPHX2	-2.341	1.039	100.707	0	0
	ENSG00000120925.16_RNF170	-1.819	2.676	59.257	0	0
	ENSG00000120942.14_UBIAD1	-1.085	2.163	55.894	0	0
	ENSG00000120963.12_ZNF706	0.817	4.164	37.175	0	1e-06
	ENSG00000121057.13_AKAP1	-1.606	1.741	104.074	0	0
	ENSG00000121060.19_TRIM25	1.295	6.646	44.129	0	0
	ENSG00000121064.13_SCPEP1	1.053	6.432	38.665	0	1e-06
	ENSG00000121067.19_SPOP	-0.666	5.205	27.703	2e-06	2.4e-05
	ENSG00000121068.14_TBX2	2.256	-1.752	21.741	1.8e-05	0.000165
	ENSG00000121073.15_SLC35B1	1.346	4.271	106.5	0	0
	ENSG00000121236.21_TRIM6	2.04	1.453	24.499	6e-06	6.6e-05
	ENSG00000121274.14_TENT4B	1.088	5.495	86.624	0	0
	ENSG00000121310.17_ECHDC2	-0.786	1.972	24.471	6e-06	6.7e-05
	ENSG00000121380.12_BCL2L14	2.814	-0.393	48.84	0	0
	ENSG00000121406.9_ZNF549	-0.949	2.668	45.866	0	0
	ENSG00000121413.13_ZSCAN18	-1.154	2.594	39.005	0	1e-06
	ENSG00000121542.12_SEC22A	-0.615	3.167	34.44	0	3e-06
	ENSG00000121578.13_B4GALT4	1.041	3.649	55.363	0	0
	ENSG00000121594.12_CD80	2.247	0.921	80.435	0	0
	ENSG00000121671.12_CRY2	0.804	4.169	40.74	0	1e-06
	ENSG00000121680.16_PEX16	0.506	3.024	18.553	6.2e-05	0.000496
	ENSG00000121690.11_DEPDC7	-1.987	-0.869	24.751	6e-06	6.1e-05
	ENSG00000121691.7_CAT	-1.238	6.86	47.741	0	0
	ENSG00000121742.19_GJB6	3.852	2.417	49.762	0	0
	ENSG00000121749.16_TBC1D15	0.749	5.613	60.553	0	0
	ENSG00000121797.10_CCRL2	2.341	3.448	133.789	0	0
	ENSG00000121807.7_CCR2	-1.177	6.123	22.534	1.3e-05	0.000126
	ENSG00000121858.11_TNFSF10	2.043	9.443	32.953	0	5e-06
	ENSG00000121864.10_ZNF639	0.568	4.966	21.976	1.6e-05	0.000152
	ENSG00000121871.4_SLITRK3	3.296	-1.714	26.591	7e-06	7e-05
	ENSG00000121895.8_TMEM156	-0.932	2.747	37.613	0	1e-06
	ENSG00000121897.15_LIAS	-1.137	2.003	42.774	0	0
	ENSG00000121903.15_ZSCAN20	-1.748	0.48	36.827	0	2e-06
	ENSG00000121931.16_LRIF1	-0.806	4.012	29.755	1e-06	1.3e-05
	ENSG00000121933.19_TMIGD3	2.156	0.217	21.611	1.9e-05	0.000172
	ENSG00000121940.17_CLCC1	-1.136	3.464	95.498	0	0
	ENSG00000121966.8_CXCR4	1.324	9.206	42.318	0	0
	ENSG00000122033.15_MTIF3	-1.191	3.091	56.137	0	0
	ENSG00000122035.7_RASL11A	-1.044	0.356	19.546	4.2e-05	0.000347
	ENSG00000122043.12_LINC00544	-2.397	-1.219	36.765	0	2e-06
	ENSG00000122068.13_FYTTD1	0.904	6.516	74.701	0	0
	ENSG00000122085.17_MTERF4	-0.958	3.816	79.429	0	0
	ENSG00000122122.10_SASH3	0.774	6.334	45.624	0	0
	ENSG00000122140.12_MRPS2	-0.743	1.601	31.559	1e-06	7e-06
	ENSG00000122188.13_LAX1	-1.145	3.158	51.427	0	0
	ENSG00000122223.13_CD244	-1.616	4.304	69.896	0	0
	ENSG00000122224.18_LY9	-0.942	3.149	33.945	0	4e-06
	ENSG00000122257.20_RBBP6	1.011	5.816	78.536	0	0
	ENSG00000122299.12_ZC3H7A	0.967	4.946	81.197	0	0
	ENSG00000122378.14_PRXL2A	-1.014	0.903	25.978	4e-06	4.1e-05
	ENSG00000122390.19_NAA60	0.685	2.49	18.851	5.5e-05	0.000445
	ENSG00000122406.14_RPL5	-1.079	8.307	47.831	0	0
	ENSG00000122432.18_SPATA1	1.079	1.358	36.773	0	2e-06
	ENSG00000122435.11_TRMT13	-1.775	2.829	167.571	0	0
	ENSG00000122482.22_ZNF644	0.475	6.58	21.739	1.8e-05	0.000165
	ENSG00000122484.9_RPAP2	-0.436	3.889	20.203	3.2e-05	0.000276
	ENSG00000122490.19_SLC66A2	1.105	5.269	38.704	0	1e-06
	ENSG00000122507.21_BBS9	-0.716	3.022	34.353	0	3e-06
	ENSG00000122512.16_PMS2	-0.518	3.091	31.491	1e-06	7e-06
	ENSG00000122550.18_KLHL7	-0.739	3.523	39.569	0	1e-06
	ENSG00000122566.22_HNRNPA2B1	0.706	7.9	39.498	0	1e-06
	ENSG00000122591.13_FAM126A	-0.771	4.897	49.456	0	0
	ENSG00000122642.11_FKBP9	-1.123	0.559	19.258	4.7e-05	0.000384
	ENSG00000122643.23_NT5C3A	1.956	8.154	78.802	0	0
	ENSG00000122644.13_ARL4A	0.842	8.086	19.133	4.9e-05	0.000402
	ENSG00000122687.19_MRM2	-0.617	3.025	30.875	1e-06	9e-06
	ENSG00000122707.12_RECK	-0.666	2.027	29.181	1e-06	1.5e-05
	ENSG00000122861.16_PLAU	5.945	3.183	152.588	0	0
	ENSG00000122862.5_SRGN	1.398	11.709	34.536	0	3e-06
	ENSG00000122863.6_CHST3	3.187	-1.635	38.239	0	1e-06
	ENSG00000122882.11_ECD	0.903	4.529	71.233	0	0
	ENSG00000122958.15_VPS26A	0.382	4.689	22.276	1.5e-05	0.000138
	ENSG00000122986.14_HVCN1	-2.189	4.076	151.457	0	0
	ENSG00000123066.9_MED13L	0.486	7.462	22.287	1.5e-05	0.000137
	ENSG00000123080.12_CDKN2C	0.707	2.687	20.549	2.8e-05	0.000247
	ENSG00000123096.12_SSPN	-2.308	0.194	43.608	0	0
	ENSG00000123104.12_ITPR2	-0.466	6.178	24.206	7e-06	7.3e-05
	ENSG00000123124.14_WWP1	-0.472	4.492	21.753	1.8e-05	0.000164
	ENSG00000123130.17_ACOT9	1.967	6.19	100.689	0	0
	ENSG00000123159.16_GIPC1	-1.017	1.511	37.865	0	1e-06
	ENSG00000123213.23_NLN	-0.71	1.973	19.939	3.6e-05	0.000303
	ENSG00000123243.15_ITIH5	3.092	-1.532	38.669	0	1e-06
	ENSG00000123268.9_ATF1	-0.861	4.041	54.621	0	0
	ENSG00000123307.4_NEUROD4	2.342	-1.539	21.291	2.1e-05	0.000191
	ENSG00000123329.20_ARHGAP9	-1.088	5.169	62.625	0	0
	ENSG00000123358.20_NR4A1	2.095	0.229	32.886	0	5e-06
	ENSG00000123360.12_PDE1B	1.385	0.82	35.701	0	2e-06
	ENSG00000123374.11_CDK2	0.719	2.652	25.977	4e-06	4.1e-05
	ENSG00000123415.16_SMUG1	-1.205	2.111	32.713	0	5e-06
	ENSG00000123453.19_SARDH	-1.874	-0.792	26.818	3e-06	3.1e-05
	ENSG00000123472.13_ATPAF1	-1.197	3.205	79.959	0	0
	ENSG00000123500.10_COL10A1	-1.283	0.679	24.325	7e-06	7e-05
	ENSG00000123545.6_NDUFAF4	-1.165	2.243	72.823	0	0
	ENSG00000123562.18_MORF4L2	1.169	5.996	79.159	0	0
	ENSG00000123570.4_RAB9B	-1.601	-0.835	21.774	1.8e-05	0.000163
	ENSG00000123600.21_METTL8	-0.586	3.345	26.768	3e-06	3.2e-05
	ENSG00000123607.16_TTC21B	-0.478	4.414	22.717	1.2e-05	0.000119
	ENSG00000123609.11_NMI	1.219	6.863	38.933	0	1e-06
	ENSG00000123610.5_TNFAIP6	2.024	5.893	42.153	0	0
	ENSG00000123612.16_ACVR1C	-1.673	1.053	40.068	0	1e-06
	ENSG00000123684.13_LPGAT1	-1.116	6.814	43.548	0	0
	ENSG00000123685.9_BATF3	2.83	2.337	62.859	0	0
	ENSG00000123689.6_G0S2	2.721	7.98	32.257	0	6e-06
	ENSG00000123728.10_RAP2C	1.55	6.585	194.882	0	0
	ENSG00000123737.13_EXOSC9	1.175	4.738	37.333	0	1e-06
	ENSG00000123836.15_PFKFB2	2.666	5.634	93.189	0	0
	ENSG00000123983.15_ACSL3	0.89	5.89	31.187	1e-06	8e-06
	ENSG00000124067.17_SLC12A4	-0.759	1.813	21.915	1.7e-05	0.000155
	ENSG00000124074.12_ENKD1	-0.93	0.843	19.551	4.2e-05	0.000346
	ENSG00000124091.10_GCNT7	1.674	0.986	45.672	0	0
	ENSG00000124102.5_PI3	-3.946	1.701	121.199	0	0
	ENSG00000124103.10_FAM209A	3.18	0.831	85.884	0	0
	ENSG00000124134.9_KCNS1	-2.35	1.008	64.705	0	0
	ENSG00000124145.6_SDC4	1.697	2.045	45.67	0	0
	ENSG00000124160.12_NCOA5	-1.066	1.462	19.559	4.2e-05	0.000345
	ENSG00000124171.9_PARD6B	-1.261	1.275	40.627	0	1e-06
	ENSG00000124181.15_PLCG1	-1.85	4.298	120.945	0	0
	ENSG00000124201.15_ZNFX1	1.578	8.011	139.489	0	0
	ENSG00000124203.7_ZNF831	-1.744	3.172	71.231	0	0
	ENSG00000124216.4_SNAI1	2.475	-1.519	23.906	8e-06	8.1e-05
	ENSG00000124217.5_MOCS3	-0.776	2.167	33.104	0	5e-06
	ENSG00000124224.18_PPP4R1L	1.89	3.835	136.918	0	0
	ENSG00000124228.15_DDX27	-0.577	4.132	35.948	0	2e-06
	ENSG00000124233.12_SEMG1	-2.206	-1.155	27.488	2e-06	2.5e-05
	ENSG00000124253.11_PCK1	2.339	-1.595	19.345	4.5e-05	0.000373
	ENSG00000124256.15_ZBP1	2.788	6.21	117.516	0	0
	ENSG00000124370.11_MCEE	-0.979	1.354	25.575	4e-06	4.7e-05
	ENSG00000124374.9_PAIP2B	-1.935	1.994	113.884	0	0
	ENSG00000124380.11_SNRNP27	0.51	3.464	22.391	1.4e-05	0.000133
	ENSG00000124383.10_MPHOSPH10	-0.834	3.771	43.739	0	0
	ENSG00000124459.12_ZNF45	-1.01	3.092	45.618	0	0
	ENSG00000124493.14_GRM4	2.867	-1.094	30.052	1e-06	1.1e-05
	ENSG00000124496.13_TRERF1	-1.605	2.688	42.451	0	0
	ENSG00000124508.17_BTN2A2	1.329	3.021	66.229	0	0
	ENSG00000124532.15_MRS2	-0.882	2.478	54.294	0	0
	ENSG00000124535.16_WRNIP1	-0.785	3.957	47.54	0	0
	ENSG00000124574.15_ABCC10	-1.125	2.035	41.963	0	0
	ENSG00000124587.14_PEX6	-1.629	2.385	84.13	0	0
	ENSG00000124588.22_NQO2	-1.015	3.603	28.264	2e-06	2e-05
	ENSG00000124608.5_AARS2	-1.627	2.132	93.641	0	0
	ENSG00000124613.9_ZNF391	-1.632	-0.771	20.452	2.9e-05	0.000255
	ENSG00000124641.16_MED20	-1.161	2.171	32.439	0	6e-06
	ENSG00000124664.11_SPDEF	3.184	-1.625	45.551	0	0
	ENSG00000124688.14_MAD2L1BP	1.897	4.841	219.065	0	0
	ENSG00000124702.19_KLHDC3	-1.21	3.164	106.644	0	0
	ENSG00000124731.13_TREM1	1.764	8.333	57.708	0	0
	ENSG00000124762.14_CDKN1A	2.692	4.59	181.089	0	0
	ENSG00000124766.7_SOX4	0.92	3.025	30.565	1e-06	1e-05
	ENSG00000124767.7_GLO1	-0.525	4.704	22.422	1.4e-05	0.000131
	ENSG00000124782.21_RREB1	0.952	4.53	32.161	0	6e-06
	ENSG00000124786.12_SLC35B3	-1.389	2.219	41.446	0	0
	ENSG00000124787.14_RPP40	-2.615	0.002	75.044	0	0
	ENSG00000124795.17_DEK	0.682	7.927	28.493	2e-06	1.9e-05
	ENSG00000124813.23_RUNX2	-0.951	2.785	26.617	3e-06	3.3e-05
	ENSG00000124882.4_EREG	4.08	3.553	114.559	0	0
	ENSG00000124942.14_AHNAK	-1.215	9.96	57.773	0	0
	ENSG00000125089.18_SH3TC1	1.179	4.935	54.726	0	0
	ENSG00000125124.14_BBS2	-1.235	2.96	71.059	0	0
	ENSG00000125144.14_MT1G	3.85	-1.562	34.155	1e-06	1e-05
	ENSG00000125148.7_MT2A	4.552	6.434	146.384	0	0
	ENSG00000125149.12_PHAF1	1.303	2.136	44.401	0	0
	ENSG00000125166.13_GOT2	-1.288	2.881	97.347	0	0
	ENSG00000125245.14_GPR18	-0.859	2.536	25.834	4e-06	4.3e-05
	ENSG00000125246.16_CLYBL	-1.21	0.375	27.112	2e-06	2.9e-05
	ENSG00000125247.16_TMTC4	-0.754	1.772	22.357	1.4e-05	0.000134
	ENSG00000125249.7_RAP2A	-0.928	5.627	34.505	0	3e-06
	ENSG00000125347.15_IRF1	2.19	9.39	138.084	0	0
	ENSG00000125354.24_SEPTIN6	-0.555	4.523	18.914	5.4e-05	0.000435
	ENSG00000125355.16_TMEM255A	1.859	0.554	62.358	0	0
	ENSG00000125384.7_PTGER2	1.19	6.011	38.185	0	1e-06
	ENSG00000125485.18_DDX31	-0.981	1.442	35.035	0	3e-06
	ENSG00000125510.18_OPRL1	-1.469	0.819	25.535	4e-06	4.7e-05
	ENSG00000125630.16_POLR1B	-1.695	3.208	118.906	0	0
	ENSG00000125633.11_CCDC93	0.784	5.469	70.598	0	0
	ENSG00000125637.16_PSD4	-1.282	5.499	78.617	0	0
	ENSG00000125650.5_PSPN	-1.22	-0.214	21.849	1.7e-05	0.000159
	ENSG00000125651.14_GTF2F1	0.749	5.105	73.803	0	0
	ENSG00000125656.11_CLPP	-0.62	2.284	30.004	1e-06	1.2e-05
	ENSG00000125657.5_TNFSF9	2.435	-0.626	28.495	2e-06	1.9e-05
	ENSG00000125686.12_MED1	-0.528	4.878	29.378	1e-06	1.4e-05
	ENSG00000125691.14_RPL23	-0.828	8.126	28.98	1e-06	1.6e-05
	ENSG00000125703.15_ATG4C	-1.267	3.156	110.471	0	0
	ENSG00000125733.18_TRIP10	1.693	1.376	38.935	0	1e-06
	ENSG00000125735.11_TNFSF14	-0.963	3.989	22.23	1.5e-05	0.00014
	ENSG00000125740.14_FOSB	4.317	4.826	94.085	0	0
	ENSG00000125753.14_VASP	0.747	7.713	22.59	1.3e-05	0.000124
	ENSG00000125772.14_GPCPD1	0.683	7.935	23.104	1.1e-05	0.000104
	ENSG00000125812.16_GZF1	2.643	6.047	142.563	0	0
	ENSG00000125814.17_NAPB	1.684	4.647	106.826	0	0
	ENSG00000125821.13_DTD1	-0.665	2.659	24.731	6e-06	6.2e-05
	ENSG00000125826.21_RBCK1	1.353	5.104	67.079	0	0
	ENSG00000125827.9_TMX4	-0.647	6.75	29.088	1e-06	1.5e-05
	ENSG00000125834.13_STK35	0.854	3.428	33.586	0	4e-06
	ENSG00000125835.20_SNRPB	0.938	5.136	83.686	0	0
	ENSG00000125844.17_RRBP1	0.924	5.823	37.918	0	1e-06
	ENSG00000125845.7_BMP2	3.358	-0.202	52.174	0	0
	ENSG00000125846.16_ZNF133	-1.464	1.837	69.974	0	0
	ENSG00000125863.20_MKKS	-1.84	3.185	91.948	0	0
	ENSG00000125877.13_ITPA	-0.691	2.536	19.294	4.6e-05	0.000379
	ENSG00000125901.6_MRPS26	-1.511	2.116	84.197	0	0
	ENSG00000125910.6_S1PR4	-1.53	5.094	61.193	0	0
	ENSG00000125944.21_HNRNPR	-0.424	6.291	24.984	5e-06	5.7e-05
	ENSG00000125945.15_ZNF436	-1.053	2.457	48.507	0	0
	ENSG00000125968.9_ID1	6.07	3.434	165.732	0	0
	ENSG00000125970.12_RALY	0.612	5.885	40.21	0	1e-06
	ENSG00000126001.16_CEP250	-1.46	3.859	70.13	0	0
	ENSG00000126003.7_PLAGL2	1.509	3.173	28.829	1e-06	1.7e-05
	ENSG00000126016.17_AMOT	-1.896	0.434	46.576	0	0
	ENSG00000126070.20_AGO3	-1.048	4.452	61.871	0	0
	ENSG00000126214.22_KLC1	-0.451	5.122	32.159	0	6e-06
	ENSG00000126216.15_TUBGCP3	-0.761	3.864	67.333	0	0
	ENSG00000126226.22_PCID2	-1.587	3.387	80.85	0	0
	ENSG00000126249.8_PDCD2L	-1.874	0.296	55.458	0	0
	ENSG00000126251.7_GPR42	2.859	0.4	30.019	1e-06	1.2e-05
	ENSG00000126262.5_FFAR2	2.213	7.607	66.493	0	0
	ENSG00000126266.4_FFAR1	2.917	0.499	58.231	0	0
	ENSG00000126353.3_CCR7	-2.31	4.03	89.934	0	0
	ENSG00000126391.14_FRMD8	-1.24	3.127	82.367	0	0
	ENSG00000126456.16_IRF3	-0.584	4.032	38.316	0	1e-06
	ENSG00000126524.11_SBDS	1.183	6.236	44.2	0	0
	ENSG00000126602.11_TRAP1	-1.383	2.328	65.328	0	0
	ENSG00000126709.16_IFI6	4.427	9.33	104.103	0	0
	ENSG00000126749.16_EMG1	-0.675	3.823	39.903	0	1e-06
	ENSG00000126773.13_PCNX4	-0.943	4.653	72.83	0	0
	ENSG00000126775.9_ATG14	0.742	4.899	50.977	0	0
	ENSG00000126790.12_L3HYPDH	-1.093	1.527	35.158	0	2e-06
	ENSG00000126803.10_HSPA2	3.556	1.96	92.434	0	0
	ENSG00000126804.14_ZBTB1	0.536	6.314	26.502	3e-06	3.5e-05
	ENSG00000126814.7_TRMT5	-1.293	1.505	62.801	0	0
	ENSG00000126821.8_SGPP1	-0.962	4.294	71.507	0	0
	ENSG00000126822.18_PLEKHG3	-1.692	5.248	93.897	0	0
	ENSG00000126838.10_PZP	-1.698	0.403	29.133	1e-06	1.5e-05
	ENSG00000126882.13_FAM78A	-0.88	4.547	38.538	0	1e-06
	ENSG00000126883.19_NUP214	-0.919	4.948	46.544	0	0
	ENSG00000126953.8_TIMM8A	-1.128	0.636	30.251	1e-06	1.1e-05
	ENSG00000127054.22_INTS11	-0.498	3.592	24.081	7e-06	7.6e-05
	ENSG00000127080.10_IPPK	0.497	2.844	20.287	3.1e-05	0.000269
	ENSG00000127152.18_BCL11B	-1.576	5.264	58.004	0	0
	ENSG00000127311.10_HELB	1.103	5.035	34.552	0	3e-06
	ENSG00000127334.11_DYRK2	-1.038	5.954	58.373	0	0
	ENSG00000127364.4_TAS2R4	-2.248	-0.127	28.733	1e-06	1.7e-05
	ENSG00000127452.9_FBXL12	0.988	1.932	49.712	0	0
	ENSG00000127481.15_UBR4	0.91	6.386	19.336	4.6e-05	0.000374
	ENSG00000127585.12_FBXL16	-2.631	-0.812	33.225	0	4e-06
	ENSG00000127603.32_MACF1	-0.821	7.794	29.184	1e-06	1.5e-05
	ENSG00000127616.20_SMARCA4	-0.845	3.22	25.455	4e-06	4.9e-05
	ENSG00000127666.11_TICAM1	2.54	0.933	50.552	0	0
	ENSG00000127824.15_TUBA4A	0.701	6.548	19.821	3.8e-05	0.000316
	ENSG00000127837.10_AAMP	-1.007	3.909	62.189	0	0
	ENSG00000127903.14_ZNF835	-2.603	-0.213	54.051	0	0
[truncated: 5,736 more rows]

## Sheet: S1b. adult orthoDEGs
Differentially expressed genes according to EdgeR were filtered to retain only mouse/human orthologues	geneID
	ENSG00000000457.14_SCYL3
	ENSG00000000938.13_FGR
	ENSG00000001461.17_NIPAL3
	ENSG00000001617.12_SEMA3F
	ENSG00000001630.18_CYP51A1
	ENSG00000002016.18_RAD52
	ENSG00000002549.13_LAP3
	ENSG00000002745.13_WNT16
	ENSG00000002746.15_HECW1
	ENSG00000003056.8_M6PR
	ENSG00000003096.14_KLHL13
	ENSG00000003393.16_ALS2
	ENSG00000003436.16_TFPI
	ENSG00000003509.16_NDUFAF7
	ENSG00000003756.17_RBM5
	ENSG00000003989.18_SLC7A2
	ENSG00000004468.13_CD38
	ENSG00000004660.15_CAMKK1
	ENSG00000004700.16_RECQL
	ENSG00000004864.14_SLC25A13
	ENSG00000005102.14_MEOX1
	ENSG00000005175.10_RPAP3
	ENSG00000005238.20_FAM214B
	ENSG00000005448.17_WDR54
	ENSG00000005469.12_CROT
	ENSG00000005471.19_ABCB4
	ENSG00000005483.22_KMT2E
	ENSG00000005486.17_RHBDD2
	ENSG00000005700.15_IBTK
	ENSG00000005810.20_MYCBP2
	ENSG00000005981.13_ASB4
	ENSG00000006015.18_REX1BD
	ENSG00000006071.16_ABCC8
	ENSG00000006118.15_TMEM132A
	ENSG00000006194.10_ZNF263
	ENSG00000006210.7_CX3CL1
	ENSG00000006451.8_RALA
	ENSG00000006453.14_BAIAP2L1
	ENSG00000006530.18_AGK
	ENSG00000006555.11_TTC22
	ENSG00000006607.14_FARP2
	ENSG00000006625.18_GGCT
	ENSG00000006634.8_DBF4
	ENSG00000006715.16_VPS41
	ENSG00000006744.19_ELAC2
	ENSG00000007202.15_KIAA0100
	ENSG00000007255.10_TRAPPC6A
	ENSG00000007264.15_MATK
	ENSG00000007312.13_CD79B
	ENSG00000007516.14_BAIAP3
	ENSG00000007520.4_TSR3
	ENSG00000007923.17_DNAJC11
	ENSG00000007944.15_MYLIP
	ENSG00000008018.9_PSMB1
	ENSG00000008083.14_JARID2
	ENSG00000008118.10_CAMK1G
	ENSG00000008256.16_CYTH3
	ENSG00000008277.15_ADAM22
	ENSG00000008311.16_AASS
	ENSG00000008405.12_CRY1
	ENSG00000008869.12_HEATR5B
	ENSG00000009335.18_UBE3C
	ENSG00000009413.16_REV3L
	ENSG00000009709.12_PAX7
	ENSG00000009765.15_IYD
	ENSG00000009790.15_TRAF3IP3
	ENSG00000009954.11_BAZ1B
	ENSG00000010072.16_SPRTN
	ENSG00000010165.20_METTL13
	ENSG00000010219.14_DYRK4
	ENSG00000010244.19_ZNF207
	ENSG00000010292.13_NCAPD2
	ENSG00000010610.10_CD4
	ENSG00000010704.19_HFE
	ENSG00000010810.17_FYN
	ENSG00000011114.15_BTBD7
	ENSG00000011132.12_APBA3
	ENSG00000011143.19_MKS1
	ENSG00000011405.14_PIK3C2A
	ENSG00000011422.12_PLAUR
	ENSG00000011485.15_PPP5C
	ENSG00000011566.15_MAP4K3
	ENSG00000011600.12_TYROBP
	ENSG00000012124.17_CD22
	ENSG00000012171.20_SEMA3B
	ENSG00000012174.12_MBTPS2
	ENSG00000012232.10_EXTL3
	ENSG00000012822.16_CALCOCO1
	ENSG00000012963.15_UBR7
	ENSG00000013288.9_MAN2B2
	ENSG00000013293.6_SLC7A14
	ENSG00000013297.12_CLDN11
	ENSG00000013374.17_NUB1
	ENSG00000013375.16_PGM3
	ENSG00000013441.17_CLK1
	ENSG00000013503.10_POLR3B
	ENSG00000013588.9_GPRC5A
	ENSG00000014123.10_UFL1
	ENSG00000014138.9_POLA2
	ENSG00000014164.7_ZC3H3
	ENSG00000014641.21_MDH1
	ENSG00000014824.14_SLC30A9
	ENSG00000014919.13_COX15
	ENSG00000015153.15_YAF2
	ENSG00000015171.20_ZMYND11
	ENSG00000015475.19_BID
	ENSG00000015479.20_MATR3
	ENSG00000015532.10_XYLT2
	ENSG00000015676.18_NUDCD3
	ENSG00000016864.19_GLT8D1
	ENSG00000018189.13_RUFY3
	ENSG00000018510.18_AGPS
	ENSG00000018625.15_ATP1A2
	ENSG00000018699.13_TTC27
	ENSG00000018869.18_ZNF582
	ENSG00000019144.20_PHLDB1
	ENSG00000019169.11_MARCO
	ENSG00000019549.13_SNAI2
	ENSG00000019991.18_HGF
	ENSG00000020256.20_ZFP64
	ENSG00000020577.14_SAMD4A
	ENSG00000020922.13_MRE11
	ENSG00000021300.14_PLEKHB1
	ENSG00000021355.13_SERPINB1
	ENSG00000021776.11_AQR
	ENSG00000023171.20_GRAMD1B
	ENSG00000023191.17_RNH1
	ENSG00000023228.14_NDUFS1
	ENSG00000023318.9_ERP44
	ENSG00000023330.15_ALAS1
	ENSG00000023516.9_AKAP11
	ENSG00000023608.5_SNAPC1
	ENSG00000023892.11_DEF6
	ENSG00000023902.14_PLEKHO1
	ENSG00000025708.14_TYMP
	ENSG00000026559.14_KCNG1
	ENSG00000027001.10_MIPEP
	ENSG00000027075.17_PRKCH
	ENSG00000028116.18_VRK2
	ENSG00000028137.19_TNFRSF1B
	ENSG00000028310.18_BRD9
	ENSG00000028528.15_SNX1
	ENSG00000028839.10_TBPL1
	ENSG00000029153.15_ARNTL2
	ENSG00000029363.17_BCLAF1
	ENSG00000029364.12_SLC39A9
	ENSG00000029639.11_TFB1M
	ENSG00000029993.15_HMGB3
	ENSG00000030066.14_NUP160
	ENSG00000030110.14_BAK1
	ENSG00000030419.17_IKZF2
	ENSG00000030582.18_GRN
	ENSG00000031003.11_FAM13B
	ENSG00000031691.7_CENPQ
	ENSG00000031698.13_SARS1
	ENSG00000032219.19_ARID4A
	ENSG00000032389.13_EIPR1
	ENSG00000033011.14_ALG1
	ENSG00000033030.15_ZCCHC8
	ENSG00000033050.9_ABCF2
	ENSG00000033327.13_GAB2
	ENSG00000033627.17_ATP6V0A1
	ENSG00000033867.17_SLC4A7
	ENSG00000034053.15_APBA2
	ENSG00000034677.13_RNF19A
	ENSG00000034693.15_PEX3
	ENSG00000035115.22_SH3YL1
	ENSG00000035664.11_DAPK2
	ENSG00000036549.13_ZZZ3
	ENSG00000036828.17_CASR
	ENSG00000037474.15_NSUN2
	ENSG00000037757.14_MRI1
	ENSG00000037897.17_METTL1
	ENSG00000038210.14_PI4K2B
	ENSG00000038219.13_BOD1L1
	ENSG00000038945.15_MSR1
	ENSG00000039123.16_MTREX
	ENSG00000039523.20_RIPOR1
	ENSG00000040275.17_SPDL1
	ENSG00000040531.16_CTNS
	ENSG00000040933.16_INPP4A
	ENSG00000041357.16_PSMA4
	ENSG00000042088.14_TDP1
	ENSG00000042445.14_RETSAT
	ENSG00000042493.16_CAPG
	ENSG00000042980.13_ADAM28
	ENSG00000043462.13_LCP2
	ENSG00000043514.17_TRIT1
	ENSG00000044446.12_PHKA2
	ENSG00000044574.9_HSPA5
	ENSG00000046653.15_GPM6B
	ENSG00000047249.18_ATP6V1H
	ENSG00000047315.17_POLR2B
	ENSG00000047365.13_ARAP2
	ENSG00000047410.14_TPR
	ENSG00000047579.20_DTNBP1
	ENSG00000047932.14_GOPC
	ENSG00000048028.11_USP28
	ENSG00000048052.24_HDAC9
	ENSG00000048162.22_NOP16
	ENSG00000048405.11_ZNF800
	ENSG00000048462.11_TNFRSF17
	ENSG00000048540.16_LMO3
	ENSG00000049167.16_ERCC8
	ENSG00000049239.13_H6PD
	ENSG00000049245.13_VAMP3
	ENSG00000049249.9_TNFRSF9
	ENSG00000049656.14_CLPTM1L
	ENSG00000049769.14_PPP1R3F
	ENSG00000049883.15_PTCD2
	ENSG00000050344.9_NFE2L3
	ENSG00000050405.14_LIMA1
	ENSG00000050438.17_SLC4A8
	ENSG00000051108.15_HERPUD1
	ENSG00000051596.10_THOC3
	ENSG00000052723.12_SIKE1
	ENSG00000052749.14_RRP12
	ENSG00000052795.13_FNIP2
	ENSG00000052841.15_TTC17
	ENSG00000053372.5_MRTO4
	ENSG00000053770.12_AP5M1
	ENSG00000053900.11_ANAPC4
	ENSG00000054116.12_TRAPPC3
	ENSG00000054219.11_LY75
	ENSG00000054267.22_ARID4B
	ENSG00000054277.14_OPN3
	ENSG00000054392.13_HHAT
	ENSG00000054598.9_FOXC1
	ENSG00000054611.14_TBC1D22A
	ENSG00000054967.13_RELT
	ENSG00000055070.17_SZRD1
	ENSG00000055163.20_CYFIP2
	ENSG00000055208.19_TAB2
	ENSG00000055211.14_GINM1
	ENSG00000055332.19_EIF2AK2
	ENSG00000055917.16_PUM2
	ENSG00000055950.17_MRPL43
	ENSG00000055955.17_ITIH4
	ENSG00000056050.7_HPF1
	ENSG00000056487.16_PHF21B
	ENSG00000056736.10_IL17RB
	ENSG00000056972.20_TRAF3IP2
	ENSG00000057252.13_SOAT1
	ENSG00000057608.17_GDI2
	ENSG00000057663.16_ATG5
	ENSG00000057704.13_TMCC3
	ENSG00000057935.14_MTA3
	ENSG00000058056.10_USP13
	ENSG00000058063.16_ATP11B
	ENSG00000058404.20_CAMK2B
	ENSG00000058453.17_CROCC
	ENSG00000058668.15_ATP2B4
	ENSG00000058673.17_ZC3H11A
	ENSG00000058729.11_RIOK2
	ENSG00000058804.12_NDC1
	ENSG00000058866.15_DGKG
	ENSG00000059378.13_PARP12
	ENSG00000059573.9_ALDH18A1
	ENSG00000059588.10_TARBP1
	ENSG00000059691.12_GATB
	ENSG00000059728.11_MXD1
	ENSG00000059758.8_CDK17
	ENSG00000059769.20_DNAJC25
	ENSG00000060069.18_CTDP1
	ENSG00000060558.4_GNA15
	ENSG00000060642.12_PIGV
	ENSG00000060656.20_PTPRU
	ENSG00000060688.13_SNRNP40
	ENSG00000060762.19_MPC1
	ENSG00000061656.11_SPAG4
	ENSG00000061938.21_TNK2
	ENSG00000061987.16_MON2
	ENSG00000062194.16_GPBP1
	ENSG00000062370.17_ZNF112
	ENSG00000062598.18_ELMO2
	ENSG00000062725.10_APPBP2
	ENSG00000062822.16_POLD1
	ENSG00000063046.18_EIF4B
	ENSG00000063244.13_U2AF2
	ENSG00000063322.15_MED29
	ENSG00000063601.17_MTMR1
	ENSG00000064012.24_CASP8
	ENSG00000064102.15_INTS13
	ENSG00000064115.11_TM7SF3
	ENSG00000064545.15_TMEM161A
	ENSG00000064601.21_CTSA
	ENSG00000064651.14_SLC12A2
	ENSG00000064687.13_ABCA7
	ENSG00000064932.16_SBNO2
	ENSG00000064933.19_PMS1
	ENSG00000064989.13_CALCRL
	ENSG00000065000.19_AP3D1
	ENSG00000065057.9_NTHL1
	ENSG00000065135.12_GNAI3
	ENSG00000065150.21_IPO5
	ENSG00000065154.12_OAT
	ENSG00000065183.16_WDR3
	ENSG00000065268.11_WDR18
	ENSG00000065308.5_TRAM2
	ENSG00000065357.20_DGKA
	ENSG00000065413.20_ANKRD44
	ENSG00000065548.18_ZC3H15
	ENSG00000065559.15_MAP2K4
	ENSG00000065675.16_PRKCQ
	ENSG00000065802.12_ASB1
	ENSG00000065883.17_CDK13
	ENSG00000065911.13_MTHFD2
	ENSG00000065923.10_SLC9A7
	ENSG00000066027.12_PPP2R5A
	ENSG00000066044.15_ELAVL1
	ENSG00000066135.13_KDM4A
	ENSG00000066230.12_SLC9A3
	ENSG00000066322.15_ELOVL1
	ENSG00000066336.12_SPI1
	ENSG00000066405.13_CLDN18
	ENSG00000066427.25_ATXN3
	ENSG00000066455.13_GOLGA5
	ENSG00000066468.24_FGFR2
	ENSG00000066583.12_ISOC1
	ENSG00000066739.12_ATG2B
	ENSG00000066933.16_MYO9A
	ENSG00000067064.13_IDI1
	ENSG00000067082.15_KLF6
	ENSG00000067113.17_PLPP1
	ENSG00000067141.17_NEO1
	ENSG00000067167.8_TRAM1
	ENSG00000067208.16_EVI5
	ENSG00000067221.14_STOML1
	ENSG00000067334.14_DNTTIP2
	ENSG00000067369.14_TP53BP1
	ENSG00000067533.6_RRP15
	ENSG00000067596.12_DHX8
	ENSG00000067606.17_PRKCZ
	ENSG00000067704.10_IARS2
	ENSG00000067840.13_PDZD4
	ENSG00000067992.17_PDK3
	ENSG00000068028.18_RASSF1
	ENSG00000068079.8_IFI35
	ENSG00000068097.16_HEATR6
	ENSG00000068305.18_MEF2A
	ENSG00000068308.15_OTUD5
	ENSG00000068323.17_TFE3
	ENSG00000068400.13_GRIPAP1
	ENSG00000068654.17_POLR1A
	ENSG00000068697.7_LAPTM4A
	ENSG00000068745.15_IP6K2
	ENSG00000068796.19_KIF2A
	ENSG00000068831.19_RASGRP2
	ENSG00000068885.15_IFT80
	ENSG00000068903.21_SIRT2
	ENSG00000069020.19_MAST4
	ENSG00000069248.12_NUP133
	ENSG00000069329.18_VPS35
	ENSG00000069345.12_DNAJA2
	ENSG00000069399.15_BCL3
	ENSG00000069431.14_ABCC9
	ENSG00000069849.11_ATP1B3
	ENSG00000069956.14_MAPK6
	ENSG00000069974.16_RAB27A
	ENSG00000070010.19_UFD1
	ENSG00000070018.9_LRP6
	ENSG00000070061.16_ELP1
	ENSG00000070087.15_PFN2
	ENSG00000070193.5_FGF10
	ENSG00000070214.16_SLC44A1
	ENSG00000070367.16_EXOC5
	ENSG00000070413.20_DGCR2
	ENSG00000070495.15_JMJD6
	ENSG00000070501.12_POLB
	ENSG00000070526.15_ST6GALNAC1
	ENSG00000070540.13_WIPI1
	ENSG00000070729.14_CNGB1
	ENSG00000070731.11_ST6GALNAC2
	ENSG00000070759.17_TESK2
	ENSG00000070761.8_CFAP20
	ENSG00000070785.17_EIF2B3
	ENSG00000070808.17_CAMK2A
	ENSG00000070831.18_CDC42
	ENSG00000070882.13_OSBPL3
	ENSG00000070886.12_EPHA8
	ENSG00000071073.13_MGAT4A
	ENSG00000071553.18_ATP6AP1
	ENSG00000071655.18_MBD3
	ENSG00000071794.16_HLTF
	ENSG00000071894.17_CPSF1
	ENSG00000071967.12_CYBRD1
	ENSG00000071991.9_CDH19
	ENSG00000071994.11_PDCD2
	ENSG00000072041.18_SLC6A15
	ENSG00000072071.17_ADGRL1
	ENSG00000072121.17_ZFYVE26
	ENSG00000072210.19_ALDH3A2
	ENSG00000072274.13_TFRC
	ENSG00000072310.18_SREBF1
	ENSG00000072364.13_AFF4
	ENSG00000072401.15_UBE2D1
	ENSG00000072415.10_PALS1
	ENSG00000072682.20_P4HA2
	ENSG00000072694.22_FCGR2B
	ENSG00000072803.18_FBXW11
	ENSG00000072849.11_DERL2
	ENSG00000072858.11_SIDT1
	ENSG00000072958.9_AP1M1
	ENSG00000073111.14_MCM2
	ENSG00000073464.13_CLCN4
	ENSG00000073536.18_NLE1
	ENSG00000073756.13_PTGS2
	ENSG00000073803.14_MAP3K13
	ENSG00000073849.16_ST6GAL1
	ENSG00000073861.3_TBX21
	ENSG00000073910.23_FRY
	ENSG00000074071.15_MRPS34
	ENSG00000074211.14_PPP2R2C
	ENSG00000074416.16_MGLL
	ENSG00000074527.13_NTN4
	ENSG00000074582.15_BCS1L
	ENSG00000074603.19_DPP8
	ENSG00000074660.17_SCARF1
	ENSG00000074695.6_LMAN1
	ENSG00000074696.13_HACD3
	ENSG00000074706.14_IPCEF1
	ENSG00000074800.16_ENO1
	ENSG00000074803.21_SLC12A1
	ENSG00000074842.8_MYDGF
	ENSG00000074935.14_TUBE1
	ENSG00000074966.11_TXK
	ENSG00000075043.20_KCNQ2
	ENSG00000075151.24_EIF4G3
	ENSG00000075188.9_NUP37
	ENSG00000075223.14_SEMA3C
	ENSG00000075239.14_ACAT1
	ENSG00000075240.17_GRAMD4
	ENSG00000075292.19_ZNF638
	ENSG00000075303.13_SLC25A40
	ENSG00000075336.12_TIMM21
	ENSG00000075399.14_VPS9D1
	ENSG00000075420.13_FNDC3B
	ENSG00000075426.12_FOSL2
	ENSG00000075429.9_CACNG5
	ENSG00000075568.17_TMEM131
	ENSG00000076053.12_RBM7
	ENSG00000076248.11_UNG
	ENSG00000076351.13_SLC46A1
	ENSG00000076554.16_TPD52
	ENSG00000076555.16_ACACB
	ENSG00000076604.16_TRAF4
	ENSG00000076641.4_PAG1
	ENSG00000076685.19_NT5C2
	ENSG00000076924.12_XAB2
	ENSG00000076944.17_STXBP2
	ENSG00000077092.20_RARB
	ENSG00000077097.16_TOP2B
	ENSG00000077150.20_NFKB2
	ENSG00000077152.11_UBE2T
	ENSG00000077157.22_PPP1R12B
	ENSG00000077232.19_DNAJC10
	ENSG00000077279.20_DCX
	ENSG00000077327.16_SPAG6
	ENSG00000077348.10_EXOSC5
	ENSG00000077380.16_DYNC1I2
	ENSG00000077454.17_LRCH4
	ENSG00000077463.15_SIRT6
	ENSG00000077522.15_ACTN2
	ENSG00000077684.16_JADE1
	ENSG00000077721.17_UBE2A
	ENSG00000078061.14_ARAF
	ENSG00000078070.14_MCCC1
	ENSG00000078098.15_FAP
	ENSG00000078295.17_ADCY2
	ENSG00000078401.7_EDN1
	ENSG00000078549.15_ADCYAP1R1
	ENSG00000078589.13_P2RY10
	ENSG00000078596.11_ITM2A
	ENSG00000078687.18_TNRC6C
	ENSG00000078699.22_CBFA2T2
	ENSG00000079215.15_SLC1A3
	ENSG00000079246.16_XRCC5
	ENSG00000079257.8_LXN
	ENSG00000079277.22_MKNK1
	ENSG00000079332.15_SAR1A
	ENSG00000079393.21_DUSP13
	ENSG00000079435.10_LIPE
	ENSG00000079616.14_KIF22
	ENSG00000079785.16_DDX1
	ENSG00000079841.19_RIMS1
	ENSG00000079950.14_STX7
	ENSG00000079974.19_RABL2B
	ENSG00000080200.10_CRYBG3
	ENSG00000080298.16_RFX3
	ENSG00000080371.6_RAB21
	ENSG00000080493.18_SLC4A4
	ENSG00000080561.14_MID2
	ENSG00000080608.10_PUM3
	ENSG00000080819.9_CPOX
	ENSG00000080823.23_MOK
	ENSG00000081014.11_AP4E1
	ENSG00000081052.14_COL4A4
	ENSG00000081059.20_TCF7
	ENSG00000081087.15_OSTM1
	ENSG00000081138.14_CDH7
	ENSG00000081154.12_PCNP
	ENSG00000081177.19_EXD2
	ENSG00000081189.16_MEF2C
	ENSG00000081307.15_UBA5
	ENSG00000081320.11_STK17B
	ENSG00000081692.13_JMJD4
	ENSG00000081923.15_ATP8B1
	ENSG00000082068.9_WDR70
	ENSG00000082153.18_BZW1
	ENSG00000082175.16_PGR
	ENSG00000082212.13_ME2
	ENSG00000082269.17_FAM135A
	ENSG00000082293.13_COL19A1
	ENSG00000082482.14_KCNK2
	ENSG00000082512.15_TRAF5
	ENSG00000082516.9_GEMIN5
	ENSG00000082684.16_SEMA5B
	ENSG00000083067.24_TRPM3
	ENSG00000083093.10_PALB2
	ENSG00000083123.15_BCKDHB
	ENSG00000083290.20_ULK2
	ENSG00000083454.22_P2RX5
	ENSG00000083720.13_OXCT1
	ENSG00000083807.10_SLC27A5
	ENSG00000083812.13_ZNF324
	ENSG00000083845.9_RPS5
	ENSG00000083896.13_YTHDC1
	ENSG00000083937.10_CHMP2B
	ENSG00000084072.17_PPIE
	ENSG00000084073.10_ZMPSTE24
	ENSG00000084092.7_NOA1
	ENSG00000084234.18_APLP2
	ENSG00000084628.10_NKAIN1
	ENSG00000084636.18_COL16A1
	ENSG00000084674.15_APOB
	ENSG00000084734.9_GCKR
	ENSG00000084754.12_HADHA
	ENSG00000084774.14_CAD
	ENSG00000085117.12_CD82
	ENSG00000085224.23_ATRX
	ENSG00000085265.12_FCN1
	ENSG00000085274.16_MYNN
	ENSG00000085365.18_SCAMP1
	ENSG00000085377.15_PREP
	ENSG00000085382.12_HACE1
	ENSG00000085415.16_SEH1L
	ENSG00000085449.15_WDFY1
	ENSG00000085511.20_MAP3K4
	ENSG00000085552.18_IGSF9
	ENSG00000085563.15_ABCB1
	ENSG00000085662.14_AKR1B1
	ENSG00000085719.13_CPNE3
	ENSG00000085760.15_MTIF2
	ENSG00000085788.14_DDHD2
	ENSG00000085982.15_USP40
	ENSG00000085998.15_POMGNT1
	ENSG00000086061.16_DNAJA1
	ENSG00000086062.13_B4GALT1
	ENSG00000086065.14_CHMP5
	ENSG00000086189.11_DIMT1
	ENSG00000086475.15_SEPHS1
	ENSG00000086504.18_MRPL28
	ENSG00000086544.3_ITPKC
	ENSG00000086619.15_ERO1B
	ENSG00000086827.9_ZW10
	ENSG00000087008.16_ACOX3
	ENSG00000087086.15_FTL
	ENSG00000087116.16_ADAMTS2
	ENSG00000087157.19_PGS1
	ENSG00000087191.13_PSMC5
	ENSG00000087206.17_UIMC1
	ENSG00000087263.17_OGFOD1
	ENSG00000087266.17_SH3BP2
	ENSG00000087269.16_NOP14
	ENSG00000087338.5_GMCL1
	ENSG00000087448.11_KLHL42
	ENSG00000087502.19_ERGIC2
	ENSG00000087589.17_CASS4
	ENSG00000087903.13_RFX2
	ENSG00000087995.16_METTL2A
	ENSG00000088035.18_ALG6
	ENSG00000088179.9_PTPN4
	ENSG00000088205.13_DDX18
	ENSG00000088256.9_GNA11
	ENSG00000088367.23_EPB41L1
	ENSG00000088387.21_DOCK9
	ENSG00000088451.11_TGDS
	ENSG00000088682.14_COQ9
	ENSG00000088756.13_ARHGAP28
	ENSG00000088766.12_CRLS1
	ENSG00000088812.18_ATRN
	ENSG00000088827.13_SIGLEC1
	ENSG00000088899.16_LZTS3
	ENSG00000089009.16_RPL6
	ENSG00000089022.14_MAPKAPK5
	ENSG00000089048.15_ESF1
	ENSG00000089050.16_RBBP9
	ENSG00000089053.13_ANAPC5
	ENSG00000089057.15_SLC23A2
	ENSG00000089063.15_TMEM230
	ENSG00000089127.15_OAS1
	ENSG00000089154.11_GCN1
	ENSG00000089157.16_RPLP0
	ENSG00000089163.4_SIRT4
	ENSG00000089234.16_BRAP
	ENSG00000089248.7_ERP29
	ENSG00000089250.20_NOS1
	ENSG00000089558.9_KCNH4
	ENSG00000089597.18_GANAB
	ENSG00000089737.18_DDX24
	ENSG00000089775.12_ZBTB25
	ENSG00000089818.18_NECAP1
	ENSG00000089876.12_DHX32
	ENSG00000089916.18_GPATCH2L
	ENSG00000090061.17_CCNK
	ENSG00000090104.12_RGS1
	ENSG00000090263.16_MRPS33
	ENSG00000090316.16_MAEA
	ENSG00000090339.9_ICAM1
	ENSG00000090376.11_IRAK3
	ENSG00000090432.7_MUL1
	ENSG00000090447.12_TFAP4
	ENSG00000090470.15_PDCD7
	ENSG00000090520.12_DNAJB11
	ENSG00000090565.17_RAB11FIP3
	ENSG00000090615.16_GOLGA3
	ENSG00000090661.12_CERS4
	ENSG00000090674.16_MCOLN1
	ENSG00000090776.6_EFNB1
	ENSG00000090861.17_AARS1
	ENSG00000090863.12_GLG1
	ENSG00000090971.5_NAT14
	ENSG00000090989.18_EXOC1
	ENSG00000091039.17_OSBPL8
	ENSG00000091140.15_DLD
	ENSG00000091157.15_WDR7
	ENSG00000091164.13_TXNL1
	ENSG00000091181.20_IL5RA
	ENSG00000091409.16_ITGA6
	ENSG00000091483.8_FH
	ENSG00000091490.11_SEL1L3
	ENSG00000091513.16_TF
	ENSG00000091732.17_ZC3HC1
	ENSG00000091831.25_ESR1
	ENSG00000091879.14_ANGPT2
	ENSG00000091947.10_TMEM101
	ENSG00000091972.18_CD200
	ENSG00000092094.11_OSGEP
	ENSG00000092199.19_HNRNPC
	ENSG00000092200.13_RPGRIP1
	ENSG00000092201.10_SUPT16H
	ENSG00000092203.15_TOX4
	ENSG00000092208.19_GEMIN2
	ENSG00000092470.12_WDR76
	ENSG00000092607.15_TBX15
	ENSG00000093000.19_NUP50
	ENSG00000093144.19_ECHDC1
	ENSG00000094661.3_OR1I1
	ENSG00000094880.11_CDC23
	ENSG00000094914.14_AAAS
	ENSG00000094916.16_CBX5
	ENSG00000094975.14_SUCO
	ENSG00000095002.15_MSH2
	ENSG00000095319.14_NUP188
	ENSG00000095383.20_TBC1D2
	ENSG00000095397.16_WHRN
	ENSG00000095485.18_CWF19L1
	ENSG00000095585.18_BLNK
	ENSG00000095787.24_WAC
	ENSG00000095794.20_CREM
	ENSG00000095906.17_NUBP2
	ENSG00000095951.17_HIVEP1
	ENSG00000096060.15_FKBP5
	ENSG00000096063.16_SRPK1
	ENSG00000096092.6_TMEM14A
	ENSG00000096093.16_EFHC1
	ENSG00000096717.12_SIRT1
	ENSG00000096746.18_HNRNPH3
	ENSG00000099139.14_PCSK5
	ENSG00000099203.7_TMED1
	ENSG00000099204.21_ABLIM1
	ENSG00000099219.15_ERMP1
	ENSG00000099246.18_RAB18
	ENSG00000099326.9_MZF1
	ENSG00000099337.5_KCNK6
	ENSG00000099341.12_PSMD8
	ENSG00000099364.18_FBXL19
	ENSG00000099622.14_CIRBP
	ENSG00000099783.12_HNRNPM
	ENSG00000099810.21_MTAP
	ENSG00000099821.14_POLRMT
	ENSG00000099860.9_GADD45B
	ENSG00000099899.15_TRMT2A
	ENSG00000099901.17_RANBP1
	ENSG00000099910.17_KLHL22
	ENSG00000099942.13_CRKL
	ENSG00000099949.21_LZTR1
	ENSG00000099953.10_MMP11
	ENSG00000099999.15_RNF215
	ENSG00000100014.20_SPECC1L
	ENSG00000100023.20_PPIL2
	ENSG00000100024.15_UPB1
	ENSG00000100027.17_YPEL1
	ENSG00000100028.12_SNRPD3
	ENSG00000100029.18_PES1
	ENSG00000100030.15_MAPK1
	ENSG00000100034.14_PPM1F
	ENSG00000100036.13_SLC35E4
	ENSG00000100038.20_TOP3B
	ENSG00000100055.21_CYTH4
	ENSG00000100060.18_MFNG
	ENSG00000100077.16_GRK3
	ENSG00000100083.19_GGA1
	ENSG00000100097.12_LGALS1
	ENSG00000100100.13_PIK3IP1
	ENSG00000100105.18_PATZ1
	ENSG00000100129.18_EIF3L
	ENSG00000100167.21_SEPTIN3
	ENSG00000100201.23_DDX17
	ENSG00000100207.21_TCF20
	ENSG00000100211.12_CBY1
	ENSG00000100219.17_XBP1
	ENSG00000100220.12_RTCB
	ENSG00000100221.11_JOSD1
	ENSG00000100226.16_GTPBP1
	ENSG00000100239.16_PPP6R2
	ENSG00000100241.22_SBF1
	ENSG00000100242.16_SUN2
	ENSG00000100271.17_TTLL1
	ENSG00000100284.22_TOM1
	ENSG00000100292.18_HMOX1
	ENSG00000100296.14_THOC5
	ENSG00000100304.13_TTLL12
	ENSG00000100307.13_CBX7
	ENSG00000100311.17_PDGFB
	ENSG00000100316.16_RPL3
	ENSG00000100324.14_TAB1
	ENSG00000100346.18_CACNA1I
	ENSG00000100347.15_SAMM50
	ENSG00000100353.18_EIF3D
	ENSG00000100359.21_SGSM3
	ENSG00000100360.15_IFT27
	ENSG00000100372.15_SLC25A17
	ENSG00000100385.14_IL2RB
	ENSG00000100387.9_RBX1
	ENSG00000100395.15_L3MBTL2
	ENSG00000100410.8_PHF5A
	ENSG00000100413.17_POLR3H
	ENSG00000100425.19_BRD1
	ENSG00000100439.11_ABHD4
	ENSG00000100445.18_SDR39U1
	ENSG00000100473.18_COCH
	ENSG00000100503.26_NIN
	ENSG00000100504.17_PYGL
	ENSG00000100522.10_GNPNAT1
	ENSG00000100532.13_CGRRF1
	ENSG00000100554.12_ATP6V1D
	ENSG00000100564.9_PIGH
	ENSG00000100577.19_GSTZ1
	ENSG00000100600.15_LGMN
	ENSG00000100601.10_ALKBH1
	ENSG00000100603.14_SNW1
	ENSG00000100625.9_SIX4
	ENSG00000100626.17_GALNT16
	ENSG00000100644.17_HIF1A
	ENSG00000100650.16_SRSF5
	ENSG00000100664.11_EIF5
	ENSG00000100697.16_DICER1
	ENSG00000100711.14_ZFYVE21
	ENSG00000100714.17_MTHFD1
	ENSG00000100722.20_ZC3H14
	ENSG00000100764.14_PSMC1
	ENSG00000100784.12_RPS6KA5
	ENSG00000100804.19_PSMB5
	ENSG00000100811.14_YY1
	ENSG00000100813.15_ACIN1
	ENSG00000100815.12_TRIP11
	ENSG00000100823.12_APEX1
	ENSG00000100836.11_PABPN1
	ENSG00000100865.15_CINP
	ENSG00000100890.16_PRORP
	ENSG00000100902.11_PSMA6
	ENSG00000100906.11_NFKBIA
	ENSG00000100911.16_PSME2
	ENSG00000100918.14_REC8
	ENSG00000100941.9_PNN
	ENSG00000100982.12_PCIF1
	ENSG00000100994.12_PYGB
	ENSG00000100997.20_ABHD12
	ENSG00000101019.22_UQCC1
	ENSG00000101079.21_NDRG3
	ENSG00000101082.14_SLA2
	ENSG00000101084.19_RAB5IF
	ENSG00000101096.20_NFATC2
	ENSG00000101098.13_RIMS4
	ENSG00000101115.13_SALL4
	ENSG00000101126.18_ADNP
	ENSG00000101138.12_CSTF1
	ENSG00000101146.13_RAE1
	ENSG00000101150.18_TPD52L2
	ENSG00000101158.15_NELFCD
	ENSG00000101161.8_PRPF6
	ENSG00000101166.16_PRELID3B
	ENSG00000101181.18_MTG2
	ENSG00000101187.16_SLCO4A1
	ENSG00000101189.7_MRGBP
	ENSG00000101190.13_TCFL5
	ENSG00000101191.17_DIDO1
	ENSG00000101224.18_CDC25B
	ENSG00000101230.6_ISM1
	ENSG00000101246.20_ARFRP1
	ENSG00000101247.18_NDUFAF5
	ENSG00000101266.19_CSNK2A1
	ENSG00000101298.15_SNPH
	ENSG00000101310.17_SEC23B
	ENSG00000101331.17_CCM2L
	ENSG00000101346.14_POFUT1
	ENSG00000101349.17_PAK5
	ENSG00000101361.17_NOP56
	ENSG00000101367.9_MAPRE1
	ENSG00000101384.12_JAG1
	ENSG00000101407.13_TTI1
	ENSG00000101417.12_PXMP4
	ENSG00000101421.4_CHMP4B
	ENSG00000101445.10_PPP1R16B
	ENSG00000101448.14_EPPIN
	ENSG00000101464.11_PIGU
	ENSG00000101474.12_APMAP
	ENSG00000101544.9_ADNP2
	ENSG00000101546.13_RBFA
	ENSG00000101596.17_SMCHD1
	ENSG00000101608.13_MYL12A
	ENSG00000101638.14_ST8SIA5
	ENSG00000101654.18_RNMT
	ENSG00000101665.10_SMAD7
	ENSG00000101670.12_LIPG
	ENSG00000101680.16_LAMA1
	ENSG00000101752.13_MIB1
	ENSG00000101773.19_RBBP8
	ENSG00000101811.14_CSTF2
	ENSG00000101842.14_VSIG1
	ENSG00000101856.10_PGRMC1
	ENSG00000101890.5_GUCY2F
	ENSG00000101935.12_AMMECR1
	ENSG00000101974.15_ATP11C
	ENSG00000101986.12_ABCD1
	ENSG00000102007.11_PLP2
	ENSG00000102034.18_ELF4
	ENSG00000102053.13_ZC3H12B
	ENSG00000102081.16_FMR1
	ENSG00000102096.9_PIM2
	ENSG00000102119.12_EMD
	ENSG00000102125.16_TAFAZZIN
	ENSG00000102144.15_PGK1
	ENSG00000102158.22_MAGT1
	ENSG00000102225.17_CDK16
	ENSG00000102241.12_HTATSF1
	ENSG00000102245.9_CD40LG
	ENSG00000102265.12_TIMP1
	ENSG00000102290.23_PCDH11X
	ENSG00000102309.15_PIN4
	ENSG00000102317.18_RBM3
	ENSG00000102349.18_KLF8
	ENSG00000102393.14_GLA
	ENSG00000102445.20_RUBCNL
	ENSG00000102452.18_NALCN
	ENSG00000102471.15_NDFIP2
	ENSG00000102524.12_TNFSF13B
	ENSG00000102543.14_CDADC1
	ENSG00000102554.14_KLF5
	ENSG00000102595.21_UGGT2
	ENSG00000102710.21_SUPT20H
	ENSG00000102738.8_MRPS31
	ENSG00000102743.15_SLC25A15
	ENSG00000102760.13_RGCC
	ENSG00000102780.17_DGKH
	ENSG00000102786.15_INTS6
	ENSG00000102804.15_TSC22D1
	ENSG00000102837.7_OLFM4
	ENSG00000102871.16_TRADD
	ENSG00000102897.10_LYRM1
	ENSG00000102910.14_LONP2
	ENSG00000102921.8_N4BP1
	ENSG00000102935.12_ZNF423
	ENSG00000102962.5_CCL22
	ENSG00000102967.12_DHODH
	ENSG00000102984.15_ZNF821
	ENSG00000103005.12_USB1
	ENSG00000103018.18_CYB5B
	ENSG00000103024.8_NME3
	ENSG00000103035.11_PSMD7
	ENSG00000103037.12_SETD6
	ENSG00000103047.8_TANGO6
	ENSG00000103051.20_COG4
	ENSG00000103056.12_SMPD3
	ENSG00000103061.13_SLC7A6OS
	ENSG00000103064.15_SLC7A6
	ENSG00000103066.13_PLA2G15
	ENSG00000103067.14_ESRP2
	ENSG00000103168.17_TAF1C
	ENSG00000103245.14_CIAO3
	ENSG00000103248.19_MTHFSD
	ENSG00000103254.10_ANTKMT
	ENSG00000103257.9_SLC7A5
	ENSG00000103266.11_STUB1
	ENSG00000103319.12_EEF2K
	ENSG00000103343.13_ZNF174
	ENSG00000103351.13_CLUAP1
	ENSG00000103355.14_PRSS33
	ENSG00000103356.18_EARS2
	ENSG00000103381.12_CPPED1
	ENSG00000103415.12_HMOX2
	ENSG00000103423.14_DNAJA3
	ENSG00000103449.13_SALL1
	ENSG00000103479.17_RBL2
	ENSG00000103489.12_XYLT1
	ENSG00000103494.16_RPGRIP1L
	ENSG00000103495.15_MAZ
	ENSG00000103496.15_STX4
	ENSG00000103510.20_KAT8
	ENSG00000103540.17_CCP110
	ENSG00000103544.16_VPS35L
	ENSG00000103546.19_SLC6A2
	ENSG00000103550.14_KNOP1
	ENSG00000103569.10_AQP9
	ENSG00000103591.13_AAGAB
	ENSG00000103642.12_LACTB
	ENSG00000103707.10_MTFMT
	ENSG00000103723.17_AP3B2
	ENSG00000103855.18_CD276
	ENSG00000103966.11_EHD4
	ENSG00000104064.18_GABPB1
	ENSG00000104081.14_BMF
	ENSG00000104140.7_RHOV
	ENSG00000104142.11_VPS18
	ENSG00000104228.13_TRIM35
	ENSG00000104299.15_INTS9
	ENSG00000104312.8_RIPK2
	ENSG00000104320.14_NBN
	ENSG00000104332.12_SFRP1
	ENSG00000104356.11_POP1
	ENSG00000104365.16_IKBKB
	ENSG00000104408.11_EIF3E
	ENSG00000104419.17_NDRG1
	ENSG00000104427.12_ZC2HC1A
	ENSG00000104442.10_ARMC1
	ENSG00000104447.13_TRPS1
	ENSG00000104490.18_NCALD
	ENSG00000104524.14_PYCR3
	ENSG00000104613.12_INTS10
	ENSG00000104626.15_ERI1
	ENSG00000104635.15_SLC39A14
	ENSG00000104643.10_MTMR9
	ENSG00000104671.8_DCTN6
	ENSG00000104691.16_UBXN8
	ENSG00000104695.13_PPP2CB
	ENSG00000104756.16_KCTD9
	ENSG00000104763.20_ASAH1
	ENSG00000104805.16_NUCB1
	ENSG00000104814.13_MAP4K1
	ENSG00000104824.18_HNRNPL
	ENSG00000104825.17_NFKBIB
	ENSG00000104848.2_KCNA7
	ENSG00000104852.15_SNRNP70
	ENSG00000104856.14_RELB
	ENSG00000104859.15_CLASRP
	ENSG00000104870.13_FCGRT
	ENSG00000104872.11_PIH1D1
	ENSG00000104880.19_ARHGEF18
	ENSG00000104885.19_DOT1L
	ENSG00000104889.7_RNASEH2A
	ENSG00000104907.13_TRMT1
	ENSG00000104918.8_RETN
	ENSG00000104951.16_IL4I1
	ENSG00000104957.14_YJU2B
	ENSG00000104960.15_PTOV1
	ENSG00000104967.8_NOVA2
	ENSG00000104969.11_SGTA
	ENSG00000104973.19_MED25
	ENSG00000104983.8_CCDC61
	ENSG00000104998.4_IL27RA
	ENSG00000105011.9_ASF1B
	ENSG00000105085.11_MED26
	ENSG00000105088.9_OLFM2
	ENSG00000105122.13_RASAL3
	ENSG00000105127.10_AKAP8
	ENSG00000105141.6_CASP14
	ENSG00000105176.18_URI1
	ENSG00000105185.12_PDCD5
	ENSG00000105186.16_ANKRD27
	ENSG00000105193.9_RPS16
	ENSG00000105202.9_FBL
	ENSG00000105227.16_PRX
	ENSG00000105248.16_YJU2
	ENSG00000105287.13_PRKD2
	ENSG00000105289.15_TJP3
	ENSG00000105298.14_CACTIN
	ENSG00000105321.14_CCDC9
	ENSG00000105325.15_FZR1
	ENSG00000105339.11_DENND3
	ENSG00000105355.9_PLIN3
	ENSG00000105366.15_SIGLEC8
	ENSG00000105369.10_CD79A
	ENSG00000105373.19_NOP53
	ENSG00000105376.5_ICAM5
	ENSG00000105392.16_CRX
	ENSG00000105397.14_TYK2
	ENSG00000105402.8_NAPA
	ENSG00000105429.13_MEGF8
	ENSG00000105447.13_GRWD1
	ENSG00000105514.8_RAB3D
	ENSG00000105516.11_DBP
	ENSG00000105552.15_BCAT2
	ENSG00000105607.13_GCDH
	ENSG00000105618.14_PRPF31
	ENSG00000105642.16_KCNN1
	ENSG00000105643.11_ARRDC2
	ENSG00000105650.22_PDE4C
	ENSG00000105656.13_ELL
	ENSG00000105662.16_CRTC1
	ENSG00000105676.14_ARMC6
	ENSG00000105697.9_HAMP
	ENSG00000105793.16_GTPBP10
	ENSG00000105808.19_RASA4
	ENSG00000105810.10_CDK6
	ENSG00000105835.13_NAMPT
	ENSG00000105851.11_PIK3CG
	ENSG00000105856.14_HBP1
	ENSG00000105866.15_SP4
	ENSG00000105939.14_ZC3HAV1
	ENSG00000105967.16_TFEC
	ENSG00000105993.15_DNAJB6
	ENSG00000106003.14_LFNG
	ENSG00000106004.5_HOXA5
	ENSG00000106049.9_HIBADH
	ENSG00000106052.14_TAX1BP1
	ENSG00000106077.19_ABHD11
	ENSG00000106086.20_PLEKHA8
	ENSG00000106089.12_STX1A
	ENSG00000106105.15_GARS1
	ENSG00000106123.12_EPHB6
	ENSG00000106144.20_CASP2
	ENSG00000106153.13_CHCHD2
	ENSG00000106211.10_HSPB1
	ENSG00000106245.11_BUD31
	ENSG00000106258.15_CYP3A5
	ENSG00000106278.12_PTPRZ1
	ENSG00000106344.8_RBM28
	ENSG00000106346.12_USP42
	ENSG00000106351.13_AGFG2
	ENSG00000106355.10_LSM5
	ENSG00000106366.9_SERPINE1
	ENSG00000106392.11_C1GALT1
	ENSG00000106400.12_ZNHIT1
	ENSG00000106415.13_GLCCI1
	ENSG00000106443.17_PHF14
	ENSG00000106460.19_TMEM106B
	ENSG00000106462.12_EZH2
	ENSG00000106477.20_CEP41
	ENSG00000106536.21_POU6F2
	ENSG00000106546.14_AHR
	ENSG00000106605.11_BLVRA
	ENSG00000106608.17_URGCP
	ENSG00000106615.10_RHEB
	ENSG00000106628.12_POLD2
	ENSG00000106635.8_BCL7B
	ENSG00000106636.9_YKT6
	ENSG00000106638.18_TBL2
	ENSG00000106682.16_EIF4H
	ENSG00000106692.15_FKTN
	ENSG00000106714.18_CNTNAP3
	ENSG00000106780.9_MEGF9
	ENSG00000106804.9_C5
	ENSG00000106829.20_TLE4
	ENSG00000107036.12_RIC1
	ENSG00000107104.21_KANK1
	ENSG00000107164.16_FUBP3
	ENSG00000107175.12_CREB3
	ENSG00000107187.17_LHX3
	ENSG00000107338.10_SHB
	ENSG00000107371.14_EXOSC3
	ENSG00000107404.21_DVL1
	ENSG00000107443.16_CCNJ
	ENSG00000107447.8_DNTT
	ENSG00000107554.17_DNMBP
	ENSG00000107560.12_RAB11FIP2
	ENSG00000107562.17_CXCL12
	ENSG00000107566.14_ERLIN1
	ENSG00000107593.17_PKD2L1
	ENSG00000107611.16_CUBN
	ENSG00000107614.22_TRDMT1
	ENSG00000107625.14_DDX50
	ENSG00000107651.14_SEC23IP
	ENSG00000107669.19_ATE1
	ENSG00000107672.15_NSMCE4A
	ENSG00000107679.15_PLEKHA1
	ENSG00000107738.20_VSIR
	ENSG00000107779.14_BMPR1A
	ENSG00000107815.10_TWNK
	ENSG00000107833.10_NPM3
	ENSG00000107897.20_ACBD5
	ENSG00000107929.16_LARP4B
	ENSG00000107960.11_STN1
	ENSG00000107968.10_MAP3K8
	ENSG00000108001.16_EBF3
	ENSG00000108018.16_SORCS1
	ENSG00000108061.13_SHOC2
	ENSG00000108100.18_CCNY
	ENSG00000108106.14_UBE2S
	ENSG00000108179.14_PPIF
	ENSG00000108231.14_LGI1
	ENSG00000108239.9_TBC1D12
	ENSG00000108244.17_KRT23
	ENSG00000108256.9_NUFIP2
	ENSG00000108298.12_RPL19
	ENSG00000108306.13_FBXL20
	ENSG00000108312.15_UBTF
	ENSG00000108342.13_CSF3
	ENSG00000108381.11_ASPA
	ENSG00000108405.4_P2RX1
	ENSG00000108423.15_TUBD1
	ENSG00000108468.15_CBX1
	ENSG00000108506.13_INTS2
	ENSG00000108523.16_RNF167
	ENSG00000108528.14_SLC25A11
	ENSG00000108561.8_C1QBP
	ENSG00000108578.15_BLMH
	ENSG00000108582.12_CPD
	ENSG00000108592.17_FTSJ3
	ENSG00000108639.8_SYNGR2
	ENSG00000108651.10_UTP6
	ENSG00000108679.13_LGALS3BP
	ENSG00000108688.11_CCL7
	ENSG00000108700.5_CCL8
	ENSG00000108771.13_DHX58
	ENSG00000108774.15_RAB5C
	ENSG00000108821.14_COL1A1
	ENSG00000108828.16_VAT1
	ENSG00000108829.10_LRRC59
	ENSG00000108848.16_LUC7L3
	ENSG00000108883.13_EFTUD2
	ENSG00000108932.13_SLC16A6
	ENSG00000108946.16_PRKAR1A
	ENSG00000108953.17_YWHAE
	ENSG00000109047.8_RCVRN
	ENSG00000109062.12_SLC9A3R1
	ENSG00000109083.14_IFT20
	ENSG00000109103.12_UNC119
	ENSG00000109111.15_SUPT6H
	ENSG00000109113.20_RAB34
	ENSG00000109118.14_PHF12
	ENSG00000109163.7_GNRHR
	ENSG00000109220.11_CHIC2
	ENSG00000109270.13_LAMTOR3
	ENSG00000109321.11_AREG
	ENSG00000109381.21_ELF2
	ENSG00000109436.8_TBC1D9
	ENSG00000109452.13_INPP4B
	ENSG00000109519.13_GRPEL1
	ENSG00000109586.12_GALNT7
	ENSG00000109654.16_TRIM2
	ENSG00000109680.11_TBC1D19
	ENSG00000109684.16_CLNK
	ENSG00000109762.17_SNX25
	ENSG00000109775.11_UFSP2
	ENSG00000109814.12_UGDH
	ENSG00000109846.9_CRYAB
	ENSG00000109906.15_ZBTB16
	ENSG00000109911.19_ELP4
	ENSG00000109917.11_ZPR1
	ENSG00000109919.10_MTCH2
	ENSG00000109929.10_SC5D
	ENSG00000109943.9_CRTAM
	ENSG00000109944.11_JHY
	ENSG00000109971.14_HSPA8
	ENSG00000110002.16_VWA5A
	ENSG00000110031.13_LPXN
	ENSG00000110046.13_ATG2A
	ENSG00000110047.18_EHD1
	ENSG00000110057.8_UNC93B1
	ENSG00000110060.9_PUS3
	ENSG00000110066.15_KMT5B
	ENSG00000110079.19_MS4A4A
	ENSG00000110080.20_ST3GAL4
	ENSG00000110107.9_PRPF19
	ENSG00000110237.5_ARHGEF17
	ENSG00000110318.15_CEP126
	ENSG00000110422.12_HIPK3
	ENSG00000110427.17_KIAA1549L
	ENSG00000110429.14_FBXO3
	ENSG00000110436.13_SLC1A2
	ENSG00000110442.12_COMMD9
	ENSG00000110446.12_SLC15A3
	ENSG00000110492.17_MDK
	ENSG00000110619.18_CARS1
	ENSG00000110713.17_NUP98
	ENSG00000110719.10_TCIRG1
	ENSG00000110721.12_CHKA
	ENSG00000110723.12_EXPH5
	ENSG00000110768.12_GTF2H1
	ENSG00000110848.8_CD69
	ENSG00000110871.15_COQ5
	ENSG00000110887.8_DAO
	ENSG00000110917.8_MLEC
	ENSG00000110925.7_CSRNP2
	ENSG00000110944.9_IL23A
	ENSG00000110987.9_BCL7A
	ENSG00000111011.18_RSRC2
	ENSG00000111110.12_PPM1H
	ENSG00000111144.10_LTA4H
	ENSG00000111196.10_MAGOHB
	ENSG00000111203.13_ITFG2
	ENSG00000111218.12_PRMT8
	ENSG00000111224.14_PARP11
	ENSG00000111231.9_GPN3
	ENSG00000111262.6_KCNA1
	ENSG00000111266.9_DUSP16
	ENSG00000111269.3_CREBL2
	ENSG00000111271.15_ACAD10
	ENSG00000111319.13_SCNN1A
	ENSG00000111325.16_OGFOD2
	ENSG00000111331.14_OAS3
	ENSG00000111335.14_OAS2
	ENSG00000111348.9_ARHGDIB
	ENSG00000111358.14_GTF2H3
	ENSG00000111361.13_EIF2B1
	ENSG00000111364.16_DDX55
	ENSG00000111371.16_SLC38A1
	ENSG00000111412.6_SPRING1
	ENSG00000111424.12_VDR
	ENSG00000111432.5_FZD10
	ENSG00000111530.13_CAND1
	ENSG00000111581.10_NUP107
	ENSG00000111596.14_CNOT2
	ENSG00000111602.12_TIMELESS
	ENSG00000111639.8_MRPL51
	ENSG00000111640.15_GAPDH
	ENSG00000111642.16_CHD4
	ENSG00000111652.10_COPS7A
	ENSG00000111667.14_USP5
	ENSG00000111669.15_TPI1
	ENSG00000111670.16_GNPTAB
	ENSG00000111674.9_ENO2
	ENSG00000111704.11_NANOG
	ENSG00000111711.10_GOLT1B
	ENSG00000111716.14_LDHB
	ENSG00000111725.11_PRKAB1
	ENSG00000111727.12_HCFC2
	ENSG00000111728.11_ST8SIA1
	ENSG00000111785.21_RIC8B
	ENSG00000111799.22_COL12A1
	ENSG00000111817.19_DSE
	ENSG00000111846.20_GCNT2
	ENSG00000111850.11_SMIM8
	ENSG00000111860.14_CEP85L
	ENSG00000111863.13_ADTRP
	ENSG00000111875.8_ASF1A
	ENSG00000111879.20_FAM184A
	ENSG00000111880.16_RNGTT
	ENSG00000111906.18_HDDC2
	ENSG00000111912.20_NCOA7
	ENSG00000111913.20_RIPOR2
	ENSG00000111962.8_UST
	ENSG00000112031.16_MTRF1L
	ENSG00000112039.6_FANCE
	ENSG00000112079.9_STK38
	ENSG00000112081.17_SRSF3
	ENSG00000112118.20_MCM3
	ENSG00000112137.19_PHACTR1
	ENSG00000112144.16_CILK1
	ENSG00000112149.10_CD83
	ENSG00000112159.12_MDN1
	ENSG00000112167.10_SAYSD1
	ENSG00000112182.16_BACH2
	ENSG00000112208.11_BAG2
	ENSG00000112218.9_GPR63
	ENSG00000112245.13_PTP4A1
	ENSG00000112249.14_ASCC3
	ENSG00000112282.18_MED23
	ENSG00000112304.11_ACOT13
	ENSG00000112312.10_GMNN
	ENSG00000112343.11_TRIM38
	ENSG00000112367.12_FIG4
	ENSG00000112378.12_PERP
	ENSG00000112394.18_SLC16A10
	ENSG00000112406.5_HECA
	ENSG00000112425.16_EPM2A
	ENSG00000112486.18_CCR6
	ENSG00000112499.13_SLC22A2
	ENSG00000112511.18_PHF1
	ENSG00000112531.17_QKI
	ENSG00000112541.19_PDE10A
	ENSG00000112578.10_BYSL
	ENSG00000112584.14_FAM120B
	ENSG00000112658.8_SRF
	ENSG00000112667.13_DNPH1
	ENSG00000112679.15_DUSP22
	ENSG00000112685.14_EXOC2
	ENSG00000112695.13_COX7A2
	ENSG00000112715.26_VEGFA
	ENSG00000112773.16_TENT5A
	ENSG00000112796.10_ENPP5
	ENSG00000112837.17_TBX18
	ENSG00000112972.15_HMGCS1
	ENSG00000112983.18_BRD8
	ENSG00000112992.18_NNT
	ENSG00000112996.11_MRPS30
	ENSG00000113048.18_MRPS27
	ENSG00000113068.10_PFDN1
	ENSG00000113070.8_HBEGF
	ENSG00000113088.6_GZMK
	ENSG00000113119.13_TMCO6
	ENSG00000113194.13_FAF2
	ENSG00000113263.13_ITK
	ENSG00000113272.14_THG1L
	ENSG00000113300.13_CNOT6
	ENSG00000113319.13_RASGRF2
	ENSG00000113327.17_GABRG2
	ENSG00000113368.12_LMNB1
	ENSG00000113384.14_GOLPH3
	ENSG00000113387.12_SUB1
	ENSG00000113441.16_LNPEP
	ENSG00000113448.20_PDE4D
	ENSG00000113456.19_RAD1
	ENSG00000113494.17_PRLR
	ENSG00000113532.13_ST8SIA4
	ENSG00000113569.16_NUP155
	ENSG00000113575.10_PPP2CA
	ENSG00000113593.12_PPWD1
	ENSG00000113594.10_LIFR
	ENSG00000113615.13_SEC24A
	ENSG00000113621.15_TXNDC15
	ENSG00000113648.17_MACROH2A1
	ENSG00000113658.18_SMAD5
	ENSG00000113712.19_CSNK1A1
	ENSG00000113734.18_BNIP1
	ENSG00000113739.11_STC2
	ENSG00000113742.14_CPEB4
	ENSG00000113790.11_EHHADH
	ENSG00000113811.12_SELENOK
	ENSG00000113812.14_ACTR8
	ENSG00000113838.13_TBCCD1
	ENSG00000113845.10_TIMMDC1
	ENSG00000113905.5_HRG
	ENSG00000113966.10_ARL6
	ENSG00000113971.21_NPHP3
	ENSG00000114019.15_AMOTL2
	ENSG00000114021.12_NIT2
	ENSG00000114026.22_OGG1
	ENSG00000114054.14_PCCB
	ENSG00000114098.18_ARMC8
	ENSG00000114120.14_SLC25A36
	ENSG00000114125.14_RNF7
	ENSG00000114127.11_XRN1
	ENSG00000114302.16_PRKAR2A
	ENSG00000114353.17_GNAI2
	ENSG00000114354.15_TFG
	ENSG00000114378.17_HYAL1
	ENSG00000114388.14_NPRL2
	ENSG00000114416.18_FXR1
	ENSG00000114446.5_IFT57
	ENSG00000114473.14_IQCG
	ENSG00000114491.14_UMPS
	ENSG00000114503.11_NCBP2
	ENSG00000114573.10_ATP6V1A
	ENSG00000114650.21_SCAP
	ENSG00000114656.13_CFAP92
	ENSG00000114686.9_MRPL3
	ENSG00000114698.15_PLSCR4
	ENSG00000114735.10_HEMK1
	ENSG00000114739.14_ACVR2B
	ENSG00000114742.14_WDR48
	ENSG00000114745.15_GORASP1
	ENSG00000114770.17_ABCC5
	ENSG00000114779.20_ABHD14B
	ENSG00000114784.4_EIF1B
	ENSG00000114812.13_VIPR1
	ENSG00000114942.14_EEF1B2
	ENSG00000114948.13_ADAM23
	ENSG00000114978.18_MOB1A
	ENSG00000114988.12_LMAN2L
	ENSG00000115008.6_IL1A
	ENSG00000115009.13_CCL20
	ENSG00000115041.13_KCNIP3
	ENSG00000115042.10_FAHD2A
	ENSG00000115073.8_ACTR1B
	ENSG00000115084.15_SLC35F5
	ENSG00000115085.14_ZAP70
	ENSG00000115128.7_SF3B6
	ENSG00000115155.19_OTOF
	ENSG00000115165.10_CYTIP
	ENSG00000115170.16_ACVR1
	ENSG00000115194.11_SLC30A3
	ENSG00000115211.17_EIF2B4
	ENSG00000115216.14_NRBP1
	ENSG00000115232.14_ITGA4
	ENSG00000115234.11_SNX17
	ENSG00000115241.11_PPM1G
	ENSG00000115267.9_IFIH1
	ENSG00000115275.15_MOGS
	ENSG00000115306.16_SPTBN1
	ENSG00000115310.19_RTN4
	ENSG00000115364.14_MRPL19
	ENSG00000115365.12_LANCL1
	ENSG00000115368.10_WDR75
	ENSG00000115415.20_STAT1
	ENSG00000115421.13_PAPOLG
	ENSG00000115423.19_DNAH6
	ENSG00000115425.14_PECR
	ENSG00000115446.12_UNC50
	ENSG00000115457.10_IGFBP2
	ENSG00000115461.5_IGFBP5
	ENSG00000115484.15_CCT4
	ENSG00000115514.12_TXNDC9
	ENSG00000115520.9_COQ10B
	ENSG00000115525.18_ST3GAL5
	ENSG00000115540.15_MOB4
	ENSG00000115548.17_KDM3A
	ENSG00000115590.14_IL1R2
	ENSG00000115604.12_IL18R1
	ENSG00000115648.14_MLPH
	ENSG00000115687.14_PASK
	ENSG00000115694.15_STK25
	ENSG00000115738.10_ID2
	ENSG00000115762.17_PLEKHB2
	ENSG00000115808.12_STRN
	ENSG00000115839.19_RAB3GAP1
	ENSG00000115840.14_SLC25A12
	ENSG00000115904.15_SOS1
	ENSG00000115942.9_ORC2
	ENSG00000115956.10_PLEK
	ENSG00000115970.19_THADA
	ENSG00000116001.17_TIA1
	ENSG00000116005.12_PCYOX1
	ENSG00000116016.14_EPAS1
	ENSG00000116030.17_SUMO1
	ENSG00000116044.16_NFE2L2
	ENSG00000116062.18_MSH6
	ENSG00000116106.12_EPHA4
	ENSG00000116132.12_PRRX1
	ENSG00000116157.6_GPX7
	ENSG00000116191.19_RALGPS2
	ENSG00000116198.14_CEP104
	ENSG00000116205.14_TCEANC2
	ENSG00000116213.16_WRAP73
	ENSG00000116237.16_ICMT
	ENSG00000116251.11_RPL22
	ENSG00000116260.17_QSOX1
	ENSG00000116273.6_PHF13
	ENSG00000116299.17_ELAPOR1
	ENSG00000116337.20_AMPD2
	ENSG00000116350.18_SRSF4
	ENSG00000116406.20_EDEM3
	ENSG00000116455.14_WDR77
	ENSG00000116478.12_HDAC1
	ENSG00000116497.18_S100PBP
	ENSG00000116514.17_RNF19B
	ENSG00000116641.18_DOCK7
	ENSG00000116649.10_SRM
	ENSG00000116661.11_FBXO2
	ENSG00000116663.11_FBXO6
	ENSG00000116670.15_MAD2L2
	ENSG00000116679.16_IVNS1ABP
	ENSG00000116691.11_MIIP
	ENSG00000116704.8_SLC35D1
	ENSG00000116717.13_GADD45A
	ENSG00000116729.14_WLS
	ENSG00000116750.14_UCHL5
	ENSG00000116771.6_AGMAT
	ENSG00000116786.13_PLEKHM2
	ENSG00000116791.14_CRYZ
	ENSG00000116793.16_PHTF1
	ENSG00000116824.5_CD2
	ENSG00000116830.12_TTF2
	ENSG00000116871.16_MAP7D1
	ENSG00000116906.13_GNPAT
	ENSG00000116977.19_LGALS8
	ENSG00000116981.4_NT5C1A
	ENSG00000116984.15_MTR
	ENSG00000116990.11_MYCL
	ENSG00000116991.12_SIPA1L2
	ENSG00000117000.9_RLF
	ENSG00000117020.19_AKT3
	ENSG00000117036.12_ETV3
	ENSG00000117054.15_ACADM
	ENSG00000117133.11_RPF1
	ENSG00000117139.18_KDM5B
	ENSG00000117143.14_UAP1
	ENSG00000117151.13_CTBS
	ENSG00000117153.16_KLHL12
	ENSG00000117174.11_ZNHIT6
	ENSG00000117222.14_RBBP5
	ENSG00000117280.13_RAB29
	ENSG00000117281.16_CD160
	ENSG00000117298.16_ECE1
	ENSG00000117305.15_HMGCL
	ENSG00000117308.15_GALE
	ENSG00000117360.13_PRPF3
	ENSG00000117362.13_APH1A
	ENSG00000117385.16_P3H1
	ENSG00000117395.13_EBNA1BP2
	ENSG00000117408.11_IPO13
	ENSG00000117410.14_ATP6V0B
	ENSG00000117425.14_PTCH2
	ENSG00000117475.14_BLZF1
	ENSG00000117479.15_SLC19A2
	ENSG00000117500.13_TMED5
	ENSG00000117525.14_F3
	ENSG00000117528.14_ABCD3
	ENSG00000117543.22_DPH5
	ENSG00000117569.19_PTBP2
	ENSG00000117593.12_DARS2
	ENSG00000117597.18_UTP25
	ENSG00000117602.13_RCAN3
	ENSG00000117614.10_SYF2
	ENSG00000117632.23_STMN1
	ENSG00000117643.15_MAN1C1
	ENSG00000117697.15_NSL1
	ENSG00000117748.10_RPA2
	ENSG00000117751.18_PPP1R8
	ENSG00000117758.14_STX12
	ENSG00000117868.18_ESYT2
	ENSG00000117899.11_MESD
	ENSG00000117971.12_CHRNB4
	ENSG00000117984.15_CTSD
	ENSG00000118007.13_STAG1
	ENSG00000118096.10_IFT46
	ENSG00000118113.12_MMP8
	ENSG00000118162.14_KPTN
	ENSG00000118194.21_TNNT2
	ENSG00000118200.15_CAMSAP2
	ENSG00000118242.16_MREG
	ENSG00000118246.14_FASTKD2
	ENSG00000118260.15_CREB1
	ENSG00000118308.16_IRAG2
	ENSG00000118369.13_USP35
	ENSG00000118402.6_ELOVL4
	ENSG00000118412.13_CASP8AP2
	ENSG00000118418.14_HMGN3
	ENSG00000118420.17_UBE3D
	ENSG00000118503.16_TNFAIP3
	ENSG00000118515.12_SGK1
	ENSG00000118518.17_RNF146
	ENSG00000118520.15_ARG1
	ENSG00000118526.7_TCF21
	ENSG00000118596.12_SLC16A7
	ENSG00000118600.13_RXYLT1
	ENSG00000118873.17_RAB3GAP2
	ENSG00000118894.15_EEF2KMT
	ENSG00000118922.18_KLF12
	ENSG00000118961.15_LDAH
	ENSG00000118965.16_WDR35
	ENSG00000118971.9_CCND2
	ENSG00000118985.16_ELL2
	ENSG00000119004.17_CYP20A1
	ENSG00000119041.11_GTF3C3
	ENSG00000119048.9_UBE2B
	ENSG00000119138.5_KLF9
	ENSG00000119185.13_ITGB1BP1
	ENSG00000119203.14_CPSF3
	ENSG00000119231.11_SENP5
	ENSG00000119285.11_HEATR1
	ENSG00000119321.10_FKBP15
	ENSG00000119333.12_DYNC2I2
	ENSG00000119392.16_GLE1
	ENSG00000119401.11_TRIM32
	ENSG00000119402.18_FBXW2
	ENSG00000119403.15_PHF19
	ENSG00000119421.7_NDUFA8
	ENSG00000119431.10_HDHD3
	ENSG00000119446.14_RBM18
	ENSG00000119457.8_SLC46A2
	ENSG00000119471.15_HSDL2
	ENSG00000119487.17_MAPKAP1
	ENSG00000119508.18_NR4A3
	ENSG00000119509.13_INVS
	ENSG00000119514.7_GALNT12
	ENSG00000119522.17_DENND1A
	ENSG00000119535.18_CSF3R
	ENSG00000119537.18_KDSR
	ENSG00000119541.10_VPS4B
	ENSG00000119547.6_ONECUT2
	ENSG00000119608.15_PROX2
	ENSG00000119638.14_NEK9
	ENSG00000119655.11_NPC2
	ENSG00000119686.10_FLVCR2
	ENSG00000119711.13_ALDH6A1
	ENSG00000119714.11_GPR68
	ENSG00000119725.21_ZNF410
	ENSG00000119801.13_YPEL5
	ENSG00000119820.11_YIPF4
	ENSG00000119844.17_AFTPH
	ENSG00000119866.22_BCL11A
	ENSG00000119899.13_SLC17A5
	ENSG00000119900.9_OGFRL1
	ENSG00000119906.13_SLF2
	ENSG00000119912.18_IDE
	ENSG00000119922.11_IFIT2
	ENSG00000119927.14_GPAM
	ENSG00000119943.13_PYROXD2
	ENSG00000119953.14_SMNDC1
	ENSG00000119973.6_PRLHR
	ENSG00000119977.22_TCTN3
	ENSG00000119986.7_AVPI1
	ENSG00000120008.16_WDR11
	ENSG00000120053.12_GOT1
	ENSG00000120063.10_GNA13
	ENSG00000120129.6_DUSP1
	ENSG00000120156.22_TEK
	ENSG00000120159.13_CAAP1
	ENSG00000120215.10_MLANA
	ENSG00000120217.14_CD274
	ENSG00000120253.14_NUP43
	ENSG00000120262.10_CCDC170
	ENSG00000120280.6_TASL
	ENSG00000120306.11_CYSTM1
	ENSG00000120318.16_ARAP3
	ENSG00000120333.4_MRPS14
	ENSG00000120370.14_GORAB
	ENSG00000120457.12_KCNJ5
	ENSG00000120458.13_MSANTD2
	ENSG00000120526.12_NUDCD1
	ENSG00000120533.13_ENY2
	ENSG00000120539.15_MASTL
	ENSG00000120549.19_KIAA1217
	ENSG00000120690.16_ELF1
	ENSG00000120696.9_KBTBD7
	ENSG00000120699.14_EXOSC8
	ENSG00000120705.13_ETF1
	ENSG00000120725.13_SIL1
	ENSG00000120784.17_ZFP30
	ENSG00000120800.5_UTP20
	ENSG00000120805.14_ARL1
	ENSG00000120832.10_MTERF2
	ENSG00000120833.14_SOCS2
	ENSG00000120837.8_NFYB
	ENSG00000120868.14_APAF1
	ENSG00000120875.9_DUSP4
	ENSG00000120915.14_EPHX2
	ENSG00000120925.16_RNF170
	ENSG00000120942.14_UBIAD1
	ENSG00000120963.12_ZNF706
	ENSG00000121057.13_AKAP1
	ENSG00000121060.19_TRIM25
	ENSG00000121064.13_SCPEP1
	ENSG00000121067.19_SPOP
	ENSG00000121068.14_TBX2
	ENSG00000121073.15_SLC35B1
	ENSG00000121236.21_TRIM6
	ENSG00000121274.14_TENT4B
	ENSG00000121310.17_ECHDC2
	ENSG00000121380.12_BCL2L14
	ENSG00000121542.12_SEC22A
	ENSG00000121578.13_B4GALT4
	ENSG00000121671.12_CRY2
	ENSG00000121680.16_PEX16
	ENSG00000121690.11_DEPDC7
	ENSG00000121691.7_CAT
	ENSG00000121742.19_GJB6
	ENSG00000121749.16_TBC1D15
	ENSG00000121807.7_CCR2
	ENSG00000121858.11_TNFSF10
	ENSG00000121864.10_ZNF639
	ENSG00000121871.4_SLITRK3
	ENSG00000121897.15_LIAS
	ENSG00000121903.15_ZSCAN20
	ENSG00000121931.16_LRIF1
	ENSG00000121940.17_CLCC1
	ENSG00000121966.8_CXCR4
	ENSG00000122033.15_MTIF3
	ENSG00000122035.7_RASL11A
	ENSG00000122068.13_FYTTD1
	ENSG00000122085.17_MTERF4
	ENSG00000122122.10_SASH3
	ENSG00000122140.12_MRPS2
	ENSG00000122188.13_LAX1
	ENSG00000122224.18_LY9
	ENSG00000122257.20_RBBP6
	ENSG00000122299.12_ZC3H7A
	ENSG00000122378.14_PRXL2A
	ENSG00000122390.19_NAA60
	ENSG00000122406.14_RPL5
	ENSG00000122432.18_SPATA1
	ENSG00000122435.11_TRMT13
	ENSG00000122482.22_ZNF644
	ENSG00000122484.9_RPAP2
	ENSG00000122490.19_SLC66A2
	ENSG00000122507.21_BBS9
	ENSG00000122512.16_PMS2
	ENSG00000122550.18_KLHL7
	ENSG00000122566.22_HNRNPA2B1
	ENSG00000122591.13_FAM126A
	ENSG00000122642.11_FKBP9
	ENSG00000122643.23_NT5C3A
	ENSG00000122644.13_ARL4A
	ENSG00000122687.19_MRM2
	ENSG00000122707.12_RECK
	ENSG00000122861.16_PLAU
	ENSG00000122863.6_CHST3
	ENSG00000122882.11_ECD
	ENSG00000122958.15_VPS26A
	ENSG00000122986.14_HVCN1
	ENSG00000123066.9_MED13L
	ENSG00000123080.12_CDKN2C
	ENSG00000123096.12_SSPN
	ENSG00000123104.12_ITPR2
	ENSG00000123124.14_WWP1
	ENSG00000123130.17_ACOT9
	ENSG00000123159.16_GIPC1
	ENSG00000123213.23_NLN
	ENSG00000123243.15_ITIH5
	ENSG00000123268.9_ATF1
	ENSG00000123307.4_NEUROD4
	ENSG00000123329.20_ARHGAP9
	ENSG00000123358.20_NR4A1
	ENSG00000123360.12_PDE1B
	ENSG00000123374.11_CDK2
	ENSG00000123415.16_SMUG1
	ENSG00000123453.19_SARDH
	ENSG00000123472.13_ATPAF1
	ENSG00000123545.6_NDUFAF4
	ENSG00000123562.18_MORF4L2
	ENSG00000123570.4_RAB9B
	ENSG00000123600.21_METTL8
	ENSG00000123607.16_TTC21B
	ENSG00000123609.11_NMI
	ENSG00000123610.5_TNFAIP6
	ENSG00000123612.16_ACVR1C
	ENSG00000123684.13_LPGAT1
	ENSG00000123685.9_BATF3
	ENSG00000123689.6_G0S2
	ENSG00000123728.10_RAP2C
	ENSG00000123737.13_EXOSC9
	ENSG00000123836.15_PFKFB2
	ENSG00000123983.15_ACSL3
	ENSG00000124067.17_SLC12A4
	ENSG00000124074.12_ENKD1
	ENSG00000124103.10_FAM209A
	ENSG00000124134.9_KCNS1
	ENSG00000124145.6_SDC4
	ENSG00000124160.12_NCOA5
	ENSG00000124171.9_PARD6B
	ENSG00000124181.15_PLCG1
	ENSG00000124201.15_ZNFX1
	ENSG00000124203.7_ZNF831
	ENSG00000124216.4_SNAI1
	ENSG00000124217.5_MOCS3
	ENSG00000124228.15_DDX27
	ENSG00000124253.11_PCK1
	ENSG00000124370.11_MCEE
	ENSG00000124374.9_PAIP2B
	ENSG00000124383.10_MPHOSPH10
	ENSG00000124459.12_ZNF45
	ENSG00000124493.14_GRM4
	ENSG00000124496.13_TRERF1
	ENSG00000124508.17_BTN2A2
	ENSG00000124532.15_MRS2
	ENSG00000124535.16_WRNIP1
	ENSG00000124574.15_ABCC10
	ENSG00000124587.14_PEX6
	ENSG00000124588.22_NQO2
	ENSG00000124608.5_AARS2
	ENSG00000124641.16_MED20
	ENSG00000124664.11_SPDEF
	ENSG00000124688.14_MAD2L1BP
	ENSG00000124702.19_KLHDC3
	ENSG00000124762.14_CDKN1A
	ENSG00000124766.7_SOX4
	ENSG00000124767.7_GLO1
	ENSG00000124782.21_RREB1
	ENSG00000124786.12_SLC35B3
	ENSG00000124787.14_RPP40
	ENSG00000124795.17_DEK
	ENSG00000124813.23_RUNX2
	ENSG00000124882.4_EREG
	ENSG00000125089.18_SH3TC1
	ENSG00000125124.14_BBS2
	ENSG00000125149.12_PHAF1
	ENSG00000125166.13_GOT2
	ENSG00000125245.14_GPR18
	ENSG00000125246.16_CLYBL
	ENSG00000125247.16_TMTC4
	ENSG00000125249.7_RAP2A
	ENSG00000125347.15_IRF1
	ENSG00000125354.24_SEPTIN6
	ENSG00000125355.16_TMEM255A
	ENSG00000125384.7_PTGER2
	ENSG00000125485.18_DDX31
	ENSG00000125510.18_OPRL1
	ENSG00000125630.16_POLR1B
	ENSG00000125633.11_CCDC93
	ENSG00000125637.16_PSD4
	ENSG00000125650.5_PSPN
	ENSG00000125651.14_GTF2F1
	ENSG00000125656.11_CLPP
	ENSG00000125686.12_MED1
	ENSG00000125691.14_RPL23
	ENSG00000125703.15_ATG4C
	ENSG00000125733.18_TRIP10
	ENSG00000125735.11_TNFSF14
	ENSG00000125740.14_FOSB
	ENSG00000125753.14_VASP
	ENSG00000125772.14_GPCPD1
	ENSG00000125812.16_GZF1
	ENSG00000125814.17_NAPB
	ENSG00000125821.13_DTD1
	ENSG00000125826.21_RBCK1
	ENSG00000125827.9_TMX4
	ENSG00000125834.13_STK35
	ENSG00000125835.20_SNRPB
	ENSG00000125844.17_RRBP1
	ENSG00000125845.7_BMP2
	ENSG00000125863.20_MKKS
	ENSG00000125877.13_ITPA
	ENSG00000125901.6_MRPS26
	ENSG00000125910.6_S1PR4
	ENSG00000125944.21_HNRNPR
	ENSG00000125945.15_ZNF436
	ENSG00000125968.9_ID1
	ENSG00000125970.12_RALY
	ENSG00000126001.16_CEP250
	ENSG00000126003.7_PLAGL2
	ENSG00000126016.17_AMOT
	ENSG00000126070.20_AGO3
	ENSG00000126214.22_KLC1
	ENSG00000126216.15_TUBGCP3
	ENSG00000126226.22_PCID2
	ENSG00000126249.8_PDCD2L
	ENSG00000126251.7_GPR42
	ENSG00000126262.5_FFAR2
	ENSG00000126266.4_FFAR1
	ENSG00000126353.3_CCR7
	ENSG00000126391.14_FRMD8
	ENSG00000126456.16_IRF3
	ENSG00000126524.11_SBDS
	ENSG00000126602.11_TRAP1
	ENSG00000126749.16_EMG1
	ENSG00000126773.13_PCNX4
	ENSG00000126775.9_ATG14
	ENSG00000126790.12_L3HYPDH
	ENSG00000126803.10_HSPA2
	ENSG00000126804.14_ZBTB1
	ENSG00000126814.7_TRMT5
	ENSG00000126821.8_SGPP1
	ENSG00000126822.18_PLEKHG3
	ENSG00000126838.10_PZP
	ENSG00000126882.13_FAM78A
	ENSG00000126883.19_NUP214
	ENSG00000126953.8_TIMM8A
	ENSG00000127054.22_INTS11
	ENSG00000127080.10_IPPK
	ENSG00000127152.18_BCL11B
	ENSG00000127311.10_HELB
	ENSG00000127334.11_DYRK2
	ENSG00000127364.4_TAS2R4
	ENSG00000127452.9_FBXL12
	ENSG00000127481.15_UBR4
	ENSG00000127585.12_FBXL16
	ENSG00000127603.32_MACF1
	ENSG00000127616.20_SMARCA4
	ENSG00000127666.11_TICAM1
	ENSG00000127824.15_TUBA4A
	ENSG00000127837.10_AAMP
	ENSG00000127947.16_PTPN12
	ENSG00000127954.13_STEAP4
	ENSG00000127980.16_PEX1
	ENSG00000127989.14_MTERF1
	ENSG00000127995.17_CASD1
	ENSG00000128016.7_ZFP36
	ENSG00000128039.13_SRD5A3
	ENSG00000128050.9_PAICS
	ENSG00000128059.8_PPAT
	ENSG00000128159.12_TUBGCP6
	ENSG00000128185.10_DGCR6L
	ENSG00000128218.8_VPREB3
	ENSG00000128228.5_SDF2L1
	ENSG00000128271.22_ADORA2A
	ENSG00000128272.18_ATF4
	ENSG00000128311.14_TST
	ENSG00000128342.5_LIF
	ENSG00000128512.24_DOCK4
	ENSG00000128513.16_POT1
	ENSG00000128524.5_ATP6V1F
	ENSG00000128573.27_FOXP2
	ENSG00000128590.5_DNAJB9
	ENSG00000128591.16_FLNC
	ENSG00000128604.20_IRF5
	ENSG00000128609.16_NDUFA5
	ENSG00000128641.19_MYO1B
	ENSG00000128654.14_MTX2
	ENSG00000128655.19_PDE11A
	ENSG00000128694.12_OSGEPL1
	ENSG00000128699.14_ORMDL1
	ENSG00000128714.6_HOXD13
	ENSG00000128731.18_HERC2
	ENSG00000128739.23_SNRPN
	ENSG00000128815.20_WDFY4
	ENSG00000128872.10_TMOD2
	ENSG00000128881.18_TTBK2
	ENSG00000128886.12_ELL3
	ENSG00000128891.16_CCDC32
	ENSG00000128915.12_ICE2
	ENSG00000128917.8_DLL4
	ENSG00000128918.15_ALDH1A2
	ENSG00000128923.11_MINDY2
	ENSG00000128928.10_IVD
	ENSG00000128951.14_DUT
	ENSG00000128965.13_CHAC1
	ENSG00000128973.13_CLN6
	ENSG00000129003.19_VPS13C
	ENSG00000129009.13_ISLR
	ENSG00000129038.16_LOXL1
	ENSG00000129103.19_SUMF2
	ENSG00000129158.11_SERGEF
	ENSG00000129245.12_FXR2
	ENSG00000129315.11_CCNT1
	ENSG00000129317.15_PUS7L
	ENSG00000129347.21_KRI1
	ENSG00000129353.15_SLC44A2
	ENSG00000129355.7_CDKN2D
	ENSG00000129450.9_SIGLEC9
	ENSG00000129465.16_RIPK3
	ENSG00000129467.14_ADCY4
	ENSG00000129473.11_BCL2L2
	ENSG00000129480.13_DTD2
	ENSG00000129493.15_HEATR5A
	ENSG00000129518.10_EAPP
	ENSG00000129538.14_RNASE1
	ENSG00000129625.13_REEP5
	ENSG00000129667.13_RHBDF2
	ENSG00000129675.16_ARHGEF6
	ENSG00000129682.16_FGF13
	ENSG00000129910.8_CDH15
	ENSG00000130021.15_PUDP
	ENSG00000130038.10_CRACR2A
	ENSG00000130052.14_STARD8
	ENSG00000130066.17_SAT1
	ENSG00000130150.12_MOSPD2
	ENSG00000130164.14_LDLR
	ENSG00000130175.10_PRKCSH
	ENSG00000130177.16_CDC16
	ENSG00000130193.8_THEM6
	ENSG00000130202.10_NECTIN2
	ENSG00000130222.11_GADD45G
	ENSG00000130287.14_NCAN
	ENSG00000130294.18_KIF1A
	ENSG00000130299.17_GTPBP3
	ENSG00000130311.11_DDA1
	ENSG00000130312.7_MRPL34
	ENSG00000130313.7_PGLS
	ENSG00000130332.15_LSM7
	ENSG00000130338.13_TULP4
	ENSG00000130340.17_SNX9
	ENSG00000130347.13_RTN4IP1
	ENSG00000130348.11_QRSL1
	ENSG00000130349.10_MTRES1
	ENSG00000130363.13_RSPH3
	ENSG00000130368.7_MAS1
	ENSG00000130396.21_AFDN
	ENSG00000130402.13_ACTN4
	ENSG00000130513.7_GDF15
	ENSG00000130517.14_PGPEP1
	ENSG00000130520.11_LSM4
	ENSG00000130522.6_JUND
	ENSG00000130589.16_HELZ2
	ENSG00000130595.19_TNNT3
	ENSG00000130598.17_TNNI2
	ENSG00000130713.17_EXOSC2
	ENSG00000130714.19_POMT1
	ENSG00000130725.8_UBE2M
	ENSG00000130734.10_ATG4D
	ENSG00000130741.11_EIF2S3
	ENSG00000130766.5_SESN2
	ENSG00000130772.14_MED18
	ENSG00000130775.16_THEMIS2
	ENSG00000130803.15_ZNF317
	ENSG00000130810.20_PPAN
	ENSG00000130813.18_SHFL
	ENSG00000130818.12_ZNF426
	ENSG00000130826.19_DKC1
	ENSG00000130935.10_NOL11
	ENSG00000130985.17_UBA1
	ENSG00000131013.4_PPIL4
	ENSG00000131016.17_AKAP12
	ENSG00000131018.25_SYNE1
	ENSG00000131037.15_EPS8L1
	ENSG00000131043.13_AAR2
	ENSG00000131051.24_RBM39
	ENSG00000131089.17_ARHGEF9
	ENSG00000131165.16_CHMP1A
	ENSG00000131174.7_COX7B
	ENSG00000131188.12_PRR7
	ENSG00000131263.13_RLIM
	ENSG00000131269.19_ABCB7
	ENSG00000131368.9_MRPS25
	ENSG00000131378.14_RFTN1
	ENSG00000131381.12_RBSN
	ENSG00000131408.15_NR1H2
	ENSG00000131437.16_KIF3A
[truncated: 3,119 more rows]

## Sheet: S1c. adult scoDEGs
Differentially expressed genes according to EdgeR were filtered to retain only single-copy mouse/human orthologues	geneID
	ENSG00000000457.14_SCYL3
	ENSG00000000938.13_FGR
	ENSG00000001461.17_NIPAL3
	ENSG00000001617.12_SEMA3F
	ENSG00000001630.18_CYP51A1
	ENSG00000002016.18_RAD52
	ENSG00000002549.13_LAP3
	ENSG00000002745.13_WNT16
	ENSG00000002746.15_HECW1
	ENSG00000003056.8_M6PR
	ENSG00000003096.14_KLHL13
	ENSG00000003393.16_ALS2
	ENSG00000003436.16_TFPI
	ENSG00000003509.16_NDUFAF7
	ENSG00000003756.17_RBM5
	ENSG00000003989.18_SLC7A2
	ENSG00000004468.13_CD38
	ENSG00000004660.15_CAMKK1
	ENSG00000004700.16_RECQL
	ENSG00000004864.14_SLC25A13
	ENSG00000005102.14_MEOX1
	ENSG00000005175.10_RPAP3
	ENSG00000005238.20_FAM214B
	ENSG00000005448.17_WDR54
	ENSG00000005469.12_CROT
	ENSG00000005471.19_ABCB4
	ENSG00000005483.22_KMT2E
	ENSG00000005486.17_RHBDD2
	ENSG00000005700.15_IBTK
	ENSG00000005810.20_MYCBP2
	ENSG00000005981.13_ASB4
	ENSG00000006015.18_REX1BD
	ENSG00000006071.16_ABCC8
	ENSG00000006118.15_TMEM132A
	ENSG00000006194.10_ZNF263
	ENSG00000006210.7_CX3CL1
	ENSG00000006451.8_RALA
	ENSG00000006453.14_BAIAP2L1
	ENSG00000006530.18_AGK
	ENSG00000006555.11_TTC22
	ENSG00000006607.14_FARP2
	ENSG00000006625.18_GGCT
	ENSG00000006634.8_DBF4
	ENSG00000006715.16_VPS41
	ENSG00000006744.19_ELAC2
	ENSG00000007202.15_KIAA0100
	ENSG00000007255.10_TRAPPC6A
	ENSG00000007264.15_MATK
	ENSG00000007312.13_CD79B
	ENSG00000007516.14_BAIAP3
	ENSG00000007520.4_TSR3
	ENSG00000007923.17_DNAJC11
	ENSG00000007944.15_MYLIP
	ENSG00000008018.9_PSMB1
	ENSG00000008083.14_JARID2
	ENSG00000008118.10_CAMK1G
	ENSG00000008256.16_CYTH3
	ENSG00000008277.15_ADAM22
	ENSG00000008311.16_AASS
	ENSG00000008405.12_CRY1
	ENSG00000008869.12_HEATR5B
	ENSG00000009335.18_UBE3C
	ENSG00000009413.16_REV3L
	ENSG00000009709.12_PAX7
	ENSG00000009765.15_IYD
	ENSG00000009790.15_TRAF3IP3
	ENSG00000009954.11_BAZ1B
	ENSG00000010072.16_SPRTN
	ENSG00000010165.20_METTL13
	ENSG00000010219.14_DYRK4
	ENSG00000010244.19_ZNF207
	ENSG00000010292.13_NCAPD2
	ENSG00000010610.10_CD4
	ENSG00000010704.19_HFE
	ENSG00000010810.17_FYN
	ENSG00000011114.15_BTBD7
	ENSG00000011132.12_APBA3
	ENSG00000011143.19_MKS1
	ENSG00000011405.14_PIK3C2A
	ENSG00000011422.12_PLAUR
	ENSG00000011485.15_PPP5C
	ENSG00000011566.15_MAP4K3
	ENSG00000011600.12_TYROBP
	ENSG00000012124.17_CD22
	ENSG00000012171.20_SEMA3B
	ENSG00000012174.12_MBTPS2
	ENSG00000012232.10_EXTL3
	ENSG00000012822.16_CALCOCO1
	ENSG00000012963.15_UBR7
	ENSG00000013288.9_MAN2B2
	ENSG00000013293.6_SLC7A14
	ENSG00000013297.12_CLDN11
	ENSG00000013374.17_NUB1
	ENSG00000013375.16_PGM3
	ENSG00000013441.17_CLK1
	ENSG00000013503.10_POLR3B
	ENSG00000013588.9_GPRC5A
	ENSG00000013810.21_TACC3
	ENSG00000014123.10_UFL1
	ENSG00000014138.9_POLA2
	ENSG00000014164.7_ZC3H3
	ENSG00000014641.21_MDH1
	ENSG00000014824.14_SLC30A9
	ENSG00000014919.13_COX15
	ENSG00000015153.15_YAF2
	ENSG00000015171.20_ZMYND11
	ENSG00000015475.19_BID
	ENSG00000015479.20_MATR3
	ENSG00000015532.10_XYLT2
	ENSG00000015676.18_NUDCD3
	ENSG00000016864.19_GLT8D1
	ENSG00000018189.13_RUFY3
	ENSG00000018510.18_AGPS
	ENSG00000018625.15_ATP1A2
	ENSG00000018699.13_TTC27
	ENSG00000018869.18_ZNF582
	ENSG00000019144.20_PHLDB1
	ENSG00000019169.11_MARCO
	ENSG00000019549.13_SNAI2
	ENSG00000019991.18_HGF
	ENSG00000020256.20_ZFP64
	ENSG00000020577.14_SAMD4A
	ENSG00000020922.13_MRE11
	ENSG00000021300.14_PLEKHB1
	ENSG00000021776.11_AQR
	ENSG00000023171.20_GRAMD1B
	ENSG00000023191.17_RNH1
	ENSG00000023228.14_NDUFS1
	ENSG00000023318.9_ERP44
	ENSG00000023330.15_ALAS1
	ENSG00000023516.9_AKAP11
	ENSG00000023608.5_SNAPC1
	ENSG00000023892.11_DEF6
	ENSG00000023902.14_PLEKHO1
	ENSG00000025708.14_TYMP
	ENSG00000026103.24_FAS
	ENSG00000026559.14_KCNG1
	ENSG00000027001.10_MIPEP
	ENSG00000027075.17_PRKCH
	ENSG00000027697.16_IFNGR1
	ENSG00000028116.18_VRK2
	ENSG00000028137.19_TNFRSF1B
	ENSG00000028310.18_BRD9
	ENSG00000028528.15_SNX1
	ENSG00000028839.10_TBPL1
	ENSG00000029153.15_ARNTL2
	ENSG00000029363.17_BCLAF1
	ENSG00000029364.12_SLC39A9
	ENSG00000029639.11_TFB1M
	ENSG00000029993.15_HMGB3
	ENSG00000030066.14_NUP160
	ENSG00000030110.14_BAK1
	ENSG00000030419.17_IKZF2
	ENSG00000030582.18_GRN
	ENSG00000031003.11_FAM13B
	ENSG00000031691.7_CENPQ
	ENSG00000031698.13_SARS1
	ENSG00000032219.19_ARID4A
	ENSG00000032389.13_EIPR1
	ENSG00000033030.15_ZCCHC8
	ENSG00000033050.9_ABCF2
	ENSG00000033327.13_GAB2
	ENSG00000033627.17_ATP6V0A1
	ENSG00000033867.17_SLC4A7
	ENSG00000034053.15_APBA2
	ENSG00000034510.6_TMSB10
	ENSG00000034677.13_RNF19A
	ENSG00000034693.15_PEX3
	ENSG00000035115.22_SH3YL1
	ENSG00000035664.11_DAPK2
	ENSG00000036549.13_ZZZ3
	ENSG00000036828.17_CASR
	ENSG00000037474.15_NSUN2
	ENSG00000037757.14_MRI1
	ENSG00000037897.17_METTL1
	ENSG00000038210.14_PI4K2B
	ENSG00000038219.13_BOD1L1
	ENSG00000038945.15_MSR1
	ENSG00000039123.16_MTREX
	ENSG00000039523.20_RIPOR1
	ENSG00000040275.17_SPDL1
	ENSG00000040531.16_CTNS
	ENSG00000040933.16_INPP4A
	ENSG00000041357.16_PSMA4
	ENSG00000042088.14_TDP1
	ENSG00000042445.14_RETSAT
	ENSG00000042493.16_CAPG
	ENSG00000042980.13_ADAM28
	ENSG00000043462.13_LCP2
	ENSG00000043514.17_TRIT1
	ENSG00000044446.12_PHKA2
	ENSG00000044574.9_HSPA5
	ENSG00000046653.15_GPM6B
	ENSG00000047249.18_ATP6V1H
	ENSG00000047315.17_POLR2B
	ENSG00000047365.13_ARAP2
	ENSG00000047410.14_TPR
	ENSG00000047579.20_DTNBP1
	ENSG00000047932.14_GOPC
	ENSG00000048028.11_USP28
	ENSG00000048052.24_HDAC9
	ENSG00000048162.22_NOP16
	ENSG00000048405.11_ZNF800
	ENSG00000048462.11_TNFRSF17
	ENSG00000048540.16_LMO3
	ENSG00000049167.16_ERCC8
	ENSG00000049239.13_H6PD
	ENSG00000049245.13_VAMP3
	ENSG00000049249.9_TNFRSF9
	ENSG00000049656.14_CLPTM1L
	ENSG00000049769.14_PPP1R3F
	ENSG00000049883.15_PTCD2
	ENSG00000050344.9_NFE2L3
	ENSG00000050405.14_LIMA1
	ENSG00000050438.17_SLC4A8
	ENSG00000051108.15_HERPUD1
	ENSG00000051596.10_THOC3
	ENSG00000052723.12_SIKE1
	ENSG00000052749.14_RRP12
	ENSG00000052795.13_FNIP2
	ENSG00000052841.15_TTC17
	ENSG00000053372.5_MRTO4
	ENSG00000053770.12_AP5M1
	ENSG00000053900.11_ANAPC4
	ENSG00000054116.12_TRAPPC3
	ENSG00000054219.11_LY75
	ENSG00000054267.22_ARID4B
	ENSG00000054277.14_OPN3
	ENSG00000054392.13_HHAT
	ENSG00000054598.9_FOXC1
	ENSG00000054611.14_TBC1D22A
	ENSG00000054967.13_RELT
	ENSG00000055070.17_SZRD1
	ENSG00000055163.20_CYFIP2
	ENSG00000055208.19_TAB2
	ENSG00000055211.14_GINM1
	ENSG00000055332.19_EIF2AK2
	ENSG00000055917.16_PUM2
	ENSG00000055950.17_MRPL43
	ENSG00000055955.17_ITIH4
	ENSG00000056050.7_HPF1
	ENSG00000056487.16_PHF21B
	ENSG00000056736.10_IL17RB
	ENSG00000056972.20_TRAF3IP2
	ENSG00000057252.13_SOAT1
	ENSG00000057608.17_GDI2
	ENSG00000057663.16_ATG5
	ENSG00000057704.13_TMCC3
	ENSG00000057935.14_MTA3
	ENSG00000058056.10_USP13
	ENSG00000058063.16_ATP11B
	ENSG00000058404.20_CAMK2B
	ENSG00000058453.17_CROCC
	ENSG00000058668.15_ATP2B4
	ENSG00000058729.11_RIOK2
	ENSG00000058804.12_NDC1
	ENSG00000058866.15_DGKG
	ENSG00000059378.13_PARP12
	ENSG00000059573.9_ALDH18A1
	ENSG00000059588.10_TARBP1
	ENSG00000059691.12_GATB
	ENSG00000059728.11_MXD1
	ENSG00000059758.8_CDK17
	ENSG00000059769.20_DNAJC25
	ENSG00000060069.18_CTDP1
	ENSG00000060491.17_OGFR
	ENSG00000060558.4_GNA15
	ENSG00000060642.12_PIGV
	ENSG00000060656.20_PTPRU
	ENSG00000060688.13_SNRNP40
	ENSG00000060762.19_MPC1
	ENSG00000061656.11_SPAG4
	ENSG00000061938.21_TNK2
	ENSG00000061987.16_MON2
	ENSG00000062194.16_GPBP1
	ENSG00000062370.17_ZNF112
	ENSG00000062598.18_ELMO2
	ENSG00000062725.10_APPBP2
	ENSG00000062822.16_POLD1
	ENSG00000063046.18_EIF4B
	ENSG00000063244.13_U2AF2
	ENSG00000063322.15_MED29
	ENSG00000063601.17_MTMR1
	ENSG00000064012.24_CASP8
	ENSG00000064102.15_INTS13
	ENSG00000064115.11_TM7SF3
	ENSG00000064545.15_TMEM161A
	ENSG00000064601.21_CTSA
	ENSG00000064651.14_SLC12A2
	ENSG00000064687.13_ABCA7
	ENSG00000064932.16_SBNO2
	ENSG00000064933.19_PMS1
	ENSG00000064989.13_CALCRL
	ENSG00000065000.19_AP3D1
	ENSG00000065057.9_NTHL1
	ENSG00000065135.12_GNAI3
	ENSG00000065150.21_IPO5
	ENSG00000065154.12_OAT
	ENSG00000065183.16_WDR3
	ENSG00000065268.11_WDR18
	ENSG00000065308.5_TRAM2
	ENSG00000065357.20_DGKA
	ENSG00000065413.20_ANKRD44
	ENSG00000065548.18_ZC3H15
	ENSG00000065559.15_MAP2K4
	ENSG00000065675.16_PRKCQ
	ENSG00000065802.12_ASB1
	ENSG00000065883.17_CDK13
	ENSG00000065911.13_MTHFD2
	ENSG00000065923.10_SLC9A7
	ENSG00000066027.12_PPP2R5A
	ENSG00000066044.15_ELAVL1
	ENSG00000066135.13_KDM4A
	ENSG00000066230.12_SLC9A3
	ENSG00000066322.15_ELOVL1
	ENSG00000066336.12_SPI1
	ENSG00000066405.13_CLDN18
	ENSG00000066455.13_GOLGA5
	ENSG00000066468.24_FGFR2
	ENSG00000066583.12_ISOC1
	ENSG00000066739.12_ATG2B
	ENSG00000066933.16_MYO9A
	ENSG00000067064.13_IDI1
	ENSG00000067082.15_KLF6
	ENSG00000067113.17_PLPP1
	ENSG00000067141.17_NEO1
	ENSG00000067167.8_TRAM1
	ENSG00000067208.16_EVI5
	ENSG00000067221.14_STOML1
	ENSG00000067334.14_DNTTIP2
	ENSG00000067369.14_TP53BP1
	ENSG00000067533.6_RRP15
	ENSG00000067596.12_DHX8
	ENSG00000067606.17_PRKCZ
	ENSG00000067704.10_IARS2
	ENSG00000067840.13_PDZD4
	ENSG00000067992.17_PDK3
	ENSG00000068028.18_RASSF1
	ENSG00000068079.8_IFI35
	ENSG00000068097.16_HEATR6
	ENSG00000068305.18_MEF2A
	ENSG00000068308.15_OTUD5
	ENSG00000068323.17_TFE3
	ENSG00000068400.13_GRIPAP1
	ENSG00000068654.17_POLR1A
	ENSG00000068697.7_LAPTM4A
	ENSG00000068745.15_IP6K2
	ENSG00000068796.19_KIF2A
	ENSG00000068831.19_RASGRP2
	ENSG00000068885.15_IFT80
	ENSG00000068903.21_SIRT2
	ENSG00000069020.19_MAST4
	ENSG00000069248.12_NUP133
	ENSG00000069329.18_VPS35
	ENSG00000069345.12_DNAJA2
	ENSG00000069399.15_BCL3
	ENSG00000069431.14_ABCC9
	ENSG00000069849.11_ATP1B3
	ENSG00000069956.14_MAPK6
	ENSG00000069974.16_RAB27A
	ENSG00000070010.19_UFD1
	ENSG00000070018.9_LRP6
	ENSG00000070061.16_ELP1
	ENSG00000070087.15_PFN2
	ENSG00000070193.5_FGF10
	ENSG00000070214.16_SLC44A1
	ENSG00000070367.16_EXOC5
	ENSG00000070413.20_DGCR2
	ENSG00000070495.15_JMJD6
	ENSG00000070501.12_POLB
	ENSG00000070526.15_ST6GALNAC1
	ENSG00000070540.13_WIPI1
	ENSG00000070729.14_CNGB1
	ENSG00000070731.11_ST6GALNAC2
	ENSG00000070759.17_TESK2
	ENSG00000070761.8_CFAP20
	ENSG00000070785.17_EIF2B3
	ENSG00000070808.17_CAMK2A
	ENSG00000070831.18_CDC42
	ENSG00000070882.13_OSBPL3
	ENSG00000070886.12_EPHA8
	ENSG00000071073.13_MGAT4A
	ENSG00000071553.18_ATP6AP1
	ENSG00000071655.18_MBD3
	ENSG00000071794.16_HLTF
	ENSG00000071894.17_CPSF1
	ENSG00000071967.12_CYBRD1
	ENSG00000071991.9_CDH19
	ENSG00000071994.11_PDCD2
	ENSG00000072041.18_SLC6A15
	ENSG00000072071.17_ADGRL1
	ENSG00000072121.17_ZFYVE26
	ENSG00000072210.19_ALDH3A2
	ENSG00000072274.13_TFRC
	ENSG00000072310.18_SREBF1
	ENSG00000072364.13_AFF4
	ENSG00000072401.15_UBE2D1
	ENSG00000072415.10_PALS1
	ENSG00000072682.20_P4HA2
	ENSG00000072803.18_FBXW11
	ENSG00000072849.11_DERL2
	ENSG00000072858.11_SIDT1
	ENSG00000072958.9_AP1M1
	ENSG00000073008.15_PVR
	ENSG00000073111.14_MCM2
	ENSG00000073464.13_CLCN4
	ENSG00000073536.18_NLE1
	ENSG00000073756.13_PTGS2
	ENSG00000073803.14_MAP3K13
	ENSG00000073849.16_ST6GAL1
	ENSG00000073861.3_TBX21
	ENSG00000073910.23_FRY
	ENSG00000074071.15_MRPS34
	ENSG00000074211.14_PPP2R2C
	ENSG00000074416.16_MGLL
	ENSG00000074527.13_NTN4
	ENSG00000074582.15_BCS1L
	ENSG00000074603.19_DPP8
	ENSG00000074660.17_SCARF1
	ENSG00000074695.6_LMAN1
	ENSG00000074696.13_HACD3
	ENSG00000074706.14_IPCEF1
	ENSG00000074803.21_SLC12A1
	ENSG00000074842.8_MYDGF
	ENSG00000074935.14_TUBE1
	ENSG00000074966.11_TXK
	ENSG00000075043.20_KCNQ2
	ENSG00000075151.24_EIF4G3
	ENSG00000075188.9_NUP37
	ENSG00000075223.14_SEMA3C
	ENSG00000075239.14_ACAT1
	ENSG00000075240.17_GRAMD4
	ENSG00000075292.19_ZNF638
	ENSG00000075303.13_SLC25A40
	ENSG00000075336.12_TIMM21
	ENSG00000075399.14_VPS9D1
	ENSG00000075420.13_FNDC3B
	ENSG00000075426.12_FOSL2
	ENSG00000075429.9_CACNG5
	ENSG00000075568.17_TMEM131
	ENSG00000076053.12_RBM7
	ENSG00000076248.11_UNG
	ENSG00000076351.13_SLC46A1
	ENSG00000076554.16_TPD52
	ENSG00000076555.16_ACACB
	ENSG00000076604.16_TRAF4
	ENSG00000076641.4_PAG1
	ENSG00000076685.19_NT5C2
	ENSG00000076924.12_XAB2
	ENSG00000076944.17_STXBP2
	ENSG00000077092.20_RARB
	ENSG00000077097.16_TOP2B
	ENSG00000077150.20_NFKB2
	ENSG00000077152.11_UBE2T
	ENSG00000077157.22_PPP1R12B
	ENSG00000077232.19_DNAJC10
	ENSG00000077279.20_DCX
	ENSG00000077348.10_EXOSC5
	ENSG00000077380.16_DYNC1I2
	ENSG00000077454.17_LRCH4
	ENSG00000077463.15_SIRT6
	ENSG00000077522.15_ACTN2
	ENSG00000077684.16_JADE1
	ENSG00000077721.17_UBE2A
	ENSG00000078061.14_ARAF
	ENSG00000078070.14_MCCC1
	ENSG00000078098.15_FAP
	ENSG00000078295.17_ADCY2
	ENSG00000078401.7_EDN1
	ENSG00000078549.15_ADCYAP1R1
	ENSG00000078589.13_P2RY10
	ENSG00000078596.11_ITM2A
	ENSG00000078687.18_TNRC6C
	ENSG00000078699.22_CBFA2T2
	ENSG00000079215.15_SLC1A3
	ENSG00000079246.16_XRCC5
	ENSG00000079257.8_LXN
	ENSG00000079263.19_SP140
	ENSG00000079277.22_MKNK1
	ENSG00000079332.15_SAR1A
	ENSG00000079393.21_DUSP13
	ENSG00000079435.10_LIPE
	ENSG00000079616.14_KIF22
	ENSG00000079785.16_DDX1
	ENSG00000079841.19_RIMS1
	ENSG00000079950.14_STX7
	ENSG00000080200.10_CRYBG3
	ENSG00000080298.16_RFX3
	ENSG00000080371.6_RAB21
	ENSG00000080493.18_SLC4A4
	ENSG00000080561.14_MID2
	ENSG00000080608.10_PUM3
	ENSG00000080819.9_CPOX
	ENSG00000080823.23_MOK
	ENSG00000081014.11_AP4E1
	ENSG00000081052.14_COL4A4
	ENSG00000081059.20_TCF7
	ENSG00000081087.15_OSTM1
	ENSG00000081138.14_CDH7
	ENSG00000081154.12_PCNP
	ENSG00000081177.19_EXD2
	ENSG00000081189.16_MEF2C
	ENSG00000081307.15_UBA5
	ENSG00000081320.11_STK17B
	ENSG00000081692.13_JMJD4
	ENSG00000081923.15_ATP8B1
	ENSG00000082068.9_WDR70
	ENSG00000082153.18_BZW1
	ENSG00000082175.16_PGR
	ENSG00000082212.13_ME2
	ENSG00000082269.17_FAM135A
	ENSG00000082293.13_COL19A1
	ENSG00000082482.14_KCNK2
	ENSG00000082512.15_TRAF5
	ENSG00000082515.18_MRPL22
	ENSG00000082516.9_GEMIN5
	ENSG00000082684.16_SEMA5B
	ENSG00000083067.24_TRPM3
	ENSG00000083093.10_PALB2
	ENSG00000083123.15_BCKDHB
	ENSG00000083290.20_ULK2
	ENSG00000083454.22_P2RX5
	ENSG00000083720.13_OXCT1
	ENSG00000083807.10_SLC27A5
	ENSG00000083845.9_RPS5
	ENSG00000083896.13_YTHDC1
	ENSG00000083937.10_CHMP2B
	ENSG00000084072.17_PPIE
	ENSG00000084073.10_ZMPSTE24
	ENSG00000084092.7_NOA1
	ENSG00000084234.18_APLP2
	ENSG00000084628.10_NKAIN1
	ENSG00000084636.18_COL16A1
	ENSG00000084674.15_APOB
	ENSG00000084734.9_GCKR
	ENSG00000084754.12_HADHA
	ENSG00000084774.14_CAD
	ENSG00000085117.12_CD82
	ENSG00000085224.23_ATRX
	ENSG00000085265.12_FCN1
	ENSG00000085274.16_MYNN
	ENSG00000085365.18_SCAMP1
	ENSG00000085377.15_PREP
	ENSG00000085382.12_HACE1
	ENSG00000085415.16_SEH1L
	ENSG00000085449.15_WDFY1
	ENSG00000085511.20_MAP3K4
	ENSG00000085552.18_IGSF9
	ENSG00000085662.14_AKR1B1
	ENSG00000085719.13_CPNE3
	ENSG00000085760.15_MTIF2
	ENSG00000085788.14_DDHD2
	ENSG00000085982.15_USP40
	ENSG00000085998.15_POMGNT1
	ENSG00000086061.16_DNAJA1
	ENSG00000086062.13_B4GALT1
	ENSG00000086065.14_CHMP5
	ENSG00000086189.11_DIMT1
	ENSG00000086475.15_SEPHS1
	ENSG00000086504.18_MRPL28
	ENSG00000086544.3_ITPKC
	ENSG00000086619.15_ERO1B
	ENSG00000086827.9_ZW10
	ENSG00000087008.16_ACOX3
	ENSG00000087074.8_PPP1R15A
	ENSG00000087116.16_ADAMTS2
	ENSG00000087157.19_PGS1
	ENSG00000087191.13_PSMC5
	ENSG00000087206.17_UIMC1
	ENSG00000087263.17_OGFOD1
	ENSG00000087266.17_SH3BP2
	ENSG00000087269.16_NOP14
	ENSG00000087448.11_KLHL42
	ENSG00000087502.19_ERGIC2
	ENSG00000087589.17_CASS4
	ENSG00000087903.13_RFX2
	ENSG00000088035.18_ALG6
	ENSG00000088179.9_PTPN4
	ENSG00000088205.13_DDX18
	ENSG00000088256.9_GNA11
	ENSG00000088367.23_EPB41L1
	ENSG00000088387.21_DOCK9
	ENSG00000088451.11_TGDS
	ENSG00000088682.14_COQ9
	ENSG00000088756.13_ARHGAP28
	ENSG00000088766.12_CRLS1
	ENSG00000088812.18_ATRN
	ENSG00000088827.13_SIGLEC1
	ENSG00000088888.18_MAVS
	ENSG00000088899.16_LZTS3
	ENSG00000089009.16_RPL6
	ENSG00000089022.14_MAPKAPK5
	ENSG00000089048.15_ESF1
	ENSG00000089050.16_RBBP9
	ENSG00000089053.13_ANAPC5
	ENSG00000089057.15_SLC23A2
	ENSG00000089063.15_TMEM230
	ENSG00000089154.11_GCN1
	ENSG00000089157.16_RPLP0
	ENSG00000089163.4_SIRT4
	ENSG00000089220.5_PEBP1
	ENSG00000089234.16_BRAP
	ENSG00000089248.7_ERP29
	ENSG00000089250.20_NOS1
	ENSG00000089558.9_KCNH4
	ENSG00000089597.18_GANAB
	ENSG00000089737.18_DDX24
	ENSG00000089775.12_ZBTB25
	ENSG00000089818.18_NECAP1
	ENSG00000089876.12_DHX32
	ENSG00000089916.18_GPATCH2L
	ENSG00000090061.17_CCNK
	ENSG00000090104.12_RGS1
	ENSG00000090263.16_MRPS33
	ENSG00000090316.16_MAEA
	ENSG00000090339.9_ICAM1
	ENSG00000090376.11_IRAK3
	ENSG00000090432.7_MUL1
	ENSG00000090447.12_TFAP4
	ENSG00000090470.15_PDCD7
	ENSG00000090520.12_DNAJB11
	ENSG00000090565.17_RAB11FIP3
	ENSG00000090615.16_GOLGA3
	ENSG00000090661.12_CERS4
	ENSG00000090674.16_MCOLN1
	ENSG00000090776.6_EFNB1
	ENSG00000090861.17_AARS1
	ENSG00000090863.12_GLG1
	ENSG00000090971.5_NAT14
	ENSG00000090989.18_EXOC1
	ENSG00000091039.17_OSBPL8
	ENSG00000091140.15_DLD
	ENSG00000091157.15_WDR7
	ENSG00000091164.13_TXNL1
	ENSG00000091181.20_IL5RA
	ENSG00000091409.16_ITGA6
	ENSG00000091483.8_FH
	ENSG00000091490.11_SEL1L3
	ENSG00000091513.16_TF
	ENSG00000091732.17_ZC3HC1
	ENSG00000091831.25_ESR1
	ENSG00000091879.14_ANGPT2
	ENSG00000091947.10_TMEM101
	ENSG00000091972.18_CD200
	ENSG00000092094.11_OSGEP
	ENSG00000092200.13_RPGRIP1
	ENSG00000092201.10_SUPT16H
	ENSG00000092203.15_TOX4
	ENSG00000092208.19_GEMIN2
	ENSG00000092470.12_WDR76
	ENSG00000092607.15_TBX15
	ENSG00000093144.19_ECHDC1
	ENSG00000094661.3_OR1I1
	ENSG00000094880.11_CDC23
	ENSG00000094914.14_AAAS
	ENSG00000094916.16_CBX5
	ENSG00000094975.14_SUCO
	ENSG00000095002.15_MSH2
	ENSG00000095319.14_NUP188
	ENSG00000095383.20_TBC1D2
	ENSG00000095397.16_WHRN
	ENSG00000095485.18_CWF19L1
	ENSG00000095585.18_BLNK
	ENSG00000095787.24_WAC
	ENSG00000095794.20_CREM
	ENSG00000095906.17_NUBP2
	ENSG00000095951.17_HIVEP1
	ENSG00000096060.15_FKBP5
	ENSG00000096063.16_SRPK1
	ENSG00000096092.6_TMEM14A
	ENSG00000096093.16_EFHC1
	ENSG00000096717.12_SIRT1
	ENSG00000096746.18_HNRNPH3
	ENSG00000099139.14_PCSK5
	ENSG00000099203.7_TMED1
	ENSG00000099204.21_ABLIM1
	ENSG00000099219.15_ERMP1
	ENSG00000099246.18_RAB18
	ENSG00000099326.9_MZF1
	ENSG00000099337.5_KCNK6
	ENSG00000099341.12_PSMD8
	ENSG00000099364.18_FBXL19
	ENSG00000099622.14_CIRBP
	ENSG00000099783.12_HNRNPM
	ENSG00000099810.21_MTAP
	ENSG00000099821.14_POLRMT
	ENSG00000099860.9_GADD45B
	ENSG00000099866.16_MADCAM1
	ENSG00000099899.15_TRMT2A
	ENSG00000099901.17_RANBP1
	ENSG00000099910.17_KLHL22
	ENSG00000099942.13_CRKL
	ENSG00000099949.21_LZTR1
	ENSG00000099953.10_MMP11
	ENSG00000099985.4_OSM
	ENSG00000099999.15_RNF215
	ENSG00000100014.20_SPECC1L
	ENSG00000100023.20_PPIL2
	ENSG00000100024.15_UPB1
	ENSG00000100027.17_YPEL1
	ENSG00000100028.12_SNRPD3
	ENSG00000100029.18_PES1
	ENSG00000100030.15_MAPK1
	ENSG00000100034.14_PPM1F
	ENSG00000100036.13_SLC35E4
	ENSG00000100038.20_TOP3B
	ENSG00000100055.21_CYTH4
	ENSG00000100060.18_MFNG
	ENSG00000100077.16_GRK3
	ENSG00000100083.19_GGA1
	ENSG00000100097.12_LGALS1
	ENSG00000100100.13_PIK3IP1
	ENSG00000100105.18_PATZ1
	ENSG00000100129.18_EIF3L
	ENSG00000100167.21_SEPTIN3
	ENSG00000100201.23_DDX17
	ENSG00000100207.21_TCF20
	ENSG00000100211.12_CBY1
	ENSG00000100219.17_XBP1
	ENSG00000100220.12_RTCB
	ENSG00000100221.11_JOSD1
	ENSG00000100226.16_GTPBP1
	ENSG00000100239.16_PPP6R2
	ENSG00000100241.22_SBF1
	ENSG00000100242.16_SUN2
	ENSG00000100271.17_TTLL1
	ENSG00000100284.22_TOM1
	ENSG00000100292.18_HMOX1
	ENSG00000100296.14_THOC5
	ENSG00000100304.13_TTLL12
	ENSG00000100307.13_CBX7
	ENSG00000100311.17_PDGFB
	ENSG00000100316.16_RPL3
	ENSG00000100324.14_TAB1
	ENSG00000100346.18_CACNA1I
	ENSG00000100347.15_SAMM50
	ENSG00000100353.18_EIF3D
	ENSG00000100359.21_SGSM3
	ENSG00000100360.15_IFT27
	ENSG00000100372.15_SLC25A17
	ENSG00000100385.14_IL2RB
	ENSG00000100387.9_RBX1
	ENSG00000100395.15_L3MBTL2
	ENSG00000100410.8_PHF5A
	ENSG00000100413.17_POLR3H
	ENSG00000100425.19_BRD1
	ENSG00000100439.11_ABHD4
	ENSG00000100445.18_SDR39U1
	ENSG00000100473.18_COCH
	ENSG00000100503.26_NIN
	ENSG00000100504.17_PYGL
	ENSG00000100522.10_GNPNAT1
	ENSG00000100532.13_CGRRF1
	ENSG00000100554.12_ATP6V1D
	ENSG00000100564.9_PIGH
	ENSG00000100577.19_GSTZ1
	ENSG00000100600.15_LGMN
	ENSG00000100601.10_ALKBH1
	ENSG00000100603.14_SNW1
	ENSG00000100625.9_SIX4
	ENSG00000100626.17_GALNT16
	ENSG00000100644.17_HIF1A
	ENSG00000100650.16_SRSF5
	ENSG00000100664.11_EIF5
	ENSG00000100697.16_DICER1
	ENSG00000100711.14_ZFYVE21
	ENSG00000100714.17_MTHFD1
	ENSG00000100721.11_TCL1A
	ENSG00000100722.20_ZC3H14
	ENSG00000100764.14_PSMC1
	ENSG00000100784.12_RPS6KA5
	ENSG00000100804.19_PSMB5
	ENSG00000100811.14_YY1
	ENSG00000100813.15_ACIN1
	ENSG00000100815.12_TRIP11
	ENSG00000100823.12_APEX1
	ENSG00000100836.11_PABPN1
	ENSG00000100865.15_CINP
	ENSG00000100890.16_PRORP
	ENSG00000100902.11_PSMA6
	ENSG00000100906.11_NFKBIA
	ENSG00000100918.14_REC8
	ENSG00000100941.9_PNN
	ENSG00000100982.12_PCIF1
	ENSG00000100994.12_PYGB
	ENSG00000100997.20_ABHD12
	ENSG00000101019.22_UQCC1
	ENSG00000101079.21_NDRG3
	ENSG00000101082.14_SLA2
	ENSG00000101084.19_RAB5IF
	ENSG00000101096.20_NFATC2
	ENSG00000101098.13_RIMS4
	ENSG00000101115.13_SALL4
	ENSG00000101126.18_ADNP
	ENSG00000101138.12_CSTF1
	ENSG00000101146.13_RAE1
	ENSG00000101150.18_TPD52L2
	ENSG00000101158.15_NELFCD
	ENSG00000101161.8_PRPF6
	ENSG00000101166.16_PRELID3B
	ENSG00000101181.18_MTG2
	ENSG00000101187.16_SLCO4A1
	ENSG00000101189.7_MRGBP
	ENSG00000101190.13_TCFL5
	ENSG00000101191.17_DIDO1
	ENSG00000101224.18_CDC25B
	ENSG00000101230.6_ISM1
	ENSG00000101246.20_ARFRP1
	ENSG00000101247.18_NDUFAF5
	ENSG00000101298.15_SNPH
	ENSG00000101310.17_SEC23B
	ENSG00000101331.17_CCM2L
	ENSG00000101346.14_POFUT1
	ENSG00000101349.17_PAK5
	ENSG00000101361.17_NOP56
	ENSG00000101367.9_MAPRE1
	ENSG00000101384.12_JAG1
	ENSG00000101407.13_TTI1
	ENSG00000101417.12_PXMP4
	ENSG00000101421.4_CHMP4B
	ENSG00000101445.10_PPP1R16B
	ENSG00000101448.14_EPPIN
	ENSG00000101464.11_PIGU
	ENSG00000101474.12_APMAP
	ENSG00000101544.9_ADNP2
	ENSG00000101546.13_RBFA
	ENSG00000101574.15_METTL4
	ENSG00000101596.17_SMCHD1
	ENSG00000101608.13_MYL12A
	ENSG00000101638.14_ST8SIA5
	ENSG00000101654.18_RNMT
	ENSG00000101665.10_SMAD7
	ENSG00000101670.12_LIPG
	ENSG00000101680.16_LAMA1
	ENSG00000101752.13_MIB1
	ENSG00000101773.19_RBBP8
	ENSG00000101811.14_CSTF2
	ENSG00000101842.14_VSIG1
	ENSG00000101856.10_PGRMC1
	ENSG00000101890.5_GUCY2F
	ENSG00000101935.12_AMMECR1
	ENSG00000101974.15_ATP11C
	ENSG00000101986.12_ABCD1
	ENSG00000102034.18_ELF4
	ENSG00000102053.13_ZC3H12B
	ENSG00000102081.16_FMR1
	ENSG00000102096.9_PIM2
	ENSG00000102119.12_EMD
	ENSG00000102125.16_TAFAZZIN
	ENSG00000102144.15_PGK1
	ENSG00000102158.22_MAGT1
	ENSG00000102225.17_CDK16
	ENSG00000102241.12_HTATSF1
	ENSG00000102245.9_CD40LG
	ENSG00000102265.12_TIMP1
	ENSG00000102287.19_GABRE
	ENSG00000102309.15_PIN4
	ENSG00000102317.18_RBM3
	ENSG00000102349.18_KLF8
	ENSG00000102393.14_GLA
	ENSG00000102445.20_RUBCNL
	ENSG00000102452.18_NALCN
	ENSG00000102471.15_NDFIP2
	ENSG00000102524.12_TNFSF13B
	ENSG00000102543.14_CDADC1
	ENSG00000102554.14_KLF5
	ENSG00000102595.21_UGGT2
	ENSG00000102710.21_SUPT20H
	ENSG00000102738.8_MRPS31
	ENSG00000102743.15_SLC25A15
	ENSG00000102760.13_RGCC
	ENSG00000102780.17_DGKH
	ENSG00000102786.15_INTS6
	ENSG00000102804.15_TSC22D1
	ENSG00000102837.7_OLFM4
	ENSG00000102871.16_TRADD
	ENSG00000102897.10_LYRM1
	ENSG00000102910.14_LONP2
	ENSG00000102921.8_N4BP1
	ENSG00000102935.12_ZNF423
	ENSG00000102962.5_CCL22
	ENSG00000102967.12_DHODH
	ENSG00000102984.15_ZNF821
	ENSG00000103005.12_USB1
	ENSG00000103018.18_CYB5B
	ENSG00000103024.8_NME3
	ENSG00000103035.11_PSMD7
	ENSG00000103037.12_SETD6
	ENSG00000103047.8_TANGO6
	ENSG00000103051.20_COG4
	ENSG00000103056.12_SMPD3
	ENSG00000103061.13_SLC7A6OS
	ENSG00000103064.15_SLC7A6
	ENSG00000103066.13_PLA2G15
	ENSG00000103067.14_ESRP2
	ENSG00000103168.17_TAF1C
	ENSG00000103245.14_CIAO3
	ENSG00000103248.19_MTHFSD
	ENSG00000103254.10_ANTKMT
	ENSG00000103257.9_SLC7A5
	ENSG00000103266.11_STUB1
	ENSG00000103319.12_EEF2K
	ENSG00000103343.13_ZNF174
	ENSG00000103351.13_CLUAP1
	ENSG00000103355.14_PRSS33
	ENSG00000103356.18_EARS2
	ENSG00000103381.12_CPPED1
	ENSG00000103415.12_HMOX2
	ENSG00000103423.14_DNAJA3
	ENSG00000103449.13_SALL1
	ENSG00000103479.17_RBL2
	ENSG00000103489.12_XYLT1
	ENSG00000103494.16_RPGRIP1L
	ENSG00000103495.15_MAZ
	ENSG00000103496.15_STX4
	ENSG00000103510.20_KAT8
	ENSG00000103540.17_CCP110
	ENSG00000103544.16_VPS35L
	ENSG00000103546.19_SLC6A2
	ENSG00000103550.14_KNOP1
	ENSG00000103569.10_AQP9
	ENSG00000103591.13_AAGAB
	ENSG00000103642.12_LACTB
	ENSG00000103707.10_MTFMT
	ENSG00000103723.17_AP3B2
	ENSG00000103855.18_CD276
	ENSG00000103966.11_EHD4
	ENSG00000104064.18_GABPB1
	ENSG00000104081.14_BMF
	ENSG00000104140.7_RHOV
	ENSG00000104142.11_VPS18
	ENSG00000104228.13_TRIM35
	ENSG00000104299.15_INTS9
	ENSG00000104312.8_RIPK2
	ENSG00000104320.14_NBN
	ENSG00000104332.12_SFRP1
	ENSG00000104356.11_POP1
	ENSG00000104365.16_IKBKB
	ENSG00000104408.11_EIF3E
	ENSG00000104419.17_NDRG1
	ENSG00000104427.12_ZC2HC1A
	ENSG00000104442.10_ARMC1
	ENSG00000104447.13_TRPS1
	ENSG00000104490.18_NCALD
	ENSG00000104524.14_PYCR3
	ENSG00000104613.12_INTS10
	ENSG00000104626.15_ERI1
	ENSG00000104635.15_SLC39A14
	ENSG00000104643.10_MTMR9
	ENSG00000104671.8_DCTN6
	ENSG00000104691.16_UBXN8
	ENSG00000104695.13_PPP2CB
	ENSG00000104756.16_KCTD9
	ENSG00000104763.20_ASAH1
	ENSG00000104805.16_NUCB1
	ENSG00000104814.13_MAP4K1
	ENSG00000104824.18_HNRNPL
	ENSG00000104825.17_NFKBIB
	ENSG00000104848.2_KCNA7
	ENSG00000104852.15_SNRNP70
	ENSG00000104856.14_RELB
	ENSG00000104859.15_CLASRP
	ENSG00000104870.13_FCGRT
	ENSG00000104872.11_PIH1D1
	ENSG00000104880.19_ARHGEF18
	ENSG00000104885.19_DOT1L
	ENSG00000104889.7_RNASEH2A
	ENSG00000104907.13_TRMT1
	ENSG00000104918.8_RETN
	ENSG00000104951.16_IL4I1
	ENSG00000104957.14_YJU2B
	ENSG00000104960.15_PTOV1
	ENSG00000104967.8_NOVA2
	ENSG00000104969.11_SGTA
	ENSG00000104973.19_MED25
	ENSG00000104983.8_CCDC61
	ENSG00000104998.4_IL27RA
	ENSG00000105011.9_ASF1B
	ENSG00000105085.11_MED26
	ENSG00000105088.9_OLFM2
	ENSG00000105122.13_RASAL3
	ENSG00000105127.10_AKAP8
	ENSG00000105141.6_CASP14
	ENSG00000105176.18_URI1
	ENSG00000105185.12_PDCD5
	ENSG00000105186.16_ANKRD27
	ENSG00000105193.9_RPS16
	ENSG00000105202.9_FBL
	ENSG00000105227.16_PRX
	ENSG00000105248.16_YJU2
	ENSG00000105287.13_PRKD2
	ENSG00000105289.15_TJP3
	ENSG00000105298.14_CACTIN
	ENSG00000105321.14_CCDC9
	ENSG00000105325.15_FZR1
	ENSG00000105339.11_DENND3
	ENSG00000105355.9_PLIN3
	ENSG00000105369.10_CD79A
	ENSG00000105373.19_NOP53
	ENSG00000105376.5_ICAM5
	ENSG00000105392.16_CRX
	ENSG00000105397.14_TYK2
	ENSG00000105402.8_NAPA
	ENSG00000105429.13_MEGF8
	ENSG00000105447.13_GRWD1
	ENSG00000105514.8_RAB3D
	ENSG00000105516.11_DBP
	ENSG00000105552.15_BCAT2
	ENSG00000105607.13_GCDH
	ENSG00000105618.14_PRPF31
	ENSG00000105642.16_KCNN1
	ENSG00000105643.11_ARRDC2
	ENSG00000105650.22_PDE4C
	ENSG00000105656.13_ELL
	ENSG00000105662.16_CRTC1
	ENSG00000105676.14_ARMC6
	ENSG00000105697.9_HAMP
	ENSG00000105793.16_GTPBP10
	ENSG00000105810.10_CDK6
	ENSG00000105835.13_NAMPT
	ENSG00000105851.11_PIK3CG
	ENSG00000105856.14_HBP1
	ENSG00000105866.15_SP4
	ENSG00000105939.14_ZC3HAV1
	ENSG00000105967.16_TFEC
	ENSG00000105993.15_DNAJB6
	ENSG00000106003.14_LFNG
	ENSG00000106004.5_HOXA5
	ENSG00000106049.9_HIBADH
	ENSG00000106052.14_TAX1BP1
	ENSG00000106077.19_ABHD11
	ENSG00000106086.20_PLEKHA8
	ENSG00000106089.12_STX1A
	ENSG00000106105.15_GARS1
	ENSG00000106123.12_EPHB6
	ENSG00000106144.20_CASP2
	ENSG00000106153.13_CHCHD2
	ENSG00000106211.10_HSPB1
	ENSG00000106245.11_BUD31
	ENSG00000106278.12_PTPRZ1
	ENSG00000106344.8_RBM28
	ENSG00000106346.12_USP42
	ENSG00000106351.13_AGFG2
	ENSG00000106355.10_LSM5
	ENSG00000106366.9_SERPINE1
	ENSG00000106392.11_C1GALT1
	ENSG00000106400.12_ZNHIT1
	ENSG00000106415.13_GLCCI1
	ENSG00000106443.17_PHF14
	ENSG00000106460.19_TMEM106B
	ENSG00000106462.12_EZH2
	ENSG00000106477.20_CEP41
	ENSG00000106536.21_POU6F2
	ENSG00000106546.14_AHR
	ENSG00000106605.11_BLVRA
	ENSG00000106608.17_URGCP
	ENSG00000106615.10_RHEB
	ENSG00000106628.12_POLD2
	ENSG00000106635.8_BCL7B
	ENSG00000106636.9_YKT6
	ENSG00000106638.18_TBL2
	ENSG00000106682.16_EIF4H
	ENSG00000106692.15_FKTN
	ENSG00000106780.9_MEGF9
	ENSG00000106803.10_SEC61B
	ENSG00000106804.9_C5
	ENSG00000106829.20_TLE4
	ENSG00000107036.12_RIC1
	ENSG00000107104.21_KANK1
	ENSG00000107164.16_FUBP3
	ENSG00000107175.12_CREB3
	ENSG00000107187.17_LHX3
	ENSG00000107338.10_SHB
	ENSG00000107371.14_EXOSC3
	ENSG00000107404.21_DVL1
	ENSG00000107443.16_CCNJ
	ENSG00000107447.8_DNTT
	ENSG00000107554.17_DNMBP
	ENSG00000107560.12_RAB11FIP2
	ENSG00000107562.17_CXCL12
	ENSG00000107566.14_ERLIN1
	ENSG00000107593.17_PKD2L1
	ENSG00000107611.16_CUBN
	ENSG00000107614.22_TRDMT1
	ENSG00000107625.14_DDX50
	ENSG00000107651.14_SEC23IP
	ENSG00000107669.19_ATE1
	ENSG00000107672.15_NSMCE4A
	ENSG00000107679.15_PLEKHA1
	ENSG00000107738.20_VSIR
	ENSG00000107779.14_BMPR1A
	ENSG00000107815.10_TWNK
	ENSG00000107833.10_NPM3
	ENSG00000107897.20_ACBD5
	ENSG00000107929.16_LARP4B
	ENSG00000107960.11_STN1
	ENSG00000107968.10_MAP3K8
	ENSG00000108001.16_EBF3
	ENSG00000108018.16_SORCS1
	ENSG00000108061.13_SHOC2
	ENSG00000108100.18_CCNY
	ENSG00000108179.14_PPIF
	ENSG00000108231.14_LGI1
	ENSG00000108239.9_TBC1D12
	ENSG00000108244.17_KRT23
	ENSG00000108256.9_NUFIP2
	ENSG00000108298.12_RPL19
	ENSG00000108306.13_FBXL20
	ENSG00000108312.15_UBTF
	ENSG00000108342.13_CSF3
	ENSG00000108381.11_ASPA
	ENSG00000108405.4_P2RX1
	ENSG00000108423.15_TUBD1
	ENSG00000108468.15_CBX1
	ENSG00000108506.13_INTS2
	ENSG00000108523.16_RNF167
	ENSG00000108528.14_SLC25A11
	ENSG00000108561.8_C1QBP
	ENSG00000108578.15_BLMH
	ENSG00000108582.12_CPD
	ENSG00000108592.17_FTSJ3
	ENSG00000108639.8_SYNGR2
	ENSG00000108651.10_UTP6
	ENSG00000108679.13_LGALS3BP
	ENSG00000108688.11_CCL7
	ENSG00000108691.10_CCL2
	ENSG00000108771.13_DHX58
	ENSG00000108774.15_RAB5C
	ENSG00000108821.14_COL1A1
	ENSG00000108828.16_VAT1
	ENSG00000108829.10_LRRC59
	ENSG00000108848.16_LUC7L3
	ENSG00000108883.13_EFTUD2
	ENSG00000108932.13_SLC16A6
	ENSG00000108946.16_PRKAR1A
	ENSG00000108953.17_YWHAE
	ENSG00000109047.8_RCVRN
	ENSG00000109062.12_SLC9A3R1
	ENSG00000109083.14_IFT20
	ENSG00000109103.12_UNC119
	ENSG00000109111.15_SUPT6H
	ENSG00000109113.20_RAB34
	ENSG00000109118.14_PHF12
	ENSG00000109163.7_GNRHR
	ENSG00000109220.11_CHIC2
	ENSG00000109270.13_LAMTOR3
	ENSG00000109321.11_AREG
	ENSG00000109381.21_ELF2
	ENSG00000109436.8_TBC1D9
	ENSG00000109452.13_INPP4B
	ENSG00000109519.13_GRPEL1
	ENSG00000109586.12_GALNT7
	ENSG00000109654.16_TRIM2
	ENSG00000109680.11_TBC1D19
	ENSG00000109684.16_CLNK
	ENSG00000109762.17_SNX25
	ENSG00000109775.11_UFSP2
	ENSG00000109814.12_UGDH
	ENSG00000109846.9_CRYAB
	ENSG00000109906.15_ZBTB16
	ENSG00000109911.19_ELP4
	ENSG00000109917.11_ZPR1
	ENSG00000109919.10_MTCH2
	ENSG00000109929.10_SC5D
	ENSG00000109943.9_CRTAM
	ENSG00000109944.11_JHY
	ENSG00000109971.14_HSPA8
	ENSG00000110031.13_LPXN
	ENSG00000110046.13_ATG2A
	ENSG00000110047.18_EHD1
	ENSG00000110057.8_UNC93B1
	ENSG00000110060.9_PUS3
	ENSG00000110066.15_KMT5B
	ENSG00000110080.20_ST3GAL4
	ENSG00000110107.9_PRPF19
	ENSG00000110237.5_ARHGEF17
	ENSG00000110318.15_CEP126
	ENSG00000110422.12_HIPK3
	ENSG00000110427.17_KIAA1549L
	ENSG00000110429.14_FBXO3
	ENSG00000110436.13_SLC1A2
	ENSG00000110442.12_COMMD9
	ENSG00000110446.12_SLC15A3
	ENSG00000110492.17_MDK
	ENSG00000110619.18_CARS1
	ENSG00000110713.17_NUP98
	ENSG00000110719.10_TCIRG1
	ENSG00000110721.12_CHKA
	ENSG00000110723.12_EXPH5
	ENSG00000110768.12_GTF2H1
	ENSG00000110848.8_CD69
	ENSG00000110871.15_COQ5
	ENSG00000110876.10_SELPLG
	ENSG00000110887.8_DAO
	ENSG00000110917.8_MLEC
	ENSG00000110925.7_CSRNP2
	ENSG00000110944.9_IL23A
	ENSG00000110987.9_BCL7A
	ENSG00000111011.18_RSRC2
	ENSG00000111110.12_PPM1H
	ENSG00000111144.10_LTA4H
	ENSG00000111196.10_MAGOHB
	ENSG00000111203.13_ITFG2
	ENSG00000111218.12_PRMT8
	ENSG00000111224.14_PARP11
	ENSG00000111231.9_GPN3
	ENSG00000111262.6_KCNA1
	ENSG00000111266.9_DUSP16
	ENSG00000111269.3_CREBL2
	ENSG00000111319.13_SCNN1A
	ENSG00000111325.16_OGFOD2
	ENSG00000111331.14_OAS3
	ENSG00000111335.14_OAS2
	ENSG00000111348.9_ARHGDIB
	ENSG00000111358.14_GTF2H3
	ENSG00000111361.13_EIF2B1
	ENSG00000111364.16_DDX55
	ENSG00000111371.16_SLC38A1
	ENSG00000111412.6_SPRING1
	ENSG00000111424.12_VDR
	ENSG00000111432.5_FZD10
	ENSG00000111530.13_CAND1
	ENSG00000111537.5_IFNG
	ENSG00000111581.10_NUP107
	ENSG00000111596.14_CNOT2
	ENSG00000111602.12_TIMELESS
	ENSG00000111639.8_MRPL51
	ENSG00000111642.16_CHD4
	ENSG00000111652.10_COPS7A
	ENSG00000111667.14_USP5
	ENSG00000111669.15_TPI1
	ENSG00000111670.16_GNPTAB
	ENSG00000111674.9_ENO2
	ENSG00000111711.10_GOLT1B
	ENSG00000111716.14_LDHB
	ENSG00000111725.11_PRKAB1
	ENSG00000111727.12_HCFC2
	ENSG00000111728.11_ST8SIA1
	ENSG00000111785.21_RIC8B
	ENSG00000111799.22_COL12A1
	ENSG00000111817.19_DSE
	ENSG00000111846.20_GCNT2
	ENSG00000111850.11_SMIM8
	ENSG00000111860.14_CEP85L
	ENSG00000111863.13_ADTRP
	ENSG00000111875.8_ASF1A
	ENSG00000111879.20_FAM184A
	ENSG00000111880.16_RNGTT
	ENSG00000111906.18_HDDC2
	ENSG00000111912.20_NCOA7
	ENSG00000111913.20_RIPOR2
	ENSG00000111962.8_UST
	ENSG00000112031.16_MTRF1L
	ENSG00000112039.6_FANCE
	ENSG00000112079.9_STK38
	ENSG00000112081.17_SRSF3
	ENSG00000112118.20_MCM3
	ENSG00000112137.19_PHACTR1
	ENSG00000112144.16_CILK1
	ENSG00000112149.10_CD83
	ENSG00000112159.12_MDN1
	ENSG00000112167.10_SAYSD1
	ENSG00000112182.16_BACH2
	ENSG00000112208.11_BAG2
	ENSG00000112218.9_GPR63
	ENSG00000112245.13_PTP4A1
	ENSG00000112249.14_ASCC3
	ENSG00000112282.18_MED23
	ENSG00000112304.11_ACOT13
	ENSG00000112312.10_GMNN
	ENSG00000112343.11_TRIM38
	ENSG00000112367.12_FIG4
	ENSG00000112378.12_PERP
	ENSG00000112394.18_SLC16A10
	ENSG00000112406.5_HECA
	ENSG00000112425.16_EPM2A
	ENSG00000112486.18_CCR6
	ENSG00000112499.13_SLC22A2
	ENSG00000112511.18_PHF1
	ENSG00000112531.17_QKI
	ENSG00000112541.19_PDE10A
	ENSG00000112578.10_BYSL
	ENSG00000112584.14_FAM120B
	ENSG00000112658.8_SRF
	ENSG00000112667.13_DNPH1
	ENSG00000112679.15_DUSP22
	ENSG00000112685.14_EXOC2
	ENSG00000112695.13_COX7A2
	ENSG00000112715.26_VEGFA
	ENSG00000112773.16_TENT5A
	ENSG00000112796.10_ENPP5
	ENSG00000112837.17_TBX18
	ENSG00000112972.15_HMGCS1
	ENSG00000112983.18_BRD8
	ENSG00000112992.18_NNT
	ENSG00000112996.11_MRPS30
	ENSG00000113048.18_MRPS27
	ENSG00000113068.10_PFDN1
	ENSG00000113070.8_HBEGF
	ENSG00000113088.6_GZMK
	ENSG00000113119.13_TMCO6
	ENSG00000113194.13_FAF2
	ENSG00000113263.13_ITK
	ENSG00000113272.14_THG1L
	ENSG00000113300.13_CNOT6
	ENSG00000113319.13_RASGRF2
	ENSG00000113327.17_GABRG2
	ENSG00000113368.12_LMNB1
	ENSG00000113384.14_GOLPH3
	ENSG00000113387.12_SUB1
	ENSG00000113441.16_LNPEP
	ENSG00000113448.20_PDE4D
	ENSG00000113456.19_RAD1
	ENSG00000113494.17_PRLR
	ENSG00000113532.13_ST8SIA4
	ENSG00000113569.16_NUP155
	ENSG00000113575.10_PPP2CA
	ENSG00000113593.12_PPWD1
	ENSG00000113594.10_LIFR
	ENSG00000113615.13_SEC24A
	ENSG00000113621.15_TXNDC15
	ENSG00000113648.17_MACROH2A1
	ENSG00000113658.18_SMAD5
	ENSG00000113712.19_CSNK1A1
	ENSG00000113734.18_BNIP1
	ENSG00000113739.11_STC2
	ENSG00000113742.14_CPEB4
	ENSG00000113790.11_EHHADH
	ENSG00000113811.12_SELENOK
	ENSG00000113812.14_ACTR8
	ENSG00000113838.13_TBCCD1
	ENSG00000113845.10_TIMMDC1
	ENSG00000113905.5_HRG
	ENSG00000113966.10_ARL6
	ENSG00000113971.21_NPHP3
	ENSG00000114013.16_CD86
	ENSG00000114019.15_AMOTL2
	ENSG00000114021.12_NIT2
	ENSG00000114026.22_OGG1
	ENSG00000114054.14_PCCB
	ENSG00000114098.18_ARMC8
	ENSG00000114120.14_SLC25A36
	ENSG00000114127.11_XRN1
	ENSG00000114302.16_PRKAR2A
	ENSG00000114353.17_GNAI2
	ENSG00000114354.15_TFG
	ENSG00000114378.17_HYAL1
	ENSG00000114388.14_NPRL2
	ENSG00000114416.18_FXR1
	ENSG00000114446.5_IFT57
	ENSG00000114473.14_IQCG
	ENSG00000114491.14_UMPS
	ENSG00000114503.11_NCBP2
	ENSG00000114573.10_ATP6V1A
	ENSG00000114650.21_SCAP
	ENSG00000114656.13_CFAP92
	ENSG00000114686.9_MRPL3
	ENSG00000114698.15_PLSCR4
	ENSG00000114735.10_HEMK1
	ENSG00000114739.14_ACVR2B
	ENSG00000114742.14_WDR48
	ENSG00000114745.15_GORASP1
	ENSG00000114770.17_ABCC5
	ENSG00000114779.20_ABHD14B
	ENSG00000114784.4_EIF1B
	ENSG00000114812.13_VIPR1
	ENSG00000114942.14_EEF1B2
	ENSG00000114948.13_ADAM23
	ENSG00000114978.18_MOB1A
	ENSG00000114988.12_LMAN2L
	ENSG00000115008.6_IL1A
	ENSG00000115009.13_CCL20
	ENSG00000115041.13_KCNIP3
	ENSG00000115042.10_FAHD2A
	ENSG00000115073.8_ACTR1B
	ENSG00000115084.15_SLC35F5
	ENSG00000115085.14_ZAP70
	ENSG00000115128.7_SF3B6
	ENSG00000115155.19_OTOF
	ENSG00000115165.10_CYTIP
	ENSG00000115170.16_ACVR1
	ENSG00000115194.11_SLC30A3
	ENSG00000115211.17_EIF2B4
	ENSG00000115216.14_NRBP1
	ENSG00000115232.14_ITGA4
	ENSG00000115234.11_SNX17
	ENSG00000115241.11_PPM1G
	ENSG00000115267.9_IFIH1
	ENSG00000115275.15_MOGS
	ENSG00000115306.16_SPTBN1
	ENSG00000115310.19_RTN4
	ENSG00000115364.14_MRPL19
	ENSG00000115365.12_LANCL1
	ENSG00000115368.10_WDR75
	ENSG00000115415.20_STAT1
	ENSG00000115421.13_PAPOLG
	ENSG00000115423.19_DNAH6
	ENSG00000115425.14_PECR
	ENSG00000115446.12_UNC50
	ENSG00000115457.10_IGFBP2
	ENSG00000115461.5_IGFBP5
	ENSG00000115484.15_CCT4
	ENSG00000115514.12_TXNDC9
	ENSG00000115520.9_COQ10B
	ENSG00000115525.18_ST3GAL5
	ENSG00000115540.15_MOB4
	ENSG00000115548.17_KDM3A
	ENSG00000115590.14_IL1R2
	ENSG00000115604.12_IL18R1
	ENSG00000115648.14_MLPH
	ENSG00000115687.14_PASK
	ENSG00000115694.15_STK25
	ENSG00000115738.10_ID2
	ENSG00000115762.17_PLEKHB2
	ENSG00000115808.12_STRN
	ENSG00000115839.19_RAB3GAP1
	ENSG00000115840.14_SLC25A12
	ENSG00000115904.15_SOS1
	ENSG00000115942.9_ORC2
	ENSG00000115956.10_PLEK
	ENSG00000115970.19_THADA
	ENSG00000116001.17_TIA1
	ENSG00000116005.12_PCYOX1
	ENSG00000116016.14_EPAS1
	ENSG00000116030.17_SUMO1
	ENSG00000116044.16_NFE2L2
	ENSG00000116062.18_MSH6
	ENSG00000116106.12_EPHA4
	ENSG00000116132.12_PRRX1
	ENSG00000116157.6_GPX7
	ENSG00000116191.19_RALGPS2
	ENSG00000116198.14_CEP104
	ENSG00000116205.14_TCEANC2
	ENSG00000116213.16_WRAP73
	ENSG00000116237.16_ICMT
	ENSG00000116251.11_RPL22
	ENSG00000116260.17_QSOX1
	ENSG00000116273.6_PHF13
	ENSG00000116299.17_ELAPOR1
	ENSG00000116337.20_AMPD2
	ENSG00000116350.18_SRSF4
	ENSG00000116406.20_EDEM3
	ENSG00000116455.14_WDR77
	ENSG00000116478.12_HDAC1
	ENSG00000116497.18_S100PBP
	ENSG00000116514.17_RNF19B
	ENSG00000116641.18_DOCK7
	ENSG00000116649.10_SRM
	ENSG00000116661.11_FBXO2
	ENSG00000116663.11_FBXO6
	ENSG00000116670.15_MAD2L2
	ENSG00000116679.16_IVNS1ABP
	ENSG00000116691.11_MIIP
	ENSG00000116704.8_SLC35D1
	ENSG00000116717.13_GADD45A
	ENSG00000116729.14_WLS
	ENSG00000116750.14_UCHL5
	ENSG00000116771.6_AGMAT
	ENSG00000116786.13_PLEKHM2
	ENSG00000116791.14_CRYZ
	ENSG00000116793.16_PHTF1
	ENSG00000116824.5_CD2
	ENSG00000116830.12_TTF2
	ENSG00000116871.16_MAP7D1
	ENSG00000116906.13_GNPAT
	ENSG00000116977.19_LGALS8
	ENSG00000116981.4_NT5C1A
	ENSG00000116984.15_MTR
	ENSG00000116990.11_MYCL
	ENSG00000116991.12_SIPA1L2
	ENSG00000117000.9_RLF
	ENSG00000117020.19_AKT3
	ENSG00000117036.12_ETV3
	ENSG00000117054.15_ACADM
	ENSG00000117133.11_RPF1
	ENSG00000117139.18_KDM5B
	ENSG00000117143.14_UAP1
	ENSG00000117151.13_CTBS
	ENSG00000117153.16_KLHL12
	ENSG00000117174.11_ZNHIT6
	ENSG00000117222.14_RBBP5
	ENSG00000117280.13_RAB29
	ENSG00000117281.16_CD160
	ENSG00000117298.16_ECE1
	ENSG00000117305.15_HMGCL
	ENSG00000117308.15_GALE
	ENSG00000117322.18_CR2
	ENSG00000117360.13_PRPF3
	ENSG00000117362.13_APH1A
	ENSG00000117385.16_P3H1
	ENSG00000117395.13_EBNA1BP2
	ENSG00000117408.11_IPO13
	ENSG00000117410.14_ATP6V0B
	ENSG00000117425.14_PTCH2
	ENSG00000117475.14_BLZF1
	ENSG00000117479.15_SLC19A2
	ENSG00000117500.13_TMED5
	ENSG00000117525.14_F3
	ENSG00000117528.14_ABCD3
	ENSG00000117543.22_DPH5
	ENSG00000117569.19_PTBP2
	ENSG00000117593.12_DARS2
	ENSG00000117597.18_UTP25
	ENSG00000117602.13_RCAN3
	ENSG00000117614.10_SYF2
	ENSG00000117632.23_STMN1
	ENSG00000117643.15_MAN1C1
	ENSG00000117697.15_NSL1
	ENSG00000117748.10_RPA2
	ENSG00000117751.18_PPP1R8
	ENSG00000117758.14_STX12
	ENSG00000117868.18_ESYT2
	ENSG00000117899.11_MESD
	ENSG00000117971.12_CHRNB4
	ENSG00000117983.17_MUC5B
	ENSG00000117984.15_CTSD
	ENSG00000118007.13_STAG1
	ENSG00000118096.10_IFT46
	ENSG00000118113.12_MMP8
	ENSG00000118162.14_KPTN
	ENSG00000118194.21_TNNT2
	ENSG00000118200.15_CAMSAP2
	ENSG00000118242.16_MREG
	ENSG00000118246.14_FASTKD2
	ENSG00000118260.15_CREB1
	ENSG00000118308.16_IRAG2
	ENSG00000118369.13_USP35
	ENSG00000118402.6_ELOVL4
	ENSG00000118412.13_CASP8AP2
	ENSG00000118418.14_HMGN3
	ENSG00000118420.17_UBE3D
	ENSG00000118495.21_PLAGL1
	ENSG00000118503.16_TNFAIP3
	ENSG00000118515.12_SGK1
	ENSG00000118518.17_RNF146
	ENSG00000118520.15_ARG1
	ENSG00000118526.7_TCF21
	ENSG00000118596.12_SLC16A7
	ENSG00000118600.13_RXYLT1
	ENSG00000118873.17_RAB3GAP2
	ENSG00000118922.18_KLF12
	ENSG00000118961.15_LDAH
	ENSG00000118965.16_WDR35
	ENSG00000118971.9_CCND2
	ENSG00000118985.16_ELL2
	ENSG00000119004.17_CYP20A1
	ENSG00000119041.11_GTF3C3
	ENSG00000119048.9_UBE2B
	ENSG00000119138.5_KLF9
	ENSG00000119185.13_ITGB1BP1
	ENSG00000119203.14_CPSF3
	ENSG00000119231.11_SENP5
	ENSG00000119285.11_HEATR1
	ENSG00000119321.10_FKBP15
	ENSG00000119333.12_DYNC2I2
	ENSG00000119392.16_GLE1
	ENSG00000119401.11_TRIM32
	ENSG00000119402.18_FBXW2
	ENSG00000119403.15_PHF19
	ENSG00000119421.7_NDUFA8
	ENSG00000119431.10_HDHD3
	ENSG00000119446.14_RBM18
	ENSG00000119457.8_SLC46A2
	ENSG00000119471.15_HSDL2
	ENSG00000119487.17_MAPKAP1
	ENSG00000119508.18_NR4A3
	ENSG00000119509.13_INVS
	ENSG00000119514.7_GALNT12
	ENSG00000119522.17_DENND1A
	ENSG00000119535.18_CSF3R
	ENSG00000119537.18_KDSR
	ENSG00000119541.10_VPS4B
	ENSG00000119547.6_ONECUT2
	ENSG00000119608.15_PROX2
	ENSG00000119638.14_NEK9
	ENSG00000119655.11_NPC2
	ENSG00000119686.10_FLVCR2
	ENSG00000119711.13_ALDH6A1
	ENSG00000119714.11_GPR68
	ENSG00000119725.21_ZNF410
	ENSG00000119801.13_YPEL5
	ENSG00000119820.11_YIPF4
	ENSG00000119844.17_AFTPH
	ENSG00000119866.22_BCL11A
	ENSG00000119899.13_SLC17A5
	ENSG00000119900.9_OGFRL1
	ENSG00000119906.13_SLF2
	ENSG00000119912.18_IDE
	ENSG00000119922.11_IFIT2
	ENSG00000119927.14_GPAM
	ENSG00000119943.13_PYROXD2
	ENSG00000119953.14_SMNDC1
	ENSG00000119973.6_PRLHR
	ENSG00000119977.22_TCTN3
	ENSG00000119986.7_AVPI1
	ENSG00000120008.16_WDR11
	ENSG00000120053.12_GOT1
	ENSG00000120063.10_GNA13
	ENSG00000120129.6_DUSP1
	ENSG00000120156.22_TEK
	ENSG00000120159.13_CAAP1
	ENSG00000120215.10_MLANA
	ENSG00000120217.14_CD274
	ENSG00000120253.14_NUP43
	ENSG00000120262.10_CCDC170
	ENSG00000120280.6_TASL
	ENSG00000120306.11_CYSTM1
	ENSG00000120318.16_ARAP3
	ENSG00000120333.4_MRPS14
	ENSG00000120370.14_GORAB
	ENSG00000120457.12_KCNJ5
	ENSG00000120458.13_MSANTD2
	ENSG00000120526.12_NUDCD1
	ENSG00000120533.13_ENY2
	ENSG00000120539.15_MASTL
	ENSG00000120549.19_KIAA1217
	ENSG00000120690.16_ELF1
	ENSG00000120699.14_EXOSC8
	ENSG00000120705.13_ETF1
	ENSG00000120725.13_SIL1
	ENSG00000120784.17_ZFP30
	ENSG00000120800.5_UTP20
	ENSG00000120802.14_TMPO
	ENSG00000120805.14_ARL1
	ENSG00000120832.10_MTERF2
	ENSG00000120833.14_SOCS2
	ENSG00000120837.8_NFYB
	ENSG00000120868.14_APAF1
	ENSG00000120875.9_DUSP4
	ENSG00000120915.14_EPHX2
	ENSG00000120925.16_RNF170
	ENSG00000120942.14_UBIAD1
	ENSG00000120963.12_ZNF706
	ENSG00000121057.13_AKAP1
	ENSG00000121060.19_TRIM25
	ENSG00000121064.13_SCPEP1
	ENSG00000121068.14_TBX2
	ENSG00000121073.15_SLC35B1
	ENSG00000121236.21_TRIM6
	ENSG00000121274.14_TENT4B
	ENSG00000121310.17_ECHDC2
	ENSG00000121380.12_BCL2L14
	ENSG00000121413.13_ZSCAN18
	ENSG00000121542.12_SEC22A
	ENSG00000121578.13_B4GALT4
	ENSG00000121594.12_CD80
	ENSG00000121671.12_CRY2
	ENSG00000121680.16_PEX16
	ENSG00000121690.11_DEPDC7
	ENSG00000121691.7_CAT
	ENSG00000121742.19_GJB6
	ENSG00000121749.16_TBC1D15
	ENSG00000121797.10_CCRL2
	ENSG00000121858.11_TNFSF10
	ENSG00000121864.10_ZNF639
	ENSG00000121871.4_SLITRK3
	ENSG00000121895.8_TMEM156
	ENSG00000121897.15_LIAS
	ENSG00000121903.15_ZSCAN20
	ENSG00000121931.16_LRIF1
	ENSG00000121933.19_TMIGD3
	ENSG00000121940.17_CLCC1
	ENSG00000121966.8_CXCR4
	ENSG00000122033.15_MTIF3
	ENSG00000122035.7_RASL11A
	ENSG00000122068.13_FYTTD1
	ENSG00000122085.17_MTERF4
	ENSG00000122122.10_SASH3
	ENSG00000122140.12_MRPS2
	ENSG00000122188.13_LAX1
	ENSG00000122223.13_CD244
	ENSG00000122224.18_LY9
	ENSG00000122257.20_RBBP6
	ENSG00000122299.12_ZC3H7A
	ENSG00000122378.14_PRXL2A
	ENSG00000122390.19_NAA60
	ENSG00000122406.14_RPL5
	ENSG00000122432.18_SPATA1
	ENSG00000122435.11_TRMT13
	ENSG00000122482.22_ZNF644
	ENSG00000122484.9_RPAP2
	ENSG00000122490.19_SLC66A2
	ENSG00000122507.21_BBS9
	ENSG00000122512.16_PMS2
	ENSG00000122550.18_KLHL7
	ENSG00000122566.22_HNRNPA2B1
	ENSG00000122591.13_FAM126A
	ENSG00000122642.11_FKBP9
	ENSG00000122643.23_NT5C3A
	ENSG00000122644.13_ARL4A
	ENSG00000122687.19_MRM2
	ENSG00000122707.12_RECK
	ENSG00000122861.16_PLAU
	ENSG00000122862.5_SRGN
	ENSG00000122863.6_CHST3
	ENSG00000122882.11_ECD
	ENSG00000122958.15_VPS26A
	ENSG00000122986.14_HVCN1
	ENSG00000123066.9_MED13L
	ENSG00000123080.12_CDKN2C
	ENSG00000123096.12_SSPN
	ENSG00000123104.12_ITPR2
	ENSG00000123124.14_WWP1
	ENSG00000123159.16_GIPC1
	ENSG00000123213.23_NLN
	ENSG00000123243.15_ITIH5
	ENSG00000123268.9_ATF1
	ENSG00000123307.4_NEUROD4
	ENSG00000123329.20_ARHGAP9
	ENSG00000123358.20_NR4A1
	ENSG00000123360.12_PDE1B
	ENSG00000123374.11_CDK2
	ENSG00000123415.16_SMUG1
	ENSG00000123453.19_SARDH
	ENSG00000123472.13_ATPAF1
	ENSG00000123545.6_NDUFAF4
	ENSG00000123562.18_MORF4L2
	ENSG00000123570.4_RAB9B
	ENSG00000123600.21_METTL8
	ENSG00000123607.16_TTC21B
	ENSG00000123609.11_NMI
	ENSG00000123610.5_TNFAIP6
	ENSG00000123612.16_ACVR1C
	ENSG00000123684.13_LPGAT1
	ENSG00000123685.9_BATF3
	ENSG00000123689.6_G0S2
	ENSG00000123728.10_RAP2C
	ENSG00000123737.13_EXOSC9
	ENSG00000123836.15_PFKFB2
	ENSG00000123983.15_ACSL3
	ENSG00000124067.17_SLC12A4
	ENSG00000124074.12_ENKD1
	ENSG00000124091.10_GCNT7
	ENSG00000124134.9_KCNS1
	ENSG00000124145.6_SDC4
	ENSG00000124160.12_NCOA5
	ENSG00000124171.9_PARD6B
	ENSG00000124181.15_PLCG1
	ENSG00000124201.15_ZNFX1
	ENSG00000124203.7_ZNF831
	ENSG00000124216.4_SNAI1
	ENSG00000124217.5_MOCS3
	ENSG00000124228.15_DDX27
	ENSG00000124253.11_PCK1
	ENSG00000124256.15_ZBP1
	ENSG00000124370.11_MCEE
	ENSG00000124374.9_PAIP2B
	ENSG00000124383.10_MPHOSPH10
	ENSG00000124459.12_ZNF45
	ENSG00000124493.14_GRM4
	ENSG00000124496.13_TRERF1
	ENSG00000124508.17_BTN2A2
	ENSG00000124532.15_MRS2
	ENSG00000124535.16_WRNIP1
	ENSG00000124574.15_ABCC10
	ENSG00000124587.14_PEX6
	ENSG00000124588.22_NQO2
	ENSG00000124608.5_AARS2
	ENSG00000124641.16_MED20
	ENSG00000124664.11_SPDEF
	ENSG00000124688.14_MAD2L1BP
	ENSG00000124702.19_KLHDC3
	ENSG00000124731.13_TREM1
	ENSG00000124762.14_CDKN1A
	ENSG00000124766.7_SOX4
	ENSG00000124767.7_GLO1
	ENSG00000124782.21_RREB1
	ENSG00000124786.12_SLC35B3
	ENSG00000124787.14_RPP40
	ENSG00000124795.17_DEK
	ENSG00000124813.23_RUNX2
	ENSG00000124882.4_EREG
	ENSG00000124942.14_AHNAK
	ENSG00000125089.18_SH3TC1
	ENSG00000125124.14_BBS2
	ENSG00000125149.12_PHAF1
	ENSG00000125166.13_GOT2
	ENSG00000125245.14_GPR18
	ENSG00000125246.16_CLYBL
	ENSG00000125247.16_TMTC4
	ENSG00000125249.7_RAP2A
	ENSG00000125347.15_IRF1
	ENSG00000125354.24_SEPTIN6
	ENSG00000125355.16_TMEM255A
	ENSG00000125384.7_PTGER2
	ENSG00000125485.18_DDX31
	ENSG00000125510.18_OPRL1
	ENSG00000125630.16_POLR1B
	ENSG00000125633.11_CCDC93
	ENSG00000125637.16_PSD4
	ENSG00000125650.5_PSPN
	ENSG00000125651.14_GTF2F1
	ENSG00000125656.11_CLPP
	ENSG00000125657.5_TNFSF9
	ENSG00000125686.12_MED1
	ENSG00000125691.14_RPL23
	ENSG00000125703.15_ATG4C
	ENSG00000125733.18_TRIP10
	ENSG00000125735.11_TNFSF14
	ENSG00000125740.14_FOSB
	ENSG00000125753.14_VASP
	ENSG00000125772.14_GPCPD1
	ENSG00000125812.16_GZF1
	ENSG00000125814.17_NAPB
	ENSG00000125821.13_DTD1
	ENSG00000125826.21_RBCK1
	ENSG00000125827.9_TMX4
	ENSG00000125834.13_STK35
	ENSG00000125835.20_SNRPB
	ENSG00000125844.17_RRBP1
	ENSG00000125845.7_BMP2
	ENSG00000125877.13_ITPA
	ENSG00000125901.6_MRPS26
	ENSG00000125910.6_S1PR4
	ENSG00000125944.21_HNRNPR
	ENSG00000125945.15_ZNF436
	ENSG00000125968.9_ID1
	ENSG00000125970.12_RALY
	ENSG00000126001.16_CEP250
	ENSG00000126003.7_PLAGL2
	ENSG00000126016.17_AMOT
	ENSG00000126070.20_AGO3
	ENSG00000126214.22_KLC1
	ENSG00000126216.15_TUBGCP3
	ENSG00000126226.22_PCID2
	ENSG00000126249.8_PDCD2L
	ENSG00000126262.5_FFAR2
	ENSG00000126266.4_FFAR1
	ENSG00000126353.3_CCR7
	ENSG00000126391.14_FRMD8
	ENSG00000126456.16_IRF3
	ENSG00000126524.11_SBDS
	ENSG00000126602.11_TRAP1
	ENSG00000126749.16_EMG1
	ENSG00000126773.13_PCNX4
	ENSG00000126775.9_ATG14
	ENSG00000126790.12_L3HYPDH
	ENSG00000126803.10_HSPA2
	ENSG00000126804.14_ZBTB1
	ENSG00000126814.7_TRMT5
	ENSG00000126821.8_SGPP1
	ENSG00000126822.18_PLEKHG3
	ENSG00000126882.13_FAM78A
	ENSG00000126883.19_NUP214
	ENSG00000126953.8_TIMM8A
	ENSG00000127054.22_INTS11
	ENSG00000127080.10_IPPK
	ENSG00000127152.18_BCL11B
	ENSG00000127311.10_HELB
	ENSG00000127334.11_DYRK2
	ENSG00000127364.4_TAS2R4
	ENSG00000127452.9_FBXL12
	ENSG00000127481.15_UBR4
	ENSG00000127585.12_FBXL16
	ENSG00000127603.32_MACF1
	ENSG00000127616.20_SMARCA4
	ENSG00000127666.11_TICAM1
	ENSG00000127824.15_TUBA4A
	ENSG00000127837.10_AAMP
	ENSG00000127947.16_PTPN12
	ENSG00000127954.13_STEAP4
	ENSG00000127980.16_PEX1
	ENSG00000127995.17_CASD1
	ENSG00000128016.7_ZFP36
	ENSG00000128039.13_SRD5A3
	ENSG00000128040.12_SPINK2
	ENSG00000128050.9_PAICS
	ENSG00000128059.8_PPAT
	ENSG00000128159.12_TUBGCP6
	ENSG00000128218.8_VPREB3
	ENSG00000128228.5_SDF2L1
	ENSG00000128271.22_ADORA2A
	ENSG00000128272.18_ATF4
	ENSG00000128311.14_TST
	ENSG00000128342.5_LIF
	ENSG00000128512.24_DOCK4
	ENSG00000128524.5_ATP6V1F
	ENSG00000128573.27_FOXP2
	ENSG00000128590.5_DNAJB9
	ENSG00000128591.16_FLNC
	ENSG00000128604.20_IRF5
	ENSG00000128609.16_NDUFA5
	ENSG00000128641.19_MYO1B
	ENSG00000128654.14_MTX2
	ENSG00000128655.19_PDE11A
	ENSG00000128694.12_OSGEPL1
	ENSG00000128699.14_ORMDL1
	ENSG00000128714.6_HOXD13
	ENSG00000128731.18_HERC2
	ENSG00000128739.23_SNRPN
	ENSG00000128815.20_WDFY4
	ENSG00000128872.10_TMOD2
	ENSG00000128881.18_TTBK2
	ENSG00000128886.12_ELL3
	ENSG00000128891.16_CCDC32
	ENSG00000128915.12_ICE2
	ENSG00000128917.8_DLL4
	ENSG00000128918.15_ALDH1A2
	ENSG00000128923.11_MINDY2
	ENSG00000128928.10_IVD
	ENSG00000128951.14_DUT
	ENSG00000128965.13_CHAC1
	ENSG00000128973.13_CLN6
	ENSG00000129003.19_VPS13C
	ENSG00000129009.13_ISLR
	ENSG00000129038.16_LOXL1
	ENSG00000129103.19_SUMF2
	ENSG00000129158.11_SERGEF
	ENSG00000129245.12_FXR2
	ENSG00000129315.11_CCNT1
	ENSG00000129317.15_PUS7L
	ENSG00000129347.21_KRI1
	ENSG00000129353.15_SLC44A2
	ENSG00000129355.7_CDKN2D
	ENSG00000129465.16_RIPK3
	ENSG00000129467.14_ADCY4
	ENSG00000129473.11_BCL2L2
	ENSG00000129480.13_DTD2
	ENSG00000129493.15_HEATR5A
	ENSG00000129518.10_EAPP
	ENSG00000129538.14_RNASE1
	ENSG00000129625.13_REEP5
	ENSG00000129667.13_RHBDF2
	ENSG00000129675.16_ARHGEF6
	ENSG00000129680.16_MAP7D3
	ENSG00000129682.16_FGF13
	ENSG00000129910.8_CDH15
	ENSG00000130021.15_PUDP
	ENSG00000130038.10_CRACR2A
	ENSG00000130052.14_STARD8
	ENSG00000130066.17_SAT1
	ENSG00000130150.12_MOSPD2
	ENSG00000130164.14_LDLR
	ENSG00000130175.10_PRKCSH
	ENSG00000130177.16_CDC16
	ENSG00000130193.8_THEM6
	ENSG00000130202.10_NECTIN2
	ENSG00000130222.11_GADD45G
	ENSG00000130287.14_NCAN
	ENSG00000130294.18_KIF1A
	ENSG00000130299.17_GTPBP3
	ENSG00000130303.14_BST2
	ENSG00000130311.11_DDA1
	ENSG00000130312.7_MRPL34
	ENSG00000130313.7_PGLS
	ENSG00000130332.15_LSM7
	ENSG00000130338.13_TULP4
	ENSG00000130340.17_SNX9
	ENSG00000130347.13_RTN4IP1
	ENSG00000130348.11_QRSL1
	ENSG00000130349.10_MTRES1
	ENSG00000130368.7_MAS1
	ENSG00000130396.21_AFDN
	ENSG00000130402.13_ACTN4
	ENSG00000130487.9_KLHDC7B
	ENSG00000130513.7_GDF15
	ENSG00000130517.14_PGPEP1
	ENSG00000130520.11_LSM4
	ENSG00000130522.6_JUND
	ENSG00000130589.16_HELZ2
	ENSG00000130595.19_TNNT3
	ENSG00000130598.17_TNNI2
	ENSG00000130713.17_EXOSC2
	ENSG00000130714.19_POMT1
	ENSG00000130725.8_UBE2M
	ENSG00000130734.10_ATG4D
	ENSG00000130766.5_SESN2
	ENSG00000130772.14_MED18
	ENSG00000130775.16_THEMIS2
	ENSG00000130803.15_ZNF317
	ENSG00000130810.20_PPAN
	ENSG00000130813.18_SHFL
	ENSG00000130818.12_ZNF426
	ENSG00000130826.19_DKC1
	ENSG00000130935.10_NOL11
	ENSG00000130985.17_UBA1
	ENSG00000131013.4_PPIL4
	ENSG00000131016.17_AKAP12
	ENSG00000131018.25_SYNE1
	ENSG00000131037.15_EPS8L1
	ENSG00000131043.13_AAR2
	ENSG00000131051.24_RBM39
	ENSG00000131089.17_ARHGEF9
	ENSG00000131165.16_CHMP1A
	ENSG00000131174.7_COX7B
	ENSG00000131188.12_PRR7
	ENSG00000131263.13_RLIM
	ENSG00000131269.19_ABCB7
	ENSG00000131368.9_MRPS25
	ENSG00000131378.14_RFTN1
	ENSG00000131381.12_RBSN
	ENSG00000131408.15_NR1H2
	ENSG00000131437.16_KIF3A
	ENSG00000131446.17_MGAT1
	ENSG00000131471.7_AOC3
	ENSG00000131475.7_VPS25
	ENSG00000131480.9_AOC2
	ENSG00000131634.14_TMEM204
	ENSG00000131652.14_THOC6
[truncated: 3,074 more rows]

## Sheet: S1d. child DEGs
Differentially expressed genes (EdgeR, FDR<0.05) from PBMCs of Children with acute CHIKV infection compared to convelescent children	geneID	logFC	logCPM	F	PValue	FDR
	ENSG00000000003.15_TSPAN6	-1.19	-0.1	20.45	2e-05	0.00018
	ENSG00000000457.14_SCYL3	0.3	5.75	40.12	0	0
	ENSG00000000938.13_FGR	1.24	5.46	90.98	0	0
	ENSG00000000971.17_CFH	0.96	2.76	28.75	0	1e-05
	ENSG00000001036.14_FUCA2	0.63	4.64	46.73	0	0
	ENSG00000001167.15_NFYA	0.68	6.53	141.78	0	0
	ENSG00000001461.17_NIPAL3	-0.45	4.62	25.71	0	3e-05
	ENSG00000001630.18_CYP51A1	1.39	2.58	43.33	0	0
	ENSG00000002549.13_LAP3	2.54	8.03	136.82	0	0
	ENSG00000002587.10_HS3ST1	-1	1.34	47.36	0	0
	ENSG00000002745.13_WNT16	-0.78	2.04	28.94	0	1e-05
	ENSG00000002834.18_LASP1	0.64	5.51	52.25	0	0
	ENSG00000002919.15_SNX11	0.86	3.89	56.44	0	0
	ENSG00000003096.14_KLHL13	-1.12	0.63	45.46	0	0
	ENSG00000003147.19_ICA1	0.67	1.15	23.16	1e-05	6e-05
	ENSG00000003400.16_CASP10	1.23	6.37	281.39	0	0
	ENSG00000003402.21_CFLAR	1.08	9.63	178.33	0	0
	ENSG00000003509.16_NDUFAF7	-0.51	4.13	70.87	0	0
	ENSG00000003756.17_RBM5	0.26	7.54	24.43	0	4e-05
	ENSG00000003987.14_MTMR7	-0.4	3.22	21.19	2e-05	0.00014
	ENSG00000004468.13_CD38	0.55	5.38	25.9	0	2e-05
	ENSG00000004478.8_FKBP4	0.74	3.1	22.21	1e-05	9e-05
	ENSG00000004487.18_KDM1A	-0.48	5.46	85.61	0	0
	ENSG00000004809.14_SLC22A16	0.89	1.71	32.08	0	0
	ENSG00000005020.13_SKAP2	0.66	7.98	38.29	0	0
	ENSG00000005022.6_SLC25A5	-0.66	5.38	78.07	0	0
	ENSG00000005059.16_MCUB	-0.42	6.11	35.1	0	0
	ENSG00000005187.12_ACSM3	-0.92	3.55	41.26	0	0
	ENSG00000005302.19_MSL3	1.03	6.8	172.87	0	0
	ENSG00000005436.14_GCFC2	-0.67	4.99	73.77	0	0
	ENSG00000005469.12_CROT	-0.3	3.99	19.05	4e-05	0.00031
	ENSG00000005471.19_ABCB4	-1.16	2.44	61.23	0	0
	ENSG00000005700.15_IBTK	-0.28	7.17	23.65	1e-05	5e-05
	ENSG00000005801.18_ZNF195	-0.32	5.81	21.45	1e-05	0.00012
	ENSG00000005893.16_LAMP2	0.74	9.69	70.04	0	0
	ENSG00000006432.16_MAP3K9	-0.78	0.38	21.76	1e-05	0.00011
	ENSG00000006453.14_BAIAP2L1	1.38	1.77	155.19	0	0
	ENSG00000006530.18_AGK	-0.58	5.11	81.49	0	0
	ENSG00000006534.17_ALDH3B1	1.15	0.17	30.47	0	0
	ENSG00000006634.8_DBF4	-0.5	5.09	33.38	0	0
	ENSG00000006652.15_IFRD1	0.9	7.73	68.66	0	0
	ENSG00000006712.15_PAF1	0.73	1.41	33.42	0	0
	ENSG00000006756.16_ARSD	0.72	2.74	28.66	0	1e-05
	ENSG00000006757.12_PNPLA4	-0.59	0.68	21.48	1e-05	0.00012
	ENSG00000007062.12_PROM1	-1.5	-1.46	23.3	1e-05	6e-05
	ENSG00000007129.18_CEACAM21	0.67	1.15	18.45	5e-05	0.0004
	ENSG00000007264.15_MATK	-1.45	-1.9	20.42	2e-05	0.00018
	ENSG00000007306.15_CEACAM7	2.16	-1.55	38.1	0	0
	ENSG00000007341.19_ST7L	0.47	4.4	65.02	0	0
	ENSG00000007350.17_TKTL1	-1.07	1.22	43.68	0	0
	ENSG00000007392.17_LUC7L	-0.69	4.18	90.61	0	0
	ENSG00000007944.15_MYLIP	1.29	7.02	468.12	0	0
	ENSG00000008086.13_CDKL5	0.91	5.11	94.58	0	0
	ENSG00000008128.23_CDK11A	0.56	2.35	22.58	1e-05	8e-05
	ENSG00000008130.15_NADK	1.83	5.26	270.1	0	0
	ENSG00000008277.15_ADAM22	-0.77	3.3	89.39	0	0
	ENSG00000008282.9_SYPL1	-0.4	6.18	33.68	0	0
	ENSG00000008283.16_CYB561	0.52	1.1	19.84	3e-05	0.00023
	ENSG00000008311.16_AASS	-0.63	2.46	29.64	0	1e-05
	ENSG00000008394.13_MGST1	1.15	4.06	72.52	0	0
	ENSG00000008405.12_CRY1	-0.71	4.13	90.44	0	0
	ENSG00000008516.18_MMP25	1.05	2.31	37.71	0	0
	ENSG00000008988.11_RPS20	-1.07	8.56	213.13	0	0
	ENSG00000009307.17_CSDE1	-0.35	9.91	37.24	0	0
	ENSG00000009335.18_UBE3C	-0.24	5.93	34.64	0	0
	ENSG00000009413.16_REV3L	-0.36	7.04	39.96	0	0
	ENSG00000009694.13_TENM1	-1.18	4.73	87.62	0	0
	ENSG00000009844.16_VTA1	0.72	7.03	151.28	0	0
	ENSG00000010030.14_ETV7	3.23	3.38	127.1	0	0
	ENSG00000010219.14_DYRK4	-0.92	1.82	78.29	0	0
	ENSG00000010270.14_STARD3NL	0.57	5.87	52.5	0	0
	ENSG00000010278.15_CD9	-0.8	4.1	31.47	0	0
	ENSG00000010327.10_STAB1	1.56	-0.4	36.75	0	0
	ENSG00000010404.18_IDS	-0.48	6.84	23.73	1e-05	5e-05
	ENSG00000010539.12_ZNF200	1.58	6.76	221.24	0	0
	ENSG00000010671.18_BTK	0.54	6.99	62.61	0	0
	ENSG00000010704.19_HFE	1.23	3.36	89.02	0	0
	ENSG00000010810.17_FYN	-0.64	6.06	95.23	0	0
	ENSG00000011114.15_BTBD7	-0.46	5.33	94.51	0	0
	ENSG00000011258.16_MBTD1	-0.39	6.38	45.41	0	0
	ENSG00000011275.19_RNF216	-0.52	4.44	46.96	0	0
	ENSG00000011295.16_TTC19	-0.63	5.31	156.96	0	0
	ENSG00000011422.12_PLAUR	1.72	3.29	141.5	0	0
	ENSG00000011454.18_RABGAP1	0.25	5.57	27.11	0	2e-05
	ENSG00000011600.12_TYROBP	1.3	4.56	50.61	0	0
	ENSG00000012048.23_BRCA1	1.07	5.82	219.07	0	0
	ENSG00000012061.16_ERCC1	-0.77	0.8	35.57	0	0
	ENSG00000012124.17_CD22	-1.22	2.32	40.65	0	0
	ENSG00000012174.12_MBTPS2	-0.48	3.78	38.57	0	0
	ENSG00000012660.14_ELOVL5	0.48	8.94	25.36	0	3e-05
	ENSG00000012779.12_ALOX5	0.88	4.69	55.3	0	0
	ENSG00000012983.12_MAP4K5	-0.37	6.38	24.42	0	4e-05
	ENSG00000013297.12_CLDN11	1.54	-1.42	32.47	0	0
	ENSG00000013364.19_MVP	1.2	2.6	51.04	0	0
	ENSG00000013374.17_NUB1	1.81	6.81	255.35	0	0
	ENSG00000013375.16_PGM3	-0.41	5.12	60.53	0	0
	ENSG00000013392.8_RWDD2A	-0.62	2.17	35.43	0	0
	ENSG00000013503.10_POLR3B	-0.43	3.26	30.13	0	1e-05
	ENSG00000013563.14_DNASE1L1	1.06	2.73	122.17	0	0
	ENSG00000013583.10_HEBP1	0.68	1.79	19.25	4e-05	0.00029
	ENSG00000014123.10_UFL1	-0.39	6.78	41.68	0	0
	ENSG00000014824.14_SLC30A9	-0.26	6.4	17.92	6e-05	0.00049
	ENSG00000014914.21_MTMR11	0.85	2.85	59	0	0
	ENSG00000014919.13_COX15	0.25	5.49	39.49	0	0
	ENSG00000015171.20_ZMYND11	-0.77	6.22	131.88	0	0
	ENSG00000015475.19_BID	0.31	6.12	18.08	6e-05	0.00046
	ENSG00000015479.20_MATR3	-0.36	9.38	37.26	0	0
	ENSG00000015568.13_RGPD5	-1.08	4.55	39.7	0	0
	ENSG00000016864.19_GLT8D1	-0.36	4.96	40.77	0	0
	ENSG00000017260.20_ATP2C1	-0.22	6.46	25.97	0	2e-05
	ENSG00000018280.17_SLC11A1	0.96	2.96	33.59	0	0
	ENSG00000018610.15_STEEP1	-0.34	3.96	27.64	0	1e-05
	ENSG00000018699.13_TTC27	-0.43	4.3	37.33	0	0
	ENSG00000018869.18_ZNF582	-0.55	2.89	45.12	0	0
	ENSG00000019169.11_MARCO	2.12	0.08	74.61	0	0
	ENSG00000019991.18_HGF	0.53	5.1	30.62	0	0
	ENSG00000019995.6_ZRANB1	-0.57	6.71	34.18	0	0
	ENSG00000020426.11_MNAT1	-0.63	3.6	66.55	0	0
	ENSG00000020577.14_SAMD4A	3.81	5.17	462.11	0	0
	ENSG00000020922.13_MRE11	-0.51	6.17	78.46	0	0
	ENSG00000021300.14_PLEKHB1	-1.11	-0.55	24.06	1e-05	5e-05
	ENSG00000021355.13_SERPINB1	1.41	8.32	175.18	0	0
	ENSG00000021574.13_SPAST	0.37	7.51	29.02	0	1e-05
	ENSG00000021762.20_OSBPL5	1.62	-1.16	50.69	0	0
	ENSG00000021776.11_AQR	-0.26	7.16	43.12	0	0
	ENSG00000022267.19_FHL1	-1.32	3.44	82.02	0	0
	ENSG00000022277.13_RTF2	0.63	5.91	78.25	0	0
	ENSG00000023171.20_GRAMD1B	2.69	3.63	267.75	0	0
	ENSG00000023318.9_ERP44	0.86	7.38	172.73	0	0
	ENSG00000023330.15_ALAS1	0.79	3.17	39.61	0	0
	ENSG00000023516.9_AKAP11	-0.72	7.51	130.46	0	0
	ENSG00000023697.13_DERA	0.29	4.77	19.39	3e-05	0.00027
	ENSG00000023734.11_STRAP	-0.32	4.42	18.26	5e-05	0.00043
	ENSG00000023839.12_ABCC2	0.57	1.86	39.12	0	0
	ENSG00000023902.14_PLEKHO1	0.46	4.48	21.88	1e-05	0.00011
	ENSG00000025039.15_RRAGD	1.19	6.17	127.95	0	0
	ENSG00000025156.13_HSF2	-0.8	4.58	118.9	0	0
	ENSG00000025293.17_PHF20	-0.29	6.56	50.28	0	0
	ENSG00000025434.19_NR1H3	1.29	-0.93	33.94	0	0
	ENSG00000025708.14_TYMP	1.74	2.28	95.49	0	0
	ENSG00000025796.14_SEC63	-0.41	5.83	70.49	0	0
	ENSG00000026103.24_FAS	1.48	8.63	110.46	0	0
	ENSG00000026652.15_AGPAT4	-0.43	3.33	26.02	0	2e-05
	ENSG00000026751.17_SLAMF7	0.9	5.92	60.48	0	0
	ENSG00000026950.17_BTN3A1	1.08	7.71	145.38	0	0
	ENSG00000027001.10_MIPEP	-0.66	2.08	63.17	0	0
	ENSG00000027697.16_IFNGR1	0.74	9.59	59.87	0	0
	ENSG00000028116.18_VRK2	1.07	6.03	129.36	0	0
	ENSG00000028137.19_TNFRSF1B	1.17	3.56	48.18	0	0
	ENSG00000028203.19_VEZT	-0.38	5.53	54.35	0	0
	ENSG00000028839.10_TBPL1	0.54	6.3	54.08	0	0
	ENSG00000029153.15_ARNTL2	0.5	2.59	18.52	5e-05	0.00038
	ENSG00000029363.17_BCLAF1	-0.44	9.2	72.08	0	0
	ENSG00000029364.12_SLC39A9	-0.25	6.22	40.71	0	0
	ENSG00000029639.11_TFB1M	-0.42	3.16	38.46	0	0
	ENSG00000029993.15_HMGB3	-0.87	1.21	53.68	0	0
	ENSG00000030066.14_NUP160	-0.26	6.35	30.39	0	0
	ENSG00000030110.14_BAK1	1.33	2.35	54.15	0	0
	ENSG00000030419.17_IKZF2	-1.19	7.27	157.16	0	0
	ENSG00000030582.18_GRN	2.16	0.78	63.09	0	0
	ENSG00000032219.19_ARID4A	0.48	7.59	53.13	0	0
	ENSG00000033100.17_CHPF2	0.38	2.29	23.01	1e-05	7e-05
	ENSG00000033122.21_LRRC7	-0.64	2.55	19.96	3e-05	0.00022
	ENSG00000033170.17_FUT8	-0.87	5.26	110.87	0	0
	ENSG00000033327.13_GAB2	1.64	4.53	139.46	0	0
	ENSG00000033627.17_ATP6V0A1	0.46	5.46	25.59	0	3e-05
	ENSG00000033800.14_PIAS1	0.57	8.19	72.69	0	0
	ENSG00000033867.17_SLC4A7	-1.14	7.19	190.3	0	0
	ENSG00000034053.15_APBA2	-0.95	0.2	18.8	4e-05	0.00034
	ENSG00000034533.12_ASTE1	-0.36	4.88	54.55	0	0
	ENSG00000034693.15_PEX3	-0.49	4.39	36.82	0	0
	ENSG00000035115.22_SH3YL1	-1.11	5.07	165.32	0	0
	ENSG00000035141.8_FAM136A	-0.32	4.37	19.18	4e-05	0.0003
	ENSG00000035499.13_DEPDC1B	-0.62	2.05	22.86	1e-05	7e-05
	ENSG00000035681.9_NSMAF	1.52	7.23	327.79	0	0
	ENSG00000035720.8_STAP1	1.58	6.04	112.82	0	0
	ENSG00000035862.12_TIMP2	0.81	4.35	56.95	0	0
	ENSG00000035928.17_RFC1	-0.27	6.51	28.8	0	1e-05
	ENSG00000036054.13_TBC1D23	0.49	7.43	57.55	0	0
	ENSG00000036549.13_ZZZ3	-0.58	6.71	107.2	0	0
	ENSG00000036828.17_CASR	1.09	-0.66	30.54	0	0
	ENSG00000037749.13_MFAP3	0.46	7.26	86.19	0	0
	ENSG00000037757.14_MRI1	-0.62	1.28	24.22	0	4e-05
	ENSG00000038210.14_PI4K2B	1.72	7.34	104.31	0	0
	ENSG00000038945.15_MSR1	2.99	5.79	140.51	0	0
	ENSG00000039123.16_MTREX	-0.62	6.98	127.63	0	0
	ENSG00000039319.17_ZFYVE16	0.73	8.73	64.09	0	0
	ENSG00000040275.17_SPDL1	-0.43	3.52	27.02	0	2e-05
	ENSG00000040633.13_PHF23	0.4	3.58	23.49	1e-05	6e-05
	ENSG00000040933.16_INPP4A	-0.47	6.11	70.06	0	0
	ENSG00000041357.16_PSMA4	1.26	7.83	143.55	0	0
	ENSG00000041880.15_PARP3	1.37	-0.89	38.47	0	0
	ENSG00000042088.14_TDP1	-0.82	3.9	93.61	0	0
	ENSG00000042493.16_CAPG	1.19	1.27	28.87	0	1e-05
	ENSG00000042832.12_TG	0.98	0.32	27.97	0	1e-05
	ENSG00000042980.13_ADAM28	-1.33	5.04	159.38	0	0
	ENSG00000043143.22_JADE2	0.79	3.13	70.79	0	0
	ENSG00000043462.13_LCP2	0.63	7.47	64.41	0	0
	ENSG00000043514.17_TRIT1	-0.37	4.02	23.18	1e-05	6e-05
	ENSG00000044115.21_CTNNA1	0.84	5.81	86.74	0	0
	ENSG00000044446.12_PHKA2	0.53	3.74	28.88	0	1e-05
	ENSG00000044459.15_CNTLN	0.52	5.25	23.61	1e-05	5e-05
	ENSG00000044574.9_HSPA5	0.87	6.94	79.49	0	0
	ENSG00000046653.15_GPM6B	-0.42	3.52	23.49	1e-05	6e-05
	ENSG00000047188.16_YTHDC2	-0.27	6.18	29.14	0	1e-05
	ENSG00000047230.15_CTPS2	-0.41	2.98	25.57	0	3e-05
	ENSG00000047249.18_ATP6V1H	0.66	5.11	250.33	0	0
	ENSG00000047315.17_POLR2B	-0.61	7.89	176.18	0	0
	ENSG00000047346.13_FAM214A	-0.85	7.41	178.75	0	0
	ENSG00000047365.13_ARAP2	0.58	8.72	51.2	0	0
	ENSG00000047579.20_DTNBP1	0.91	1.53	50.3	0	0
	ENSG00000047644.20_WWC3	0.54	4.29	41.57	0	0
	ENSG00000048028.11_USP28	-0.54	5.54	47.1	0	0
	ENSG00000048052.24_HDAC9	-0.9	6.03	82.56	0	0
	ENSG00000048342.18_CC2D2A	1.58	5.78	172.84	0	0
	ENSG00000048392.13_RRM2B	0.5	8.42	30.82	0	0
	ENSG00000048405.11_ZNF800	-0.43	7.27	47.16	0	0
	ENSG00000048471.14_SNX29	-0.74	3.29	38.04	0	0
	ENSG00000048544.6_MRPS10	-0.34	5.69	27.83	0	1e-05
	ENSG00000048740.19_CELF2	0.34	7.85	19.82	3e-05	0.00023
	ENSG00000048828.17_FAM120A	0.46	7.29	29.6	0	1e-05
	ENSG00000049089.15_COL9A2	1.4	-1.68	20.69	2e-05	0.00017
	ENSG00000049167.16_ERCC8	-0.76	5.29	146.28	0	0
	ENSG00000049245.13_VAMP3	0.96	7.46	83.45	0	0
	ENSG00000049249.9_TNFRSF9	-0.79	1.82	32.3	0	0
	ENSG00000049618.24_ARID1B	-0.44	6.93	32.27	0	0
	ENSG00000049860.14_HEXB	0.65	7.01	69.55	0	0
	ENSG00000049883.15_PTCD2	-0.49	3.61	50.9	0	0
	ENSG00000050130.18_JKAMP	0.62	6.84	88.16	0	0
	ENSG00000050405.14_LIMA1	-0.89	4.12	113.4	0	0
	ENSG00000050438.17_SLC4A8	-0.56	2.46	28.74	0	1e-05
	ENSG00000050730.16_TNIP3	-1	-0.43	25.72	0	3e-05
	ENSG00000050748.18_MAPK9	-0.35	4.96	58.37	0	0
	ENSG00000051596.10_THOC3	-0.74	3.03	33.07	0	0
	ENSG00000051620.11_HEBP2	0.68	6.91	59.24	0	0
	ENSG00000051825.15_MPHOSPH9	-0.56	6.29	67.22	0	0
	ENSG00000052795.13_FNIP2	1	5.31	156.16	0	0
	ENSG00000052841.15_TTC17	-0.24	6.66	50.75	0	0
	ENSG00000053254.16_FOXN3	-0.42	6.42	40.96	0	0
	ENSG00000054219.11_LY75	-0.55	7.19	52.31	0	0
	ENSG00000054267.22_ARID4B	0.82	8.69	107.9	0	0
	ENSG00000054277.14_OPN3	-0.42	4.2	25.38	0	3e-05
	ENSG00000054282.16_SDCCAG8	0.37	4.61	57.95	0	0
	ENSG00000054523.20_KIF1B	1.37	6.25	163.69	0	0
	ENSG00000054598.9_FOXC1	1.96	-0.44	57.92	0	0
	ENSG00000054793.14_ATP9A	-0.89	2.69	46.21	0	0
	ENSG00000054965.11_FAM168A	0.62	4.91	35.93	0	0
	ENSG00000054967.13_RELT	0.95	1.76	55.74	0	0
	ENSG00000054983.17_GALC	0.62	6.15	88.96	0	0
	ENSG00000055044.11_NOP58	-0.36	5.72	26.04	0	2e-05
	ENSG00000055070.17_SZRD1	0.64	3.51	53.23	0	0
	ENSG00000055130.18_CUL1	0.61	6.09	76.31	0	0
	ENSG00000055147.19_FAM114A2	0.28	5.6	26.08	0	2e-05
	ENSG00000055163.20_CYFIP2	-1.06	5.84	145.18	0	0
	ENSG00000055208.19_TAB2	0.6	7.98	115.17	0	0
	ENSG00000055332.19_EIF2AK2	2.9	9.26	349.55	0	0
	ENSG00000055950.17_MRPL43	-0.37	2.87	20.91	2e-05	0.00015
	ENSG00000056277.16_ZNF280C	-0.31	3.12	24.24	0	4e-05
	ENSG00000056558.11_TRAF1	-1.04	1.63	54.43	0	0
	ENSG00000056586.16_RC3H2	0.3	8.1	25.91	0	2e-05
	ENSG00000056736.10_IL17RB	-0.47	0.89	21.28	2e-05	0.00013
	ENSG00000057019.16_DCBLD2	1.07	3.54	85.61	0	0
	ENSG00000057657.17_PRDM1	0.75	4.89	50.81	0	0
	ENSG00000057757.10_PITHD1	-0.94	6.16	28.67	0	1e-05
	ENSG00000057935.14_MTA3	-0.79	2.6	60.31	0	0
	ENSG00000058056.10_USP13	-0.99	3	126.31	0	0
	ENSG00000058063.16_ATP11B	0.4	9.09	34.58	0	0
	ENSG00000058272.19_PPP1R12A	0.48	8.8	41.18	0	0
	ENSG00000058600.16_POLR3E	-0.86	3.27	128.7	0	0
	ENSG00000058673.17_ZC3H11A	0.29	9.38	24.06	1e-05	5e-05
	ENSG00000058729.11_RIOK2	-0.52	5.61	60.43	0	0
	ENSG00000058799.15_YIPF1	0.87	5.09	121.09	0	0
	ENSG00000058804.12_NDC1	-0.75	5.43	132.44	0	0
	ENSG00000059378.13_PARP12	2.7	6.84	559.2	0	0
	ENSG00000059573.9_ALDH18A1	-0.64	2.93	30.01	0	1e-05
	ENSG00000059588.10_TARBP1	-0.52	5.34	64.59	0	0
	ENSG00000059728.11_MXD1	1.62	10.18	175.62	0	0
	ENSG00000059758.8_CDK17	1.17	8.33	136.75	0	0
	ENSG00000059769.20_DNAJC25	-0.34	3.07	17.97	6e-05	0.00048
	ENSG00000059804.16_SLC2A3	1.84	9.07	255.13	0	0
	ENSG00000060069.18_CTDP1	0.51	1.29	22.76	1e-05	8e-05
	ENSG00000060237.19_WNK1	-0.57	7.76	25.19	0	3e-05
	ENSG00000060491.17_OGFR	0.99	1.29	33.67	0	0
	ENSG00000060558.4_GNA15	1.12	-0.25	33.29	0	0
	ENSG00000060642.12_PIGV	0.28	3.78	20.35	2e-05	0.00019
	ENSG00000060656.20_PTPRU	2.41	-2.38	55.1	0	0
	ENSG00000060688.13_SNRNP40	-0.49	4.59	26.04	0	2e-05
	ENSG00000060749.16_QSER1	-0.34	6.26	21.69	1e-05	0.00011
	ENSG00000060971.19_ACAA1	0.67	2.95	26.03	0	2e-05
	ENSG00000061794.13_MRPS35	-0.33	5.66	22.39	1e-05	9e-05
	ENSG00000061918.14_GUCY1B1	0.68	4.98	20.62	2e-05	0.00017
	ENSG00000061936.10_SFSWAP	-0.38	4.48	44.66	0	0
	ENSG00000061938.21_TNK2	1.49	-0.32	77.07	0	0
	ENSG00000062194.16_GPBP1	0.97	9.2	119.75	0	0
	ENSG00000062485.19_CS	-0.64	3.34	33.31	0	0
	ENSG00000062582.14_MRPS24	-0.49	2.54	21.93	1e-05	0.0001
	ENSG00000062598.18_ELMO2	1.49	4.74	204.23	0	0
	ENSG00000062716.13_VMP1	1.22	9.7	149.02	0	0
	ENSG00000063046.18_EIF4B	-1.55	8.85	634.44	0	0
	ENSG00000063177.13_RPL18	-1.26	4.11	50.06	0	0
	ENSG00000063587.15_ZNF275	-0.62	2.75	39.58	0	0
	ENSG00000064012.24_CASP8	0.69	8.3	129.91	0	0
	ENSG00000064225.13_ST3GAL6	1.74	6.29	191.82	0	0
	ENSG00000064313.13_TAF2	-0.25	6.78	20.1	3e-05	0.00021
	ENSG00000064419.14_TNPO3	0.47	5.87	69.8	0	0
	ENSG00000064601.21_CTSA	1.02	3.24	50.55	0	0
	ENSG00000064607.17_SUGP2	-0.37	4.48	26.48	0	2e-05
	ENSG00000064651.14_SLC12A2	-0.88	4.77	128.14	0	0
	ENSG00000064703.13_DDX20	-0.47	5.86	57.2	0	0
	ENSG00000064726.10_BTBD1	-0.33	7.12	27.8	0	1e-05
	ENSG00000064763.12_FAR2	1.08	7.23	116.55	0	0
	ENSG00000064886.14_CHI3L2	-0.67	4.08	20.56	2e-05	0.00017
	ENSG00000064932.16_SBNO2	1.61	-0.86	40.95	0	0
	ENSG00000064933.19_PMS1	-0.6	5.4	71.02	0	0
	ENSG00000064999.15_ANKS1A	0.83	2.36	71.25	0	0
	ENSG00000065135.12_GNAI3	0.71	8.91	105.23	0	0
	ENSG00000065150.21_IPO5	-0.95	6.18	221.36	0	0
	ENSG00000065183.16_WDR3	-0.65	5.43	78.4	0	0
	ENSG00000065243.20_PKN2	0.46	8.68	18.85	4e-05	0.00034
	ENSG00000065357.20_DGKA	-0.87	4.55	65.27	0	0
	ENSG00000065413.20_ANKRD44	-0.25	9.32	21.33	2e-05	0.00013
	ENSG00000065613.15_SLK	0.39	8.41	30.2	0	1e-05
	ENSG00000065615.14_CYB5R4	0.59	8.4	32.84	0	0
	ENSG00000065621.15_GSTO2	1.6	2.41	172.68	0	0
	ENSG00000065675.16_PRKCQ	-0.76	5.07	63.59	0	0
	ENSG00000065802.12_ASB1	-0.45	2.6	21.45	1e-05	0.00012
	ENSG00000065809.14_FAM107B	-0.54	8.15	112.64	0	0
	ENSG00000065882.17_TBC1D1	0.41	6.36	30.51	0	0
	ENSG00000065883.17_CDK13	-0.33	7.39	53.25	0	0
	ENSG00000065911.13_MTHFD2	1.36	6.95	190.31	0	0
	ENSG00000065923.10_SLC9A7	-0.93	5.03	110.58	0	0
	ENSG00000066044.15_ELAVL1	-0.26	4.24	18.94	4e-05	0.00033
	ENSG00000066084.13_DIP2B	0.98	8.02	191.96	0	0
	ENSG00000066136.21_NFYC	0.52	3.1	37.26	0	0
	ENSG00000066336.12_SPI1	1.49	0.01	61.53	0	0
	ENSG00000066405.13_CLDN18	4.2	0.68	179.52	0	0
	ENSG00000066422.6_ZBTB11	-0.29	7.4	34.73	0	0
	ENSG00000066455.13_GOLGA5	0.27	5.83	34.91	0	0
	ENSG00000066468.24_FGFR2	-0.99	0.89	21.41	1e-05	0.00013
	ENSG00000066654.14_THUMPD1	-0.33	7.36	36.24	0	0
	ENSG00000066697.15_MSANTD3	-0.62	2.74	47.4	0	0
	ENSG00000066739.12_ATG2B	-0.5	6.53	64.38	0	0
	ENSG00000066855.16_MTFR1	-0.58	4.32	64.56	0	0
	ENSG00000066933.16_MYO9A	-0.72	6.28	164.32	0	0
	ENSG00000067057.18_PFKP	0.63	1.06	19.11	4e-05	0.00031
	ENSG00000067064.13_IDI1	0.86	7.03	68.93	0	0
	ENSG00000067066.17_SP100	1.64	9.39	388.63	0	0
	ENSG00000067082.15_KLF6	1.57	8.6	449.58	0	0
	ENSG00000067113.17_PLPP1	-0.97	0.96	50.94	0	0
	ENSG00000067182.8_TNFRSF1A	1.25	3.69	86.79	0	0
	ENSG00000067221.14_STOML1	3.56	1.82	279.23	0	0
	ENSG00000067369.14_TP53BP1	0.25	5.37	18.63	5e-05	0.00037
	ENSG00000067533.6_RRP15	-0.72	4.74	90.11	0	0
	ENSG00000067601.9_PMS2P4	-0.52	0.76	19.01	4e-05	0.00032
	ENSG00000067704.10_IARS2	-0.42	6.24	74.48	0	0
	ENSG00000067900.8_ROCK1	0.35	8.84	27.31	0	1e-05
	ENSG00000067992.17_PDK3	-0.41	7.59	38.38	0	0
	ENSG00000068024.18_HDAC4	0.59	4.43	67.22	0	0
	ENSG00000068079.8_IFI35	3.12	2.19	185.06	0	0
	ENSG00000068305.18_MEF2A	1.25	7.22	226.85	0	0
	ENSG00000068323.17_TFE3	1.52	2.69	112.67	0	0
	ENSG00000068366.21_ACSL4	1.2	9.52	129.9	0	0
	ENSG00000068383.19_INPP5A	-0.42	2.77	21.36	2e-05	0.00013
	ENSG00000068394.11_GPKOW	0.57	1.45	19.31	3e-05	0.00028
	ENSG00000068400.13_GRIPAP1	1.55	2.25	166.57	0	0
	ENSG00000068438.15_FTSJ1	-0.46	2.63	42.71	0	0
	ENSG00000068615.20_REEP1	-0.65	1.61	23.22	1e-05	6e-05
	ENSG00000068650.19_ATP11A	0.48	5.45	27.84	0	1e-05
	ENSG00000068697.7_LAPTM4A	0.9	6.41	176.02	0	0
	ENSG00000068745.15_IP6K2	0.72	3.96	160.21	0	0
	ENSG00000068784.13_SRBD1	1	6.67	220.33	0	0
	ENSG00000068796.19_KIF2A	-0.61	8.65	84.22	0	0
	ENSG00000068878.15_PSME4	-0.48	7.26	28.09	0	1e-05
	ENSG00000068885.15_IFT80	-0.31	5.75	21.39	1e-05	0.00013
	ENSG00000068971.14_PPP2R5B	-0.98	0.51	19.08	4e-05	0.00031
	ENSG00000068976.14_PYGM	1.33	-1.15	41.75	0	0
	ENSG00000069020.19_MAST4	-0.96	3.64	101.3	0	0
	ENSG00000069248.12_NUP133	-0.54	6.05	114.3	0	0
	ENSG00000069275.13_NUCKS1	-0.9	7.62	160.53	0	0
	ENSG00000069493.15_CLEC2D	-0.51	8.23	33.8	0	0
	ENSG00000069509.6_FUNDC1	0.42	3.92	27.28	0	1e-05
	ENSG00000069667.16_RORA	-0.94	8.17	96.8	0	0
	ENSG00000069702.11_TGFBR3	-0.86	5.41	39.53	0	0
	ENSG00000069849.11_ATP1B3	0.52	5.7	33.89	0	0
	ENSG00000069943.10_PIGB	0.5	5.88	31.85	0	0
	ENSG00000069966.19_GNB5	-0.54	3.91	39.51	0	0
	ENSG00000069974.16_RAB27A	0.39	7.79	28.01	0	1e-05
	ENSG00000070018.9_LRP6	-1.11	2.15	62.69	0	0
	ENSG00000070047.13_PHRF1	0.73	-0.04	21.45	1e-05	0.00012
	ENSG00000070061.16_ELP1	-0.7	5.69	177.99	0	0
	ENSG00000070081.18_NUCB2	-0.37	6.23	29.81	0	1e-05
	ENSG00000070190.13_DAPP1	1.69	9.14	230.24	0	0
	ENSG00000070269.14_TMEM260	1.01	6.29	218.52	0	0
	ENSG00000070413.20_DGCR2	0.56	1.87	23.12	1e-05	7e-05
	ENSG00000070495.15_JMJD6	0.55	3.24	34.58	0	0
	ENSG00000070501.12_POLB	0.84	5.72	85.55	0	0
	ENSG00000070669.17_ASNS	-0.51	3.68	34.38	0	0
	ENSG00000070718.12_AP3M2	-0.56	4.12	46.21	0	0
	ENSG00000070756.17_PABPC1	-1.26	8.17	306.96	0	0
	ENSG00000070882.13_OSBPL3	-0.79	4.65	107.36	0	0
	ENSG00000070915.10_SLC12A3	1.36	-1.24	26.22	0	2e-05
	ENSG00000070950.10_RAD18	-0.4	4.18	31.26	0	0
	ENSG00000071054.17_MAP4K4	0.45	7.14	49	0	0
	ENSG00000071073.13_MGAT4A	-0.72	8.4	125.2	0	0
	ENSG00000071082.11_RPL31	-0.93	8.07	95.2	0	0
	ENSG00000071205.12_ARHGAP10	-0.62	3.09	42.02	0	0
	ENSG00000071553.18_ATP6AP1	0.6	2.57	22.87	1e-05	7e-05
	ENSG00000071564.17_TCF3	-0.52	1.24	21.88	1e-05	0.00011
	ENSG00000071575.12_TRIB2	0.78	6.33	44.15	0	0
	ENSG00000071794.16_HLTF	-0.57	5.95	66.35	0	0
	ENSG00000071967.12_CYBRD1	-1.42	5.66	84.33	0	0
	ENSG00000071994.11_PDCD2	-0.34	6.19	47.27	0	0
	ENSG00000072110.16_ACTN1	0.88	4.7	59.62	0	0
	ENSG00000072121.17_ZFYVE26	1.83	5.17	337.82	0	0
	ENSG00000072315.4_TRPC5	-0.52	2.47	25.1	0	3e-05
	ENSG00000072364.13_AFF4	0.41	7.77	42.58	0	0
	ENSG00000072401.15_UBE2D1	1.29	8.6	101.52	0	0
	ENSG00000072518.22_MARK2	0.59	3.14	29.13	0	1e-05
	ENSG00000072609.18_CHFR	0.41	3.63	54.04	0	0
	ENSG00000072694.22_FCGR2B	2.13	6.09	191.57	0	0
	ENSG00000072736.19_NFATC3	-0.59	6.82	97.21	0	0
	ENSG00000072803.18_FBXW11	-0.27	6.23	36.8	0	0
	ENSG00000072952.20_IRAG1	1.36	5.45	111.61	0	0
	ENSG00000073331.18_ALPK1	1.39	7.52	193.14	0	0
	ENSG00000073584.20_SMARCE1	-0.24	6.99	29.64	0	1e-05
	ENSG00000073605.19_GSDMB	0.91	3.35	61.6	0	0
	ENSG00000073711.11_PPP2R3A	-0.4	4.22	37.84	0	0
	ENSG00000073737.17_DHRS9	1.88	6.71	155.94	0	0
	ENSG00000073803.14_MAP3K13	0.92	4.57	103.53	0	0
	ENSG00000073849.16_ST6GAL1	-0.59	5.83	46.15	0	0
	ENSG00000073910.23_FRY	-0.5	6.55	23.72	1e-05	5e-05
	ENSG00000073921.18_PICALM	0.63	10.28	52.98	0	0
	ENSG00000073969.18_NSF	0.99	6.75	307.81	0	0
	ENSG00000074201.9_CLNS1A	-0.31	6.28	26.03	0	2e-05
	ENSG00000074319.13_TSG101	0.35	5.69	37.74	0	0
	ENSG00000074410.14_CA12	2.08	-0.29	75.17	0	0
	ENSG00000074621.14_SLC24A1	0.76	3.7	23.65	1e-05	5e-05
	ENSG00000074657.14_ZNF532	-0.69	2.59	79.67	0	0
	ENSG00000074660.17_SCARF1	1.72	1.74	84.7	0	0
	ENSG00000074695.6_LMAN1	-0.7	7.18	71.79	0	0
	ENSG00000074696.13_HACD3	-0.57	5.26	57.86	0	0
	ENSG00000074935.14_TUBE1	-0.55	4.53	57.83	0	0
	ENSG00000074966.11_TXK	-0.88	5.95	81.98	0	0
	ENSG00000075151.24_EIF4G3	1.12	6.2	133.89	0	0
	ENSG00000075223.14_SEMA3C	-0.85	4.26	42.54	0	0
	ENSG00000075303.13_SLC25A40	-0.54	5.93	52.65	0	0
	ENSG00000075336.12_TIMM21	-0.73	3.01	94.74	0	0
	ENSG00000075340.23_ADD2	-0.72	1.92	32.48	0	0
	ENSG00000075399.14_VPS9D1	1.61	-1.5	34.13	0	0
	ENSG00000075407.19_ZNF37A	-0.42	6.43	44.24	0	0
	ENSG00000075415.15_SLC25A3	-0.48	7.17	94.28	0	0
	ENSG00000075420.13_FNDC3B	1.54	8.17	267.6	0	0
	ENSG00000075426.12_FOSL2	0.89	6.15	57.42	0	0
	ENSG00000075568.17_TMEM131	0.74	6.43	94.65	0	0
	ENSG00000075651.17_PLD1	0.41	4.23	21.74	1e-05	0.00011
	ENSG00000075711.21_DLG1	-0.39	6.34	71.56	0	0
	ENSG00000075785.14_RAB7A	1.01	5.15	150.02	0	0
	ENSG00000075884.14_ARHGAP15	0.37	8.3	35.64	0	0
	ENSG00000075914.13_EXOSC7	-0.61	2.63	51.75	0	0
	ENSG00000075945.13_KIFAP3	-0.35	5.58	33.14	0	0
	ENSG00000075975.17_MKRN2	-0.26	4.18	20.64	2e-05	0.00017
	ENSG00000076053.12_RBM7	0.79	7.2	105.13	0	0
	ENSG00000076067.13_RBMS2	0.7	2.36	35.71	0	0
	ENSG00000076108.12_BAZ2A	0.6	4.2	45.11	0	0
	ENSG00000076248.11_UNG	-0.83	2.44	58.74	0	0
	ENSG00000076258.10_FMO4	0.51	2.16	31.75	0	0
	ENSG00000076513.17_ANKRD13A	0.51	8.08	63.46	0	0
	ENSG00000076554.16_TPD52	-1.06	5.77	79.23	0	0
	ENSG00000076555.16_ACACB	-0.68	0.32	19.4	3e-05	0.00027
	ENSG00000076641.4_PAG1	0.92	8.91	138.85	0	0
	ENSG00000076685.19_NT5C2	1.28	8.36	127.82	0	0
	ENSG00000076864.21_RAP1GAP	-1.95	-0.93	21.8	1e-05	0.00011
	ENSG00000076944.17_STXBP2	1.05	1.2	41.33	0	0
	ENSG00000077092.20_RARB	-0.68	2.59	53.35	0	0
	ENSG00000077097.16_TOP2B	-0.86	8.29	251.7	0	0
	ENSG00000077147.16_TM9SF3	-0.43	8.51	45.31	0	0
	ENSG00000077150.20_NFKB2	0.9	1.48	35.06	0	0
	ENSG00000077157.22_PPP1R12B	-0.49	5.59	18.62	5e-05	0.00037
	ENSG00000077232.19_DNAJC10	-0.65	7.82	104.09	0	0
	ENSG00000077254.14_USP33	0.38	8.03	33.49	0	0
	ENSG00000077327.16_SPAG6	1.63	-0.44	42.68	0	0
	ENSG00000077420.16_APBB1IP	1.1	6.27	116.88	0	0
	ENSG00000077514.9_POLD3	0.38	4.26	48.88	0	0
	ENSG00000077522.15_ACTN2	1.06	0.02	24.83	0	4e-05
	ENSG00000077684.16_JADE1	-0.46	6.33	59.75	0	0
	ENSG00000077721.17_UBE2A	0.41	6.04	47.57	0	0
	ENSG00000077984.6_CST7	1.31	2.39	61.05	0	0
	ENSG00000078043.16_PIAS2	-0.91	5.75	209.24	0	0
	ENSG00000078053.17_AMPH	-0.63	1.77	25.24	0	3e-05
	ENSG00000078081.8_LAMP3	5.31	6.07	328.59	0	0
	ENSG00000078098.15_FAP	5.54	2.36	357.2	0	0
	ENSG00000078124.13_ACER3	0.7	6.36	94.89	0	0
	ENSG00000078177.14_N4BP2	-0.95	6.83	228.32	0	0
	ENSG00000078237.7_TIGAR	0.57	4.9	36.54	0	0
	ENSG00000078319.11_PMS2P1	-0.49	2.31	29.95	0	1e-05
	ENSG00000078369.18_GNB1	0.58	6.77	109.18	0	0
	ENSG00000078403.17_MLLT10	-0.22	5.19	25.71	0	3e-05
	ENSG00000078589.13_P2RY10	-1.21	6.97	128.99	0	0
	ENSG00000078596.11_ITM2A	-1.23	6.04	101.91	0	0
	ENSG00000078618.23_NRDC	0.78	8.01	157.79	0	0
	ENSG00000078674.19_PCM1	-0.36	8.39	40.51	0	0
	ENSG00000078687.18_TNRC6C	-0.79	3.48	94.27	0	0
	ENSG00000078902.16_TOLLIP	0.65	1.27	32.99	0	0
	ENSG00000079134.13_THOC1	-0.54	5.57	76.02	0	0
	ENSG00000079156.17_OSBPL6	1.32	0.4	42.47	0	0
	ENSG00000079215.15_SLC1A3	1.52	3.38	132.13	0	0
	ENSG00000079246.16_XRCC5	-0.25	8.97	36.13	0	0
	ENSG00000079257.8_LXN	0.63	3.77	49.26	0	0
	ENSG00000079263.19_SP140	1.87	6.58	252.88	0	0
	ENSG00000079277.22_MKNK1	1.12	4.86	124.19	0	0
	ENSG00000079335.20_CDC14A	-0.32	5.61	25.28	0	3e-05
	ENSG00000079337.16_RAPGEF3	1.76	-0.6	57.03	0	0
	ENSG00000079385.23_CEACAM1	2.91	5.5	343.65	0	0
	ENSG00000079393.21_DUSP13	2.32	-2.39	40.59	0	0
	ENSG00000079691.18_CARMIL1	-1.08	2.12	60.22	0	0
	ENSG00000080298.16_RFX3	-0.74	5.92	159.59	0	0
	ENSG00000080371.6_RAB21	0.54	7.88	66.19	0	0
	ENSG00000080493.18_SLC4A4	-1.2	2.65	63.46	0	0
	ENSG00000080503.24_SMARCA2	-0.3	7.21	44.89	0	0
	ENSG00000080546.14_SESN1	-0.65	5.65	95.83	0	0
	ENSG00000080561.14_MID2	-1.09	1.48	41.26	0	0
	ENSG00000080815.19_PSEN1	0.51	7.72	69.36	0	0
	ENSG00000080824.19_HSP90AA1	0.94	8.88	54	0	0
	ENSG00000080986.13_NDC80	1.27	4.67	135.43	0	0
	ENSG00000081026.19_MAGI3	0.58	2.82	38.5	0	0
	ENSG00000081052.14_COL4A4	-0.93	2.37	95.01	0	0
	ENSG00000081059.20_TCF7	-0.98	3.03	39.03	0	0
	ENSG00000081087.15_OSTM1	0.79	8.35	86.73	0	0
	ENSG00000081148.12_IMPG2	-0.5	1.64	33.01	0	0
	ENSG00000081177.19_EXD2	-0.38	2.33	18.1	6e-05	0.00045
	ENSG00000081189.16_MEF2C	-0.5	7.57	52.75	0	0
	ENSG00000081237.20_PTPRC	0.44	12.36	34.44	0	0
	ENSG00000081307.15_UBA5	-0.67	5.49	85.17	0	0
	ENSG00000081320.11_STK17B	0.43	11.06	25.43	0	3e-05
	ENSG00000081386.13_ZNF510	-0.57	6.26	89.8	0	0
	ENSG00000081665.14_ZNF506	-0.44	6.95	43.6	0	0
	ENSG00000081721.12_DUSP12	-0.41	3.62	30.26	0	1e-05
	ENSG00000081791.9_DELE1	-0.47	2.62	38.8	0	0
	ENSG00000082014.17_SMARCD3	0.67	1.22	23.04	1e-05	7e-05
	ENSG00000082068.9_WDR70	-0.39	4.8	44.22	0	0
	ENSG00000082074.19_FYB1	1.35	10.62	139.52	0	0
	ENSG00000082196.21_C1QTNF3	-1.04	1.79	105.7	0	0
	ENSG00000082212.13_ME2	0.25	7.68	18.81	4e-05	0.00034
	ENSG00000082213.18_C5orf22	0.29	5.38	25.8	0	2e-05
	ENSG00000082293.13_COL19A1	-1.99	4.31	161.13	0	0
	ENSG00000082397.18_EPB41L3	1.59	5.45	148.04	0	0
	ENSG00000082438.18_COBLL1	-1.18	5.36	114.46	0	0
	ENSG00000082458.12_DLG3	-0.54	1.44	19.73	3e-05	0.00024
	ENSG00000082512.15_TRAF5	-1.16	5.79	129.13	0	0
	ENSG00000082516.9_GEMIN5	-0.35	4.03	25.86	0	2e-05
	ENSG00000082641.16_NFE2L1	0.94	3	75.16	0	0
	ENSG00000082898.19_XPO1	0.94	9.29	151.9	0	0
	ENSG00000082996.20_RNF13	1.37	9.29	159.08	0	0
	ENSG00000083093.10_PALB2	-0.3	4.24	21.83	1e-05	0.00011
	ENSG00000083099.11_LYRM2	-0.29	5.57	19.64	3e-05	0.00025
	ENSG00000083123.15_BCKDHB	-0.96	3.37	150.97	0	0
	ENSG00000083168.11_KAT6A	0.38	8.22	33.8	0	0
	ENSG00000083223.18_TUT7	0.89	9.13	101.67	0	0
	ENSG00000083457.12_ITGAE	-0.53	2.74	41.04	0	0
	ENSG00000083544.16_TDRD3	-0.31	5.25	24.42	0	4e-05
	ENSG00000083635.8_NUFIP1	-0.47	2.52	23.84	1e-05	5e-05
	ENSG00000083720.13_OXCT1	-0.62	4.93	74.75	0	0
	ENSG00000083814.13_ZNF671	-0.5	4.14	21.54	1e-05	0.00012
	ENSG00000083817.9_ZNF416	-0.84	2.96	68.28	0	0
	ENSG00000083828.16_ZNF586	0.33	6.41	43.34	0	0
	ENSG00000083844.10_ZNF264	-0.25	6.31	29.44	0	1e-05
	ENSG00000083845.9_RPS5	-1.46	2.91	45.97	0	0
	ENSG00000083937.10_CHMP2B	0.99	7.12	130.1	0	0
	ENSG00000084070.12_SMAP2	0.7	5.85	23.9	1e-05	5e-05
	ENSG00000084072.17_PPIE	-0.46	3.58	26.53	0	2e-05
	ENSG00000084073.10_ZMPSTE24	0.29	7.23	19.88	3e-05	0.00023
	ENSG00000084092.7_NOA1	-0.47	3.73	50.27	0	0
	ENSG00000084093.19_REST	-0.42	7.59	46.42	0	0
	ENSG00000084110.11_HAL	0.8	5.64	37.92	0	0
	ENSG00000084234.18_APLP2	0.95	6.81	109.3	0	0
	ENSG00000084463.8_WBP11	-0.36	3.51	23.26	1e-05	6e-05
	ENSG00000084676.16_NCOA1	0.32	7.36	20.54	2e-05	0.00018
	ENSG00000084733.11_RAB10	0.87	8.47	138.22	0	0
	ENSG00000085063.17_CD59	1.28	7.45	86.39	0	0
	ENSG00000085365.18_SCAMP1	0.36	7.26	21.21	2e-05	0.00014
	ENSG00000085377.15_PREP	-0.46	3.9	48.23	0	0
	ENSG00000085382.12_HACE1	-0.54	4.4	59.14	0	0
	ENSG00000085415.16_SEH1L	-0.65	4.5	95.33	0	0
	ENSG00000085433.17_WDR47	0.36	5.48	42.8	0	0
	ENSG00000085449.15_WDFY1	1.67	8.5	183.95	0	0
	ENSG00000085465.13_OVGP1	-1.43	-0.93	34.05	0	0
	ENSG00000085491.17_SLC25A24	0.77	7.24	96.96	0	0
	ENSG00000085511.20_MAP3K4	-0.68	4.82	87.86	0	0
	ENSG00000085514.16_PILRA	1.29	1.5	48.72	0	0
	ENSG00000085563.15_ABCB1	-1.15	4.16	131.57	0	0
	ENSG00000085662.14_AKR1B1	-1.03	3.06	64.13	0	0
	ENSG00000085721.13_RRN3	-0.53	6.07	79.18	0	0
	ENSG00000085788.14_DDHD2	-1.13	5.74	251.72	0	0
	ENSG00000085832.17_EPS15	0.47	8.35	84.7	0	0
	ENSG00000086061.16_DNAJA1	1.3	8.57	147.4	0	0
	ENSG00000086065.14_CHMP5	2.66	8.67	358.12	0	0
	ENSG00000086189.11_DIMT1	-0.78	5.06	125.93	0	0
	ENSG00000086288.12_NME8	0.74	2.56	22.84	1e-05	7e-05
	ENSG00000086300.16_SNX10	1.15	9.39	92.22	0	0
	ENSG00000086475.15_SEPHS1	-0.75	4.08	146.23	0	0
	ENSG00000086544.3_ITPKC	1	-0.05	24.42	0	4e-05
	ENSG00000086589.12_RBM22	0.46	4.85	84.35	0	0
	ENSG00000086712.13_TXLNG	-0.38	4.99	25.53	0	3e-05
	ENSG00000086730.17_LAT2	1	5.44	86.73	0	0
	ENSG00000086827.9_ZW10	-0.39	4.6	31.63	0	0
	ENSG00000086848.15_ALG9	-0.42	3.73	38.03	0	0
	ENSG00000087053.20_MTMR2	-0.4	5.71	44.02	0	0
	ENSG00000087074.8_PPP1R15A	1.36	3.02	57.43	0	0
	ENSG00000087077.14_TRIP6	1.47	-1.39	36.93	0	0
	ENSG00000087095.13_NLK	0.34	5.4	19.55	3e-05	0.00026
	ENSG00000087116.16_ADAMTS2	2.19	-1.84	25.3	0	3e-05
	ENSG00000087152.16_ATXN7L3	0.6	2.21	23.49	1e-05	6e-05
	ENSG00000087157.19_PGS1	1.94	5	322.33	0	0
	ENSG00000087206.17_UIMC1	0.62	5.89	69.15	0	0
	ENSG00000087237.12_CETP	1.95	-0.47	96.18	0	0
	ENSG00000087253.13_LPCAT2	0.89	8.42	43.4	0	0
	ENSG00000087299.12_L2HGDH	-0.64	2.11	40.29	0	0
	ENSG00000087302.9_RTRAF	-0.24	6.44	25.41	0	3e-05
	ENSG00000087338.5_GMCL1	-0.55	6.48	64.76	0	0
	ENSG00000087365.16_SF3B2	0.54	3.25	21.99	1e-05	0.0001
	ENSG00000087448.11_KLHL42	-0.51	4.76	75.22	0	0
	ENSG00000087470.19_DNM1L	-0.3	6.59	28.63	0	1e-05
	ENSG00000087589.17_CASS4	-1.57	4.17	159.36	0	0
	ENSG00000087995.16_METTL2A	-0.55	3.41	63.48	0	0
	ENSG00000088179.9_PTPN4	-0.74	8.51	74.21	0	0
	ENSG00000088205.13_DDX18	-0.38	7.1	39.13	0	0
	ENSG00000088298.13_EDEM2	1.17	3.22	59.65	0	0
	ENSG00000088387.21_DOCK9	-0.87	4.79	109.28	0	0
	ENSG00000088766.12_CRLS1	-0.42	4.67	28.5	0	1e-05
	ENSG00000088808.18_PPP1R13B	-0.73	0.17	23.97	1e-05	5e-05
	ENSG00000088812.18_ATRN	-0.8	3.92	114.58	0	0
	ENSG00000088827.13_SIGLEC1	5.29	3.04	357.16	0	0
	ENSG00000088832.18_FKBP1A	0.32	5.56	24.48	0	4e-05
	ENSG00000088970.16_KIZ	-0.6	4.52	63.38	0	0
	ENSG00000089006.17_SNX5	-0.41	6.54	42.97	0	0
	ENSG00000089009.16_RPL6	-1.29	8.84	251.74	0	0
	ENSG00000089012.14_SIRPG	-1.3	-0.83	24.96	0	3e-05
	ENSG00000089022.14_MAPKAPK5	-0.53	4.71	75.5	0	0
	ENSG00000089041.17_P2RX7	1.33	3.89	128.6	0	0
	ENSG00000089050.16_RBBP9	-0.5	4.3	64.85	0	0
	ENSG00000089053.13_ANAPC5	-0.49	6.13	117.15	0	0
	ENSG00000089063.15_TMEM230	-0.28	6.65	23.01	1e-05	7e-05
	ENSG00000089094.20_KDM2B	-0.25	3.76	19.22	4e-05	0.00029
	ENSG00000089123.16_TASP1	-0.49	2.89	43.3	0	0
	ENSG00000089127.15_OAS1	3.32	9.16	350.35	0	0
	ENSG00000089157.16_RPLP0	-1.55	6.07	86.11	0	0
	ENSG00000089159.17_PXN	1	3.23	62.71	0	0
	ENSG00000089220.5_PEBP1	-1.16	4.17	139.39	0	0
	ENSG00000089234.16_BRAP	0.2	5.53	18.72	4e-05	0.00036
	ENSG00000089248.7_ERP29	0.82	5.35	73.82	0	0
	ENSG00000089289.16_IGBP1	0.28	5.66	22.56	1e-05	8e-05
	ENSG00000089335.22_ZNF302	-0.61	6.17	67.05	0	0
	ENSG00000089351.15_GRAMD1A	1.45	0.58	57.76	0	0
	ENSG00000089639.11_GMIP	0.87	1.14	18.95	4e-05	0.00033
	ENSG00000089682.17_RBM41	-0.26	5.66	19.37	3e-05	0.00028
	ENSG00000089685.15_BIRC5	-0.83	-0.02	21.71	1e-05	0.00011
	ENSG00000089775.12_ZBTB25	-0.86	5.93	133.76	0	0
	ENSG00000089818.18_NECAP1	0.71	6.35	153.3	0	0
	ENSG00000089876.12_DHX32	-0.47	3.76	37.92	0	0
	ENSG00000090054.16_SPTLC1	0.36	7.07	30.05	0	1e-05
	ENSG00000090263.16_MRPS33	-0.47	4.05	34.57	0	0
	ENSG00000090339.9_ICAM1	1.5	2.92	97.06	0	0
	ENSG00000090376.11_IRAK3	0.47	7.92	18.8	4e-05	0.00035
	ENSG00000090612.22_ZNF268	-0.47	6.28	53.5	0	0
	ENSG00000090615.16_GOLGA3	-0.37	3.35	26.12	0	2e-05
	ENSG00000090621.15_PABPC4	-0.78	4.44	133.75	0	0
	ENSG00000090686.16_USP48	-0.41	6.43	83.38	0	0
	ENSG00000090989.18_EXOC1	0.73	7.28	139.19	0	0
	ENSG00000091106.19_NLRC4	1.42	6.48	191.73	0	0
	ENSG00000091129.22_NRCAM	-2.86	1.97	194.57	0	0
	ENSG00000091140.15_DLD	0.23	6.81	20.04	3e-05	0.00021
	ENSG00000091157.15_WDR7	-0.48	5.97	117.74	0	0
	ENSG00000091181.20_IL5RA	-2.37	3.73	51.51	0	0
	ENSG00000091317.8_CMTM6	0.8	10.46	71.51	0	0
	ENSG00000091409.16_ITGA6	-1.34	6.67	164.12	0	0
	ENSG00000091483.8_FH	-0.4	5.2	45.75	0	0
	ENSG00000091490.11_SEL1L3	-0.68	6.5	42.56	0	0
	ENSG00000091831.25_ESR1	-0.64	2.8	45.77	0	0
	ENSG00000091879.14_ANGPT2	-0.57	2.8	28.86	0	1e-05
	ENSG00000091972.18_CD200	-1.1	2.82	52.73	0	0
	ENSG00000092020.11_PPP2R3C	0.68	7.01	67.73	0	0
	ENSG00000092036.19_HAUS4	2.02	4.92	257.31	0	0
	ENSG00000092051.18_JPH4	1.13	-1.38	19.97	3e-05	0.00022
	ENSG00000092148.14_HECTD1	-0.5	8.07	173.44	0	0
	ENSG00000092199.19_HNRNPC	0.28	9.38	45.31	0	0
	ENSG00000092200.13_RPGRIP1	-1.4	2.16	95.41	0	0
	ENSG00000092203.15_TOX4	0.49	5.99	105.1	0	0
	ENSG00000092295.12_TGM1	2.42	-2.02	59.2	0	0
	ENSG00000092330.18_TINF2	0.59	5.55	75.31	0	0
	ENSG00000092470.12_WDR76	-0.55	3.82	43.86	0	0
	ENSG00000092529.25_CAPN3	0.8	2.29	56.43	0	0
	ENSG00000092931.12_MFSD11	0.31	4.16	29.55	0	1e-05
	ENSG00000092978.11_GPATCH2	-0.39	5.31	41.53	0	0
	ENSG00000093167.18_LRRFIP2	0.46	5.93	63.2	0	0
	ENSG00000093183.14_SEC22C	-0.36	5.12	46	0	0
	ENSG00000094880.11_CDC23	-0.5	5.13	63.65	0	0
	ENSG00000094916.16_CBX5	-0.94	5.75	127.14	0	0
	ENSG00000095002.15_MSH2	-0.58	5.78	46.99	0	0
	ENSG00000095015.6_MAP3K1	0.5	9.79	67.18	0	0
	ENSG00000095139.15_ARCN1	0.37	6.69	57.55	0	0
	ENSG00000095319.14_NUP188	-0.54	2.83	26.34	0	2e-05
	ENSG00000095370.20_SH2D3C	1.29	0.16	39.82	0	0
	ENSG00000095380.11_NANS	0.62	3.02	72.3	0	0
	ENSG00000095383.20_TBC1D2	1.61	0.69	107.49	0	0
	ENSG00000095564.15_BTAF1	-0.52	7.86	138.07	0	0
	ENSG00000095574.12_IKZF5	-0.45	6.1	33.56	0	0
	ENSG00000095739.11_BAMBI	1.37	-0.27	44.14	0	0
	ENSG00000095787.24_WAC	0.51	8.36	98.84	0	0
	ENSG00000095794.20_CREM	1.67	4.88	168.79	0	0
	ENSG00000095951.17_HIVEP1	0.53	6.34	76.62	0	0
	ENSG00000096060.15_FKBP5	1.2	6.83	67.67	0	0
	ENSG00000096063.16_SRPK1	0.78	7.05	56.2	0	0
	ENSG00000096092.6_TMEM14A	-0.78	2.46	47.86	0	0
	ENSG00000096093.16_EFHC1	-0.73	3.52	86.36	0	0
	ENSG00000096401.8_CDC5L	0.19	7.28	23.33	1e-05	6e-05
	ENSG00000096654.16_ZNF184	-0.44	5.29	41.99	0	0
	ENSG00000096696.15_DSP	1.39	1.65	18.1	6e-05	0.00045
	ENSG00000096746.18_HNRNPH3	0.93	6.95	130.17	0	0
	ENSG00000096968.14_JAK2	1.99	9.88	286.59	0	0
	ENSG00000097033.14_SH3GLB1	1.17	9.12	186.32	0	0
	ENSG00000097096.10_SYDE2	-1.11	1.91	59.03	0	0
	ENSG00000099139.14_PCSK5	-1.07	2.91	126.96	0	0
	ENSG00000099204.21_ABLIM1	-1.3	6.81	122.62	0	0
	ENSG00000099219.15_ERMP1	-0.49	5.66	98.36	0	0
	ENSG00000099256.19_PRTFDC1	-0.85	1.74	21.53	1e-05	0.00012
	ENSG00000099290.17_WASHC2A	0.86	5.45	142.8	0	0
	ENSG00000099622.14_CIRBP	-0.53	4.37	22.16	1e-05	0.0001
	ENSG00000099810.21_MTAP	-0.63	5.41	95.36	0	0
	ENSG00000099860.9_GADD45B	2.08	3.36	245.34	0	0
	ENSG00000099901.17_RANBP1	-0.65	3.05	53.5	0	0
	ENSG00000099940.12_SNAP29	0.36	4.42	32.34	0	0
	ENSG00000099968.18_BCL2L13	0.56	5.19	52.73	0	0
	ENSG00000099985.4_OSM	2.68	-0.34	133.86	0	0
	ENSG00000100014.20_SPECC1L	-0.37	4.55	23.05	1e-05	7e-05
	ENSG00000100023.20_PPIL2	-0.41	1.76	21.61	1e-05	0.00012
	ENSG00000100027.17_YPEL1	-0.75	2.44	71.93	0	0
	ENSG00000100028.12_SNRPD3	-0.83	5.16	148.82	0	0
	ENSG00000100055.21_CYTH4	1.15	4.75	68.78	0	0
	ENSG00000100084.14_HIRA	1.1	3.01	138.25	0	0
	ENSG00000100100.13_PIK3IP1	-0.81	4.29	33.43	0	0
	ENSG00000100105.18_PATZ1	-0.62	1.61	37.46	0	0
	ENSG00000100129.18_EIF3L	-1.77	7.05	364.81	0	0
	ENSG00000100216.6_TOMM22	-0.64	3.94	43.88	0	0
	ENSG00000100220.12_RTCB	1.12	4.64	80.42	0	0
	ENSG00000100226.16_GTPBP1	1.61	1.95	77.35	0	0
	ENSG00000100227.19_POLDIP3	0.72	3.37	19.7	3e-05	0.00024
	ENSG00000100266.19_PACSIN2	1.14	6.07	179.53	0	0
	ENSG00000100284.22_TOM1	1.55	-0.1	50.63	0	0
	ENSG00000100292.18_HMOX1	1.25	1.97	56.2	0	0
	ENSG00000100296.14_THOC5	0.47	3.34	17.94	6e-05	0.00048
	ENSG00000100297.16_MCM5	-0.59	1.05	23.32	1e-05	6e-05
	ENSG00000100298.16_APOBEC3H	1.06	-0.64	25.08	0	3e-05
	ENSG00000100316.16_RPL3	-1.73	6.53	181.65	0	0
	ENSG00000100330.16_MTMR3	0.79	5.89	58.43	0	0
	ENSG00000100336.18_APOL4	2.1	1.37	62.02	0	0
	ENSG00000100342.21_APOL1	2.5	3.58	212.16	0	0
	ENSG00000100347.15_SAMM50	-0.46	3.58	43.23	0	0
	ENSG00000100353.18_EIF3D	-0.59	5.49	24.47	0	4e-05
	ENSG00000100360.15_IFT27	-0.65	0.81	24.4	0	4e-05
	ENSG00000100365.16_NCF4	1.25	2.98	64.22	0	0
	ENSG00000100368.15_CSF2RB	1.52	8.44	113.22	0	0
	ENSG00000100372.15_SLC25A17	-0.77	3.17	117.09	0	0
	ENSG00000100385.14_IL2RB	-0.93	2.46	37.08	0	0
	ENSG00000100393.14_EP300	0.33	5.85	19.18	4e-05	0.0003
	ENSG00000100422.14_CERK	-1.04	4.63	169	0	0
	ENSG00000100426.7_ZBED4	-0.68	3.58	92.53	0	0
	ENSG00000100461.18_RBM23	0.46	5.6	26.47	0	2e-05
	ENSG00000100462.16_PRMT5	1.05	3.56	67.41	0	0
	ENSG00000100473.18_COCH	-1.55	2.3	133.98	0	0
	ENSG00000100478.16_AP4S1	-0.32	3.92	22.49	1e-05	8e-05
	ENSG00000100483.14_VCPKMT	-0.43	5.03	25.21	0	3e-05
	ENSG00000100503.26_NIN	0.32	9.43	20.59	2e-05	0.00017
	ENSG00000100522.10_GNPNAT1	-0.6	4.7	68.5	0	0
	ENSG00000100528.12_CNIH1	-0.56	5.85	75.01	0	0
	ENSG00000100554.12_ATP6V1D	0.33	6.35	27.21	0	1e-05
	ENSG00000100567.13_PSMA3	0.43	6.18	42.58	0	0
	ENSG00000100568.11_VTI1B	-0.26	6.82	18.85	4e-05	0.00034
	ENSG00000100578.18_KIAA0586	-0.43	6.26	62.54	0	0
	ENSG00000100583.5_SAMD15	1.27	-0.21	54.84	0	0
	ENSG00000100596.8_SPTLC2	2.12	8.97	299.47	0	0
	ENSG00000100603.14_SNW1	0.43	6.57	74.1	0	0
	ENSG00000100605.17_ITPK1	0.97	2.2	42.42	0	0
	ENSG00000100629.17_CEP128	-0.35	4.08	21.19	2e-05	0.00014
	ENSG00000100632.11_ERH	-0.3	4.81	19.43	3e-05	0.00027
	ENSG00000100644.17_HIF1A	1.18	9.25	138.08	0	0
	ENSG00000100647.8_SUSD6	0.74	3.37	44.17	0	0
	ENSG00000100650.16_SRSF5	-0.2	7.71	18.31	5e-05	0.00042
	ENSG00000100711.14_ZFYVE21	-0.37	2.7	18.05	6e-05	0.00046
	ENSG00000100722.20_ZC3H14	-0.5	5.84	102.64	0	0
	ENSG00000100764.14_PSMC1	0.44	5.68	54.81	0	0
	ENSG00000100784.12_RPS6KA5	-1.2	6.68	172.68	0	0
	ENSG00000100802.15_C14orf93	1.02	1.89	111.84	0	0
	ENSG00000100813.15_ACIN1	0.5	5.31	27.13	0	2e-05
	ENSG00000100814.18_CCNB1IP1	-0.8	3.72	70.04	0	0
	ENSG00000100823.12_APEX1	-0.64	3.31	32.2	0	0
	ENSG00000100852.14_ARHGAP5	-0.5	7.45	53.68	0	0
	ENSG00000100865.15_CINP	0.49	3.14	46.7	0	0
	ENSG00000100890.16_PRORP	-0.64	4.68	108.63	0	0
	ENSG00000100902.11_PSMA6	0.85	6.94	100.56	0	0
	ENSG00000100906.11_NFKBIA	0.74	6.39	64.52	0	0
	ENSG00000100911.16_PSME2	0.99	4.96	76.73	0	0
	ENSG00000100938.19_GMPR2	0.9	5.56	149.67	0	0
	ENSG00000100991.12_TRPC4AP	0.8	5.3	176.01	0	0
	ENSG00000101052.13_IFT52	-0.33	4.05	20.61	2e-05	0.00017
	ENSG00000101079.21_NDRG3	-0.64	4.34	85.76	0	0
	ENSG00000101084.19_RAB5IF	1.16	6.77	168.1	0	0
	ENSG00000101096.20_NFATC2	-1.07	5.23	134.44	0	0
	ENSG00000101109.12_STK4	0.26	9.36	30.84	0	0
	ENSG00000101126.18_ADNP	-0.64	6.95	134.22	0	0
	ENSG00000101138.12_CSTF1	-0.41	4.55	55.93	0	0
	ENSG00000101150.18_TPD52L2	1.08	5.93	253.18	0	0
	ENSG00000101160.15_CTSZ	0.92	5.83	72.46	0	0
	ENSG00000101181.18_MTG2	0.66	0.39	26.41	0	2e-05
	ENSG00000101190.13_TCFL5	-0.69	3.21	46.6	0	0
	ENSG00000101193.8_GID8	-0.51	4.22	59.75	0	0
	ENSG00000101224.18_CDC25B	-0.94	1.53	41.44	0	0
	ENSG00000101236.17_RNF24	1.47	6.27	147.64	0	0
	ENSG00000101266.19_CSNK2A1	-0.43	6.56	108.17	0	0
	ENSG00000101290.14_CDS2	0.7	7.08	67.9	0	0
	ENSG00000101307.16_SIRPB1	0.66	5.58	39.21	0	0
	ENSG00000101310.17_SEC23B	0.37	5.63	30.71	0	0
	ENSG00000101336.18_HCK	0.89	5.36	73.47	0	0
	ENSG00000101342.10_TLDC2	2.16	1.64	146.88	0	0
	ENSG00000101347.11_SAMHD1	1.27	8.98	171.08	0	0
	ENSG00000101363.13_MANBAL	0.88	1.36	60.58	0	0
	ENSG00000101367.9_MAPRE1	0.41	7.1	65.72	0	0
	ENSG00000101384.12_JAG1	0.67	2.32	26.26	0	2e-05
	ENSG00000101417.12_PXMP4	-0.75	1.89	71.78	0	0
	ENSG00000101421.4_CHMP4B	0.6	4.17	71.21	0	0
	ENSG00000101457.13_DNTTIP1	1.2	1.05	57.77	0	0
	ENSG00000101464.11_PIGU	-0.38	2.1	18.58	5e-05	0.00037
	ENSG00000101557.15_USP14	-0.44	5.53	36.92	0	0
	ENSG00000101574.15_METTL4	0.79	6.06	86.31	0	0
	ENSG00000101577.10_LPIN2	1.14	6.83	111.48	0	0
	ENSG00000101596.17_SMCHD1	1.43	12.45	163.97	0	0
	ENSG00000101605.14_MYOM1	1.11	2.2	74.92	0	0
	ENSG00000101608.13_MYL12A	1.44	10.09	325.84	0	0
	ENSG00000101624.11_CEP76	-0.6	3.39	51.27	0	0
	ENSG00000101654.18_RNMT	-0.43	5.76	54.11	0	0
	ENSG00000101695.9_RNF125	-0.97	5.68	178.29	0	0
	ENSG00000101752.13_MIB1	-0.31	7.72	24.73	0	4e-05
	ENSG00000101773.19_RBBP8	0.65	5.56	57.13	0	0
	ENSG00000101842.14_VSIG1	-1.56	2.13	155.68	0	0
	ENSG00000101844.18_ATG4A	0.3	4.44	19.96	3e-05	0.00022
	ENSG00000101846.9_STS	0.97	4.19	101.37	0	0
	ENSG00000101850.13_GPR143	-1.52	-1.84	21.23	2e-05	0.00014
	ENSG00000101868.13_POLA1	-0.4	4.79	26.77	0	2e-05
	ENSG00000101888.12_NXT2	0.63	6.08	47.63	0	0
	ENSG00000101898.6_MCTS2P	-0.52	1	19.01	4e-05	0.00032
	ENSG00000101901.12_ALG13	-0.52	5.72	50.93	0	0
	ENSG00000101916.12_TLR8	0.88	9.25	77.82	0	0
	ENSG00000101935.12_AMMECR1	-0.34	4.98	29.23	0	1e-05
	ENSG00000101966.13_XIAP	0.46	7.89	34.63	0	0
	ENSG00000102007.11_PLP2	0.91	3.43	42.02	0	0
	ENSG00000102010.15_BMX	0.91	3.47	23.68	1e-05	5e-05
	ENSG00000102024.19_PLS3	-1.11	1.48	46.83	0	0
	ENSG00000102032.13_RENBP	1.35	-1.62	18.97	4e-05	0.00032
	ENSG00000102034.18_ELF4	1.29	2.97	67.82	0	0
	ENSG00000102038.16_SMARCA1	-1.15	0.24	24.39	0	4e-05
	ENSG00000102053.13_ZC3H12B	-1.13	3.46	104.56	0	0
	ENSG00000102054.18_RBBP7	-0.49	6.1	58.77	0	0
	ENSG00000102057.10_KCND1	2.26	-1.52	68.76	0	0
	ENSG00000102081.16_FMR1	1.14	8.17	144.79	0	0
	ENSG00000102096.9_PIM2	0.8	4.92	54.08	0	0
	ENSG00000102218.6_RP2	1.26	8.84	156.1	0	0
	ENSG00000102221.14_JADE3	-0.54	2.33	23.79	1e-05	5e-05
	ENSG00000102245.9_CD40LG	-1.34	4.18	190.04	0	0
	ENSG00000102317.18_RBM3	-1.74	6.6	292.85	0	0
	ENSG00000102349.18_KLF8	-0.86	2.8	59.46	0	0
	ENSG00000102359.9_SRPX2	-2.13	-2.33	20.01	3e-05	0.00022
	ENSG00000102387.16_TAF7L	1.48	-1.54	21.87	1e-05	0.00011
	ENSG00000102390.11_PBDC1	0.49	2.91	35.79	0	0
	ENSG00000102393.14_GLA	0.6	4.38	42.75	0	0
	ENSG00000102401.20_ARMCX3	0.55	6	80.86	0	0
	ENSG00000102409.10_BEX4	-0.48	4.62	35.54	0	0
	ENSG00000102445.20_RUBCNL	-0.93	5.8	113.66	0	0
	ENSG00000102471.15_NDFIP2	-1.23	3.69	98.43	0	0
	ENSG00000102524.12_TNFSF13B	3.03	10.39	240.72	0	0
	ENSG00000102531.16_FNDC3A	0.96	7.68	142.5	0	0
	ENSG00000102543.14_CDADC1	0.68	3.85	110.02	0	0
	ENSG00000102554.14_KLF5	2.19	3.93	137.16	0	0
	ENSG00000102572.15_STK24	0.32	6.57	21.23	2e-05	0.00014
	ENSG00000102595.21_UGGT2	0.44	3.84	19.77	3e-05	0.00024
	ENSG00000102606.19_ARHGEF7	-0.38	3.6	24.1	0	5e-05
	ENSG00000102678.7_FGF9	-1	-0.04	35.79	0	0
	ENSG00000102699.6_PARP4	0.84	7.18	165.07	0	0
	ENSG00000102710.21_SUPT20H	0.36	6.65	27.96	0	1e-05
	ENSG00000102743.15_SLC25A15	-1.13	3.28	137.15	0	0
	ENSG00000102755.12_FLT1	-0.54	2.33	21.44	1e-05	0.00012
	ENSG00000102763.18_VWA8	-0.57	4.73	89.64	0	0
	ENSG00000102781.14_KATNAL1	-0.53	3.93	55.6	0	0
	ENSG00000102794.10_ACOD1	3.74	-0.86	133.81	0	0
	ENSG00000102796.12_DHRS12	1.31	2.32	79.87	0	0
	ENSG00000102897.10_LYRM1	1.69	5.94	370.44	0	0
	ENSG00000102898.12_NUTF2	-0.6	2.08	28.76	0	1e-05
	ENSG00000102910.14_LONP2	-0.58	6.52	133.79	0	0
	ENSG00000102921.8_N4BP1	1.66	7.97	247.67	0	0
	ENSG00000102931.8_ARL2BP	-0.56	5.48	89.88	0	0
	ENSG00000102934.10_PLLP	-0.77	1.32	49.95	0	0
	ENSG00000102974.16_CTCF	-0.33	5.16	27.08	0	2e-05
	ENSG00000103005.12_USB1	1.03	2.44	73.07	0	0
	ENSG00000103037.12_SETD6	-0.51	3.58	55.43	0	0
	ENSG00000103064.15_SLC7A6	-1.01	5.06	167.41	0	0
	ENSG00000103066.13_PLA2G15	1.26	-1	26.87	0	2e-05
	ENSG00000103121.9_CMC2	1.65	5.2	289.11	0	0
	ENSG00000103168.17_TAF1C	1.2	-0.22	40.76	0	0
	ENSG00000103194.16_USP10	0.81	7.41	33.04	0	0
	ENSG00000103313.13_MEFV	2.02	5.99	226.68	0	0
	ENSG00000103319.12_EEF2K	-1.22	2.3	113.9	0	0
	ENSG00000103351.13_CLUAP1	-0.58	3.75	40.8	0	0
	ENSG00000103355.14_PRSS33	-1.97	-2.23	18.96	4e-05	0.00032
	ENSG00000103356.18_EARS2	-0.61	2.31	44.67	0	0
	ENSG00000103365.15_GGA2	-0.48	5.17	20.28	2e-05	0.00019
	ENSG00000103479.17_RBL2	-0.69	8.75	197.09	0	0
	ENSG00000103489.12_XYLT1	-0.88	3.12	86.49	0	0
	ENSG00000103494.16_RPGRIP1L	-0.92	2.45	106.75	0	0
	ENSG00000103496.15_STX4	1.21	0.95	47.61	0	0
	ENSG00000103522.16_IL21R	-0.66	1.05	26.59	0	2e-05
	ENSG00000103528.17_SYT17	-0.96	-0.44	24.24	0	4e-05
	ENSG00000103540.17_CCP110	0.62	6.58	107.95	0	0
	ENSG00000103569.10_AQP9	1.94	10.41	221.96	0	0
	ENSG00000103591.13_AAGAB	0.41	5.45	70.19	0	0
	ENSG00000103642.12_LACTB	1.07	6.46	98.93	0	0
	ENSG00000103657.14_HERC1	-0.48	7.98	46.21	0	0
	ENSG00000103671.10_TRIP4	0.88	4.56	277.99	0	0
	ENSG00000103723.17_AP3B2	1.72	-0.49	54.57	0	0
	ENSG00000103966.11_EHD4	0.9	2.36	75.82	0	0
	ENSG00000103978.16_TMEM87A	0.41	6.09	103.94	0	0
	ENSG00000103994.18_ZNF106	0.31	8.6	23.78	1e-05	5e-05
	ENSG00000104043.15_ATP8B4	1.61	6.87	343.94	0	0
	ENSG00000104064.18_GABPB1	-0.26	5.97	17.89	6e-05	0.00049
	ENSG00000104093.14_DMXL2	0.69	9.12	63	0	0
	ENSG00000104112.9_SCG3	0.92	2.22	64.67	0	0
	ENSG00000104133.16_SPG11	0.84	8.52	235.92	0	0
	ENSG00000104154.7_SLC30A4	-0.77	4.03	88.84	0	0
	ENSG00000104177.19_MYEF2	-0.88	3.72	71.56	0	0
	ENSG00000104219.13_ZDHHC2	-0.34	7.77	18.83	4e-05	0.00034
	ENSG00000104231.11_ZFAND1	-0.53	5.96	57.7	0	0
	ENSG00000104290.11_FZD3	-0.91	3.73	90.65	0	0
	ENSG00000104312.8_RIPK2	1.33	5.69	154.02	0	0
	ENSG00000104320.14_NBN	2.05	9.65	288.59	0	0
	ENSG00000104324.16_CPQ	0.39	5.89	17.96	6e-05	0.00048
	ENSG00000104325.7_DECR1	0.92	7.09	252.74	0	0
	ENSG00000104327.7_CALB1	0.85	4.32	43.87	0	0
	ENSG00000104331.9_BPNT2	-0.36	6.66	43.72	0	0
	ENSG00000104343.21_UBE2W	0.74	8.65	62.45	0	0
	ENSG00000104375.17_STK3	1.66	5.58	161.25	0	0
	ENSG00000104408.11_EIF3E	-0.91	9.02	171.43	0	0
	ENSG00000104412.8_EMC2	0.56	6	64.86	0	0
	ENSG00000104419.17_NDRG1	0.75	3.81	79.72	0	0
	ENSG00000104432.14_IL7	-0.89	2.2	58.11	0	0
	ENSG00000104442.10_ARMC1	-0.44	5.91	41.09	0	0
	ENSG00000104447.13_TRPS1	-0.61	5.68	99.01	0	0
	ENSG00000104490.18_NCALD	-1	3.44	89.81	0	0
	ENSG00000104497.15_SNX16	0.66	5.78	48.97	0	0
	ENSG00000104613.12_INTS10	-0.32	5.58	36.97	0	0
	ENSG00000104626.15_ERI1	1.25	6.47	120.28	0	0
	ENSG00000104635.15_SLC39A14	-0.7	2.14	52.45	0	0
	ENSG00000104643.10_MTMR9	-0.28	5.97	33.49	0	0
	ENSG00000104660.19_LEPROTL1	-0.26	7.63	18.87	4e-05	0.00034
	ENSG00000104691.16_UBXN8	-0.39	2.86	21.22	2e-05	0.00014
	ENSG00000104714.14_ERICH1	0.41	3.83	22.7	1e-05	8e-05
	ENSG00000104728.16_ARHGEF10	-1.49	1.61	19.16	4e-05	0.0003
	ENSG00000104763.20_ASAH1	0.88	9.65	82.58	0	0
	ENSG00000104805.16_NUCB1	1.08	0.94	29.61	0	1e-05
	ENSG00000104856.14_RELB	1.16	0.35	33.14	0	0
	ENSG00000104918.8_RETN	2.1	-1.79	34.6	0	0
	ENSG00000104972.16_LILRB1	1.63	3.74	254.12	0	0
	ENSG00000105136.22_ZNF419	-0.67	3.74	84.92	0	0
	ENSG00000105176.18_URI1	-0.57	6.24	72.52	0	0
	ENSG00000105197.11_TIMM50	-0.68	0.43	24.94	0	3e-05
	ENSG00000105202.9_FBL	-1.15	2.16	35.14	0	0
	ENSG00000105287.13_PRKD2	1.27	0.62	42.76	0	0
	ENSG00000105329.11_TGFB1	0.93	-0.25	21.52	1e-05	0.00012
	ENSG00000105339.11_DENND3	0.98	5.32	65.33	0	0
	ENSG00000105355.9_PLIN3	1.32	3.16	131.74	0	0
	ENSG00000105366.15_SIGLEC8	-2.35	-0.04	27.38	0	1e-05
	ENSG00000105372.8_RPS19	-0.92	4.08	25.77	0	2e-05
	ENSG00000105373.19_NOP53	-1.2	2.18	50.41	0	0
	ENSG00000105383.15_CD33	0.6	3.71	35.36	0	0
	ENSG00000105393.16_BABAM1	-0.58	2.31	21.15	2e-05	0.00014
	ENSG00000105402.8_NAPA	1.65	1.8	83.57	0	0
	ENSG00000105483.18_CARD8	0.88	8.67	101.78	0	0
	ENSG00000105492.16_SIGLEC6	-1.26	1.82	54.59	0	0
	ENSG00000105497.8_ZNF175	-0.35	4.67	34.92	0	0
	ENSG00000105499.14_PLA2G4C	1.32	-0.15	28.1	0	1e-05
	ENSG00000105507.3_CABP5	-1.07	0.16	25.75	0	3e-05
	ENSG00000105516.11_DBP	-0.99	0.44	35.25	0	0
	ENSG00000105609.17_LILRB5	2.12	-1.44	33.52	0	0
	ENSG00000105612.9_DNASE2	0.88	2.63	40.78	0	0
	ENSG00000105639.20_JAK3	1.15	3.29	50.91	0	0
	ENSG00000105640.13_RPL18A	-1.28	3.27	73.57	0	0
	ENSG00000105708.9_ZNF14	-0.51	5.91	66.05	0	0
	ENSG00000105711.14_SCN1B	2.59	-0.93	108.57	0	0
	ENSG00000105750.15_ZNF85	-0.67	4.09	50.27	0	0
	ENSG00000105767.3_CADM4	1.73	-1.52	37.13	0	0
	ENSG00000105778.20_AVL9	0.3	7.15	47.25	0	0
	ENSG00000105784.16_RUNDC3B	-0.55	1.87	20.71	2e-05	0.00017
	ENSG00000105810.10_CDK6	-0.69	6.75	107.44	0	0
	ENSG00000105819.14_PMPCB	-0.38	6.52	65.19	0	0
	ENSG00000105835.13_NAMPT	1.66	13.82	129.29	0	0
	ENSG00000105849.6_POLR1F	-0.35	5.37	20.84	2e-05	0.00016
	ENSG00000105851.11_PIK3CG	0.43	8	55.98	0	0
	ENSG00000105856.14_HBP1	0.36	8.72	26.03	0	2e-05
	ENSG00000105865.11_DUS4L	-0.46	2.8	29.32	0	1e-05
	ENSG00000105866.15_SP4	-0.45	6.86	47.79	0	0
	ENSG00000105887.11_MTPN	0.46	9.95	24.83	0	4e-05
	ENSG00000105889.16_STEAP1B	-1.25	0.5	61.9	0	0
	ENSG00000105928.16_GSDME	-0.67	0.96	20.99	2e-05	0.00015
	ENSG00000105939.14_ZC3HAV1	1.46	8.31	177.31	0	0
	ENSG00000105948.13_TTC26	2.22	4.17	84.07	0	0
	ENSG00000105967.16_TFEC	3.85	10.39	392.03	0	0
	ENSG00000105968.19_H2AZ2	-0.93	6.63	317.64	0	0
	ENSG00000105974.13_CAV1	-1.31	0.86	52.85	0	0
	ENSG00000105976.16_MET	-1.16	-0.07	21.75	1e-05	0.00011
	ENSG00000105983.23_LMBR1	0.51	6.62	58.85	0	0
	ENSG00000105993.15_DNAJB6	0.25	6.54	18.56	5e-05	0.00038
	ENSG00000106003.14_LFNG	-0.55	1.98	21.39	1e-05	0.00013
	ENSG00000106028.11_SSBP1	-0.28	5.65	22.81	1e-05	7e-05
	ENSG00000106034.18_CPED1	0.85	4.49	45.12	0	0
	ENSG00000106049.9_HIBADH	-0.51	3.86	68.93	0	0
	ENSG00000106078.19_COBL	1.25	-0.46	31.44	0	0
	ENSG00000106080.11_FKBP14	-0.57	2.81	66.48	0	0
	ENSG00000106100.11_NOD1	1.13	2	102.58	0	0
	ENSG00000106245.11_BUD31	0.9	4.89	178.47	0	0
	ENSG00000106258.15_CYP3A5	-0.51	4.34	53.96	0	0
	ENSG00000106261.17_ZKSCAN1	-0.2	6.26	25.21	0	3e-05
	ENSG00000106263.19_EIF3B	-0.48	4.17	19.57	3e-05	0.00026
	ENSG00000106346.12_USP42	0.59	4	59.34	0	0
	ENSG00000106355.10_LSM5	-0.6	4.66	49.6	0	0
	ENSG00000106392.11_C1GALT1	1.49	9.04	169.89	0	0
	ENSG00000106415.13_GLCCI1	-1.14	5.62	201.99	0	0
	ENSG00000106443.17_PHF14	-0.77	6.27	109.46	0	0
	ENSG00000106460.19_TMEM106B	-0.4	7.37	21.52	1e-05	0.00012
	ENSG00000106477.20_CEP41	-0.73	2.84	68.8	0	0
	ENSG00000106546.14_AHR	-0.41	7.31	20.68	2e-05	0.00017
	ENSG00000106554.13_CHCHD3	-0.29	4.17	23.73	1e-05	5e-05
	ENSG00000106560.11_GIMAP2	1.23	8.23	153.54	0	0
	ENSG00000106591.4_MRPL32	-0.34	5.03	21.82	1e-05	0.00011
	ENSG00000106605.11_BLVRA	1.65	4.81	186.24	0	0
	ENSG00000106609.16_TMEM248	-0.35	6.12	55.17	0	0
	ENSG00000106610.16_STAG3L4	-0.49	3.01	35.59	0	0
	ENSG00000106615.10_RHEB	0.62	5.82	70.97	0	0
	ENSG00000106617.15_PRKAG2	1.48	5.86	363.78	0	0
	ENSG00000106692.15_FKTN	-0.75	5.29	100.99	0	0
	ENSG00000106714.18_CNTNAP3	-2.06	5.08	61.65	0	0
	ENSG00000106723.17_SPIN1	-0.31	5.14	36.28	0	0
	ENSG00000106733.21_NMRK1	0.51	5.25	32.74	0	0
	ENSG00000106771.13_TMEM245	-0.67	6.44	118.53	0	0
	ENSG00000106772.19_PRUNE2	1.23	3.28	61.8	0	0
	ENSG00000106785.15_TRIM14	1.44	4.1	202.34	0	0
	ENSG00000106789.13_CORO2A	0.93	2.24	69.77	0	0
	ENSG00000106799.13_TGFBR1	0.48	8.95	40.91	0	0
	ENSG00000106804.9_C5	1.57	4.99	162.35	0	0
	ENSG00000106829.20_TLE4	1.19	6.67	185.63	0	0
	ENSG00000106868.17_SUSD1	0.56	4.96	51.37	0	0
	ENSG00000106952.8_TNFSF8	0.49	6.27	45.34	0	0
	ENSG00000107014.9_RLN2	-1.27	-0.22	38.7	0	0
	ENSG00000107018.8_RLN1	-1.21	-0.01	56.11	0	0
	ENSG00000107020.10_PLGRKT	0.49	4.2	31.76	0	0
	ENSG00000107036.12_RIC1	0.51	7.28	103.86	0	0
	ENSG00000107077.19_KDM4C	-0.25	6.02	25.29	0	3e-05
	ENSG00000107099.18_DOCK8	0.96	9.14	178.49	0	0
	ENSG00000107164.16_FUBP3	-0.28	4.84	20.42	2e-05	0.00018
	ENSG00000107175.12_CREB3	0.53	1.73	32.31	0	0
	ENSG00000107201.11_DDX58	3.14	10.68	301.22	0	0
	ENSG00000107242.20_PIP5K1B	-0.65	3.96	36.76	0	0
	ENSG00000107290.14_SETX	0.49	10.46	54.85	0	0
	ENSG00000107341.5_UBE2R2	0.62	5.97	76.07	0	0
	ENSG00000107362.14_ABHD17B	-0.31	5.62	27.48	0	1e-05
	ENSG00000107372.13_ZFAND5	0.77	8.65	112.23	0	0
	ENSG00000107443.16_CCNJ	0.39	4.74	36.86	0	0
	ENSG00000107485.18_GATA3	-1.03	1.54	78.84	0	0
	ENSG00000107551.21_RASSF4	0.79	3.46	59.51	0	0
	ENSG00000107560.12_RAB11FIP2	-0.24	6.46	20.66	2e-05	0.00017
	ENSG00000107566.14_ERLIN1	1.09	4.99	102.09	0	0
	ENSG00000107581.13_EIF3A	-0.34	7.45	58.43	0	0
	ENSG00000107593.17_PKD2L1	4.55	-0.69	163.21	0	0
	ENSG00000107625.14_DDX50	-0.3	5.7	20.82	2e-05	0.00016
	ENSG00000107643.17_MAPK8	-0.47	5.95	93	0	0
	ENSG00000107669.19_ATE1	-0.37	5.85	53.53	0	0
	ENSG00000107672.15_NSMCE4A	-0.51	4.59	48.53	0	0
	ENSG00000107679.15_PLEKHA1	-1.13	6.25	169.83	0	0
	ENSG00000107736.22_CDH23	2.35	2.3	152.4	0	0
	ENSG00000107738.20_VSIR	0.85	4.52	46.46	0	0
	ENSG00000107745.20_MICU1	0.69	4.34	109.28	0	0
	ENSG00000107771.17_CCSER2	-0.6	7.19	81.36	0	0
	ENSG00000107779.14_BMPR1A	-0.56	3.49	37.68	0	0
	ENSG00000107833.10_NPM3	-1.42	-1.58	25.1	0	3e-05
	ENSG00000107854.6_TNKS2	0.58	8.03	99.81	0	0
	ENSG00000107864.15_CPEB3	1.71	5.09	287.62	0	0
	ENSG00000107929.16_LARP4B	0.45	5.5	60.1	0	0
	ENSG00000107951.15_MTPAP	-0.42	4.87	41.95	0	0
	ENSG00000107960.11_STN1	-0.55	4	30.26	0	1e-05
	ENSG00000107968.10_MAP3K8	0.66	5.92	107.7	0	0
	ENSG00000108061.13_SHOC2	0.55	9.19	54.22	0	0
	ENSG00000108064.11_TFAM	-0.42	6.91	38.44	0	0
	ENSG00000108091.11_CCDC6	-0.39	5.43	33.37	0	0
	ENSG00000108100.18_CCNY	-0.87	6.67	166.61	0	0
	ENSG00000108106.14_UBE2S	1.22	-0.43	43.46	0	0
	ENSG00000108107.15_RPL28	0.72	1.97	21.91	1e-05	0.0001
	ENSG00000108179.14_PPIF	1.01	3.27	58.26	0	0
	ENSG00000108219.15_TSPAN14	0.44	4.02	23.03	1e-05	7e-05
	ENSG00000108298.12_RPL19	-1.24	6.57	158.48	0	0
	ENSG00000108306.13_FBXL20	-0.37	4.89	28.88	0	1e-05
	ENSG00000108349.17_CASC3	0.42	5.55	23.53	1e-05	6e-05
	ENSG00000108375.13_RNF43	-0.96	0.22	22.64	1e-05	8e-05
	ENSG00000108387.16_SEPTIN4	4.61	1.77	379.22	0	0
	ENSG00000108389.10_MTMR4	0.5	5.8	70.35	0	0
	ENSG00000108395.14_TRIM37	-0.29	5.03	22.18	1e-05	9e-05
	ENSG00000108406.10_DHX40	-0.34	6.86	29.06	0	1e-05
	ENSG00000108424.11_KPNB1	2.14	8.81	410.42	0	0
	ENSG00000108443.14_RPS6KB1	-0.27	6.35	27.14	0	2e-05
	ENSG00000108468.15_CBX1	-0.53	5.37	74.99	0	0
	ENSG00000108474.17_PIGL	-0.92	2.23	95.92	0	0
	ENSG00000108506.13_INTS2	-0.46	4.95	70.41	0	0
	ENSG00000108510.10_MED13	0.4	9.07	44.67	0	0
	ENSG00000108561.8_C1QBP	-0.67	4.73	53.12	0	0
	ENSG00000108578.15_BLMH	-0.73	4.02	79.4	0	0
	ENSG00000108587.16_GOSR1	0.35	5.24	48.97	0	0
	ENSG00000108599.15_AKAP10	0.66	6.57	154.12	0	0
	ENSG00000108641.20_B9D1	-1.3	0.09	30.65	0	0
	ENSG00000108666.10_C17orf75	-0.47	3.46	36.14	0	0
	ENSG00000108669.17_CYTH1	0.42	6.28	51.89	0	0
	ENSG00000108679.13_LGALS3BP	3.59	-0.11	179.68	0	0
	ENSG00000108688.11_CCL7	4.97	-0.93	157.59	0	0
	ENSG00000108691.10_CCL2	6.39	4.74	310.31	0	0
	ENSG00000108700.5_CCL8	6.7	4.01	303.37	0	0
	ENSG00000108771.13_DHX58	3.66	3.43	478.28	0	0
	ENSG00000108774.15_RAB5C	0.87	2.36	40.6	0	0
	ENSG00000108788.12_MLX	0.7	4.05	36	0	0
	ENSG00000108826.16_MRPL27	-0.35	2.88	18.24	5e-05	0.00043
	ENSG00000108828.16_VAT1	1.31	1.12	65.17	0	0
	ENSG00000108848.16_LUC7L3	-0.39	7.75	48.76	0	0
	ENSG00000108854.16_SMURF2	-0.42	5.8	72.42	0	0
	ENSG00000108861.9_DUSP3	1.38	5.21	263.91	0	0
	ENSG00000108932.13_SLC16A6	1.1	5.32	102.35	0	0
	ENSG00000108950.12_FAM20A	0.51	4.09	30.23	0	1e-05
	ENSG00000108953.17_YWHAE	0.49	4.53	50.23	0	0
	ENSG00000108984.15_MAP2K6	2.02	7.82	348.96	0	0
	ENSG00000109016.18_DHRS7B	0.44	2.2	24.47	0	4e-05
	ENSG00000109046.15_WSB1	1.73	9.14	351.05	0	0
	ENSG00000109084.14_TMEM97	-0.86	1.85	54.69	0	0
	ENSG00000109163.7_GNRHR	-0.74	2.62	36.47	0	0
	ENSG00000109184.15_DCUN1D4	-0.44	5.61	49.54	0	0
	ENSG00000109189.13_USP46	-0.51	3.79	40.83	0	0
	ENSG00000109220.11_CHIC2	0.52	4.56	45.58	0	0
	ENSG00000109270.13_LAMTOR3	0.59	7.36	51.85	0	0
	ENSG00000109320.13_NFKB1	0.44	5.49	34.28	0	0
	ENSG00000109321.11_AREG	2.01	0.11	35.14	0	0
	ENSG00000109323.11_MANBA	0.47	6.68	50.21	0	0
	ENSG00000109332.20_UBE2D3	0.6	10.29	44.64	0	0
	ENSG00000109381.21_ELF2	0.49	7.81	52.74	0	0
	ENSG00000109436.8_TBC1D9	-0.99	5.22	109.32	0	0
	ENSG00000109452.13_INPP4B	-1.49	6.83	240.09	0	0
	ENSG00000109466.14_KLHL2	0.57	6.76	34.98	0	0
	ENSG00000109475.17_RPL34	-1.08	7.76	96.24	0	0
	ENSG00000109511.12_ANXA10	2.65	-1.31	53.91	0	0
	ENSG00000109610.6_SOD3	2.18	-2.5	32.19	0	2e-05
	ENSG00000109654.16_TRIM2	-1.2	2.19	125.12	0	0
	ENSG00000109680.11_TBC1D19	-0.84	2.85	106.31	0	0
	ENSG00000109684.16_CLNK	-1.19	0.1	49.23	0	0
	ENSG00000109685.19_NSD2	-0.34	4.2	20.28	2e-05	0.00019
	ENSG00000109686.19_SH3D19	-1.44	1.26	113.69	0	0
	ENSG00000109743.11_BST1	1.5	6.21	186.8	0	0
	ENSG00000109762.17_SNX25	-1.03	3.98	91.93	0	0
	ENSG00000109771.16_LRP2BP	-1.02	2.34	70.36	0	0
	ENSG00000109775.11_UFSP2	-0.59	4.4	86.66	0	0
	ENSG00000109787.13_KLF3	-0.36	8.65	25.54	0	3e-05
	ENSG00000109854.14_HTATIP2	1.37	5.54	226.85	0	0
	ENSG00000109911.19_ELP4	-0.73	6.27	100.08	0	0
	ENSG00000109919.10_MTCH2	-0.32	4.9	27.97	0	1e-05
	ENSG00000109920.13_FNBP4	-0.57	5.8	130.81	0	0
	ENSG00000109944.11_JHY	-0.45	1.39	22.31	1e-05	9e-05
	ENSG00000110031.13_LPXN	-0.45	5.87	68.53	0	0
	ENSG00000110042.8_DTX4	-0.86	3.11	51	0	0
	ENSG00000110057.8_UNC93B1	1.85	0.35	71.96	0	0
	ENSG00000110063.10_DCPS	0.49	2.3	20.01	3e-05	0.00022
	ENSG00000110066.15_KMT5B	-0.3	6.94	49.39	0	0
	ENSG00000110077.15_MS4A6A	1.08	7.71	100.83	0	0
	ENSG00000110079.19_MS4A4A	3.47	5.18	376.79	0	0
	ENSG00000110080.20_ST3GAL4	1.94	1.46	119.48	0	0
	ENSG00000110318.15_CEP126	-1.11	2.34	79.3	0	0
	ENSG00000110330.10_BIRC2	0.51	9.11	27.61	0	1e-05
	ENSG00000110344.10_UBE4A	0.26	7.09	43.11	0	0
	ENSG00000110367.14_DDX6	-0.32	9.35	44.49	0	0
	ENSG00000110429.14_FBXO3	-0.27	6.93	33.7	0	0
	ENSG00000110436.13_SLC1A2	1.4	0.54	34.12	0	0
	ENSG00000110446.12_SLC15A3	0.86	2.54	56.99	0	0
	ENSG00000110448.11_CD5	-1.01	0.15	24.87	0	3e-05
	ENSG00000110492.17_MDK	3.15	-1.99	87.64	0	0
	ENSG00000110497.15_AMBRA1	1.25	2.22	104.21	0	0
	ENSG00000110619.18_CARS1	0.61	3.63	37.06	0	0
	ENSG00000110660.15_SLC35F2	-0.63	2.14	25.61	0	3e-05
	ENSG00000110665.12_C11orf21	0.46	4.52	48.94	0	0
	ENSG00000110700.7_RPS13	-1.15	8.35	270.34	0	0
	ENSG00000110717.13_NDUFS8	0.92	-0.57	22.95	1e-05	7e-05
	ENSG00000110756.18_HPS5	0.49	6.04	81.09	0	0
	ENSG00000110777.12_POU2AF1	-0.91	1.23	41	0	0
	ENSG00000110848.8_CD69	1.02	6.35	48.69	0	0
	ENSG00000110852.5_CLEC2B	2.03	8.9	230.41	0	0
	ENSG00000110911.17_SLC11A2	-0.35	4.56	43.32	0	0
	ENSG00000110917.8_MLEC	-0.49	5.14	33.67	0	0
	ENSG00000110931.19_CAMKK2	0.65	5.16	52.27	0	0
	ENSG00000110934.13_BIN2	0.71	7.42	105.27	0	0
	ENSG00000110944.9_IL23A	-2.1	-0.19	110.17	0	0
	ENSG00000110987.9_BCL7A	-1.05	0.87	34.76	0	0
	ENSG00000111052.8_LIN7A	0.8	7.01	30.79	0	0
	ENSG00000111058.8_ACSS3	0.96	4.98	29.5	0	1e-05
	ENSG00000111181.13_SLC6A12	1.64	-0.47	52.16	0	0
	ENSG00000111196.10_MAGOHB	-0.46	4.16	37.95	0	0
	ENSG00000111224.14_PARP11	1.97	6.15	287.85	0	0
	ENSG00000111229.16_ARPC3	0.35	8.59	28.88	0	1e-05
	ENSG00000111237.19_VPS29	0.46	6.99	37.08	0	0
	ENSG00000111252.11_SH2B3	0.43	5.37	44.9	0	0
	ENSG00000111261.14_MANSC1	1.28	4.8	82.66	0	0
	ENSG00000111269.3_CREBL2	-0.72	6.82	114.17	0	0
	ENSG00000111300.10_NAA25	-0.28	5.83	21.91	1e-05	0.0001
	ENSG00000111321.11_LTBR	1.19	1.66	91.53	0	0
	ENSG00000111331.14_OAS3	4.13	8.31	288.64	0	0
	ENSG00000111335.14_OAS2	3.33	9.21	362.94	0	0
	ENSG00000111358.14_GTF2H3	-0.58	4.85	68.55	0	0
	ENSG00000111371.16_SLC38A1	-1.14	8.83	209.57	0	0
	ENSG00000111405.9_ENDOU	0.88	1.43	46.13	0	0
	ENSG00000111412.6_SPRING1	-0.73	4.96	176.36	0	0
	ENSG00000111424.12_VDR	0.84	2.04	49.7	0	0
	ENSG00000111445.14_RFC5	-0.28	3.22	21.43	1e-05	0.00013
	ENSG00000111450.14_STX2	-0.51	2.99	45.47	0	0
	ENSG00000111452.13_ADGRD1	-1.07	-0.16	27.9	0	1e-05
	ENSG00000111481.10_COPZ1	-0.34	5.15	23.28	1e-05	6e-05
	ENSG00000111530.13_CAND1	-0.48	8.05	69.16	0	0
	ENSG00000111581.10_NUP107	-0.49	5.87	84.67	0	0
	ENSG00000111596.14_CNOT2	-0.18	7.22	20.17	2e-05	0.0002
	ENSG00000111605.18_CPSF6	-0.86	7.43	115.25	0	0
	ENSG00000111615.14_KRR1	-0.46	7.37	60.61	0	0
	ENSG00000111644.8_ACRBP	0.88	-0.42	18.85	4e-05	0.00034
	ENSG00000111678.11_C12orf57	-0.86	-0.38	20.8	2e-05	0.00016
	ENSG00000111679.17_PTPN6	1.19	2.31	29.7	0	1e-05
	ENSG00000111684.11_LPCAT3	0.62	2.21	19.98	3e-05	0.00022
	ENSG00000111716.14_LDHB	-1.37	8.09	181.19	0	0
	ENSG00000111725.11_PRKAB1	0.42	3.29	27.35	0	1e-05
	ENSG00000111727.12_HCFC2	-0.27	6.01	18.19	6e-05	0.00044
	ENSG00000111728.11_ST8SIA1	-1.45	3.06	124.78	0	0
	ENSG00000111729.15_CLEC4A	0.94	6.7	64.74	0	0
	ENSG00000111732.12_AICDA	-1.32	0	29.78	0	1e-05
	ENSG00000111737.12_RAB35	0.65	2.64	53.25	0	0
	ENSG00000111752.11_PHC1	-0.36	3.02	23.83	1e-05	5e-05
	ENSG00000111785.21_RIC8B	-0.27	3.98	19.4	3e-05	0.00027
	ENSG00000111790.14_FGFR1OP2	0.55	8.42	51.77	0	0
	ENSG00000111796.4_KLRB1	-1.67	5.92	135.3	0	0
	ENSG00000111801.16_BTN3A3	0.9	6.62	153.97	0	0
	ENSG00000111802.14_TDP2	1.02	7.75	98.56	0	0
	ENSG00000111837.12_MAK	1.53	4.62	96.28	0	0
	ENSG00000111846.20_GCNT2	1.05	5.11	106.64	0	0
	ENSG00000111850.11_SMIM8	-0.68	4	92.6	0	0
	ENSG00000111859.17_NEDD9	0.37	6.52	18.19	6e-05	0.00044
	ENSG00000111860.14_CEP85L	-1.08	7.22	204.21	0	0
	ENSG00000111863.13_ADTRP	-1.06	2.26	32.98	0	0
	ENSG00000111875.8_ASF1A	-0.44	6.48	38.62	0	0
	ENSG00000111879.20_FAM184A	-1.35	2.35	106.34	0	0
	ENSG00000111880.16_RNGTT	-0.57	6.43	63.71	0	0
	ENSG00000111885.7_MAN1A1	0.52	8.28	26.84	0	2e-05
	ENSG00000111886.11_GABRR2	1.02	1.09	44.51	0	0
	ENSG00000111897.7_SERINC1	0.55	9.82	50.46	0	0
	ENSG00000111906.18_HDDC2	-0.72	4.06	63.86	0	0
	ENSG00000111907.21_TPD52L1	-0.99	0.55	32.62	0	0
	ENSG00000111911.7_HINT3	1.67	7.1	216.65	0	0
	ENSG00000111912.20_NCOA7	3.62	9.17	483.25	0	0
	ENSG00000111913.20_RIPOR2	0.82	9.6	103.08	0	0
	ENSG00000111961.19_SASH1	0.74	2.12	18.55	5e-05	0.00038
	ENSG00000111962.8_UST	-0.47	2.06	26.9	0	2e-05
	ENSG00000112031.16_MTRF1L	0.53	5.4	106.2	0	0
	ENSG00000112053.14_SLC26A8	2.48	3.44	161.8	0	0
	ENSG00000112062.11_MAPK14	1.35	8.59	150.17	0	0
	ENSG00000112077.18_RHAG	0.63	3.16	18.99	4e-05	0.00032
	ENSG00000112078.14_KCTD20	-0.47	7.75	55.73	0	0
	ENSG00000112096.19_SOD2	0.59	11.96	20.23	2e-05	0.0002
	ENSG00000112137.19_PHACTR1	1.1	3.79	82.79	0	0
	ENSG00000112144.16_CILK1	-0.53	4.93	67.57	0	0
	ENSG00000112159.12_MDN1	-0.56	5.56	50.19	0	0
	ENSG00000112182.16_BACH2	-1.57	5.1	169.98	0	0
	ENSG00000112195.9_TREML2	0.99	4.32	79.42	0	0
	ENSG00000112200.17_ZNF451	-0.27	8.23	19.24	4e-05	0.00029
	ENSG00000112208.11_BAG2	-0.81	4.34	100.95	0	0
	ENSG00000112232.10_KHDRBS2	-1.05	0.29	44.34	0	0
	ENSG00000112234.9_FBXL4	-0.41	6.65	43.96	0	0
	ENSG00000112237.13_CCNC	-0.63	6.5	68.95	0	0
	ENSG00000112242.16_E2F3	0.7	5.36	64.2	0	0
	ENSG00000112245.13_PTP4A1	2.35	8.55	355.79	0	0
	ENSG00000112249.14_ASCC3	-0.26	7.49	20.14	2e-05	0.0002
	ENSG00000112282.18_MED23	-0.16	6.86	21.01	2e-05	0.00015
	ENSG00000112294.14_ALDH5A1	-0.96	4.57	45.66	0	0
	ENSG00000112297.18_CRYBG1	0.49	7.9	113.96	0	0
	ENSG00000112299.8_VNN1	1.19	6.53	23.61	1e-05	5e-05
	ENSG00000112304.11_ACOT13	0.4	5.7	45.46	0	0
	ENSG00000112306.8_RPS12	-0.73	8.49	57.85	0	0
	ENSG00000112308.13_C6orf62	0.46	8.79	40.6	0	0
	ENSG00000112320.12_SOBP	1.29	0.49	45.37	0	0
	ENSG00000112333.12_NR2E1	2.74	-1.8	54.49	0	0
	ENSG00000112339.15_HBS1L	-0.29	6.56	36.89	0	0
	ENSG00000112343.11_TRIM38	2.26	8.6	707.72	0	0
	ENSG00000112365.5_ZBTB24	-0.45	5.57	55.96	0	0
	ENSG00000112367.12_FIG4	1.07	7.5	149.96	0	0
	ENSG00000112394.18_SLC16A10	-1.98	3.23	210.42	0	0
	ENSG00000112406.5_HECA	0.34	8.93	20.27	2e-05	0.0002
	ENSG00000112419.15_PHACTR2	1.92	7.71	264.84	0	0
	ENSG00000112425.16_EPM2A	-0.68	3.36	95.55	0	0
	ENSG00000112486.18_CCR6	-1.05	4.44	34.03	0	0
	ENSG00000112511.18_PHF1	0.6	1.68	33.7	0	0
	ENSG00000112531.17_QKI	0.81	9.37	69.02	0	0
	ENSG00000112576.13_CCND3	0.93	4.62	63.98	0	0
	ENSG00000112685.14_EXOC2	-0.27	5.57	21.51	1e-05	0.00012
	ENSG00000112695.13_COX7A2	0.42	5.65	33.53	0	0
	ENSG00000112697.17_TMEM30A	0.64	9.55	62.05	0	0
	ENSG00000112763.17_BTN2A1	1.34	5.2	201.56	0	0
	ENSG00000112773.16_TENT5A	2.29	8.44	382.53	0	0
	ENSG00000112796.10_ENPP5	-0.63	2.99	18.42	5e-05	0.0004
	ENSG00000112818.11_MEP1A	2.05	-2.31	26.89	0	2e-05
	ENSG00000112851.15_ERBIN	0.6	10.13	81.01	0	0
	ENSG00000112855.17_HARS2	0.32	4.17	19.27	4e-05	0.00029
	ENSG00000112992.18_NNT	-0.44	6.23	85.64	0	0
	ENSG00000112996.11_MRPS30	-0.34	6.31	27.93	0	1e-05
	ENSG00000113013.16_HSPA9	-0.28	6.97	24.93	0	3e-05
	ENSG00000113048.18_MRPS27	-0.86	4.98	197.34	0	0
	ENSG00000113070.8_HBEGF	1.07	-0.18	37.14	0	0
	ENSG00000113088.6_GZMK	-1.4	5.12	91.78	0	0
	ENSG00000113161.17_HMGCR	0.43	7.36	44.71	0	0
	ENSG00000113163.19_CERT1	0.28	7.95	20.3	2e-05	0.00019
	ENSG00000113263.13_ITK	-0.93	7.46	91.26	0	0
	ENSG00000113269.14_RNF130	0.36	7.19	17.96	6e-05	0.00048
	ENSG00000113273.17_ARSB	0.9	4.64	134.02	0	0
	ENSG00000113282.14_CLINT1	-0.5	7.04	108.76	0	0
	ENSG00000113300.13_CNOT6	-0.46	6.34	50.53	0	0
	ENSG00000113303.12_BTNL8	1.35	3.22	33.4	0	0
	ENSG00000113312.12_TTC1	0.3	5.95	56.63	0	0
	ENSG00000113318.11_MSH3	-0.43	4.87	41.26	0	0
	ENSG00000113319.13_RASGRF2	-0.98	4.13	135.03	0	0
	ENSG00000113328.19_CCNG1	-0.57	7.67	72.29	0	0
	ENSG00000113368.12_LMNB1	2.72	8.3	370.88	0	0
	ENSG00000113369.9_ARRDC3	1.33	10.45	133.99	0	0
	ENSG00000113384.14_GOLPH3	0.29	7.01	25.71	0	3e-05
	ENSG00000113448.20_PDE4D	-0.82	6.41	92.43	0	0
	ENSG00000113456.19_RAD1	-0.65	4.56	78.36	0	0
	ENSG00000113494.17_PRLR	1.24	2.88	79.89	0	0
	ENSG00000113532.13_ST8SIA4	0.85	9.4	80.05	0	0
	ENSG00000113552.16_GNPDA1	0.67	4.09	48.91	0	0
	ENSG00000113569.16_NUP155	-0.54	5.7	79.6	0	0
	ENSG00000113593.12_PPWD1	-0.35	6.47	44.91	0	0
	ENSG00000113594.10_LIFR	1.12	0.04	27.69	0	1e-05
	ENSG00000113595.15_TRIM23	-0.39	6.69	36.47	0	0
	ENSG00000113621.15_TXNDC15	-0.34	5.25	33.33	0	0
	ENSG00000113648.17_MACROH2A1	0.68	7.61	83.68	0	0
	ENSG00000113649.13_TCERG1	-0.68	5.46	111.72	0	0
	ENSG00000113658.18_SMAD5	-0.67	6.22	93.97	0	0
	ENSG00000113712.19_CSNK1A1	0.77	7.84	161.38	0	0
	ENSG00000113732.9_ATP6V0E1	0.92	7.72	166.94	0	0
	ENSG00000113742.14_CPEB4	1.04	8.48	109.9	0	0
	ENSG00000113749.8_HRH2	1.01	2.46	32.62	0	0
	ENSG00000113790.11_EHHADH	0.6	2.26	36.55	0	0
	ENSG00000113812.14_ACTR8	-0.3	4.61	26.72	0	2e-05
	ENSG00000113916.18_BCL6	1.53	6.75	127.22	0	0
	ENSG00000113966.10_ARL6	-0.82	3.24	67.44	0	0
	ENSG00000114013.16_CD86	0.65	6.63	49.64	0	0
	ENSG00000114021.12_NIT2	-0.74	4.03	107.1	0	0
	ENSG00000114023.16_FAM162A	-0.68	4.15	103.59	0	0
	ENSG00000114030.13_KPNA1	-0.55	7	138.56	0	0
	ENSG00000114062.22_UBE3A	-0.47	7.65	73.06	0	0
	ENSG00000114098.18_ARMC8	0.47	7.22	70.07	0	0
	ENSG00000114120.14_SLC25A36	-0.57	6.97	65.39	0	0
	ENSG00000114127.11_XRN1	1.8	10.08	163.98	0	0
	ENSG00000114209.15_PDCD10	0.42	7.5	28.84	0	1e-05
	ENSG00000114268.12_PFKFB4	0.71	2.16	17.97	6e-05	0.00048
	ENSG00000114302.16_PRKAR2A	-0.53	5.31	94.36	0	0
	ENSG00000114315.4_HES1	-1.17	-0.06	29.21	0	1e-05
	ENSG00000114316.13_USP4	0.76	5.91	52.53	0	0
	ENSG00000114346.14_ECT2	0.6	5.18	41.19	0	0
	ENSG00000114354.15_TFG	0.4	6.56	32.56	0	0
	ENSG00000114391.13_RPL24	-0.87	7.23	95.63	0	0
	ENSG00000114405.11_C3orf14	1.12	1.82	53.24	0	0
	ENSG00000114423.23_CBLB	-1.14	5.74	180.92	0	0
	ENSG00000114439.19_BBX	0.51	7.75	74.83	0	0
	ENSG00000114446.5_IFT57	-0.54	4.45	34.36	0	0
	ENSG00000114450.11_GNB4	1.43	8.92	153.45	0	0
	ENSG00000114491.14_UMPS	-0.55	3.85	53.99	0	0
	ENSG00000114503.11_NCBP2	-0.3	5.95	23.03	1e-05	7e-05
	ENSG00000114529.13_C3orf52	-1	2.26	87.78	0	0
	ENSG00000114541.15_FRMD4B	0.92	5.45	60.31	0	0
	ENSG00000114547.10_ROPN1B	-1.25	-0.61	23.08	1e-05	7e-05
	ENSG00000114631.11_PODXL2	-1.46	-1.88	19.79	3e-05	0.00023
	ENSG00000114670.14_NEK11	0.54	1.34	22.94	1e-05	7e-05
	ENSG00000114686.9_MRPL3	-0.56	5.48	65.43	0	0
	ENSG00000114698.15_PLSCR4	2.73	2.55	142.23	0	0
	ENSG00000114737.16_CISH	0.91	1.65	39.56	0	0
	ENSG00000114739.14_ACVR2B	-1.17	3.59	112.99	0	0
	ENSG00000114745.15_GORASP1	1.17	3.4	169.13	0	0
	ENSG00000114770.17_ABCC5	-1.17	4.63	155.68	0	0
	ENSG00000114784.4_EIF1B	0.61	5.77	42.1	0	0
	ENSG00000114796.16_KLHL24	-0.33	7.92	35.25	0	0
	ENSG00000114812.13_VIPR1	-1.23	-0.17	32.49	0	0
	ENSG00000114850.7_SSR3	-0.37	7.59	28.1	0	1e-05
	ENSG00000114857.19_NKTR	-0.58	8.46	110.38	0	0
	ENSG00000114861.24_FOXP1	-0.79	7.04	173.82	0	0
	ENSG00000114942.14_EEF1B2	-1.54	7.36	248.07	0	0
	ENSG00000114948.13_ADAM23	-0.99	0.91	34.46	0	0
	ENSG00000114978.18_MOB1A	0.65	10.14	68.2	0	0
	ENSG00000115008.6_IL1A	1.69	-1.87	21.42	1e-05	0.00013
	ENSG00000115091.12_ACTR3	0.34	10.43	23.65	1e-05	5e-05
	ENSG00000115109.14_EPB41L5	0.83	4.14	70.13	0	0
	ENSG00000115128.7_SF3B6	0.69	5.99	81.73	0	0
	ENSG00000115129.14_TP53I3	1.56	0.68	85.26	0	0
	ENSG00000115145.10_STAM2	0.86	7.57	121.48	0	0
	ENSG00000115155.19_OTOF	5.71	0.17	245.1	0	0
	ENSG00000115159.16_GPD2	2.21	7.87	350.64	0	0
	ENSG00000115165.10_CYTIP	0.41	8.47	69.1	0	0
	ENSG00000115232.14_ITGA4	-0.3	9.55	22.06	1e-05	0.0001
	ENSG00000115233.12_PSMD14	-0.32	5.35	25.1	0	3e-05
	ENSG00000115239.24_ASB3	-0.24	4.74	25.86	0	2e-05
	ENSG00000115267.9_IFIH1	3.46	9.11	396.95	0	0
	ENSG00000115271.11_GCA	1.3	10.84	71.85	0	0
	ENSG00000115306.16_SPTBN1	-0.68	5.63	39.66	0	0
	ENSG00000115310.19_RTN4	0.6	7.12	55.91	0	0
	ENSG00000115318.12_LOXL3	1.01	1.27	64.41	0	0
	ENSG00000115325.14_DOK1	1.23	0.26	33.28	0	0
	ENSG00000115339.14_GALNT3	1.88	7.34	246.95	0	0
	ENSG00000115364.14_MRPL19	-0.32	5.82	26.87	0	2e-05
	ENSG00000115365.12_LANCL1	-0.75	6.04	116.32	0	0
	ENSG00000115368.10_WDR75	-0.51	5.69	65.52	0	0
	ENSG00000115392.13_FANCL	0.69	6.99	74.38	0	0
	ENSG00000115415.20_STAT1	1.89	10.54	202.12	0	0
	ENSG00000115421.13_PAPOLG	0.36	7.05	43.63	0	0
	ENSG00000115423.19_DNAH6	-0.83	1.4	27.16	0	2e-05
	ENSG00000115425.14_PECR	-0.58	2.53	50.96	0	0
	ENSG00000115446.12_UNC50	0.37	5.35	48.7	0	0
	ENSG00000115459.18_ELMOD3	0.61	2.76	42.35	0	0
	ENSG00000115464.15_USP34	-0.6	8.67	141.57	0	0
	ENSG00000115484.15_CCT4	-0.39	7.06	33.12	0	0
	ENSG00000115486.13_GGCX	0.4	3.85	35.41	0	0
	ENSG00000115504.15_EHBP1	-0.41	4.65	73.87	0	0
	ENSG00000115520.9_COQ10B	0.76	6.67	87.6	0	0
	ENSG00000115525.18_ST3GAL5	0.65	5.31	102.98	0	0
	ENSG00000115526.11_CHST10	-0.89	-0.74	18.3	5e-05	0.00042
	ENSG00000115540.15_MOB4	0.47	6.87	35.11	0	0
	ENSG00000115561.16_CHMP3	0.26	6.63	22.67	1e-05	8e-05
	ENSG00000115590.14_IL1R2	1.02	4.42	30.87	0	0
	ENSG00000115602.17_IL1RL1	-1.92	2.42	44.04	0	0
	ENSG00000115604.12_IL18R1	2.67	7.25	240.5	0	0
	ENSG00000115607.10_IL18RAP	1.91	7.42	100.87	0	0
	ENSG00000115652.15_UXS1	-0.36	4.15	39.56	0	0
	ENSG00000115687.14_PASK	-1.36	2.99	69.56	0	0
	ENSG00000115738.10_ID2	-0.41	6.34	22.92	1e-05	7e-05
	ENSG00000115758.13_ODC1	-0.7	6.98	37.55	0	0
	ENSG00000115760.15_BIRC6	-0.22	9.02	26.28	0	2e-05
	ENSG00000115761.17_NOL10	-0.28	4.79	29.45	0	1e-05
	ENSG00000115762.17_PLEKHB2	0.41	7.3	53.91	0	0
	ENSG00000115825.11_PRKD3	-0.67	7.07	129.02	0	0
	ENSG00000115827.14_DCAF17	-0.56	5.43	97.38	0	0
	ENSG00000115828.17_QPCT	1.07	7.95	58.94	0	0
	ENSG00000115839.19_RAB3GAP1	0.63	7.27	121.57	0	0
	ENSG00000115840.14_SLC25A12	-0.58	4.26	56.15	0	0
	ENSG00000115866.11_DARS1	-0.49	6.4	54.37	0	0
	ENSG00000115896.16_PLCL1	-1.05	4.62	99.62	0	0
	ENSG00000115919.15_KYNU	0.69	6.06	49.65	0	0
	ENSG00000115935.18_WIPF1	0.45	9.45	21.58	1e-05	0.00012
	ENSG00000115942.9_ORC2	-0.39	5.45	46.36	0	0
	ENSG00000115956.10_PLEK	1.54	8.08	290.33	0	0
	ENSG00000115970.19_THADA	-0.26	6.36	40.56	0	0
	ENSG00000115977.21_AAK1	-0.78	6.52	95.76	0	0
	ENSG00000116005.12_PCYOX1	-0.98	4.71	274.89	0	0
	ENSG00000116016.14_EPAS1	1.7	1.64	85.89	0	0
	ENSG00000116017.11_ARID3A	0.69	1.75	31.95	0	0
	ENSG00000116044.16_NFE2L2	0.95	8.04	233.89	0	0
	ENSG00000116062.18_MSH6	-0.35	6.25	46.46	0	0
	ENSG00000116095.11_PLEKHA3	-0.24	6.13	21.09	2e-05	0.00014
	ENSG00000116106.12_EPHA4	-1.32	3.82	126.5	0	0
	ENSG00000116120.11_FARSB	-0.49	4.47	49.52	0	0
	ENSG00000116127.20_ALMS1	-0.71	6.72	128.14	0	0
	ENSG00000116138.13_DNAJC16	-0.33	4.74	47.31	0	0
	ENSG00000116157.6_GPX7	-1.15	2.28	96.01	0	0
	ENSG00000116183.11_PAPPA2	1.17	-0.87	20.3	2e-05	0.00019
	ENSG00000116191.19_RALGPS2	-0.77	8.23	53.56	0	0
	ENSG00000116194.13_ANGPTL1	-0.89	4.19	68.09	0	0
	ENSG00000116209.12_TMEM59	0.47	8.4	41.25	0	0
	ENSG00000116251.11_RPL22	-1.4	8.02	337.35	0	0
	ENSG00000116260.17_QSOX1	0.7	0.72	18.65	5e-05	0.00037
	ENSG00000116266.11_STXBP3	0.5	8.13	38.62	0	0
	ENSG00000116273.6_PHF13	-0.53	1.29	17.93	6e-05	0.00048
	ENSG00000116350.18_SRSF4	0.27	6.49	37.8	0	0
	ENSG00000116455.14_WDR77	-0.5	3.08	45.17	0	0
	ENSG00000116459.11_ATP5PB	-0.4	7.08	54.4	0	0
	ENSG00000116478.12_HDAC1	-0.42	5.46	18.52	5e-05	0.00038
	ENSG00000116489.13_CAPZA1	0.95	10.05	136.35	0	0
	ENSG00000116497.18_S100PBP	-0.48	5.95	90.81	0	0
	ENSG00000116514.17_RNF19B	1.38	4.06	145.04	0	0
	ENSG00000116560.12_SFPQ	-0.46	7.9	95.52	0	0
	ENSG00000116584.22_ARHGEF2	0.49	4.62	29.53	0	1e-05
	ENSG00000116641.18_DOCK7	0.33	4.5	18.45	5e-05	0.0004
	ENSG00000116652.6_DLEU2L	-0.51	1.92	22.94	1e-05	7e-05
	ENSG00000116663.11_FBXO6	2.91	1.14	157.11	0	0
	ENSG00000116667.15_C1orf21	-0.66	4.17	24.31	0	4e-05
	ENSG00000116668.13_SWT1	0.65	7.93	25.22	0	3e-05
	ENSG00000116679.16_IVNS1ABP	0.3	8.55	18.59	5e-05	0.00037
	ENSG00000116685.16_KIAA2013	0.46	2.32	29.91	0	1e-05
	ENSG00000116698.22_SMG7	0.61	5.21	62.74	0	0
	ENSG00000116701.15_NCF2	1.13	9.47	134.63	0	0
	ENSG00000116704.8_SLC35D1	-0.75	5.45	141.39	0	0
	ENSG00000116711.10_PLA2G4A	1.25	4.93	133.43	0	0
	ENSG00000116717.13_GADD45A	0.82	3.57	41.13	0	0
	ENSG00000116731.23_PRDM2	-0.29	5.88	18.82	4e-05	0.00034
	ENSG00000116754.14_SRSF11	-0.59	7.98	86.8	0	0
	ENSG00000116771.6_AGMAT	-1.46	1.54	108.82	0	0
	ENSG00000116793.16_PHTF1	1.16	5.21	196.7	0	0
	ENSG00000116815.16_CD58	1.04	6.56	96.23	0	0
	ENSG00000116824.5_CD2	-0.77	5.43	78.25	0	0
	ENSG00000116863.11_ADPRS	1.13	1.04	35.59	0	0
	ENSG00000116874.12_WARS2	-0.73	3.38	68.74	0	0
	ENSG00000116903.7_EXOC8	0.4	7.13	35.2	0	0
	ENSG00000116922.15_C1orf109	-0.51	3	46.02	0	0
	ENSG00000116954.8_RRAGC	1.15	6.27	291.42	0	0
	ENSG00000116977.19_LGALS8	1.4	7.72	327.3	0	0
	ENSG00000116983.13_HPCAL4	-0.8	1.34	18.81	4e-05	0.00034
	ENSG00000116984.15_MTR	-0.57	5.96	94.85	0	0
	ENSG00000116991.12_SIPA1L2	2.1	5.75	225.22	0	0
	ENSG00000117009.12_KMO	0.62	5.41	34.42	0	0
	ENSG00000117010.17_ZNF684	3.45	5.93	419.38	0	0
	ENSG00000117020.19_AKT3	-0.85	6.1	171.87	0	0
	ENSG00000117090.16_SLAMF1	-0.82	3.77	101.83	0	0
	ENSG00000117091.10_CD48	0.77	8.31	99.08	0	0
	ENSG00000117115.13_PADI2	1.1	3.46	27.48	0	1e-05
	ENSG00000117118.10_SDHB	0.45	5.08	53.32	0	0
	ENSG00000117151.13_CTBS	0.73	8.05	51.09	0	0
	ENSG00000117153.16_KLHL12	0.48	6.05	103.23	0	0
	ENSG00000117174.11_ZNHIT6	-0.63	4.58	78.25	0	0
	ENSG00000117222.14_RBBP5	0.27	6.07	42.6	0	0
	ENSG00000117226.12_GBP3	2.71	8.26	402.91	0	0
	ENSG00000117228.11_GBP1	2.86	10.6	172.63	0	0
	ENSG00000117280.13_RAB29	0.31	6.29	23.83	1e-05	5e-05
	ENSG00000117298.16_ECE1	1.53	2.76	89.8	0	0
	ENSG00000117305.15_HMGCL	0.62	2.46	30.67	0	0
	ENSG00000117318.9_ID3	-1.52	-0.75	57.31	0	0
	ENSG00000117322.18_CR2	-1.61	3.82	91.46	0	0
	ENSG00000117362.13_APH1A	0.42	4.43	18.92	4e-05	0.00033
	ENSG00000117475.14_BLZF1	1.99	7.44	413.79	0	0
	ENSG00000117477.13_CCDC181	1.19	-0.42	31.05	0	0
	ENSG00000117481.11_NSUN4	-0.36	3.05	23.77	1e-05	5e-05
	ENSG00000117505.13_DR1	0.42	8.37	35.89	0	0
	ENSG00000117519.16_CNN3	-0.84	0.93	25.34	0	3e-05
	ENSG00000117528.14_ABCD3	-0.43	6.16	47.36	0	0
	ENSG00000117543.22_DPH5	-0.93	4.59	157.08	0	0
	ENSG00000117593.12_DARS2	-0.27	4.5	24.32	0	4e-05
	ENSG00000117597.18_UTP25	-0.56	4.82	55.42	0	0
	ENSG00000117602.13_RCAN3	-1.69	6.44	231.97	0	0
	ENSG00000117614.10_SYF2	0.67	7.38	99.04	0	0
	ENSG00000117620.15_SLC35A3	-0.3	6.44	18.66	5e-05	0.00036
	ENSG00000117632.23_STMN1	-0.93	5.43	65.25	0	0
	ENSG00000117643.15_MAN1C1	-0.83	1.7	39.99	0	0
	ENSG00000117650.13_NEK2	-0.72	1.03	20.13	2e-05	0.00021
	ENSG00000117697.15_NSL1	0.74	6.78	95.74	0	0
	ENSG00000117724.14_CENPF	-0.63	4.65	41	0	0
	ENSG00000117748.10_RPA2	-0.44	5.62	55.23	0	0
	ENSG00000117758.14_STX12	0.68	6.59	86.34	0	0
	ENSG00000117834.13_SLC5A9	2.9	0.98	235.56	0	0
	ENSG00000117859.19_OSBPL9	0.25	7.11	25.71	0	3e-05
	ENSG00000117862.13_TXNDC12	0.45	6.21	71.16	0	0
	ENSG00000117868.18_ESYT2	-0.76	6.82	149.28	0	0
	ENSG00000117906.14_RCN2	-0.67	5.52	69.09	0	0
	ENSG00000117984.15_CTSD	1.75	1.01	52.5	0	0
	ENSG00000118007.13_STAG1	-0.33	6.98	74.46	0	0
	ENSG00000118058.24_KMT2A	-0.63	6.31	65.54	0	0
	ENSG00000118113.12_MMP8	1.63	4.03	22.27	1e-05	9e-05
	ENSG00000118162.14_KPTN	1.58	-1.95	27.57	0	1e-05
	ENSG00000118181.11_RPS25	-1.08	7.95	97.52	0	0
	ENSG00000118197.14_DDX59	0.64	5.63	131.3	0	0
	ENSG00000118200.15_CAMSAP2	-0.54	3.76	20.13	2e-05	0.00021
	ENSG00000118217.7_ATF6	0.42	7.94	32.74	0	0
	ENSG00000118242.16_MREG	-0.8	2.15	67.5	0	0
	ENSG00000118246.14_FASTKD2	-0.54	6.02	74.02	0	0
	ENSG00000118276.12_B4GALT6	-0.79	3	38.37	0	0
	ENSG00000118292.9_C1orf54	1.34	0.16	44.91	0	0
	ENSG00000118402.6_ELOVL4	-0.93	1.71	33.14	0	0
	ENSG00000118418.14_HMGN3	-0.36	4.95	18.48	5e-05	0.00039
	ENSG00000118420.17_UBE3D	-1.02	2.79	130.12	0	0
	ENSG00000118454.13_ANKRD13C	-0.38	5.9	29.74	0	1e-05
	ENSG00000118496.5_FBXO30	0.29	7.26	19.74	3e-05	0.00024
	ENSG00000118503.16_TNFAIP3	1.18	5.32	146.36	0	0
	ENSG00000118508.5_RAB32	0.62	5.47	52.49	0	0
	ENSG00000118513.20_MYB	-0.88	3.22	64.91	0	0
	ENSG00000118515.12_SGK1	-1.3	6.35	109.38	0	0
	ENSG00000118518.17_RNF146	0.61	6.75	110.12	0	0
	ENSG00000118564.15_FBXL5	1.42	10.87	215.31	0	0
	ENSG00000118579.13_MED28	0.52	7.01	97.46	0	0
	ENSG00000118596.12_SLC16A7	-0.82	7.29	111.96	0	0
	ENSG00000118600.13_RXYLT1	-0.35	3.94	31.9	0	0
	ENSG00000118640.11_VAMP8	0.72	3.12	19.57	3e-05	0.00026
	ENSG00000118680.14_MYL12B	0.41	8.8	46.72	0	0
	ENSG00000118785.15_SPP1	-1.57	1.49	50.64	0	0
	ENSG00000118804.9_STBD1	1.96	3.23	175.96	0	0
	ENSG00000118816.11_CCNI	-0.51	8.11	23.06	1e-05	7e-05
	ENSG00000118900.15_UBN1	0.79	4.81	38.77	0	0
	ENSG00000118922.18_KLF12	-1.24	7.63	200.41	0	0
	ENSG00000118939.18_UCHL3	0.32	4.1	19.66	3e-05	0.00025
	ENSG00000118960.13_HS1BP3	0.81	1.89	57.25	0	0
	ENSG00000118961.15_LDAH	-0.5	4.39	53.9	0	0
	ENSG00000118965.16_WDR35	-0.64	4.3	65.37	0	0
	ENSG00000118971.9_CCND2	-0.68	5.91	76.14	0	0
	ENSG00000118976.5_OTUD4P1	1.64	2.43	164.05	0	0
	ENSG00000118985.16_ELL2	0.5	5.52	24.16	0	4e-05
	ENSG00000119004.17_CYP20A1	-0.51	5.25	109.39	0	0
	ENSG00000119013.10_NDUFB3	1.01	5.59	129.73	0	0
	ENSG00000119041.11_GTF3C3	-0.28	5.79	28.6	0	1e-05
	ENSG00000119048.9_UBE2B	0.9	8.04	78.76	0	0
	ENSG00000119138.5_KLF9	-0.44	5.32	30.23	0	1e-05
	ENSG00000119185.13_ITGB1BP1	-0.23	4.88	23.04	1e-05	7e-05
	ENSG00000119285.11_HEATR1	-0.62	6.45	106.66	0	0
	ENSG00000119318.13_RAD23B	0.24	7.22	17.98	6e-05	0.00048
	ENSG00000119321.10_FKBP15	1.02	6.92	175.23	0	0
	ENSG00000119328.12_ABITRAM	0.53	4.29	75.27	0	0
	ENSG00000119335.18_SET	-0.63	8.45	121.45	0	0
	ENSG00000119392.16_GLE1	0.43	5.47	71.76	0	0
	ENSG00000119396.11_RAB14	0.49	7.39	43.43	0	0
	ENSG00000119397.19_CNTRL	0.56	7.43	67.46	0	0
	ENSG00000119401.11_TRIM32	-0.82	3.06	110.28	0	0
	ENSG00000119402.18_FBXW2	-0.47	6.84	102.59	0	0
	ENSG00000119446.14_RBM18	0.28	6.38	24.63	0	4e-05
	ENSG00000119514.7_GALNT12	-1.25	1.81	103.04	0	0
	ENSG00000119522.17_DENND1A	0.75	3.3	47.84	0	0
	ENSG00000119523.10_ALG2	-0.3	4.99	24.18	0	4e-05
	ENSG00000119535.18_CSF3R	1.29	6.47	84.52	0	0
	ENSG00000119537.18_KDSR	-0.49	4.41	59.34	0	0
	ENSG00000119596.18_YLPM1	-0.81	5.41	138.55	0	0
	ENSG00000119608.15_PROX2	-0.98	1.22	64.41	0	0
	ENSG00000119655.11_NPC2	1.29	6.38	131.99	0	0
	ENSG00000119661.15_DNAL1	-0.84	3.24	89.41	0	0
	ENSG00000119669.5_IRF2BPL	1.26	3.03	86.49	0	0
	ENSG00000119681.12_LTBP2	-0.51	2.36	39.3	0	0
	ENSG00000119684.16_MLH3	-0.7	5.9	171.97	0	0
	ENSG00000119686.10_FLVCR2	1.51	3.01	169.12	0	0
	ENSG00000119703.15_ZC2HC1C	-0.35	1.99	18.62	5e-05	0.00037
	ENSG00000119707.14_RBM25	-0.25	8.05	19.69	3e-05	0.00024
	ENSG00000119711.13_ALDH6A1	-0.68	3.45	101.73	0	0
	ENSG00000119725.21_ZNF410	0.46	6.1	42.96	0	0
	ENSG00000119729.12_RHOQ	-0.31	7.61	18.25	5e-05	0.00043
	ENSG00000119760.16_SUPT7L	-0.28	5.06	26.06	0	2e-05
	ENSG00000119787.14_ATL2	-0.49	5.86	67.33	0	0
	ENSG00000119844.17_AFTPH	0.47	8.6	72.86	0	0
	ENSG00000119862.13_LGALSL	1.14	6.4	39.66	0	0
	ENSG00000119866.22_BCL11A	-0.66	5.69	39.57	0	0
	ENSG00000119899.13_SLC17A5	1.03	4.93	237.25	0	0
	ENSG00000119900.9_OGFRL1	-0.68	10.3	40.32	0	0
	ENSG00000119912.18_IDE	-0.38	6.28	42.83	0	0
	ENSG00000119915.5_ELOVL3	2.92	-0.97	117.09	0	0
	ENSG00000119917.15_IFIT3	4.35	12.51	314.81	0	0
	ENSG00000119922.11_IFIT2	4.21	12.87	350.66	0	0
	ENSG00000119927.14_GPAM	-0.66	4.36	84.73	0	0
	ENSG00000119950.21_MXI1	-0.78	7.58	18.26	5e-05	0.00043
	ENSG00000119965.13_C10orf88	-0.51	4.14	63.16	0	0
	ENSG00000119969.15_HELLS	-0.75	4.12	65.69	0	0
	ENSG00000119977.22_TCTN3	-0.59	3.23	38.74	0	0
	ENSG00000119979.18_DENND10	0.59	6.92	49.21	0	0
	ENSG00000120008.16_WDR11	-0.44	6.33	58.52	0	0
	ENSG00000120051.15_CFAP58	1.85	2.21	184.7	0	0
	ENSG00000120063.10_GNA13	0.49	9.96	43.22	0	0
	ENSG00000120129.6_DUSP1	1.38	7.51	68.85	0	0
	ENSG00000120137.7_PANK3	-0.56	8.08	92.98	0	0
	ENSG00000120156.22_TEK	-2.29	0.25	48.52	0	0
	ENSG00000120159.13_CAAP1	-0.5	5.09	38.25	0	0
	ENSG00000120162.10_MOB3B	-1.23	2.62	113.57	0	0
	ENSG00000120210.8_INSL6	2.02	2.37	172.96	0	0
	ENSG00000120215.10_MLANA	-0.45	2.24	19.15	4e-05	0.0003
	ENSG00000120217.14_CD274	4	8.13	225.59	0	0
	ENSG00000120253.14_NUP43	-0.35	5.33	24.73	0	4e-05
	ENSG00000120265.19_PCMT1	0.72	7.03	112.21	0	0
	ENSG00000120278.17_PLEKHG1	-1.18	3.97	63.72	0	0
	ENSG00000120280.6_TASL	2.16	7.6	412.99	0	0
	ENSG00000120306.11_CYSTM1	2.9	5.09	240.48	0	0
	ENSG00000120333.4_MRPS14	-0.52	4.79	73.16	0	0
	ENSG00000120341.19_SEC16B	1.26	-1.24	19.39	3e-05	0.00027
	ENSG00000120437.9_ACAT2	-0.43	3.62	20.94	2e-05	0.00015
	ENSG00000120458.13_MSANTD2	-0.67	3.7	107.69	0	0
	ENSG00000120519.16_SLC10A7	-0.38	4.33	37.99	0	0
	ENSG00000120539.15_MASTL	1.82	5.83	229.41	0	0
	ENSG00000120594.17_PLXDC2	0.57	8.07	26.14	0	2e-05
	ENSG00000120656.14_TAF12	0.58	5	110.95	0	0
	ENSG00000120688.9_WBP4	0.43	4.77	40.65	0	0
	ENSG00000120690.16_ELF1	1.69	9.66	394.91	0	0
	ENSG00000120693.14_SMAD9	-0.85	1.85	67.61	0	0
	ENSG00000120697.10_ALG5	-0.43	4.83	49.82	0	0
	ENSG00000120699.14_EXOSC8	-0.36	5.99	28.46	0	1e-05
	ENSG00000120705.13_ETF1	0.24	7.03	24.27	0	4e-05
	ENSG00000120709.11_FAM53C	0.58	4.67	35.59	0	0
	ENSG00000120725.13_SIL1	0.67	1.29	26.79	0	2e-05
	ENSG00000120756.13_PLS1	-0.48	2.24	18.03	6e-05	0.00047
	ENSG00000120784.17_ZFP30	-0.9	5.02	104	0	0
	ENSG00000120798.17_NR2C1	-0.58	4.73	75.03	0	0
	ENSG00000120800.5_UTP20	-0.76	5.05	107.63	0	0
	ENSG00000120805.14_ARL1	-0.32	5.48	28.68	0	1e-05
	ENSG00000120832.10_MTERF2	-1.03	3.54	150.85	0	0
	ENSG00000120833.14_SOCS2	-0.46	3.54	22.31	1e-05	9e-05
	ENSG00000120860.11_WASHC3	0.28	4.81	18.06	6e-05	0.00046
	ENSG00000120868.14_APAF1	0.41	7.97	24.85	0	3e-05
	ENSG00000120885.22_CLU	0.7	2.18	20.57	2e-05	0.00017
	ENSG00000120899.18_PTK2B	1.27	3.6	82.89	0	0
	ENSG00000120910.15_PPP3CC	-0.7	5.24	111.66	0	0
	ENSG00000120915.14_EPHX2	-1.03	1.33	31.38	0	0
	ENSG00000120942.14_UBIAD1	-0.65	2.13	28.52	0	1e-05
	ENSG00000120963.12_ZNF706	-0.39	5.77	35.26	0	0
	ENSG00000121022.14_COPS5	0.3	6.3	28.42	0	1e-05
	ENSG00000121057.13_AKAP1	-0.72	1.85	46.63	0	0
	ENSG00000121058.5_COIL	-0.32	4.54	32.94	0	0
	ENSG00000121060.19_TRIM25	1.92	7.51	323.85	0	0
	ENSG00000121064.13_SCPEP1	0.94	6.11	100.36	0	0
	ENSG00000121236.21_TRIM6	3.55	3.99	345.96	0	0
	ENSG00000121274.14_TENT4B	0.39	6.25	24.35	0	4e-05
	ENSG00000121281.13_ADCY7	1.37	4.1	83.14	0	0
	ENSG00000121316.11_PLBD1	1.11	8.49	97.46	0	0
	ENSG00000121318.2_TAS2R10	-0.94	-0.17	20.88	2e-05	0.00015
	ENSG00000121380.12_BCL2L14	3.67	0.88	201.39	0	0
	ENSG00000121406.9_ZNF549	-0.67	4.49	71.43	0	0
	ENSG00000121417.14_ZNF211	-0.32	4.98	28.72	0	1e-05
	ENSG00000121454.6_LHX4	-0.72	1.68	43.51	0	0
	ENSG00000121486.12_TRMT1L	1.13	6.75	271.78	0	0
	ENSG00000121542.12_SEC22A	-0.41	4.66	48.86	0	0
	ENSG00000121552.4_CSTA	0.78	6.98	53.99	0	0
	ENSG00000121578.13_B4GALT4	0.66	4.76	101.1	0	0
	ENSG00000121579.14_NAA50	-0.45	8.06	48.03	0	0
	ENSG00000121690.11_DEPDC7	-1.26	0.82	63.41	0	0
	ENSG00000121691.7_CAT	-0.84	7.44	63.87	0	0
	ENSG00000121716.21_PILRB	0.58	2.25	29.13	0	1e-05
	ENSG00000121741.17_ZMYM2	-0.28	8.3	23.1	1e-05	7e-05
	ENSG00000121749.16_TBC1D15	0.48	7.36	48.16	0	0
	ENSG00000121766.16_ZCCHC17	-0.41	4.25	26.03	0	2e-05
	ENSG00000121797.10_CCRL2	3.5	4.8	527.04	0	0
	ENSG00000121851.13_POLR3GL	0.68	5.33	124.14	0	0
	ENSG00000121858.11_TNFSF10	3.36	11.64	320.97	0	0
	ENSG00000121864.10_ZNF639	-0.64	5.67	83.11	0	0
	ENSG00000121892.15_PDS5A	-0.5	8.09	88.37	0	0
	ENSG00000121897.15_LIAS	-0.43	3.48	40.6	0	0
	ENSG00000121931.16_LRIF1	0.47	6.41	31.92	0	0
	ENSG00000121933.19_TMIGD3	1.38	-0.59	25.43	0	3e-05
	ENSG00000121940.17_CLCC1	-0.55	4.68	118.72	0	0
	ENSG00000121957.15_GPSM2	-0.42	4.74	22.36	1e-05	9e-05
	ENSG00000121964.15_GTDC1	-0.46	5.68	60.57	0	0
	ENSG00000121966.8_CXCR4	0.43	8.19	33.13	0	0
	ENSG00000121989.15_ACVR2A	-0.62	4.61	77.19	0	0
	ENSG00000122008.15_POLK	0.86	7.25	149.66	0	0
	ENSG00000122025.15_FLT3	0.99	3.29	33.76	0	0
	ENSG00000122026.11_RPL21	-0.71	10.28	44.03	0	0
	ENSG00000122034.17_GTF3A	-0.6	6.01	66.69	0	0
	ENSG00000122068.13_FYTTD1	0.74	7.73	87.88	0	0
	ENSG00000122085.17_MTERF4	-0.74	4.57	72.13	0	0
	ENSG00000122122.10_SASH3	1.16	4.95	87.8	0	0
	ENSG00000122188.13_LAX1	-0.53	4.01	30.36	0	0
	ENSG00000122223.13_CD244	-0.97	4.37	55.29	0	0
	ENSG00000122224.18_LY9	-0.83	3.03	37.03	0	0
	ENSG00000122257.20_RBBP6	0.48	6.72	38.98	0	0
	ENSG00000122335.17_SERAC1	0.67	4.15	77.09	0	0
	ENSG00000122376.12_SHLD2	-0.44	6.51	40.19	0	0
	ENSG00000122378.14_PRXL2A	-0.65	1.68	26.86	0	2e-05
	ENSG00000122406.14_RPL5	-1.63	8.37	326.66	0	0
	ENSG00000122432.18_SPATA1	1.46	2.25	127.53	0	0
	ENSG00000122435.11_TRMT13	-0.5	5.78	41.38	0	0
	ENSG00000122477.13_LRRC39	-0.62	1.19	26.8	0	2e-05
	ENSG00000122482.22_ZNF644	-0.35	8.08	35.46	0	0
	ENSG00000122484.9_RPAP2	-0.43	6.06	62.4	0	0
	ENSG00000122507.21_BBS9	-0.46	4.37	92.3	0	0
	ENSG00000122512.16_PMS2	-0.36	3.51	22.7	1e-05	8e-05
	ENSG00000122557.11_HERPUD2	0.93	5.93	225.45	0	0
	ENSG00000122566.22_HNRNPA2B1	0.35	8.74	31.36	0	0
	ENSG00000122591.13_FAM126A	-0.53	7.02	66.04	0	0
	ENSG00000122642.11_FKBP9	0.74	0.24	28.8	0	1e-05
	ENSG00000122643.23_NT5C3A	3.46	9.98	400.92	0	0
	ENSG00000122692.9_SMU1	0.21	6.81	20.77	2e-05	0.00016
	ENSG00000122694.16_GLIPR2	0.8	6.57	107.7	0	0
	ENSG00000122705.17_CLTA	0.4	4.46	41.93	0	0
	ENSG00000122707.12_RECK	-0.44	3.08	41.02	0	0
	ENSG00000122729.19_ACO1	2.82	7.08	327.33	0	0
	ENSG00000122741.16_DCAF10	0.46	6.66	41.28	0	0
	ENSG00000122779.18_TRIM24	-0.31	5.51	28.86	0	1e-05
	ENSG00000122783.17_CYREN	0.55	3.6	59.79	0	0
	ENSG00000122861.16_PLAU	1.58	-1.33	26.03	0	2e-05
	ENSG00000122862.5_SRGN	1.32	11.89	126.4	0	0
	ENSG00000122873.12_CISD1	0.9	4.48	66.96	0	0
	ENSG00000122882.11_ECD	-0.21	4.9	23.52	1e-05	6e-05
	ENSG00000122912.15_SLC25A16	-0.52	4.53	81.95	0	0
	ENSG00000122952.17_ZWINT	-0.76	1.79	26.44	0	2e-05
	ENSG00000122958.15_VPS26A	0.48	6.56	47.96	0	0
	ENSG00000122986.14_HVCN1	-0.77	4.14	81.56	0	0
	ENSG00000123095.6_BHLHE41	-1.68	1.15	96.33	0	0
	ENSG00000123096.12_SSPN	-1.64	2.86	116.43	0	0
	ENSG00000123119.12_NECAB1	1.11	3.03	35.92	0	0
	ENSG00000123124.14_WWP1	-0.54	6.36	88.5	0	0
	ENSG00000123130.17_ACOT9	2.08	6.73	510.44	0	0
	ENSG00000123146.20_ADGRE5	1.21	2.81	31.05	0	0
	ENSG00000123297.20_TSFM	-0.4	2.64	31.12	0	0
	ENSG00000123338.13_NCKAP1L	0.3	7.52	23.13	1e-05	7e-05
	ENSG00000123360.12_PDE1B	1.34	0	52.02	0	0
	ENSG00000123405.14_NFE2	0.82	4.41	27.89	0	1e-05
	ENSG00000123472.13_ATPAF1	-0.26	4.94	21.28	2e-05	0.00013
	ENSG00000123500.10_COL10A1	-0.96	2.64	88.75	0	0
	ENSG00000123545.6_NDUFAF4	-0.69	4.21	48.78	0	0
	ENSG00000123552.18_USP45	-0.63	5.16	63.09	0	0
	ENSG00000123570.4_RAB9B	-0.84	0.9	34.3	0	0
	ENSG00000123595.8_RAB9A	0.33	4.95	48.7	0	0
	ENSG00000123600.21_METTL8	-0.67	4.57	85.37	0	0
	ENSG00000123607.16_TTC21B	-0.32	6.49	35.79	0	0
	ENSG00000123609.11_NMI	2.15	8.34	324.93	0	0
	ENSG00000123610.5_TNFAIP6	3.85	8.74	220.65	0	0
	ENSG00000123612.16_ACVR1C	-1.28	2.59	67.66	0	0
	ENSG00000123636.19_BAZ2B	0.56	8.62	30.44	0	0
	ENSG00000123643.13_SLC36A1	0.71	2.8	29.13	0	1e-05
	ENSG00000123685.9_BATF3	1.51	-0.35	52.53	0	0
	ENSG00000123689.6_G0S2	3.83	1.3	187.88	0	0
	ENSG00000123700.5_KCNJ2	1.62	8.39	116.93	0	0
	ENSG00000123728.10_RAP2C	1.23	7.89	262.91	0	0
	ENSG00000123737.13_EXOSC9	0.6	5.58	26.1	0	2e-05
	ENSG00000123739.11_PLA2G12A	-0.53	5.41	27.21	0	1e-05
	ENSG00000123836.15_PFKFB2	0.66	5.11	32.39	0	0
	ENSG00000123870.10_ZNF137P	0.39	3.64	32.27	0	0
	ENSG00000123908.12_AGO2	-0.43	5.49	31.41	0	0
	ENSG00000123933.17_MXD4	-0.9	0.58	43.13	0	0
	ENSG00000123977.10_DAW1	2.06	-2.4	30.89	0	4e-05
	ENSG00000123983.15_ACSL3	1.43	7.5	222.34	0	0
	ENSG00000124019.10_FAM124B	-1.09	0.78	50.14	0	0
	ENSG00000124091.10_GCNT7	0.49	1.74	20.47	2e-05	0.00018
	ENSG00000124102.5_PI3	-3.71	-0.18	117.61	0	0
	ENSG00000124116.19_WFDC3	1.66	-2.17	20.41	2e-05	0.00019
	ENSG00000124126.14_PREX1	0.84	5.03	46.82	0	0
	ENSG00000124134.9_KCNS1	0.53	3.34	24.68	0	4e-05
	ENSG00000124145.6_SDC4	-1.16	-0.22	30.85	0	0
	ENSG00000124164.16_VAPB	-0.26	4.91	22.2	1e-05	9e-05
	ENSG00000124171.9_PARD6B	-0.71	3.04	60.1	0	0
	ENSG00000124177.16_CHD6	-0.48	5.7	41.16	0	0
	ENSG00000124193.16_SRSF6	-0.73	7.4	209.14	0	0
	ENSG00000124198.10_ARFGEF2	-0.28	6.48	34.9	0	0
	ENSG00000124201.15_ZNFX1	1.7	7.53	191.26	0	0
	ENSG00000124203.7_ZNF831	-1.27	4.88	195.37	0	0
	ENSG00000124207.17_CSE1L	-0.34	6.56	32.2	0	0
	ENSG00000124209.4_RAB22A	-0.27	6.44	24.71	0	4e-05
	ENSG00000124214.21_STAU1	0.45	5.52	41.48	0	0
	ENSG00000124222.22_STX16	1.13	6.23	129.79	0	0
	ENSG00000124224.18_PPP4R1L	0.71	4.15	78.12	0	0
	ENSG00000124225.16_PMEPA1	-1.12	0.73	41.12	0	0
	ENSG00000124226.11_RNF114	0.97	6.11	165.65	0	0
	ENSG00000124233.12_SEMG1	-1.6	-0.79	21.41	1e-05	0.00013
	ENSG00000124256.15_ZBP1	3.23	4.59	427.11	0	0
	ENSG00000124356.17_STAMBP	0.27	5.75	52.06	0	0
	ENSG00000124357.13_NAGK	1.77	6.25	325.23	0	0
	ENSG00000124370.11_MCEE	-0.4	2.26	22.21	1e-05	9e-05
	ENSG00000124374.9_PAIP2B	-1.13	3.26	144.68	0	0
	ENSG00000124406.16_ATP8A1	-0.61	8.08	110.93	0	0
	ENSG00000124496.13_TRERF1	-0.9	4.33	123.94	0	0
	ENSG00000124508.17_BTN2A2	0.68	3.79	63.07	0	0
	ENSG00000124532.15_MRS2	-0.37	4.67	36.87	0	0
	ENSG00000124549.15_BTN2A3P	1.09	0.93	77.23	0	0
	ENSG00000124562.10_SNRPC	0.38	1.96	19.27	4e-05	0.00029
	ENSG00000124575.7_H1-3	-1.32	3.53	59.97	0	0
	ENSG00000124613.9_ZNF391	-0.94	0.58	22.17	1e-05	9e-05
	ENSG00000124614.16_RPS10	-1.2	5.24	41.4	0	0
	ENSG00000124688.14_MAD2L1BP	1.37	3.87	261.33	0	0
	ENSG00000124731.13_TREM1	0.66	6.62	23.85	1e-05	5e-05
	ENSG00000124762.14_CDKN1A	1.68	1.77	58.24	0	0
	ENSG00000124766.7_SOX4	-0.86	2.5	80.48	0	0
	ENSG00000124767.7_GLO1	-0.51	6.26	45.79	0	0
	ENSG00000124784.9_RIOK1	-0.33	4.18	27.72	0	1e-05
	ENSG00000124785.9_NRN1	3.32	0.88	73.13	0	0
	ENSG00000124786.12_SLC35B3	0.43	5.14	52.22	0	0
	ENSG00000124795.17_DEK	0.83	9.22	79.12	0	0
	ENSG00000124813.23_RUNX2	-0.48	4.76	24.98	0	3e-05
	ENSG00000124831.19_LRRFIP1	0.42	8.37	35.75	0	0
	ENSG00000124942.14_AHNAK	-0.83	9.58	48.32	0	0
	ENSG00000125124.14_BBS2	-0.43	4.93	43.73	0	0
	ENSG00000125148.7_MT2A	4.01	2.67	377.72	0	0
	ENSG00000125166.13_GOT2	-0.46	3.31	22.19	1e-05	9e-05
	ENSG00000125245.14_GPR18	-0.42	4.73	32.49	0	0
	ENSG00000125246.16_CLYBL	-0.88	1.67	50.63	0	0
	ENSG00000125249.7_RAP2A	-0.42	7.15	22.05	1e-05	0.0001
	ENSG00000125304.10_TM9SF2	0.34	7.9	21.28	2e-05	0.00013
	ENSG00000125347.15_IRF1	1.1	7.35	89.1	0	0
	ENSG00000125351.13_UPF3B	0.46	3.33	42.08	0	0
	ENSG00000125354.24_SEPTIN6	-0.69	5.18	67.76	0	0
	ENSG00000125355.16_TMEM255A	2.26	2.94	250.94	0	0
	ENSG00000125430.9_HS3ST3B1	-0.96	4.03	156.57	0	0
	ENSG00000125484.12_GTF3C4	-0.62	4.26	81.14	0	0
	ENSG00000125505.17_MBOAT7	1	1.79	29.98	0	1e-05
	ENSG00000125510.18_OPRL1	1.32	-1	28.11	0	1e-05
	ENSG00000125538.12_IL1B	1.94	5.93	211.81	0	0
	ENSG00000125629.16_INSIG2	0.28	5.64	25.32	0	3e-05
	ENSG00000125630.16_POLR1B	-0.5	5.08	55.34	0	0
	ENSG00000125633.11_CCDC93	0.46	5.87	58.07	0	0
	ENSG00000125691.14_RPL23	-1.29	7.53	119.21	0	0
	ENSG00000125735.11_TNFSF14	0.89	4.07	53.24	0	0
	ENSG00000125753.14_VASP	1.25	4.85	126.24	0	0
	ENSG00000125779.24_PANK2	1.09	6.43	186.48	0	0
	ENSG00000125821.13_DTD1	-0.75	1.95	87.16	0	0
	ENSG00000125826.21_RBCK1	2	3.57	294.83	0	0
	ENSG00000125827.9_TMX4	-0.5	7.9	33.06	0	0
	ENSG00000125844.17_RRBP1	1.32	1.93	86.99	0	0
	ENSG00000125864.14_BFSP1	-1	-0.93	18.36	5e-05	0.00041
	ENSG00000125868.16_DSTN	-0.44	5.36	50.66	0	0
	ENSG00000125871.14_MGME1	0.29	5.27	20.07	3e-05	0.00021
	ENSG00000125875.15_TBC1D20	0.46	4	34.83	0	0
	ENSG00000125885.13_MCM8	-0.49	2.92	23.16	1e-05	7e-05
	ENSG00000125900.13_SIRPD	0.83	0.82	31.16	0	0
	ENSG00000125944.21_HNRNPR	-0.43	7.66	67.85	0	0
	ENSG00000125952.20_MAX	0.41	5.38	25.67	0	3e-05
	ENSG00000125962.16_ARMCX5	-0.5	3.93	42.01	0	0
	ENSG00000126003.7_PLAGL2	0.7	1.87	29.36	0	1e-05
	ENSG00000126016.17_AMOT	-0.8	1.56	60.79	0	0
	ENSG00000126070.20_AGO3	-0.47	6.53	80.57	0	0
	ENSG00000126214.22_KLC1	0.26	5.18	30.08	0	1e-05
	ENSG00000126217.21_MCF2L	-0.81	-0.09	20.69	2e-05	0.00017
	ENSG00000126226.22_PCID2	-0.5	4.57	62.74	0	0
	ENSG00000126246.10_IGFLR1	0.98	1.09	31.84	0	0
	ENSG00000126251.7_GPR42	3.09	-1.71	75.77	0	0
	ENSG00000126261.13_UBA2	-0.55	6.77	78.79	0	0
	ENSG00000126262.5_FFAR2	3.02	6.79	367.4	0	0
	ENSG00000126353.3_CCR7	-1.12	3.56	33.53	0	0
	ENSG00000126458.4_RRAS	1.69	-2.1	26.07	0	2e-05
	ENSG00000126561.18_STAT5A	0.87	3.4	55.41	0	0
	ENSG00000126653.18_NSRP1	0.69	3.35	91.17	0	0
	ENSG00000126709.16_IFI6	3.51	7.44	252.63	0	0
	ENSG00000126756.12_UXT	-0.87	4.02	80.42	0	0
	ENSG00000126773.13_PCNX4	-0.41	6.99	51.23	0	0
	ENSG00000126775.9_ATG14	-0.44	4.86	33.46	0	0
	ENSG00000126804.14_ZBTB1	-0.46	7.77	59.73	0	0
	ENSG00000126814.7_TRMT5	-0.27	3.89	18.72	4e-05	0.00036
	ENSG00000126822.18_PLEKHG3	-0.93	2.46	43.42	0	0
	ENSG00000126838.10_PZP	-1.66	1.44	63.83	0	0
	ENSG00000126858.19_RHOT1	1.04	7.86	145.86	0	0
	ENSG00000126860.12_EVI2A	1.74	10.26	260.19	0	0
	ENSG00000126861.5_OMG	0.99	3.36	92.34	0	0
	ENSG00000126870.16_DYNC2I1	-0.57	1.97	46.31	0	0
	ENSG00000126945.9_HNRNPH2	0.43	7.94	30.35	0	0
	ENSG00000127022.16_CANX	-0.31	8.89	29.83	0	1e-05
	ENSG00000127074.15_RGS13	-1.08	1.43	27.23	0	1e-05
	ENSG00000127080.10_IPPK	0.36	2.6	28.77	0	1e-05
	ENSG00000127081.14_ZNF484	-0.26	6.55	18.77	4e-05	0.00035
	ENSG00000127084.19_FGD3	0.98	1.92	32.13	0	0
	ENSG00000127152.18_BCL11B	-1.35	6.17	168.56	0	0
	ENSG00000127184.13_COX7C	-0.31	6.24	19.3	4e-05	0.00028
	ENSG00000127311.10_HELB	0.59	6.31	44.77	0	0
	ENSG00000127328.22_RAB3IP	0.37	5.4	33.71	0	0
	ENSG00000127334.11_DYRK2	-1.28	7.86	245.2	0	0
	ENSG00000127463.16_EMC1	-0.48	3.59	53.5	0	0
	ENSG00000127483.19_HP1BP3	-0.31	7.63	26.83	0	2e-05
	ENSG00000127507.18_ADGRE2	0.74	5.77	40.07	0	0
	ENSG00000127511.10_SIN3B	-0.52	0.79	19.56	3e-05	0.00026
	ENSG00000127526.15_SLC35E1	-0.64	3.17	82.89	0	0
	ENSG00000127530.4_OR7C1	0.76	2.13	30.84	0	0
	ENSG00000127603.32_MACF1	-0.4	9.17	33.73	0	0
	ENSG00000127720.8_METTL25	-0.45	4.98	30.46	0	0
	ENSG00000127870.17_RNF6	0.42	7.4	104.9	0	0
	ENSG00000127947.16_PTPN12	0.64	7.43	50.17	0	0
	ENSG00000127951.8_FGL2	0.91	11.84	63.72	0	0
	ENSG00000127952.17_STYXL1	1.23	3.06	111.29	0	0
	ENSG00000127955.17_GNAI1	-0.51	2.03	21.39	1e-05	0.00013
	ENSG00000127980.16_PEX1	-0.47	5.68	98.29	0	0
	ENSG00000127990.19_SGCE	-0.98	2.98	68.62	0	0
	ENSG00000127995.17_CASD1	-0.96	6.11	122.97	0	0
	ENSG00000128000.17_ZNF780B	-0.71	7.32	135.11	0	0
	ENSG00000128011.5_LRFN1	1.68	-1.34	39.67	0	0
	ENSG00000128016.7_ZFP36	1.36	4.23	182.79	0	0
	ENSG00000128040.12_SPINK2	-2.09	-0.59	58.39	0	0
	ENSG00000128050.9_PAICS	-0.52	5.01	63.83	0	0
	ENSG00000128059.8_PPAT	-0.66	4.7	64.22	0	0
	ENSG00000128203.7_ASPHD2	1.01	1.94	72.42	0	0
	ENSG00000128245.15_YWHAH	0.47	4.42	40.37	0	0
	ENSG00000128284.20_APOL3	0.89	5.1	45.75	0	0
	ENSG00000128335.14_APOL2	1.92	4.75	150.97	0	0
	ENSG00000128340.15_RAC2	0.49	4.93	52.89	0	0
	ENSG00000128383.13_APOBEC3A	3.07	5.95	378.38	0	0
	ENSG00000128394.17_APOBEC3F	0.97	0.65	53.74	0	0
	ENSG00000128482.16_RNF112	1.44	-2.03	19.74	3e-05	0.00024
	ENSG00000128512.24_DOCK4	2.71	6.66	215.66	0	0
	ENSG00000128513.16_POT1	0.3	6.05	27.95	0	1e-05
	ENSG00000128534.8_LSM8	-0.28	7.53	18.51	5e-05	0.00039
	ENSG00000128536.16_CDHR3	-1.55	1.07	166.72	0	0
	ENSG00000128563.13_PRKRIP1	0.48	2.18	23.04	1e-05	7e-05
	ENSG00000128581.17_IFT22	-0.94	0.09	27.87	0	1e-05
	ENSG00000128594.8_LRRC4	1.03	3.84	77.87	0	0
	ENSG00000128595.17_CALU	-0.43	5.76	60.46	0	0
	ENSG00000128604.20_IRF5	1.61	2.24	135.86	0	0
	ENSG00000128641.19_MYO1B	-1.84	1.21	110.8	0	0
	ENSG00000128694.12_OSGEPL1	-0.77	3.74	96.59	0	0
	ENSG00000128731.18_HERC2	-0.57	3.37	38.72	0	0
	ENSG00000128739.23_SNRPN	-0.75	3.98	63.11	0	0
	ENSG00000128789.21_PSMG2	-0.29	5.73	18.76	4e-05	0.00035
	ENSG00000128872.10_TMOD2	0.4	6.89	21.72	1e-05	0.00011
	ENSG00000128891.16_CCDC32	0.45	3.77	23.8	1e-05	5e-05
	ENSG00000128915.12_ICE2	-0.37	6.83	43.51	0	0
	ENSG00000128918.15_ALDH1A2	1.75	3.45	176.13	0	0
	ENSG00000128951.14_DUT	-0.53	5.15	26.36	0	2e-05
	ENSG00000129003.19_VPS13C	-0.31	9.53	21.56	1e-05	0.00012
	ENSG00000129007.16_CALML4	2.2	1.71	129.31	0	0
	ENSG00000129083.13_COPB1	0.21	8.34	20.34	2e-05	0.00019
	ENSG00000129103.19_SUMF2	-0.51	3.72	36.45	0	0
	ENSG00000129116.19_PALLD	-0.64	2.93	23.74	1e-05	5e-05
	ENSG00000129128.13_SPCS3	-0.34	9.02	24.23	0	4e-05
	ENSG00000129158.11_SERGEF	-0.52	2.29	19.27	4e-05	0.00029
	ENSG00000129167.10_TPH1	-1.21	0.74	52.72	0	0
[truncated: 5,986 more rows]

## Sheet: S1e. child orthoDEGs
Differentially expressed genes according to EdgeR were filtered to retain only mouse/human orthologues	geneID
	ENSG00000000003.15_TSPAN6
	ENSG00000000457.14_SCYL3
	ENSG00000000938.13_FGR
	ENSG00000001036.14_FUCA2
	ENSG00000001167.15_NFYA
	ENSG00000001461.17_NIPAL3
	ENSG00000001630.18_CYP51A1
	ENSG00000002549.13_LAP3
	ENSG00000002587.10_HS3ST1
	ENSG00000002745.13_WNT16
	ENSG00000002834.18_LASP1
	ENSG00000002919.15_SNX11
	ENSG00000003096.14_KLHL13
	ENSG00000003147.19_ICA1
	ENSG00000003402.21_CFLAR
	ENSG00000003509.16_NDUFAF7
	ENSG00000003756.17_RBM5
	ENSG00000003987.14_MTMR7
	ENSG00000004468.13_CD38
	ENSG00000004478.8_FKBP4
	ENSG00000004487.18_KDM1A
	ENSG00000005020.13_SKAP2
	ENSG00000005059.16_MCUB
	ENSG00000005187.12_ACSM3
	ENSG00000005302.19_MSL3
	ENSG00000005436.14_GCFC2
	ENSG00000005469.12_CROT
	ENSG00000005471.19_ABCB4
	ENSG00000005700.15_IBTK
	ENSG00000005893.16_LAMP2
	ENSG00000006432.16_MAP3K9
	ENSG00000006453.14_BAIAP2L1
	ENSG00000006530.18_AGK
	ENSG00000006534.17_ALDH3B1
	ENSG00000006634.8_DBF4
	ENSG00000006652.15_IFRD1
	ENSG00000006712.15_PAF1
	ENSG00000007062.12_PROM1
	ENSG00000007264.15_MATK
	ENSG00000007341.19_ST7L
	ENSG00000007350.17_TKTL1
	ENSG00000007392.17_LUC7L
	ENSG00000007944.15_MYLIP
	ENSG00000008086.13_CDKL5
	ENSG00000008128.23_CDK11A
	ENSG00000008130.15_NADK
	ENSG00000008277.15_ADAM22
	ENSG00000008282.9_SYPL1
	ENSG00000008283.16_CYB561
	ENSG00000008311.16_AASS
	ENSG00000008394.13_MGST1
	ENSG00000008405.12_CRY1
	ENSG00000008516.18_MMP25
	ENSG00000008988.11_RPS20
	ENSG00000009307.17_CSDE1
	ENSG00000009335.18_UBE3C
	ENSG00000009413.16_REV3L
	ENSG00000009694.13_TENM1
	ENSG00000009844.16_VTA1
	ENSG00000010219.14_DYRK4
	ENSG00000010270.14_STARD3NL
	ENSG00000010278.15_CD9
	ENSG00000010327.10_STAB1
	ENSG00000010404.18_IDS
	ENSG00000010671.18_BTK
	ENSG00000010704.19_HFE
	ENSG00000010810.17_FYN
	ENSG00000011114.15_BTBD7
	ENSG00000011258.16_MBTD1
	ENSG00000011275.19_RNF216
	ENSG00000011295.16_TTC19
	ENSG00000011422.12_PLAUR
	ENSG00000011454.18_RABGAP1
	ENSG00000011600.12_TYROBP
	ENSG00000012048.23_BRCA1
	ENSG00000012061.16_ERCC1
	ENSG00000012124.17_CD22
	ENSG00000012174.12_MBTPS2
	ENSG00000012660.14_ELOVL5
	ENSG00000012779.12_ALOX5
	ENSG00000012983.12_MAP4K5
	ENSG00000013297.12_CLDN11
	ENSG00000013364.19_MVP
	ENSG00000013374.17_NUB1
	ENSG00000013375.16_PGM3
	ENSG00000013392.8_RWDD2A
	ENSG00000013503.10_POLR3B
	ENSG00000013563.14_DNASE1L1
	ENSG00000013583.10_HEBP1
	ENSG00000014123.10_UFL1
	ENSG00000014824.14_SLC30A9
	ENSG00000014914.21_MTMR11
	ENSG00000014919.13_COX15
	ENSG00000015171.20_ZMYND11
	ENSG00000015475.19_BID
	ENSG00000015479.20_MATR3
	ENSG00000016864.19_GLT8D1
	ENSG00000017260.20_ATP2C1
	ENSG00000018280.17_SLC11A1
	ENSG00000018610.15_STEEP1
	ENSG00000018699.13_TTC27
	ENSG00000018869.18_ZNF582
	ENSG00000019169.11_MARCO
	ENSG00000019991.18_HGF
	ENSG00000019995.6_ZRANB1
	ENSG00000020426.11_MNAT1
	ENSG00000020577.14_SAMD4A
	ENSG00000020922.13_MRE11
	ENSG00000021300.14_PLEKHB1
	ENSG00000021355.13_SERPINB1
	ENSG00000021574.13_SPAST
	ENSG00000021762.20_OSBPL5
	ENSG00000021776.11_AQR
	ENSG00000022277.13_RTF2
	ENSG00000023171.20_GRAMD1B
	ENSG00000023318.9_ERP44
	ENSG00000023330.15_ALAS1
	ENSG00000023516.9_AKAP11
	ENSG00000023697.13_DERA
	ENSG00000023734.11_STRAP
	ENSG00000023839.12_ABCC2
	ENSG00000023902.14_PLEKHO1
	ENSG00000025039.15_RRAGD
	ENSG00000025156.13_HSF2
	ENSG00000025293.17_PHF20
	ENSG00000025434.19_NR1H3
	ENSG00000025708.14_TYMP
	ENSG00000025796.14_SEC63
	ENSG00000026652.15_AGPAT4
	ENSG00000027001.10_MIPEP
	ENSG00000028116.18_VRK2
	ENSG00000028137.19_TNFRSF1B
	ENSG00000028203.19_VEZT
	ENSG00000028839.10_TBPL1
	ENSG00000029153.15_ARNTL2
	ENSG00000029363.17_BCLAF1
	ENSG00000029364.12_SLC39A9
	ENSG00000029639.11_TFB1M
	ENSG00000029993.15_HMGB3
	ENSG00000030066.14_NUP160
	ENSG00000030110.14_BAK1
	ENSG00000030419.17_IKZF2
	ENSG00000030582.18_GRN
	ENSG00000032219.19_ARID4A
	ENSG00000033100.17_CHPF2
	ENSG00000033122.21_LRRC7
	ENSG00000033170.17_FUT8
	ENSG00000033327.13_GAB2
	ENSG00000033627.17_ATP6V0A1
	ENSG00000033800.14_PIAS1
	ENSG00000033867.17_SLC4A7
	ENSG00000034053.15_APBA2
	ENSG00000034533.12_ASTE1
	ENSG00000034693.15_PEX3
	ENSG00000035115.22_SH3YL1
	ENSG00000035141.8_FAM136A
	ENSG00000035499.13_DEPDC1B
	ENSG00000035681.9_NSMAF
	ENSG00000035720.8_STAP1
	ENSG00000035862.12_TIMP2
	ENSG00000035928.17_RFC1
	ENSG00000036054.13_TBC1D23
	ENSG00000036549.13_ZZZ3
	ENSG00000036828.17_CASR
	ENSG00000037749.13_MFAP3
	ENSG00000037757.14_MRI1
	ENSG00000038210.14_PI4K2B
	ENSG00000038945.15_MSR1
	ENSG00000039123.16_MTREX
	ENSG00000040275.17_SPDL1
	ENSG00000040633.13_PHF23
	ENSG00000040933.16_INPP4A
	ENSG00000041357.16_PSMA4
	ENSG00000041880.15_PARP3
	ENSG00000042088.14_TDP1
	ENSG00000042493.16_CAPG
	ENSG00000042832.12_TG
	ENSG00000042980.13_ADAM28
	ENSG00000043143.22_JADE2
	ENSG00000043462.13_LCP2
	ENSG00000043514.17_TRIT1
	ENSG00000044115.21_CTNNA1
	ENSG00000044446.12_PHKA2
	ENSG00000044459.15_CNTLN
	ENSG00000044574.9_HSPA5
	ENSG00000046653.15_GPM6B
	ENSG00000047188.16_YTHDC2
	ENSG00000047230.15_CTPS2
	ENSG00000047249.18_ATP6V1H
	ENSG00000047315.17_POLR2B
	ENSG00000047346.13_FAM214A
	ENSG00000047365.13_ARAP2
	ENSG00000047579.20_DTNBP1
	ENSG00000048028.11_USP28
	ENSG00000048052.24_HDAC9
	ENSG00000048342.18_CC2D2A
	ENSG00000048392.13_RRM2B
	ENSG00000048405.11_ZNF800
	ENSG00000048471.14_SNX29
	ENSG00000048544.6_MRPS10
	ENSG00000048740.19_CELF2
	ENSG00000048828.17_FAM120A
	ENSG00000049089.15_COL9A2
	ENSG00000049167.16_ERCC8
	ENSG00000049245.13_VAMP3
	ENSG00000049249.9_TNFRSF9
	ENSG00000049618.24_ARID1B
	ENSG00000049860.14_HEXB
	ENSG00000049883.15_PTCD2
	ENSG00000050130.18_JKAMP
	ENSG00000050405.14_LIMA1
	ENSG00000050438.17_SLC4A8
	ENSG00000050748.18_MAPK9
	ENSG00000051596.10_THOC3
	ENSG00000051620.11_HEBP2
	ENSG00000051825.15_MPHOSPH9
	ENSG00000052795.13_FNIP2
	ENSG00000052841.15_TTC17
	ENSG00000053254.16_FOXN3
	ENSG00000054219.11_LY75
	ENSG00000054267.22_ARID4B
	ENSG00000054277.14_OPN3
	ENSG00000054282.16_SDCCAG8
	ENSG00000054523.20_KIF1B
	ENSG00000054598.9_FOXC1
	ENSG00000054793.14_ATP9A
	ENSG00000054965.11_FAM168A
	ENSG00000054967.13_RELT
	ENSG00000054983.17_GALC
	ENSG00000055044.11_NOP58
	ENSG00000055070.17_SZRD1
	ENSG00000055130.18_CUL1
	ENSG00000055147.19_FAM114A2
	ENSG00000055163.20_CYFIP2
	ENSG00000055208.19_TAB2
	ENSG00000055332.19_EIF2AK2
	ENSG00000055950.17_MRPL43
	ENSG00000056277.16_ZNF280C
	ENSG00000056558.11_TRAF1
	ENSG00000056586.16_RC3H2
	ENSG00000056736.10_IL17RB
	ENSG00000057019.16_DCBLD2
	ENSG00000057657.17_PRDM1
	ENSG00000057757.10_PITHD1
	ENSG00000057935.14_MTA3
	ENSG00000058056.10_USP13
	ENSG00000058063.16_ATP11B
	ENSG00000058272.19_PPP1R12A
	ENSG00000058600.16_POLR3E
	ENSG00000058673.17_ZC3H11A
	ENSG00000058729.11_RIOK2
	ENSG00000058799.15_YIPF1
	ENSG00000058804.12_NDC1
	ENSG00000059378.13_PARP12
	ENSG00000059573.9_ALDH18A1
	ENSG00000059588.10_TARBP1
	ENSG00000059728.11_MXD1
	ENSG00000059758.8_CDK17
	ENSG00000059769.20_DNAJC25
	ENSG00000060069.18_CTDP1
	ENSG00000060237.19_WNK1
	ENSG00000060558.4_GNA15
	ENSG00000060642.12_PIGV
	ENSG00000060656.20_PTPRU
	ENSG00000060688.13_SNRNP40
	ENSG00000060749.16_QSER1
	ENSG00000060971.19_ACAA1
	ENSG00000061794.13_MRPS35
	ENSG00000061918.14_GUCY1B1
	ENSG00000061936.10_SFSWAP
	ENSG00000061938.21_TNK2
	ENSG00000062194.16_GPBP1
	ENSG00000062485.19_CS
	ENSG00000062582.14_MRPS24
	ENSG00000062598.18_ELMO2
	ENSG00000062716.13_VMP1
	ENSG00000063046.18_EIF4B
	ENSG00000064012.24_CASP8
	ENSG00000064225.13_ST3GAL6
	ENSG00000064313.13_TAF2
	ENSG00000064419.14_TNPO3
	ENSG00000064601.21_CTSA
	ENSG00000064607.17_SUGP2
	ENSG00000064651.14_SLC12A2
	ENSG00000064703.13_DDX20
	ENSG00000064726.10_BTBD1
	ENSG00000064763.12_FAR2
	ENSG00000064932.16_SBNO2
	ENSG00000064933.19_PMS1
	ENSG00000064999.15_ANKS1A
	ENSG00000065135.12_GNAI3
	ENSG00000065150.21_IPO5
	ENSG00000065183.16_WDR3
	ENSG00000065243.20_PKN2
	ENSG00000065357.20_DGKA
	ENSG00000065413.20_ANKRD44
	ENSG00000065613.15_SLK
	ENSG00000065615.14_CYB5R4
	ENSG00000065621.15_GSTO2
	ENSG00000065675.16_PRKCQ
	ENSG00000065802.12_ASB1
	ENSG00000065809.14_FAM107B
	ENSG00000065882.17_TBC1D1
	ENSG00000065883.17_CDK13
	ENSG00000065911.13_MTHFD2
	ENSG00000065923.10_SLC9A7
	ENSG00000066044.15_ELAVL1
	ENSG00000066084.13_DIP2B
	ENSG00000066136.21_NFYC
	ENSG00000066336.12_SPI1
	ENSG00000066405.13_CLDN18
	ENSG00000066422.6_ZBTB11
	ENSG00000066455.13_GOLGA5
	ENSG00000066468.24_FGFR2
	ENSG00000066654.14_THUMPD1
	ENSG00000066697.15_MSANTD3
	ENSG00000066739.12_ATG2B
	ENSG00000066855.16_MTFR1
	ENSG00000066933.16_MYO9A
	ENSG00000067057.18_PFKP
	ENSG00000067064.13_IDI1
	ENSG00000067082.15_KLF6
	ENSG00000067113.17_PLPP1
	ENSG00000067182.8_TNFRSF1A
	ENSG00000067221.14_STOML1
	ENSG00000067369.14_TP53BP1
	ENSG00000067533.6_RRP15
	ENSG00000067704.10_IARS2
	ENSG00000067900.8_ROCK1
	ENSG00000067992.17_PDK3
	ENSG00000068024.18_HDAC4
	ENSG00000068079.8_IFI35
	ENSG00000068305.18_MEF2A
	ENSG00000068323.17_TFE3
	ENSG00000068366.21_ACSL4
	ENSG00000068383.19_INPP5A
	ENSG00000068394.11_GPKOW
	ENSG00000068400.13_GRIPAP1
	ENSG00000068438.15_FTSJ1
	ENSG00000068615.20_REEP1
	ENSG00000068650.19_ATP11A
	ENSG00000068697.7_LAPTM4A
	ENSG00000068745.15_IP6K2
	ENSG00000068784.13_SRBD1
	ENSG00000068796.19_KIF2A
	ENSG00000068878.15_PSME4
	ENSG00000068885.15_IFT80
	ENSG00000068971.14_PPP2R5B
	ENSG00000068976.14_PYGM
	ENSG00000069020.19_MAST4
	ENSG00000069248.12_NUP133
	ENSG00000069275.13_NUCKS1
	ENSG00000069509.6_FUNDC1
	ENSG00000069667.16_RORA
	ENSG00000069702.11_TGFBR3
	ENSG00000069849.11_ATP1B3
	ENSG00000069943.10_PIGB
	ENSG00000069966.19_GNB5
	ENSG00000069974.16_RAB27A
	ENSG00000070018.9_LRP6
	ENSG00000070047.13_PHRF1
	ENSG00000070061.16_ELP1
	ENSG00000070081.18_NUCB2
	ENSG00000070190.13_DAPP1
	ENSG00000070269.14_TMEM260
	ENSG00000070413.20_DGCR2
	ENSG00000070495.15_JMJD6
	ENSG00000070501.12_POLB
	ENSG00000070669.17_ASNS
	ENSG00000070718.12_AP3M2
	ENSG00000070882.13_OSBPL3
	ENSG00000070915.10_SLC12A3
	ENSG00000070950.10_RAD18
	ENSG00000071054.17_MAP4K4
	ENSG00000071073.13_MGAT4A
	ENSG00000071205.12_ARHGAP10
	ENSG00000071553.18_ATP6AP1
	ENSG00000071564.17_TCF3
	ENSG00000071575.12_TRIB2
	ENSG00000071794.16_HLTF
	ENSG00000071967.12_CYBRD1
	ENSG00000071994.11_PDCD2
	ENSG00000072110.16_ACTN1
	ENSG00000072121.17_ZFYVE26
	ENSG00000072315.4_TRPC5
	ENSG00000072364.13_AFF4
	ENSG00000072401.15_UBE2D1
	ENSG00000072518.22_MARK2
	ENSG00000072609.18_CHFR
	ENSG00000072694.22_FCGR2B
	ENSG00000072736.19_NFATC3
	ENSG00000072803.18_FBXW11
	ENSG00000072952.20_IRAG1
	ENSG00000073331.18_ALPK1
	ENSG00000073584.20_SMARCE1
	ENSG00000073711.11_PPP2R3A
	ENSG00000073737.17_DHRS9
	ENSG00000073803.14_MAP3K13
	ENSG00000073849.16_ST6GAL1
	ENSG00000073910.23_FRY
	ENSG00000073921.18_PICALM
	ENSG00000073969.18_NSF
	ENSG00000074201.9_CLNS1A
	ENSG00000074319.13_TSG101
	ENSG00000074410.14_CA12
	ENSG00000074621.14_SLC24A1
	ENSG00000074657.14_ZNF532
	ENSG00000074660.17_SCARF1
	ENSG00000074695.6_LMAN1
	ENSG00000074696.13_HACD3
	ENSG00000074935.14_TUBE1
	ENSG00000074966.11_TXK
	ENSG00000075151.24_EIF4G3
	ENSG00000075223.14_SEMA3C
	ENSG00000075303.13_SLC25A40
	ENSG00000075336.12_TIMM21
	ENSG00000075340.23_ADD2
	ENSG00000075399.14_VPS9D1
	ENSG00000075415.15_SLC25A3
	ENSG00000075420.13_FNDC3B
	ENSG00000075426.12_FOSL2
	ENSG00000075568.17_TMEM131
	ENSG00000075651.17_PLD1
	ENSG00000075711.21_DLG1
	ENSG00000075785.14_RAB7A
	ENSG00000075884.14_ARHGAP15
	ENSG00000075914.13_EXOSC7
	ENSG00000075945.13_KIFAP3
	ENSG00000075975.17_MKRN2
	ENSG00000076053.12_RBM7
	ENSG00000076067.13_RBMS2
	ENSG00000076108.12_BAZ2A
	ENSG00000076248.11_UNG
	ENSG00000076258.10_FMO4
	ENSG00000076513.17_ANKRD13A
	ENSG00000076554.16_TPD52
	ENSG00000076555.16_ACACB
	ENSG00000076641.4_PAG1
	ENSG00000076685.19_NT5C2
	ENSG00000076864.21_RAP1GAP
	ENSG00000076944.17_STXBP2
	ENSG00000077092.20_RARB
	ENSG00000077097.16_TOP2B
	ENSG00000077147.16_TM9SF3
	ENSG00000077150.20_NFKB2
	ENSG00000077157.22_PPP1R12B
	ENSG00000077232.19_DNAJC10
	ENSG00000077254.14_USP33
	ENSG00000077327.16_SPAG6
	ENSG00000077420.16_APBB1IP
	ENSG00000077522.15_ACTN2
	ENSG00000077684.16_JADE1
	ENSG00000077721.17_UBE2A
	ENSG00000077984.6_CST7
	ENSG00000078043.16_PIAS2
	ENSG00000078053.17_AMPH
	ENSG00000078098.15_FAP
	ENSG00000078124.13_ACER3
	ENSG00000078177.14_N4BP2
	ENSG00000078237.7_TIGAR
	ENSG00000078369.18_GNB1
	ENSG00000078403.17_MLLT10
	ENSG00000078589.13_P2RY10
	ENSG00000078596.11_ITM2A
	ENSG00000078618.23_NRDC
	ENSG00000078674.19_PCM1
	ENSG00000078687.18_TNRC6C
	ENSG00000078902.16_TOLLIP
	ENSG00000079134.13_THOC1
	ENSG00000079156.17_OSBPL6
	ENSG00000079215.15_SLC1A3
	ENSG00000079246.16_XRCC5
	ENSG00000079257.8_LXN
	ENSG00000079277.22_MKNK1
	ENSG00000079335.20_CDC14A
	ENSG00000079337.16_RAPGEF3
	ENSG00000079393.21_DUSP13
	ENSG00000079691.18_CARMIL1
	ENSG00000080298.16_RFX3
	ENSG00000080371.6_RAB21
	ENSG00000080493.18_SLC4A4
	ENSG00000080503.24_SMARCA2
	ENSG00000080546.14_SESN1
	ENSG00000080561.14_MID2
	ENSG00000080815.19_PSEN1
	ENSG00000080824.19_HSP90AA1
	ENSG00000080986.13_NDC80
	ENSG00000081026.19_MAGI3
	ENSG00000081052.14_COL4A4
	ENSG00000081059.20_TCF7
	ENSG00000081087.15_OSTM1
	ENSG00000081148.12_IMPG2
	ENSG00000081177.19_EXD2
	ENSG00000081189.16_MEF2C
	ENSG00000081237.20_PTPRC
	ENSG00000081307.15_UBA5
	ENSG00000081320.11_STK17B
	ENSG00000081721.12_DUSP12
	ENSG00000081791.9_DELE1
	ENSG00000082014.17_SMARCD3
	ENSG00000082068.9_WDR70
	ENSG00000082074.19_FYB1
	ENSG00000082196.21_C1QTNF3
	ENSG00000082212.13_ME2
	ENSG00000082293.13_COL19A1
	ENSG00000082397.18_EPB41L3
	ENSG00000082438.18_COBLL1
	ENSG00000082458.12_DLG3
	ENSG00000082512.15_TRAF5
	ENSG00000082516.9_GEMIN5
	ENSG00000082641.16_NFE2L1
	ENSG00000082898.19_XPO1
	ENSG00000082996.20_RNF13
	ENSG00000083093.10_PALB2
	ENSG00000083099.11_LYRM2
	ENSG00000083123.15_BCKDHB
	ENSG00000083168.11_KAT6A
	ENSG00000083223.18_TUT7
	ENSG00000083457.12_ITGAE
	ENSG00000083544.16_TDRD3
	ENSG00000083635.8_NUFIP1
	ENSG00000083720.13_OXCT1
	ENSG00000083845.9_RPS5
	ENSG00000083937.10_CHMP2B
	ENSG00000084070.12_SMAP2
	ENSG00000084072.17_PPIE
	ENSG00000084073.10_ZMPSTE24
	ENSG00000084092.7_NOA1
	ENSG00000084093.19_REST
	ENSG00000084110.11_HAL
	ENSG00000084234.18_APLP2
	ENSG00000084676.16_NCOA1
	ENSG00000084733.11_RAB10
	ENSG00000085365.18_SCAMP1
	ENSG00000085377.15_PREP
	ENSG00000085382.12_HACE1
	ENSG00000085415.16_SEH1L
	ENSG00000085433.17_WDR47
	ENSG00000085449.15_WDFY1
	ENSG00000085465.13_OVGP1
	ENSG00000085491.17_SLC25A24
	ENSG00000085511.20_MAP3K4
	ENSG00000085563.15_ABCB1
	ENSG00000085662.14_AKR1B1
	ENSG00000085721.13_RRN3
	ENSG00000085788.14_DDHD2
	ENSG00000085832.17_EPS15
	ENSG00000086061.16_DNAJA1
	ENSG00000086065.14_CHMP5
	ENSG00000086189.11_DIMT1
	ENSG00000086288.12_NME8
	ENSG00000086300.16_SNX10
	ENSG00000086475.15_SEPHS1
	ENSG00000086544.3_ITPKC
	ENSG00000086589.12_RBM22
	ENSG00000086712.13_TXLNG
	ENSG00000086730.17_LAT2
	ENSG00000086827.9_ZW10
	ENSG00000086848.15_ALG9
	ENSG00000087053.20_MTMR2
	ENSG00000087077.14_TRIP6
	ENSG00000087095.13_NLK
	ENSG00000087116.16_ADAMTS2
	ENSG00000087152.16_ATXN7L3
	ENSG00000087157.19_PGS1
	ENSG00000087206.17_UIMC1
	ENSG00000087253.13_LPCAT2
	ENSG00000087299.12_L2HGDH
	ENSG00000087302.9_RTRAF
	ENSG00000087338.5_GMCL1
	ENSG00000087365.16_SF3B2
	ENSG00000087448.11_KLHL42
	ENSG00000087470.19_DNM1L
	ENSG00000087589.17_CASS4
	ENSG00000087995.16_METTL2A
	ENSG00000088179.9_PTPN4
	ENSG00000088205.13_DDX18
	ENSG00000088298.13_EDEM2
	ENSG00000088387.21_DOCK9
	ENSG00000088766.12_CRLS1
	ENSG00000088808.18_PPP1R13B
	ENSG00000088812.18_ATRN
	ENSG00000088827.13_SIGLEC1
	ENSG00000088970.16_KIZ
	ENSG00000089006.17_SNX5
	ENSG00000089009.16_RPL6
	ENSG00000089022.14_MAPKAPK5
	ENSG00000089041.17_P2RX7
	ENSG00000089050.16_RBBP9
	ENSG00000089053.13_ANAPC5
	ENSG00000089063.15_TMEM230
	ENSG00000089094.20_KDM2B
	ENSG00000089123.16_TASP1
	ENSG00000089127.15_OAS1
	ENSG00000089157.16_RPLP0
	ENSG00000089159.17_PXN
	ENSG00000089234.16_BRAP
	ENSG00000089248.7_ERP29
	ENSG00000089289.16_IGBP1
	ENSG00000089351.15_GRAMD1A
	ENSG00000089639.11_GMIP
	ENSG00000089682.17_RBM41
	ENSG00000089685.15_BIRC5
	ENSG00000089775.12_ZBTB25
	ENSG00000089818.18_NECAP1
	ENSG00000089876.12_DHX32
	ENSG00000090054.16_SPTLC1
	ENSG00000090263.16_MRPS33
	ENSG00000090339.9_ICAM1
	ENSG00000090376.11_IRAK3
	ENSG00000090615.16_GOLGA3
	ENSG00000090621.15_PABPC4
	ENSG00000090686.16_USP48
	ENSG00000090989.18_EXOC1
	ENSG00000091106.19_NLRC4
	ENSG00000091129.22_NRCAM
	ENSG00000091140.15_DLD
	ENSG00000091157.15_WDR7
	ENSG00000091181.20_IL5RA
	ENSG00000091317.8_CMTM6
	ENSG00000091409.16_ITGA6
	ENSG00000091483.8_FH
	ENSG00000091490.11_SEL1L3
	ENSG00000091831.25_ESR1
	ENSG00000091879.14_ANGPT2
	ENSG00000091972.18_CD200
	ENSG00000092020.11_PPP2R3C
	ENSG00000092036.19_HAUS4
	ENSG00000092051.18_JPH4
	ENSG00000092148.14_HECTD1
	ENSG00000092199.19_HNRNPC
	ENSG00000092200.13_RPGRIP1
	ENSG00000092203.15_TOX4
	ENSG00000092295.12_TGM1
	ENSG00000092330.18_TINF2
	ENSG00000092470.12_WDR76
	ENSG00000092529.25_CAPN3
	ENSG00000092931.12_MFSD11
	ENSG00000092978.11_GPATCH2
	ENSG00000093167.18_LRRFIP2
	ENSG00000093183.14_SEC22C
	ENSG00000094880.11_CDC23
	ENSG00000094916.16_CBX5
	ENSG00000095002.15_MSH2
	ENSG00000095015.6_MAP3K1
	ENSG00000095139.15_ARCN1
	ENSG00000095319.14_NUP188
	ENSG00000095370.20_SH2D3C
	ENSG00000095380.11_NANS
	ENSG00000095383.20_TBC1D2
	ENSG00000095564.15_BTAF1
	ENSG00000095574.12_IKZF5
	ENSG00000095739.11_BAMBI
	ENSG00000095787.24_WAC
	ENSG00000095794.20_CREM
	ENSG00000095951.17_HIVEP1
	ENSG00000096060.15_FKBP5
	ENSG00000096063.16_SRPK1
	ENSG00000096092.6_TMEM14A
	ENSG00000096093.16_EFHC1
	ENSG00000096401.8_CDC5L
	ENSG00000096696.15_DSP
	ENSG00000096746.18_HNRNPH3
	ENSG00000096968.14_JAK2
	ENSG00000097033.14_SH3GLB1
	ENSG00000097096.10_SYDE2
	ENSG00000099139.14_PCSK5
	ENSG00000099204.21_ABLIM1
	ENSG00000099219.15_ERMP1
	ENSG00000099290.17_WASHC2A
	ENSG00000099622.14_CIRBP
	ENSG00000099810.21_MTAP
	ENSG00000099860.9_GADD45B
	ENSG00000099901.17_RANBP1
	ENSG00000099940.12_SNAP29
	ENSG00000099968.18_BCL2L13
	ENSG00000100014.20_SPECC1L
	ENSG00000100023.20_PPIL2
	ENSG00000100027.17_YPEL1
	ENSG00000100028.12_SNRPD3
	ENSG00000100055.21_CYTH4
	ENSG00000100084.14_HIRA
	ENSG00000100100.13_PIK3IP1
	ENSG00000100105.18_PATZ1
	ENSG00000100129.18_EIF3L
	ENSG00000100216.6_TOMM22
	ENSG00000100220.12_RTCB
	ENSG00000100226.16_GTPBP1
	ENSG00000100227.19_POLDIP3
	ENSG00000100266.19_PACSIN2
	ENSG00000100284.22_TOM1
	ENSG00000100292.18_HMOX1
	ENSG00000100296.14_THOC5
	ENSG00000100297.16_MCM5
	ENSG00000100316.16_RPL3
	ENSG00000100330.16_MTMR3
	ENSG00000100347.15_SAMM50
	ENSG00000100353.18_EIF3D
	ENSG00000100360.15_IFT27
	ENSG00000100365.16_NCF4
	ENSG00000100368.15_CSF2RB
	ENSG00000100372.15_SLC25A17
	ENSG00000100385.14_IL2RB
	ENSG00000100393.14_EP300
	ENSG00000100422.14_CERK
	ENSG00000100426.7_ZBED4
	ENSG00000100462.16_PRMT5
	ENSG00000100473.18_COCH
	ENSG00000100478.16_AP4S1
	ENSG00000100483.14_VCPKMT
	ENSG00000100503.26_NIN
	ENSG00000100522.10_GNPNAT1
	ENSG00000100528.12_CNIH1
	ENSG00000100554.12_ATP6V1D
	ENSG00000100567.13_PSMA3
	ENSG00000100568.11_VTI1B
	ENSG00000100578.18_KIAA0586
	ENSG00000100596.8_SPTLC2
	ENSG00000100603.14_SNW1
	ENSG00000100605.17_ITPK1
	ENSG00000100629.17_CEP128
	ENSG00000100632.11_ERH
	ENSG00000100644.17_HIF1A
	ENSG00000100647.8_SUSD6
	ENSG00000100650.16_SRSF5
	ENSG00000100711.14_ZFYVE21
	ENSG00000100722.20_ZC3H14
	ENSG00000100764.14_PSMC1
	ENSG00000100784.12_RPS6KA5
	ENSG00000100813.15_ACIN1
	ENSG00000100814.18_CCNB1IP1
	ENSG00000100823.12_APEX1
	ENSG00000100852.14_ARHGAP5
	ENSG00000100865.15_CINP
	ENSG00000100890.16_PRORP
	ENSG00000100902.11_PSMA6
	ENSG00000100906.11_NFKBIA
	ENSG00000100911.16_PSME2
	ENSG00000100938.19_GMPR2
	ENSG00000100991.12_TRPC4AP
	ENSG00000101052.13_IFT52
	ENSG00000101079.21_NDRG3
	ENSG00000101084.19_RAB5IF
	ENSG00000101096.20_NFATC2
	ENSG00000101109.12_STK4
	ENSG00000101126.18_ADNP
	ENSG00000101138.12_CSTF1
	ENSG00000101150.18_TPD52L2
	ENSG00000101160.15_CTSZ
	ENSG00000101181.18_MTG2
	ENSG00000101190.13_TCFL5
	ENSG00000101193.8_GID8
	ENSG00000101224.18_CDC25B
	ENSG00000101236.17_RNF24
	ENSG00000101266.19_CSNK2A1
	ENSG00000101290.14_CDS2
	ENSG00000101310.17_SEC23B
	ENSG00000101336.18_HCK
	ENSG00000101342.10_TLDC2
	ENSG00000101347.11_SAMHD1
	ENSG00000101363.13_MANBAL
	ENSG00000101367.9_MAPRE1
	ENSG00000101384.12_JAG1
	ENSG00000101417.12_PXMP4
	ENSG00000101421.4_CHMP4B
	ENSG00000101457.13_DNTTIP1
	ENSG00000101464.11_PIGU
	ENSG00000101557.15_USP14
	ENSG00000101577.10_LPIN2
	ENSG00000101596.17_SMCHD1
	ENSG00000101605.14_MYOM1
	ENSG00000101608.13_MYL12A
	ENSG00000101624.11_CEP76
	ENSG00000101654.18_RNMT
	ENSG00000101695.9_RNF125
	ENSG00000101752.13_MIB1
	ENSG00000101773.19_RBBP8
	ENSG00000101842.14_VSIG1
	ENSG00000101844.18_ATG4A
	ENSG00000101850.13_GPR143
	ENSG00000101868.13_POLA1
	ENSG00000101888.12_NXT2
	ENSG00000101901.12_ALG13
	ENSG00000101916.12_TLR8
	ENSG00000101935.12_AMMECR1
	ENSG00000101966.13_XIAP
	ENSG00000102007.11_PLP2
	ENSG00000102010.15_BMX
	ENSG00000102024.19_PLS3
	ENSG00000102032.13_RENBP
	ENSG00000102034.18_ELF4
	ENSG00000102038.16_SMARCA1
	ENSG00000102053.13_ZC3H12B
	ENSG00000102054.18_RBBP7
	ENSG00000102057.10_KCND1
	ENSG00000102081.16_FMR1
	ENSG00000102096.9_PIM2
	ENSG00000102218.6_RP2
	ENSG00000102221.14_JADE3
	ENSG00000102245.9_CD40LG
	ENSG00000102317.18_RBM3
	ENSG00000102349.18_KLF8
	ENSG00000102359.9_SRPX2
	ENSG00000102390.11_PBDC1
	ENSG00000102393.14_GLA
	ENSG00000102401.20_ARMCX3
	ENSG00000102409.10_BEX4
	ENSG00000102445.20_RUBCNL
	ENSG00000102471.15_NDFIP2
	ENSG00000102524.12_TNFSF13B
	ENSG00000102531.16_FNDC3A
	ENSG00000102543.14_CDADC1
	ENSG00000102554.14_KLF5
	ENSG00000102572.15_STK24
	ENSG00000102595.21_UGGT2
	ENSG00000102606.19_ARHGEF7
	ENSG00000102678.7_FGF9
	ENSG00000102699.6_PARP4
	ENSG00000102710.21_SUPT20H
	ENSG00000102743.15_SLC25A15
	ENSG00000102755.12_FLT1
	ENSG00000102763.18_VWA8
	ENSG00000102781.14_KATNAL1
	ENSG00000102794.10_ACOD1
	ENSG00000102897.10_LYRM1
	ENSG00000102898.12_NUTF2
	ENSG00000102910.14_LONP2
	ENSG00000102921.8_N4BP1
	ENSG00000102931.8_ARL2BP
	ENSG00000102934.10_PLLP
	ENSG00000102974.16_CTCF
	ENSG00000103005.12_USB1
	ENSG00000103037.12_SETD6
	ENSG00000103064.15_SLC7A6
	ENSG00000103066.13_PLA2G15
	ENSG00000103168.17_TAF1C
	ENSG00000103194.16_USP10
	ENSG00000103319.12_EEF2K
	ENSG00000103351.13_CLUAP1
	ENSG00000103355.14_PRSS33
	ENSG00000103356.18_EARS2
	ENSG00000103365.15_GGA2
	ENSG00000103479.17_RBL2
	ENSG00000103489.12_XYLT1
	ENSG00000103494.16_RPGRIP1L
	ENSG00000103496.15_STX4
	ENSG00000103522.16_IL21R
	ENSG00000103528.17_SYT17
	ENSG00000103540.17_CCP110
	ENSG00000103569.10_AQP9
	ENSG00000103591.13_AAGAB
	ENSG00000103642.12_LACTB
	ENSG00000103657.14_HERC1
	ENSG00000103671.10_TRIP4
	ENSG00000103723.17_AP3B2
	ENSG00000103966.11_EHD4
	ENSG00000103978.16_TMEM87A
	ENSG00000103994.18_ZNF106
	ENSG00000104043.15_ATP8B4
	ENSG00000104064.18_GABPB1
	ENSG00000104093.14_DMXL2
	ENSG00000104112.9_SCG3
	ENSG00000104133.16_SPG11
	ENSG00000104154.7_SLC30A4
	ENSG00000104177.19_MYEF2
	ENSG00000104219.13_ZDHHC2
	ENSG00000104231.11_ZFAND1
	ENSG00000104290.11_FZD3
	ENSG00000104312.8_RIPK2
	ENSG00000104320.14_NBN
	ENSG00000104324.16_CPQ
	ENSG00000104325.7_DECR1
	ENSG00000104327.7_CALB1
	ENSG00000104331.9_BPNT2
	ENSG00000104343.21_UBE2W
	ENSG00000104375.17_STK3
	ENSG00000104408.11_EIF3E
	ENSG00000104412.8_EMC2
	ENSG00000104419.17_NDRG1
	ENSG00000104432.14_IL7
	ENSG00000104442.10_ARMC1
	ENSG00000104447.13_TRPS1
	ENSG00000104490.18_NCALD
	ENSG00000104497.15_SNX16
	ENSG00000104613.12_INTS10
	ENSG00000104626.15_ERI1
	ENSG00000104635.15_SLC39A14
	ENSG00000104643.10_MTMR9
	ENSG00000104660.19_LEPROTL1
	ENSG00000104691.16_UBXN8
	ENSG00000104728.16_ARHGEF10
	ENSG00000104763.20_ASAH1
	ENSG00000104805.16_NUCB1
	ENSG00000104856.14_RELB
	ENSG00000104918.8_RETN
	ENSG00000105176.18_URI1
	ENSG00000105197.11_TIMM50
	ENSG00000105202.9_FBL
	ENSG00000105287.13_PRKD2
	ENSG00000105329.11_TGFB1
	ENSG00000105339.11_DENND3
	ENSG00000105355.9_PLIN3
	ENSG00000105366.15_SIGLEC8
	ENSG00000105372.8_RPS19
	ENSG00000105373.19_NOP53
	ENSG00000105393.16_BABAM1
	ENSG00000105402.8_NAPA
	ENSG00000105499.14_PLA2G4C
	ENSG00000105507.3_CABP5
	ENSG00000105516.11_DBP
	ENSG00000105612.9_DNASE2
	ENSG00000105639.20_JAK3
	ENSG00000105711.14_SCN1B
	ENSG00000105767.3_CADM4
	ENSG00000105778.20_AVL9
	ENSG00000105784.16_RUNDC3B
	ENSG00000105810.10_CDK6
	ENSG00000105819.14_PMPCB
	ENSG00000105835.13_NAMPT
	ENSG00000105849.6_POLR1F
	ENSG00000105851.11_PIK3CG
	ENSG00000105856.14_HBP1
	ENSG00000105865.11_DUS4L
	ENSG00000105866.15_SP4
	ENSG00000105887.11_MTPN
	ENSG00000105889.16_STEAP1B
	ENSG00000105928.16_GSDME
	ENSG00000105939.14_ZC3HAV1
	ENSG00000105948.13_TTC26
	ENSG00000105967.16_TFEC
	ENSG00000105968.19_H2AZ2
	ENSG00000105974.13_CAV1
	ENSG00000105976.16_MET
	ENSG00000105983.23_LMBR1
	ENSG00000105993.15_DNAJB6
	ENSG00000106003.14_LFNG
	ENSG00000106028.11_SSBP1
	ENSG00000106034.18_CPED1
	ENSG00000106049.9_HIBADH
	ENSG00000106078.19_COBL
	ENSG00000106080.11_FKBP14
	ENSG00000106100.11_NOD1
	ENSG00000106245.11_BUD31
	ENSG00000106258.15_CYP3A5
	ENSG00000106261.17_ZKSCAN1
	ENSG00000106263.19_EIF3B
	ENSG00000106346.12_USP42
	ENSG00000106355.10_LSM5
	ENSG00000106392.11_C1GALT1
	ENSG00000106415.13_GLCCI1
	ENSG00000106443.17_PHF14
	ENSG00000106460.19_TMEM106B
	ENSG00000106477.20_CEP41
	ENSG00000106546.14_AHR
	ENSG00000106554.13_CHCHD3
	ENSG00000106591.4_MRPL32
	ENSG00000106605.11_BLVRA
	ENSG00000106609.16_TMEM248
	ENSG00000106615.10_RHEB
	ENSG00000106617.15_PRKAG2
	ENSG00000106692.15_FKTN
	ENSG00000106714.18_CNTNAP3
	ENSG00000106723.17_SPIN1
	ENSG00000106733.21_NMRK1
	ENSG00000106771.13_TMEM245
	ENSG00000106772.19_PRUNE2
	ENSG00000106785.15_TRIM14
	ENSG00000106789.13_CORO2A
	ENSG00000106799.13_TGFBR1
	ENSG00000106804.9_C5
	ENSG00000106829.20_TLE4
	ENSG00000106868.17_SUSD1
	ENSG00000106952.8_TNFSF8
	ENSG00000107020.10_PLGRKT
	ENSG00000107036.12_RIC1
	ENSG00000107077.19_KDM4C
	ENSG00000107099.18_DOCK8
	ENSG00000107164.16_FUBP3
	ENSG00000107175.12_CREB3
	ENSG00000107201.11_DDX58
	ENSG00000107242.20_PIP5K1B
	ENSG00000107290.14_SETX
	ENSG00000107341.5_UBE2R2
	ENSG00000107362.14_ABHD17B
	ENSG00000107372.13_ZFAND5
	ENSG00000107443.16_CCNJ
	ENSG00000107485.18_GATA3
	ENSG00000107551.21_RASSF4
	ENSG00000107560.12_RAB11FIP2
	ENSG00000107566.14_ERLIN1
	ENSG00000107581.13_EIF3A
	ENSG00000107593.17_PKD2L1
	ENSG00000107625.14_DDX50
	ENSG00000107643.17_MAPK8
	ENSG00000107669.19_ATE1
	ENSG00000107672.15_NSMCE4A
	ENSG00000107679.15_PLEKHA1
	ENSG00000107736.22_CDH23
	ENSG00000107738.20_VSIR
	ENSG00000107745.20_MICU1
	ENSG00000107771.17_CCSER2
	ENSG00000107779.14_BMPR1A
	ENSG00000107833.10_NPM3
	ENSG00000107854.6_TNKS2
	ENSG00000107864.15_CPEB3
	ENSG00000107929.16_LARP4B
	ENSG00000107951.15_MTPAP
	ENSG00000107960.11_STN1
	ENSG00000107968.10_MAP3K8
	ENSG00000108061.13_SHOC2
	ENSG00000108064.11_TFAM
	ENSG00000108091.11_CCDC6
	ENSG00000108100.18_CCNY
	ENSG00000108106.14_UBE2S
	ENSG00000108107.15_RPL28
	ENSG00000108179.14_PPIF
	ENSG00000108219.15_TSPAN14
	ENSG00000108298.12_RPL19
	ENSG00000108306.13_FBXL20
	ENSG00000108349.17_CASC3
	ENSG00000108375.13_RNF43
	ENSG00000108389.10_MTMR4
	ENSG00000108395.14_TRIM37
	ENSG00000108406.10_DHX40
	ENSG00000108424.11_KPNB1
	ENSG00000108443.14_RPS6KB1
	ENSG00000108468.15_CBX1
	ENSG00000108474.17_PIGL
	ENSG00000108506.13_INTS2
	ENSG00000108510.10_MED13
	ENSG00000108561.8_C1QBP
	ENSG00000108578.15_BLMH
	ENSG00000108587.16_GOSR1
	ENSG00000108599.15_AKAP10
	ENSG00000108641.20_B9D1
	ENSG00000108669.17_CYTH1
	ENSG00000108679.13_LGALS3BP
	ENSG00000108688.11_CCL7
	ENSG00000108700.5_CCL8
	ENSG00000108771.13_DHX58
	ENSG00000108774.15_RAB5C
	ENSG00000108788.12_MLX
	ENSG00000108826.16_MRPL27
	ENSG00000108828.16_VAT1
	ENSG00000108848.16_LUC7L3
	ENSG00000108854.16_SMURF2
	ENSG00000108932.13_SLC16A6
	ENSG00000108950.12_FAM20A
	ENSG00000108953.17_YWHAE
	ENSG00000108984.15_MAP2K6
	ENSG00000109016.18_DHRS7B
	ENSG00000109046.15_WSB1
	ENSG00000109084.14_TMEM97
	ENSG00000109163.7_GNRHR
	ENSG00000109184.15_DCUN1D4
	ENSG00000109189.13_USP46
	ENSG00000109220.11_CHIC2
	ENSG00000109270.13_LAMTOR3
	ENSG00000109320.13_NFKB1
	ENSG00000109321.11_AREG
	ENSG00000109323.11_MANBA
	ENSG00000109381.21_ELF2
	ENSG00000109436.8_TBC1D9
	ENSG00000109452.13_INPP4B
	ENSG00000109466.14_KLHL2
	ENSG00000109475.17_RPL34
	ENSG00000109511.12_ANXA10
	ENSG00000109610.6_SOD3
	ENSG00000109654.16_TRIM2
	ENSG00000109680.11_TBC1D19
	ENSG00000109684.16_CLNK
	ENSG00000109685.19_NSD2
	ENSG00000109686.19_SH3D19
	ENSG00000109743.11_BST1
	ENSG00000109762.17_SNX25
	ENSG00000109771.16_LRP2BP
	ENSG00000109775.11_UFSP2
	ENSG00000109787.13_KLF3
	ENSG00000109854.14_HTATIP2
	ENSG00000109911.19_ELP4
	ENSG00000109919.10_MTCH2
	ENSG00000109920.13_FNBP4
	ENSG00000109944.11_JHY
	ENSG00000110031.13_LPXN
	ENSG00000110042.8_DTX4
	ENSG00000110057.8_UNC93B1
	ENSG00000110063.10_DCPS
	ENSG00000110066.15_KMT5B
	ENSG00000110079.19_MS4A4A
	ENSG00000110080.20_ST3GAL4
	ENSG00000110318.15_CEP126
	ENSG00000110330.10_BIRC2
	ENSG00000110344.10_UBE4A
	ENSG00000110367.14_DDX6
	ENSG00000110429.14_FBXO3
	ENSG00000110436.13_SLC1A2
	ENSG00000110446.12_SLC15A3
	ENSG00000110448.11_CD5
	ENSG00000110492.17_MDK
	ENSG00000110497.15_AMBRA1
	ENSG00000110619.18_CARS1
	ENSG00000110660.15_SLC35F2
	ENSG00000110700.7_RPS13
	ENSG00000110717.13_NDUFS8
	ENSG00000110756.18_HPS5
	ENSG00000110777.12_POU2AF1
	ENSG00000110848.8_CD69
	ENSG00000110911.17_SLC11A2
	ENSG00000110917.8_MLEC
	ENSG00000110931.19_CAMKK2
	ENSG00000110934.13_BIN2
	ENSG00000110944.9_IL23A
	ENSG00000110987.9_BCL7A
	ENSG00000111052.8_LIN7A
	ENSG00000111058.8_ACSS3
	ENSG00000111181.13_SLC6A12
	ENSG00000111196.10_MAGOHB
	ENSG00000111224.14_PARP11
	ENSG00000111229.16_ARPC3
	ENSG00000111237.19_VPS29
	ENSG00000111252.11_SH2B3
	ENSG00000111261.14_MANSC1
	ENSG00000111269.3_CREBL2
	ENSG00000111300.10_NAA25
	ENSG00000111321.11_LTBR
	ENSG00000111331.14_OAS3
	ENSG00000111335.14_OAS2
	ENSG00000111358.14_GTF2H3
	ENSG00000111371.16_SLC38A1
	ENSG00000111405.9_ENDOU
	ENSG00000111412.6_SPRING1
	ENSG00000111424.12_VDR
	ENSG00000111445.14_RFC5
	ENSG00000111450.14_STX2
	ENSG00000111452.13_ADGRD1
	ENSG00000111481.10_COPZ1
	ENSG00000111530.13_CAND1
	ENSG00000111581.10_NUP107
	ENSG00000111596.14_CNOT2
	ENSG00000111605.18_CPSF6
	ENSG00000111615.14_KRR1
	ENSG00000111644.8_ACRBP
	ENSG00000111679.17_PTPN6
	ENSG00000111684.11_LPCAT3
	ENSG00000111716.14_LDHB
	ENSG00000111725.11_PRKAB1
	ENSG00000111727.12_HCFC2
	ENSG00000111728.11_ST8SIA1
	ENSG00000111729.15_CLEC4A
	ENSG00000111732.12_AICDA
	ENSG00000111737.12_RAB35
	ENSG00000111752.11_PHC1
	ENSG00000111785.21_RIC8B
	ENSG00000111790.14_FGFR1OP2
	ENSG00000111802.14_TDP2
	ENSG00000111837.12_MAK
	ENSG00000111846.20_GCNT2
	ENSG00000111850.11_SMIM8
	ENSG00000111859.17_NEDD9
	ENSG00000111860.14_CEP85L
	ENSG00000111863.13_ADTRP
	ENSG00000111875.8_ASF1A
	ENSG00000111879.20_FAM184A
	ENSG00000111880.16_RNGTT
	ENSG00000111885.7_MAN1A1
	ENSG00000111886.11_GABRR2
	ENSG00000111897.7_SERINC1
	ENSG00000111906.18_HDDC2
	ENSG00000111907.21_TPD52L1
	ENSG00000111911.7_HINT3
	ENSG00000111912.20_NCOA7
	ENSG00000111913.20_RIPOR2
	ENSG00000111961.19_SASH1
	ENSG00000111962.8_UST
	ENSG00000112031.16_MTRF1L
	ENSG00000112053.14_SLC26A8
	ENSG00000112062.11_MAPK14
	ENSG00000112077.18_RHAG
	ENSG00000112078.14_KCTD20
	ENSG00000112096.19_SOD2
	ENSG00000112137.19_PHACTR1
	ENSG00000112144.16_CILK1
	ENSG00000112159.12_MDN1
	ENSG00000112182.16_BACH2
	ENSG00000112195.9_TREML2
	ENSG00000112200.17_ZNF451
	ENSG00000112208.11_BAG2
	ENSG00000112232.10_KHDRBS2
	ENSG00000112234.9_FBXL4
	ENSG00000112237.13_CCNC
	ENSG00000112242.16_E2F3
	ENSG00000112245.13_PTP4A1
	ENSG00000112249.14_ASCC3
	ENSG00000112282.18_MED23
	ENSG00000112294.14_ALDH5A1
	ENSG00000112297.18_CRYBG1
	ENSG00000112299.8_VNN1
	ENSG00000112304.11_ACOT13
	ENSG00000112306.8_RPS12
	ENSG00000112320.12_SOBP
	ENSG00000112333.12_NR2E1
	ENSG00000112339.15_HBS1L
	ENSG00000112343.11_TRIM38
	ENSG00000112365.5_ZBTB24
	ENSG00000112367.12_FIG4
	ENSG00000112394.18_SLC16A10
	ENSG00000112406.5_HECA
	ENSG00000112419.15_PHACTR2
	ENSG00000112425.16_EPM2A
	ENSG00000112486.18_CCR6
	ENSG00000112511.18_PHF1
	ENSG00000112531.17_QKI
	ENSG00000112576.13_CCND3
	ENSG00000112685.14_EXOC2
	ENSG00000112695.13_COX7A2
	ENSG00000112697.17_TMEM30A
	ENSG00000112773.16_TENT5A
	ENSG00000112796.10_ENPP5
	ENSG00000112851.15_ERBIN
	ENSG00000112855.17_HARS2
	ENSG00000112992.18_NNT
	ENSG00000112996.11_MRPS30
	ENSG00000113013.16_HSPA9
	ENSG00000113048.18_MRPS27
	ENSG00000113070.8_HBEGF
	ENSG00000113088.6_GZMK
	ENSG00000113161.17_HMGCR
	ENSG00000113163.19_CERT1
	ENSG00000113263.13_ITK
	ENSG00000113269.14_RNF130
	ENSG00000113273.17_ARSB
	ENSG00000113282.14_CLINT1
	ENSG00000113300.13_CNOT6
	ENSG00000113312.12_TTC1
	ENSG00000113318.11_MSH3
	ENSG00000113319.13_RASGRF2
	ENSG00000113328.19_CCNG1
	ENSG00000113368.12_LMNB1
	ENSG00000113369.9_ARRDC3
	ENSG00000113384.14_GOLPH3
	ENSG00000113448.20_PDE4D
	ENSG00000113456.19_RAD1
	ENSG00000113494.17_PRLR
	ENSG00000113532.13_ST8SIA4
	ENSG00000113552.16_GNPDA1
	ENSG00000113569.16_NUP155
	ENSG00000113593.12_PPWD1
	ENSG00000113594.10_LIFR
	ENSG00000113595.15_TRIM23
	ENSG00000113621.15_TXNDC15
	ENSG00000113648.17_MACROH2A1
	ENSG00000113649.13_TCERG1
	ENSG00000113658.18_SMAD5
	ENSG00000113712.19_CSNK1A1
	ENSG00000113732.9_ATP6V0E1
	ENSG00000113742.14_CPEB4
	ENSG00000113749.8_HRH2
	ENSG00000113790.11_EHHADH
	ENSG00000113812.14_ACTR8
	ENSG00000113916.18_BCL6
	ENSG00000113966.10_ARL6
	ENSG00000114021.12_NIT2
	ENSG00000114023.16_FAM162A
	ENSG00000114030.13_KPNA1
	ENSG00000114062.22_UBE3A
	ENSG00000114098.18_ARMC8
	ENSG00000114120.14_SLC25A36
	ENSG00000114127.11_XRN1
	ENSG00000114209.15_PDCD10
	ENSG00000114268.12_PFKFB4
	ENSG00000114302.16_PRKAR2A
	ENSG00000114315.4_HES1
	ENSG00000114316.13_USP4
	ENSG00000114346.14_ECT2
	ENSG00000114354.15_TFG
	ENSG00000114391.13_RPL24
	ENSG00000114423.23_CBLB
	ENSG00000114439.19_BBX
	ENSG00000114446.5_IFT57
	ENSG00000114450.11_GNB4
	ENSG00000114491.14_UMPS
	ENSG00000114503.11_NCBP2
	ENSG00000114541.15_FRMD4B
	ENSG00000114547.10_ROPN1B
	ENSG00000114631.11_PODXL2
	ENSG00000114670.14_NEK11
	ENSG00000114686.9_MRPL3
	ENSG00000114698.15_PLSCR4
	ENSG00000114737.16_CISH
	ENSG00000114739.14_ACVR2B
	ENSG00000114745.15_GORASP1
	ENSG00000114770.17_ABCC5
	ENSG00000114784.4_EIF1B
	ENSG00000114796.16_KLHL24
	ENSG00000114812.13_VIPR1
	ENSG00000114850.7_SSR3
	ENSG00000114857.19_NKTR
	ENSG00000114861.24_FOXP1
	ENSG00000114942.14_EEF1B2
	ENSG00000114948.13_ADAM23
	ENSG00000114978.18_MOB1A
	ENSG00000115008.6_IL1A
	ENSG00000115091.12_ACTR3
	ENSG00000115109.14_EPB41L5
	ENSG00000115128.7_SF3B6
	ENSG00000115145.10_STAM2
	ENSG00000115155.19_OTOF
	ENSG00000115159.16_GPD2
	ENSG00000115165.10_CYTIP
	ENSG00000115232.14_ITGA4
	ENSG00000115233.12_PSMD14
	ENSG00000115239.24_ASB3
	ENSG00000115267.9_IFIH1
	ENSG00000115271.11_GCA
	ENSG00000115306.16_SPTBN1
	ENSG00000115310.19_RTN4
	ENSG00000115318.12_LOXL3
	ENSG00000115325.14_DOK1
	ENSG00000115339.14_GALNT3
	ENSG00000115364.14_MRPL19
	ENSG00000115365.12_LANCL1
	ENSG00000115368.10_WDR75
	ENSG00000115392.13_FANCL
	ENSG00000115415.20_STAT1
	ENSG00000115421.13_PAPOLG
	ENSG00000115423.19_DNAH6
	ENSG00000115425.14_PECR
	ENSG00000115446.12_UNC50
	ENSG00000115459.18_ELMOD3
	ENSG00000115464.15_USP34
	ENSG00000115484.15_CCT4
	ENSG00000115486.13_GGCX
	ENSG00000115504.15_EHBP1
	ENSG00000115520.9_COQ10B
	ENSG00000115525.18_ST3GAL5
	ENSG00000115526.11_CHST10
	ENSG00000115540.15_MOB4
	ENSG00000115561.16_CHMP3
	ENSG00000115590.14_IL1R2
	ENSG00000115602.17_IL1RL1
	ENSG00000115604.12_IL18R1
	ENSG00000115607.10_IL18RAP
	ENSG00000115652.15_UXS1
	ENSG00000115687.14_PASK
	ENSG00000115738.10_ID2
	ENSG00000115758.13_ODC1
	ENSG00000115760.15_BIRC6
	ENSG00000115761.17_NOL10
	ENSG00000115762.17_PLEKHB2
	ENSG00000115825.11_PRKD3
	ENSG00000115827.14_DCAF17
	ENSG00000115828.17_QPCT
	ENSG00000115839.19_RAB3GAP1
	ENSG00000115840.14_SLC25A12
	ENSG00000115866.11_DARS1
	ENSG00000115896.16_PLCL1
	ENSG00000115919.15_KYNU
	ENSG00000115935.18_WIPF1
	ENSG00000115942.9_ORC2
	ENSG00000115956.10_PLEK
	ENSG00000115970.19_THADA
	ENSG00000115977.21_AAK1
	ENSG00000116005.12_PCYOX1
	ENSG00000116016.14_EPAS1
	ENSG00000116017.11_ARID3A
	ENSG00000116044.16_NFE2L2
	ENSG00000116062.18_MSH6
	ENSG00000116095.11_PLEKHA3
	ENSG00000116106.12_EPHA4
	ENSG00000116120.11_FARSB
	ENSG00000116138.13_DNAJC16
	ENSG00000116157.6_GPX7
	ENSG00000116183.11_PAPPA2
	ENSG00000116191.19_RALGPS2
	ENSG00000116194.13_ANGPTL1
	ENSG00000116209.12_TMEM59
	ENSG00000116251.11_RPL22
	ENSG00000116260.17_QSOX1
	ENSG00000116266.11_STXBP3
	ENSG00000116273.6_PHF13
	ENSG00000116350.18_SRSF4
	ENSG00000116455.14_WDR77
	ENSG00000116459.11_ATP5PB
	ENSG00000116478.12_HDAC1
	ENSG00000116497.18_S100PBP
	ENSG00000116514.17_RNF19B
	ENSG00000116560.12_SFPQ
	ENSG00000116584.22_ARHGEF2
	ENSG00000116641.18_DOCK7
	ENSG00000116663.11_FBXO6
	ENSG00000116668.13_SWT1
	ENSG00000116679.16_IVNS1ABP
	ENSG00000116685.16_KIAA2013
	ENSG00000116698.22_SMG7
	ENSG00000116701.15_NCF2
	ENSG00000116704.8_SLC35D1
	ENSG00000116711.10_PLA2G4A
	ENSG00000116717.13_GADD45A
	ENSG00000116731.23_PRDM2
	ENSG00000116754.14_SRSF11
	ENSG00000116771.6_AGMAT
	ENSG00000116793.16_PHTF1
	ENSG00000116824.5_CD2
	ENSG00000116863.11_ADPRS
	ENSG00000116874.12_WARS2
	ENSG00000116903.7_EXOC8
	ENSG00000116954.8_RRAGC
	ENSG00000116977.19_LGALS8
	ENSG00000116983.13_HPCAL4
	ENSG00000116984.15_MTR
	ENSG00000116991.12_SIPA1L2
	ENSG00000117009.12_KMO
	ENSG00000117020.19_AKT3
	ENSG00000117090.16_SLAMF1
	ENSG00000117115.13_PADI2
	ENSG00000117118.10_SDHB
	ENSG00000117151.13_CTBS
	ENSG00000117153.16_KLHL12
	ENSG00000117174.11_ZNHIT6
	ENSG00000117222.14_RBBP5
	ENSG00000117280.13_RAB29
	ENSG00000117298.16_ECE1
	ENSG00000117305.15_HMGCL
	ENSG00000117318.9_ID3
	ENSG00000117362.13_APH1A
	ENSG00000117475.14_BLZF1
	ENSG00000117477.13_CCDC181
	ENSG00000117505.13_DR1
	ENSG00000117519.16_CNN3
	ENSG00000117528.14_ABCD3
	ENSG00000117543.22_DPH5
	ENSG00000117593.12_DARS2
	ENSG00000117597.18_UTP25
	ENSG00000117602.13_RCAN3
	ENSG00000117614.10_SYF2
	ENSG00000117620.15_SLC35A3
	ENSG00000117632.23_STMN1
	ENSG00000117643.15_MAN1C1
	ENSG00000117650.13_NEK2
	ENSG00000117697.15_NSL1
	ENSG00000117724.14_CENPF
	ENSG00000117748.10_RPA2
	ENSG00000117758.14_STX12
	ENSG00000117834.13_SLC5A9
	ENSG00000117859.19_OSBPL9
	ENSG00000117862.13_TXNDC12
	ENSG00000117868.18_ESYT2
	ENSG00000117906.14_RCN2
	ENSG00000117984.15_CTSD
	ENSG00000118007.13_STAG1
	ENSG00000118058.24_KMT2A
	ENSG00000118113.12_MMP8
	ENSG00000118162.14_KPTN
	ENSG00000118181.11_RPS25
	ENSG00000118197.14_DDX59
	ENSG00000118200.15_CAMSAP2
	ENSG00000118217.7_ATF6
	ENSG00000118242.16_MREG
	ENSG00000118246.14_FASTKD2
	ENSG00000118276.12_B4GALT6
	ENSG00000118402.6_ELOVL4
	ENSG00000118418.14_HMGN3
	ENSG00000118420.17_UBE3D
	ENSG00000118454.13_ANKRD13C
	ENSG00000118496.5_FBXO30
	ENSG00000118503.16_TNFAIP3
	ENSG00000118513.20_MYB
	ENSG00000118515.12_SGK1
	ENSG00000118518.17_RNF146
	ENSG00000118564.15_FBXL5
	ENSG00000118579.13_MED28
	ENSG00000118596.12_SLC16A7
	ENSG00000118600.13_RXYLT1
	ENSG00000118640.11_VAMP8
	ENSG00000118680.14_MYL12B
	ENSG00000118785.15_SPP1
	ENSG00000118804.9_STBD1
	ENSG00000118816.11_CCNI
	ENSG00000118900.15_UBN1
	ENSG00000118922.18_KLF12
	ENSG00000118939.18_UCHL3
	ENSG00000118960.13_HS1BP3
	ENSG00000118961.15_LDAH
	ENSG00000118965.16_WDR35
	ENSG00000118971.9_CCND2
	ENSG00000118985.16_ELL2
	ENSG00000119004.17_CYP20A1
	ENSG00000119013.10_NDUFB3
	ENSG00000119041.11_GTF3C3
	ENSG00000119048.9_UBE2B
	ENSG00000119138.5_KLF9
	ENSG00000119185.13_ITGB1BP1
	ENSG00000119285.11_HEATR1
	ENSG00000119318.13_RAD23B
	ENSG00000119321.10_FKBP15
	ENSG00000119328.12_ABITRAM
	ENSG00000119392.16_GLE1
	ENSG00000119396.11_RAB14
	ENSG00000119397.19_CNTRL
	ENSG00000119401.11_TRIM32
	ENSG00000119402.18_FBXW2
	ENSG00000119446.14_RBM18
	ENSG00000119514.7_GALNT12
	ENSG00000119522.17_DENND1A
	ENSG00000119523.10_ALG2
	ENSG00000119535.18_CSF3R
	ENSG00000119537.18_KDSR
	ENSG00000119596.18_YLPM1
	ENSG00000119608.15_PROX2
	ENSG00000119655.11_NPC2
	ENSG00000119661.15_DNAL1
	ENSG00000119669.5_IRF2BPL
	ENSG00000119681.12_LTBP2
	ENSG00000119684.16_MLH3
	ENSG00000119686.10_FLVCR2
	ENSG00000119703.15_ZC2HC1C
	ENSG00000119707.14_RBM25
	ENSG00000119711.13_ALDH6A1
	ENSG00000119725.21_ZNF410
	ENSG00000119729.12_RHOQ
	ENSG00000119760.16_SUPT7L
	ENSG00000119787.14_ATL2
	ENSG00000119844.17_AFTPH
	ENSG00000119862.13_LGALSL
	ENSG00000119866.22_BCL11A
	ENSG00000119899.13_SLC17A5
	ENSG00000119900.9_OGFRL1
	ENSG00000119912.18_IDE
	ENSG00000119915.5_ELOVL3
	ENSG00000119922.11_IFIT2
	ENSG00000119927.14_GPAM
	ENSG00000119950.21_MXI1
	ENSG00000119969.15_HELLS
	ENSG00000119977.22_TCTN3
	ENSG00000119979.18_DENND10
	ENSG00000120008.16_WDR11
	ENSG00000120051.15_CFAP58
	ENSG00000120063.10_GNA13
	ENSG00000120129.6_DUSP1
	ENSG00000120137.7_PANK3
	ENSG00000120156.22_TEK
	ENSG00000120159.13_CAAP1
	ENSG00000120162.10_MOB3B
	ENSG00000120215.10_MLANA
	ENSG00000120217.14_CD274
	ENSG00000120253.14_NUP43
	ENSG00000120265.19_PCMT1
	ENSG00000120278.17_PLEKHG1
	ENSG00000120280.6_TASL
	ENSG00000120306.11_CYSTM1
	ENSG00000120333.4_MRPS14
	ENSG00000120341.19_SEC16B
	ENSG00000120437.9_ACAT2
	ENSG00000120458.13_MSANTD2
	ENSG00000120519.16_SLC10A7
	ENSG00000120539.15_MASTL
	ENSG00000120594.17_PLXDC2
	ENSG00000120656.14_TAF12
	ENSG00000120688.9_WBP4
	ENSG00000120690.16_ELF1
	ENSG00000120697.10_ALG5
	ENSG00000120699.14_EXOSC8
	ENSG00000120705.13_ETF1
	ENSG00000120709.11_FAM53C
	ENSG00000120725.13_SIL1
	ENSG00000120756.13_PLS1
	ENSG00000120784.17_ZFP30
	ENSG00000120798.17_NR2C1
	ENSG00000120800.5_UTP20
	ENSG00000120805.14_ARL1
	ENSG00000120832.10_MTERF2
	ENSG00000120833.14_SOCS2
	ENSG00000120860.11_WASHC3
	ENSG00000120868.14_APAF1
	ENSG00000120885.22_CLU
	ENSG00000120899.18_PTK2B
	ENSG00000120910.15_PPP3CC
	ENSG00000120915.14_EPHX2
	ENSG00000120942.14_UBIAD1
	ENSG00000120963.12_ZNF706
	ENSG00000121022.14_COPS5
	ENSG00000121057.13_AKAP1
	ENSG00000121058.5_COIL
	ENSG00000121060.19_TRIM25
	ENSG00000121064.13_SCPEP1
	ENSG00000121236.21_TRIM6
	ENSG00000121274.14_TENT4B
	ENSG00000121281.13_ADCY7
	ENSG00000121316.11_PLBD1
	ENSG00000121318.2_TAS2R10
	ENSG00000121380.12_BCL2L14
	ENSG00000121454.6_LHX4
	ENSG00000121486.12_TRMT1L
	ENSG00000121542.12_SEC22A
	ENSG00000121552.4_CSTA
	ENSG00000121578.13_B4GALT4
	ENSG00000121579.14_NAA50
	ENSG00000121690.11_DEPDC7
	ENSG00000121691.7_CAT
	ENSG00000121741.17_ZMYM2
	ENSG00000121749.16_TBC1D15
	ENSG00000121766.16_ZCCHC17
	ENSG00000121858.11_TNFSF10
	ENSG00000121864.10_ZNF639
	ENSG00000121892.15_PDS5A
	ENSG00000121897.15_LIAS
	ENSG00000121931.16_LRIF1
	ENSG00000121940.17_CLCC1
	ENSG00000121957.15_GPSM2
	ENSG00000121964.15_GTDC1
	ENSG00000121966.8_CXCR4
	ENSG00000121989.15_ACVR2A
	ENSG00000122008.15_POLK
	ENSG00000122025.15_FLT3
	ENSG00000122034.17_GTF3A
	ENSG00000122068.13_FYTTD1
	ENSG00000122085.17_MTERF4
	ENSG00000122122.10_SASH3
	ENSG00000122188.13_LAX1
	ENSG00000122224.18_LY9
	ENSG00000122257.20_RBBP6
	ENSG00000122335.17_SERAC1
	ENSG00000122376.12_SHLD2
	ENSG00000122378.14_PRXL2A
	ENSG00000122406.14_RPL5
	ENSG00000122432.18_SPATA1
	ENSG00000122435.11_TRMT13
	ENSG00000122477.13_LRRC39
	ENSG00000122482.22_ZNF644
	ENSG00000122484.9_RPAP2
	ENSG00000122507.21_BBS9
	ENSG00000122512.16_PMS2
	ENSG00000122557.11_HERPUD2
	ENSG00000122566.22_HNRNPA2B1
	ENSG00000122591.13_FAM126A
	ENSG00000122642.11_FKBP9
	ENSG00000122643.23_NT5C3A
	ENSG00000122692.9_SMU1
	ENSG00000122694.16_GLIPR2
	ENSG00000122705.17_CLTA
	ENSG00000122707.12_RECK
	ENSG00000122729.19_ACO1
	ENSG00000122741.16_DCAF10
	ENSG00000122779.18_TRIM24
	ENSG00000122783.17_CYREN
	ENSG00000122861.16_PLAU
	ENSG00000122873.12_CISD1
	ENSG00000122882.11_ECD
	ENSG00000122912.15_SLC25A16
	ENSG00000122952.17_ZWINT
	ENSG00000122958.15_VPS26A
	ENSG00000122986.14_HVCN1
	ENSG00000123095.6_BHLHE41
	ENSG00000123096.12_SSPN
	ENSG00000123119.12_NECAB1
	ENSG00000123124.14_WWP1
	ENSG00000123130.17_ACOT9
	ENSG00000123146.20_ADGRE5
	ENSG00000123297.20_TSFM
	ENSG00000123338.13_NCKAP1L
	ENSG00000123360.12_PDE1B
	ENSG00000123405.14_NFE2
	ENSG00000123472.13_ATPAF1
	ENSG00000123545.6_NDUFAF4
	ENSG00000123552.18_USP45
	ENSG00000123570.4_RAB9B
	ENSG00000123595.8_RAB9A
	ENSG00000123600.21_METTL8
	ENSG00000123607.16_TTC21B
	ENSG00000123609.11_NMI
	ENSG00000123610.5_TNFAIP6
	ENSG00000123612.16_ACVR1C
	ENSG00000123636.19_BAZ2B
	ENSG00000123643.13_SLC36A1
	ENSG00000123685.9_BATF3
	ENSG00000123689.6_G0S2
	ENSG00000123700.5_KCNJ2
	ENSG00000123728.10_RAP2C
	ENSG00000123737.13_EXOSC9
	ENSG00000123739.11_PLA2G12A
	ENSG00000123836.15_PFKFB2
	ENSG00000123908.12_AGO2
	ENSG00000123933.17_MXD4
	ENSG00000123977.10_DAW1
	ENSG00000123983.15_ACSL3
	ENSG00000124019.10_FAM124B
	ENSG00000124126.14_PREX1
	ENSG00000124134.9_KCNS1
	ENSG00000124145.6_SDC4
	ENSG00000124164.16_VAPB
	ENSG00000124171.9_PARD6B
	ENSG00000124177.16_CHD6
	ENSG00000124193.16_SRSF6
	ENSG00000124198.10_ARFGEF2
	ENSG00000124201.15_ZNFX1
	ENSG00000124203.7_ZNF831
	ENSG00000124207.17_CSE1L
	ENSG00000124209.4_RAB22A
	ENSG00000124214.21_STAU1
	ENSG00000124222.22_STX16
	ENSG00000124225.16_PMEPA1
	ENSG00000124226.11_RNF114
	ENSG00000124356.17_STAMBP
	ENSG00000124357.13_NAGK
	ENSG00000124370.11_MCEE
	ENSG00000124374.9_PAIP2B
	ENSG00000124406.16_ATP8A1
	ENSG00000124496.13_TRERF1
	ENSG00000124508.17_BTN2A2
	ENSG00000124532.15_MRS2
	ENSG00000124562.10_SNRPC
	ENSG00000124575.7_H1-3
	ENSG00000124614.16_RPS10
	ENSG00000124688.14_MAD2L1BP
	ENSG00000124762.14_CDKN1A
	ENSG00000124766.7_SOX4
	ENSG00000124767.7_GLO1
	ENSG00000124784.9_RIOK1
	ENSG00000124785.9_NRN1
	ENSG00000124786.12_SLC35B3
	ENSG00000124795.17_DEK
	ENSG00000124813.23_RUNX2
	ENSG00000125124.14_BBS2
	ENSG00000125166.13_GOT2
	ENSG00000125245.14_GPR18
	ENSG00000125246.16_CLYBL
	ENSG00000125249.7_RAP2A
	ENSG00000125304.10_TM9SF2
	ENSG00000125347.15_IRF1
	ENSG00000125351.13_UPF3B
	ENSG00000125354.24_SEPTIN6
	ENSG00000125355.16_TMEM255A
	ENSG00000125430.9_HS3ST3B1
	ENSG00000125484.12_GTF3C4
	ENSG00000125505.17_MBOAT7
	ENSG00000125510.18_OPRL1
	ENSG00000125538.12_IL1B
	ENSG00000125629.16_INSIG2
	ENSG00000125630.16_POLR1B
	ENSG00000125633.11_CCDC93
	ENSG00000125691.14_RPL23
	ENSG00000125735.11_TNFSF14
	ENSG00000125753.14_VASP
	ENSG00000125779.24_PANK2
	ENSG00000125821.13_DTD1
	ENSG00000125826.21_RBCK1
	ENSG00000125827.9_TMX4
	ENSG00000125844.17_RRBP1
	ENSG00000125864.14_BFSP1
	ENSG00000125868.16_DSTN
	ENSG00000125871.14_MGME1
	ENSG00000125875.15_TBC1D20
	ENSG00000125885.13_MCM8
	ENSG00000125944.21_HNRNPR
	ENSG00000125952.20_MAX
	ENSG00000125962.16_ARMCX5
	ENSG00000126003.7_PLAGL2
	ENSG00000126016.17_AMOT
	ENSG00000126070.20_AGO3
	ENSG00000126214.22_KLC1
	ENSG00000126217.21_MCF2L
	ENSG00000126226.22_PCID2
	ENSG00000126246.10_IGFLR1
	ENSG00000126251.7_GPR42
	ENSG00000126261.13_UBA2
	ENSG00000126262.5_FFAR2
	ENSG00000126353.3_CCR7
	ENSG00000126458.4_RRAS
	ENSG00000126561.18_STAT5A
	ENSG00000126653.18_NSRP1
	ENSG00000126756.12_UXT
	ENSG00000126773.13_PCNX4
	ENSG00000126775.9_ATG14
	ENSG00000126804.14_ZBTB1
	ENSG00000126814.7_TRMT5
	ENSG00000126822.18_PLEKHG3
	ENSG00000126838.10_PZP
	ENSG00000126858.19_RHOT1
	ENSG00000126860.12_EVI2A
	ENSG00000126861.5_OMG
	ENSG00000126870.16_DYNC2I1
	ENSG00000126945.9_HNRNPH2
	ENSG00000127022.16_CANX
	ENSG00000127074.15_RGS13
	ENSG00000127080.10_IPPK
	ENSG00000127084.19_FGD3
	ENSG00000127152.18_BCL11B
	ENSG00000127184.13_COX7C
	ENSG00000127311.10_HELB
	ENSG00000127328.22_RAB3IP
	ENSG00000127334.11_DYRK2
	ENSG00000127463.16_EMC1
	ENSG00000127483.19_HP1BP3
	ENSG00000127511.10_SIN3B
	ENSG00000127526.15_SLC35E1
	ENSG00000127603.32_MACF1
	ENSG00000127720.8_METTL25
	ENSG00000127870.17_RNF6
	ENSG00000127947.16_PTPN12
	ENSG00000127951.8_FGL2
	ENSG00000127952.17_STYXL1
	ENSG00000127955.17_GNAI1
	ENSG00000127980.16_PEX1
	ENSG00000127990.19_SGCE
	ENSG00000127995.17_CASD1
	ENSG00000128011.5_LRFN1
	ENSG00000128016.7_ZFP36
	ENSG00000128050.9_PAICS
	ENSG00000128059.8_PPAT
	ENSG00000128203.7_ASPHD2
	ENSG00000128245.15_YWHAH
	ENSG00000128340.15_RAC2
	ENSG00000128482.16_RNF112
	ENSG00000128512.24_DOCK4
	ENSG00000128513.16_POT1
	ENSG00000128534.8_LSM8
	ENSG00000128536.16_CDHR3
	ENSG00000128563.13_PRKRIP1
	ENSG00000128581.17_IFT22
	ENSG00000128594.8_LRRC4
	ENSG00000128595.17_CALU
	ENSG00000128604.20_IRF5
	ENSG00000128641.19_MYO1B
	ENSG00000128694.12_OSGEPL1
	ENSG00000128731.18_HERC2
	ENSG00000128739.23_SNRPN
	ENSG00000128789.21_PSMG2
	ENSG00000128872.10_TMOD2
	ENSG00000128891.16_CCDC32
	ENSG00000128915.12_ICE2
	ENSG00000128918.15_ALDH1A2
	ENSG00000128951.14_DUT
	ENSG00000129003.19_VPS13C
	ENSG00000129007.16_CALML4
	ENSG00000129083.13_COPB1
	ENSG00000129103.19_SUMF2
	ENSG00000129116.19_PALLD
	ENSG00000129158.11_SERGEF
	ENSG00000129167.10_TPH1
	ENSG00000129197.15_RPAIN
	ENSG00000129255.16_MPDU1
	ENSG00000129295.10_DNAAF11
	ENSG00000129351.17_ILF3
	ENSG00000129354.12_AP1M2
	ENSG00000129355.7_CDKN2D
	ENSG00000129422.15_MTUS1
	ENSG00000129450.9_SIGLEC9
	ENSG00000129465.16_RIPK3
	ENSG00000129467.14_ADCY4
	ENSG00000129473.11_BCL2L2
	ENSG00000129480.13_DTD2
	ENSG00000129493.15_HEATR5A
	ENSG00000129515.20_SNX6
	ENSG00000129538.14_RNASE1
	ENSG00000129566.13_TEP1
	ENSG00000129636.13_ITFG1
	ENSG00000129657.16_SEC14L1
	ENSG00000129667.13_RHBDF2
	ENSG00000129675.16_ARHGEF6
	ENSG00000129682.16_FGF13
	ENSG00000129691.16_ASH2L
	ENSG00000129933.21_MAU2
	ENSG00000130023.16_ERMARD
	ENSG00000130024.15_PHF10
	ENSG00000130052.14_STARD8
	ENSG00000130066.17_SAT1
	ENSG00000130150.12_MOSPD2
	ENSG00000130164.14_LDLR
	ENSG00000130177.16_CDC16
	ENSG00000130202.10_NECTIN2
	ENSG00000130254.12_SAFB2
	ENSG00000130338.13_TULP4
	ENSG00000130340.17_SNX9
	ENSG00000130347.13_RTN4IP1
	ENSG00000130348.11_QRSL1
	ENSG00000130363.13_RSPH3
	ENSG00000130396.21_AFDN
	ENSG00000130402.13_ACTN4
	ENSG00000130413.16_STK33
	ENSG00000130414.13_NDUFA10
	ENSG00000130449.6_ZSWIM6
	ENSG00000130513.7_GDF15
	ENSG00000130558.20_OLFM1
	ENSG00000130559.19_CAMSAP1
	ENSG00000130589.16_HELZ2
	ENSG00000130592.17_LSP1
	ENSG00000130638.17_ATXN10
	ENSG00000130699.20_TAF4
	ENSG00000130703.17_OSBPL2
	ENSG00000130713.17_EXOSC2
	ENSG00000130714.19_POMT1
	ENSG00000130741.11_EIF2S3
	ENSG00000130775.16_THEMIS2
	ENSG00000130813.18_SHFL
	ENSG00000130818.12_ZNF426
	ENSG00000130826.19_DKC1
	ENSG00000130921.9_MTRFR
	ENSG00000130935.10_NOL11
	ENSG00000130939.20_UBE4B
	ENSG00000130943.7_PKDREJ
	ENSG00000130956.14_HABP4
	ENSG00000130962.18_PRRG1
	ENSG00000130985.17_UBA1
	ENSG00000131016.17_AKAP12
	ENSG00000131037.15_EPS8L1
	ENSG00000131069.20_ACSS2
	ENSG00000131080.15_EDA2R
	ENSG00000131089.17_ARHGEF9
	ENSG00000131100.13_ATP6V1E1
	ENSG00000131165.16_CHMP1A
	ENSG00000131174.7_COX7B
	ENSG00000131196.18_NFATC1
	ENSG00000131203.13_IDO1
	ENSG00000131236.18_CAP1
	ENSG00000131269.19_ABCB7
	ENSG00000131368.9_MRPS25
	ENSG00000131373.15_HACL1
	ENSG00000131375.10_CAPN7
	ENSG00000131378.14_RFTN1
	ENSG00000131389.18_SLC6A6
	ENSG00000131437.16_KIF3A
	ENSG00000131446.17_MGAT1
	ENSG00000131469.15_RPL27
	ENSG00000131558.15_EXOC4
	ENSG00000131634.14_TMEM204
	ENSG00000131669.10_NINJ1
	ENSG00000131725.14_WDR44
	ENSG00000131759.18_RARA
	ENSG00000131778.20_CHD1L
	ENSG00000131779.11_PEX11B
	ENSG00000131844.17_MCCC2
	ENSG00000131873.7_CHSY1
	ENSG00000131966.14_ACTR10
	ENSG00000131969.15_ABHD12B
	ENSG00000131979.20_GCH1
	ENSG00000132109.10_TRIM21
	ENSG00000132155.14_RAF1
	ENSG00000132170.24_PPARG
	ENSG00000132185.18_FCRLA
	ENSG00000132196.16_HSD17B7
	ENSG00000132205.11_EMILIN2
	ENSG00000132256.20_TRIM5
	ENSG00000132275.11_RRP8
	ENSG00000132294.15_EFR3A
	ENSG00000132300.19_PTCD3
	ENSG00000132313.15_MRPL35
	ENSG00000132326.12_PER2
	ENSG00000132334.17_PTPRE
	ENSG00000132341.12_RAN
	ENSG00000132357.14_CARD6
	ENSG00000132359.15_RAP1GAP2
	ENSG00000132388.13_UBE2G1
	ENSG00000132434.10_LANCL2
	ENSG00000132436.12_FIGNL1
	ENSG00000132464.13_ENAM
	ENSG00000132471.12_WBP2
	ENSG00000132475.10_H3-3B
	ENSG00000132510.11_KDM6B
	ENSG00000132561.14_MATN2
	ENSG00000132570.15_PCBD2
	ENSG00000132581.10_SDF2
	ENSG00000132589.16_FLOT2
	ENSG00000132603.15_NIP7
	ENSG00000132623.16_ANKEF1
	ENSG00000132640.15_BTBD3
	ENSG00000132669.14_RIN2
	ENSG00000132676.16_DAP3
	ENSG00000132694.19_ARHGEF11
	ENSG00000132716.19_DCAF8
	ENSG00000132780.17_NASP
	ENSG00000132801.7_ZSWIM3
	ENSG00000132819.17_RBM38
	ENSG00000132823.11_OSER1
	ENSG00000132825.7_PPP1R3D
	ENSG00000132842.15_AP3B1
	ENSG00000132849.22_PATJ
	ENSG00000132912.13_DCTN4
	ENSG00000132932.19_ATP8A2
	ENSG00000132952.12_USPL1
	ENSG00000132953.18_XPO4
	ENSG00000132963.8_POMP
	ENSG00000132965.10_ALOX5AP
	ENSG00000133030.22_MPRIP
	ENSG00000133056.14_PIK3C2B
	ENSG00000133059.17_DSTYK
	ENSG00000133101.10_CCNA1
	ENSG00000133104.14_SPART
	ENSG00000133106.15_EPSTI1
	ENSG00000133111.4_RFXAP
	ENSG00000133112.17_TPT1
	ENSG00000133116.8_KL
	ENSG00000133119.13_RFC3
	ENSG00000133131.15_MORC4
	ENSG00000133134.12_BEX2
	ENSG00000133138.20_TBC1D8B
	ENSG00000133195.12_SLC39A11
	ENSG00000133216.17_EPHB2
	ENSG00000133302.13_SLF1
	ENSG00000133313.15_CNDP2
[truncated: 2,997 more rows]

## Sheet: S1f. child scoDEGs
Differentially expressed genes according to EdgeR were filtered to retain only single-copy mouse/human orthologues	geneID
	ENSG00000000003.15_TSPAN6
	ENSG00000000457.14_SCYL3
	ENSG00000000938.13_FGR
	ENSG00000001036.14_FUCA2
	ENSG00000001167.15_NFYA
	ENSG00000001461.17_NIPAL3
	ENSG00000001630.18_CYP51A1
	ENSG00000002549.13_LAP3
	ENSG00000002587.10_HS3ST1
	ENSG00000002745.13_WNT16
	ENSG00000002834.18_LASP1
	ENSG00000002919.15_SNX11
	ENSG00000003096.14_KLHL13
	ENSG00000003147.19_ICA1
	ENSG00000003402.21_CFLAR
	ENSG00000003509.16_NDUFAF7
	ENSG00000003756.17_RBM5
	ENSG00000003987.14_MTMR7
	ENSG00000004468.13_CD38
	ENSG00000004478.8_FKBP4
	ENSG00000004487.18_KDM1A
	ENSG00000004809.14_SLC22A16
	ENSG00000005020.13_SKAP2
	ENSG00000005059.16_MCUB
	ENSG00000005187.12_ACSM3
	ENSG00000005302.19_MSL3
	ENSG00000005436.14_GCFC2
	ENSG00000005469.12_CROT
	ENSG00000005471.19_ABCB4
	ENSG00000005700.15_IBTK
	ENSG00000005893.16_LAMP2
	ENSG00000006432.16_MAP3K9
	ENSG00000006453.14_BAIAP2L1
	ENSG00000006530.18_AGK
	ENSG00000006534.17_ALDH3B1
	ENSG00000006634.8_DBF4
	ENSG00000006652.15_IFRD1
	ENSG00000006712.15_PAF1
	ENSG00000007062.12_PROM1
	ENSG00000007264.15_MATK
	ENSG00000007341.19_ST7L
	ENSG00000007350.17_TKTL1
	ENSG00000007392.17_LUC7L
	ENSG00000007944.15_MYLIP
	ENSG00000008086.13_CDKL5
	ENSG00000008130.15_NADK
	ENSG00000008277.15_ADAM22
	ENSG00000008282.9_SYPL1
	ENSG00000008283.16_CYB561
	ENSG00000008311.16_AASS
	ENSG00000008394.13_MGST1
	ENSG00000008405.12_CRY1
	ENSG00000008516.18_MMP25
	ENSG00000008988.11_RPS20
	ENSG00000009307.17_CSDE1
	ENSG00000009335.18_UBE3C
	ENSG00000009413.16_REV3L
	ENSG00000009694.13_TENM1
	ENSG00000009844.16_VTA1
	ENSG00000010219.14_DYRK4
	ENSG00000010270.14_STARD3NL
	ENSG00000010278.15_CD9
	ENSG00000010327.10_STAB1
	ENSG00000010404.18_IDS
	ENSG00000010671.18_BTK
	ENSG00000010704.19_HFE
	ENSG00000010810.17_FYN
	ENSG00000011114.15_BTBD7
	ENSG00000011258.16_MBTD1
	ENSG00000011275.19_RNF216
	ENSG00000011295.16_TTC19
	ENSG00000011422.12_PLAUR
	ENSG00000011454.18_RABGAP1
	ENSG00000011600.12_TYROBP
	ENSG00000012048.23_BRCA1
	ENSG00000012061.16_ERCC1
	ENSG00000012124.17_CD22
	ENSG00000012174.12_MBTPS2
	ENSG00000012660.14_ELOVL5
	ENSG00000012779.12_ALOX5
	ENSG00000012983.12_MAP4K5
	ENSG00000013297.12_CLDN11
	ENSG00000013364.19_MVP
	ENSG00000013374.17_NUB1
	ENSG00000013375.16_PGM3
	ENSG00000013392.8_RWDD2A
	ENSG00000013503.10_POLR3B
	ENSG00000013563.14_DNASE1L1
	ENSG00000013583.10_HEBP1
	ENSG00000014123.10_UFL1
	ENSG00000014824.14_SLC30A9
	ENSG00000014914.21_MTMR11
	ENSG00000014919.13_COX15
	ENSG00000015171.20_ZMYND11
	ENSG00000015475.19_BID
	ENSG00000015479.20_MATR3
	ENSG00000016864.19_GLT8D1
	ENSG00000017260.20_ATP2C1
	ENSG00000018280.17_SLC11A1
	ENSG00000018610.15_STEEP1
	ENSG00000018699.13_TTC27
	ENSG00000018869.18_ZNF582
	ENSG00000019169.11_MARCO
	ENSG00000019991.18_HGF
	ENSG00000019995.6_ZRANB1
	ENSG00000020426.11_MNAT1
	ENSG00000020577.14_SAMD4A
	ENSG00000020922.13_MRE11
	ENSG00000021300.14_PLEKHB1
	ENSG00000021574.13_SPAST
	ENSG00000021762.20_OSBPL5
	ENSG00000021776.11_AQR
	ENSG00000022267.19_FHL1
	ENSG00000022277.13_RTF2
	ENSG00000023171.20_GRAMD1B
	ENSG00000023318.9_ERP44
	ENSG00000023330.15_ALAS1
	ENSG00000023516.9_AKAP11
	ENSG00000023697.13_DERA
	ENSG00000023734.11_STRAP
	ENSG00000023839.12_ABCC2
	ENSG00000023902.14_PLEKHO1
	ENSG00000025039.15_RRAGD
	ENSG00000025156.13_HSF2
	ENSG00000025293.17_PHF20
	ENSG00000025434.19_NR1H3
	ENSG00000025708.14_TYMP
	ENSG00000025796.14_SEC63
	ENSG00000026103.24_FAS
	ENSG00000026652.15_AGPAT4
	ENSG00000026751.17_SLAMF7
	ENSG00000026950.17_BTN3A1
	ENSG00000027001.10_MIPEP
	ENSG00000027697.16_IFNGR1
	ENSG00000028116.18_VRK2
	ENSG00000028137.19_TNFRSF1B
	ENSG00000028203.19_VEZT
	ENSG00000028839.10_TBPL1
	ENSG00000029153.15_ARNTL2
	ENSG00000029363.17_BCLAF1
	ENSG00000029364.12_SLC39A9
	ENSG00000029639.11_TFB1M
	ENSG00000029993.15_HMGB3
	ENSG00000030066.14_NUP160
	ENSG00000030110.14_BAK1
	ENSG00000030419.17_IKZF2
	ENSG00000030582.18_GRN
	ENSG00000032219.19_ARID4A
	ENSG00000033100.17_CHPF2
	ENSG00000033122.21_LRRC7
	ENSG00000033170.17_FUT8
	ENSG00000033327.13_GAB2
	ENSG00000033627.17_ATP6V0A1
	ENSG00000033800.14_PIAS1
	ENSG00000033867.17_SLC4A7
	ENSG00000034053.15_APBA2
	ENSG00000034533.12_ASTE1
	ENSG00000034693.15_PEX3
	ENSG00000035115.22_SH3YL1
	ENSG00000035141.8_FAM136A
	ENSG00000035499.13_DEPDC1B
	ENSG00000035681.9_NSMAF
	ENSG00000035720.8_STAP1
	ENSG00000035862.12_TIMP2
	ENSG00000035928.17_RFC1
	ENSG00000036054.13_TBC1D23
	ENSG00000036549.13_ZZZ3
	ENSG00000036828.17_CASR
	ENSG00000037749.13_MFAP3
	ENSG00000037757.14_MRI1
	ENSG00000038210.14_PI4K2B
	ENSG00000038945.15_MSR1
	ENSG00000039123.16_MTREX
	ENSG00000040275.17_SPDL1
	ENSG00000040633.13_PHF23
	ENSG00000040933.16_INPP4A
	ENSG00000041357.16_PSMA4
	ENSG00000041880.15_PARP3
	ENSG00000042088.14_TDP1
	ENSG00000042493.16_CAPG
	ENSG00000042832.12_TG
	ENSG00000042980.13_ADAM28
	ENSG00000043143.22_JADE2
	ENSG00000043462.13_LCP2
	ENSG00000043514.17_TRIT1
	ENSG00000044115.21_CTNNA1
	ENSG00000044446.12_PHKA2
	ENSG00000044459.15_CNTLN
	ENSG00000044574.9_HSPA5
	ENSG00000046653.15_GPM6B
	ENSG00000047188.16_YTHDC2
	ENSG00000047230.15_CTPS2
	ENSG00000047249.18_ATP6V1H
	ENSG00000047315.17_POLR2B
	ENSG00000047346.13_FAM214A
	ENSG00000047365.13_ARAP2
	ENSG00000047579.20_DTNBP1
	ENSG00000048028.11_USP28
	ENSG00000048052.24_HDAC9
	ENSG00000048342.18_CC2D2A
	ENSG00000048392.13_RRM2B
	ENSG00000048405.11_ZNF800
	ENSG00000048471.14_SNX29
	ENSG00000048544.6_MRPS10
	ENSG00000048740.19_CELF2
	ENSG00000048828.17_FAM120A
	ENSG00000049089.15_COL9A2
	ENSG00000049167.16_ERCC8
	ENSG00000049245.13_VAMP3
	ENSG00000049249.9_TNFRSF9
	ENSG00000049618.24_ARID1B
	ENSG00000049860.14_HEXB
	ENSG00000049883.15_PTCD2
	ENSG00000050405.14_LIMA1
	ENSG00000050438.17_SLC4A8
	ENSG00000050730.16_TNIP3
	ENSG00000050748.18_MAPK9
	ENSG00000051596.10_THOC3
	ENSG00000051620.11_HEBP2
	ENSG00000051825.15_MPHOSPH9
	ENSG00000052795.13_FNIP2
	ENSG00000052841.15_TTC17
	ENSG00000053254.16_FOXN3
	ENSG00000054219.11_LY75
	ENSG00000054267.22_ARID4B
	ENSG00000054277.14_OPN3
	ENSG00000054282.16_SDCCAG8
	ENSG00000054523.20_KIF1B
	ENSG00000054598.9_FOXC1
	ENSG00000054793.14_ATP9A
	ENSG00000054965.11_FAM168A
	ENSG00000054967.13_RELT
	ENSG00000054983.17_GALC
	ENSG00000055044.11_NOP58
	ENSG00000055070.17_SZRD1
	ENSG00000055130.18_CUL1
	ENSG00000055147.19_FAM114A2
	ENSG00000055163.20_CYFIP2
	ENSG00000055208.19_TAB2
	ENSG00000055332.19_EIF2AK2
	ENSG00000055950.17_MRPL43
	ENSG00000056277.16_ZNF280C
	ENSG00000056558.11_TRAF1
	ENSG00000056586.16_RC3H2
	ENSG00000056736.10_IL17RB
	ENSG00000057019.16_DCBLD2
	ENSG00000057657.17_PRDM1
	ENSG00000057757.10_PITHD1
	ENSG00000057935.14_MTA3
	ENSG00000058056.10_USP13
	ENSG00000058063.16_ATP11B
	ENSG00000058272.19_PPP1R12A
	ENSG00000058600.16_POLR3E
	ENSG00000058729.11_RIOK2
	ENSG00000058799.15_YIPF1
	ENSG00000058804.12_NDC1
	ENSG00000059378.13_PARP12
	ENSG00000059573.9_ALDH18A1
	ENSG00000059588.10_TARBP1
	ENSG00000059728.11_MXD1
	ENSG00000059758.8_CDK17
	ENSG00000059769.20_DNAJC25
	ENSG00000060069.18_CTDP1
	ENSG00000060237.19_WNK1
	ENSG00000060491.17_OGFR
	ENSG00000060558.4_GNA15
	ENSG00000060642.12_PIGV
	ENSG00000060656.20_PTPRU
	ENSG00000060688.13_SNRNP40
	ENSG00000060749.16_QSER1
	ENSG00000061794.13_MRPS35
	ENSG00000061918.14_GUCY1B1
	ENSG00000061936.10_SFSWAP
	ENSG00000061938.21_TNK2
	ENSG00000062194.16_GPBP1
	ENSG00000062582.14_MRPS24
	ENSG00000062598.18_ELMO2
	ENSG00000062716.13_VMP1
	ENSG00000063046.18_EIF4B
	ENSG00000064012.24_CASP8
	ENSG00000064225.13_ST3GAL6
	ENSG00000064313.13_TAF2
	ENSG00000064419.14_TNPO3
	ENSG00000064601.21_CTSA
	ENSG00000064607.17_SUGP2
	ENSG00000064651.14_SLC12A2
	ENSG00000064703.13_DDX20
	ENSG00000064726.10_BTBD1
	ENSG00000064763.12_FAR2
	ENSG00000064932.16_SBNO2
	ENSG00000064933.19_PMS1
	ENSG00000064999.15_ANKS1A
	ENSG00000065135.12_GNAI3
	ENSG00000065150.21_IPO5
	ENSG00000065183.16_WDR3
	ENSG00000065243.20_PKN2
	ENSG00000065357.20_DGKA
	ENSG00000065413.20_ANKRD44
	ENSG00000065613.15_SLK
	ENSG00000065615.14_CYB5R4
	ENSG00000065621.15_GSTO2
	ENSG00000065675.16_PRKCQ
	ENSG00000065802.12_ASB1
	ENSG00000065809.14_FAM107B
	ENSG00000065882.17_TBC1D1
	ENSG00000065883.17_CDK13
	ENSG00000065911.13_MTHFD2
	ENSG00000065923.10_SLC9A7
	ENSG00000066044.15_ELAVL1
	ENSG00000066084.13_DIP2B
	ENSG00000066136.21_NFYC
	ENSG00000066336.12_SPI1
	ENSG00000066405.13_CLDN18
	ENSG00000066422.6_ZBTB11
	ENSG00000066455.13_GOLGA5
	ENSG00000066468.24_FGFR2
	ENSG00000066654.14_THUMPD1
	ENSG00000066697.15_MSANTD3
	ENSG00000066739.12_ATG2B
	ENSG00000066855.16_MTFR1
	ENSG00000066933.16_MYO9A
	ENSG00000067057.18_PFKP
	ENSG00000067064.13_IDI1
	ENSG00000067082.15_KLF6
	ENSG00000067113.17_PLPP1
	ENSG00000067182.8_TNFRSF1A
	ENSG00000067221.14_STOML1
	ENSG00000067369.14_TP53BP1
	ENSG00000067533.6_RRP15
	ENSG00000067704.10_IARS2
	ENSG00000067900.8_ROCK1
	ENSG00000067992.17_PDK3
	ENSG00000068024.18_HDAC4
	ENSG00000068079.8_IFI35
	ENSG00000068305.18_MEF2A
	ENSG00000068323.17_TFE3
	ENSG00000068366.21_ACSL4
	ENSG00000068383.19_INPP5A
	ENSG00000068394.11_GPKOW
	ENSG00000068400.13_GRIPAP1
	ENSG00000068438.15_FTSJ1
	ENSG00000068615.20_REEP1
	ENSG00000068650.19_ATP11A
	ENSG00000068697.7_LAPTM4A
	ENSG00000068745.15_IP6K2
	ENSG00000068784.13_SRBD1
	ENSG00000068796.19_KIF2A
	ENSG00000068878.15_PSME4
	ENSG00000068885.15_IFT80
	ENSG00000068971.14_PPP2R5B
	ENSG00000068976.14_PYGM
	ENSG00000069020.19_MAST4
	ENSG00000069248.12_NUP133
	ENSG00000069275.13_NUCKS1
	ENSG00000069509.6_FUNDC1
	ENSG00000069667.16_RORA
	ENSG00000069702.11_TGFBR3
	ENSG00000069849.11_ATP1B3
	ENSG00000069943.10_PIGB
	ENSG00000069966.19_GNB5
	ENSG00000069974.16_RAB27A
	ENSG00000070018.9_LRP6
	ENSG00000070047.13_PHRF1
	ENSG00000070061.16_ELP1
	ENSG00000070081.18_NUCB2
	ENSG00000070190.13_DAPP1
	ENSG00000070269.14_TMEM260
	ENSG00000070413.20_DGCR2
	ENSG00000070495.15_JMJD6
	ENSG00000070501.12_POLB
	ENSG00000070669.17_ASNS
	ENSG00000070718.12_AP3M2
	ENSG00000070882.13_OSBPL3
	ENSG00000070915.10_SLC12A3
	ENSG00000070950.10_RAD18
	ENSG00000071054.17_MAP4K4
	ENSG00000071073.13_MGAT4A
	ENSG00000071205.12_ARHGAP10
	ENSG00000071553.18_ATP6AP1
	ENSG00000071564.17_TCF3
	ENSG00000071575.12_TRIB2
	ENSG00000071794.16_HLTF
	ENSG00000071967.12_CYBRD1
	ENSG00000071994.11_PDCD2
	ENSG00000072110.16_ACTN1
	ENSG00000072121.17_ZFYVE26
	ENSG00000072315.4_TRPC5
	ENSG00000072364.13_AFF4
	ENSG00000072401.15_UBE2D1
	ENSG00000072518.22_MARK2
	ENSG00000072609.18_CHFR
	ENSG00000072736.19_NFATC3
	ENSG00000072803.18_FBXW11
	ENSG00000072952.20_IRAG1
	ENSG00000073331.18_ALPK1
	ENSG00000073584.20_SMARCE1
	ENSG00000073711.11_PPP2R3A
	ENSG00000073737.17_DHRS9
	ENSG00000073803.14_MAP3K13
	ENSG00000073849.16_ST6GAL1
	ENSG00000073910.23_FRY
	ENSG00000073921.18_PICALM
	ENSG00000073969.18_NSF
	ENSG00000074201.9_CLNS1A
	ENSG00000074319.13_TSG101
	ENSG00000074410.14_CA12
	ENSG00000074621.14_SLC24A1
	ENSG00000074657.14_ZNF532
	ENSG00000074660.17_SCARF1
	ENSG00000074695.6_LMAN1
	ENSG00000074696.13_HACD3
	ENSG00000074935.14_TUBE1
	ENSG00000074966.11_TXK
	ENSG00000075151.24_EIF4G3
	ENSG00000075223.14_SEMA3C
	ENSG00000075303.13_SLC25A40
	ENSG00000075336.12_TIMM21
	ENSG00000075340.23_ADD2
	ENSG00000075399.14_VPS9D1
	ENSG00000075415.15_SLC25A3
	ENSG00000075420.13_FNDC3B
	ENSG00000075426.12_FOSL2
	ENSG00000075568.17_TMEM131
	ENSG00000075651.17_PLD1
	ENSG00000075711.21_DLG1
	ENSG00000075785.14_RAB7A
	ENSG00000075884.14_ARHGAP15
	ENSG00000075914.13_EXOSC7
	ENSG00000075945.13_KIFAP3
	ENSG00000075975.17_MKRN2
	ENSG00000076053.12_RBM7
	ENSG00000076067.13_RBMS2
	ENSG00000076108.12_BAZ2A
	ENSG00000076248.11_UNG
	ENSG00000076258.10_FMO4
	ENSG00000076513.17_ANKRD13A
	ENSG00000076554.16_TPD52
	ENSG00000076555.16_ACACB
	ENSG00000076641.4_PAG1
	ENSG00000076685.19_NT5C2
	ENSG00000076864.21_RAP1GAP
	ENSG00000076944.17_STXBP2
	ENSG00000077092.20_RARB
	ENSG00000077097.16_TOP2B
	ENSG00000077147.16_TM9SF3
	ENSG00000077150.20_NFKB2
	ENSG00000077157.22_PPP1R12B
	ENSG00000077232.19_DNAJC10
	ENSG00000077254.14_USP33
	ENSG00000077420.16_APBB1IP
	ENSG00000077522.15_ACTN2
	ENSG00000077684.16_JADE1
	ENSG00000077721.17_UBE2A
	ENSG00000077984.6_CST7
	ENSG00000078043.16_PIAS2
	ENSG00000078053.17_AMPH
	ENSG00000078098.15_FAP
	ENSG00000078124.13_ACER3
	ENSG00000078177.14_N4BP2
	ENSG00000078237.7_TIGAR
	ENSG00000078369.18_GNB1
	ENSG00000078403.17_MLLT10
	ENSG00000078589.13_P2RY10
	ENSG00000078596.11_ITM2A
	ENSG00000078618.23_NRDC
	ENSG00000078674.19_PCM1
	ENSG00000078687.18_TNRC6C
	ENSG00000078902.16_TOLLIP
	ENSG00000079134.13_THOC1
	ENSG00000079156.17_OSBPL6
	ENSG00000079215.15_SLC1A3
	ENSG00000079246.16_XRCC5
	ENSG00000079257.8_LXN
	ENSG00000079263.19_SP140
	ENSG00000079277.22_MKNK1
	ENSG00000079335.20_CDC14A
	ENSG00000079337.16_RAPGEF3
	ENSG00000079393.21_DUSP13
	ENSG00000079691.18_CARMIL1
	ENSG00000080298.16_RFX3
	ENSG00000080371.6_RAB21
	ENSG00000080493.18_SLC4A4
	ENSG00000080503.24_SMARCA2
	ENSG00000080546.14_SESN1
	ENSG00000080561.14_MID2
	ENSG00000080815.19_PSEN1
	ENSG00000080824.19_HSP90AA1
	ENSG00000080986.13_NDC80
	ENSG00000081026.19_MAGI3
	ENSG00000081052.14_COL4A4
	ENSG00000081059.20_TCF7
	ENSG00000081087.15_OSTM1
	ENSG00000081148.12_IMPG2
	ENSG00000081177.19_EXD2
	ENSG00000081189.16_MEF2C
	ENSG00000081237.20_PTPRC
	ENSG00000081307.15_UBA5
	ENSG00000081320.11_STK17B
	ENSG00000081721.12_DUSP12
	ENSG00000081791.9_DELE1
	ENSG00000082014.17_SMARCD3
	ENSG00000082068.9_WDR70
	ENSG00000082074.19_FYB1
	ENSG00000082196.21_C1QTNF3
	ENSG00000082212.13_ME2
	ENSG00000082293.13_COL19A1
	ENSG00000082397.18_EPB41L3
	ENSG00000082438.18_COBLL1
	ENSG00000082458.12_DLG3
	ENSG00000082512.15_TRAF5
	ENSG00000082516.9_GEMIN5
	ENSG00000082641.16_NFE2L1
	ENSG00000082898.19_XPO1
	ENSG00000082996.20_RNF13
	ENSG00000083093.10_PALB2
	ENSG00000083099.11_LYRM2
	ENSG00000083123.15_BCKDHB
	ENSG00000083168.11_KAT6A
	ENSG00000083223.18_TUT7
	ENSG00000083457.12_ITGAE
	ENSG00000083544.16_TDRD3
	ENSG00000083635.8_NUFIP1
	ENSG00000083720.13_OXCT1
	ENSG00000083845.9_RPS5
	ENSG00000083937.10_CHMP2B
	ENSG00000084070.12_SMAP2
	ENSG00000084072.17_PPIE
	ENSG00000084073.10_ZMPSTE24
	ENSG00000084092.7_NOA1
	ENSG00000084093.19_REST
	ENSG00000084110.11_HAL
	ENSG00000084234.18_APLP2
	ENSG00000084676.16_NCOA1
	ENSG00000084733.11_RAB10
	ENSG00000085365.18_SCAMP1
	ENSG00000085377.15_PREP
	ENSG00000085382.12_HACE1
	ENSG00000085415.16_SEH1L
	ENSG00000085433.17_WDR47
	ENSG00000085449.15_WDFY1
	ENSG00000085465.13_OVGP1
	ENSG00000085491.17_SLC25A24
	ENSG00000085511.20_MAP3K4
	ENSG00000085662.14_AKR1B1
	ENSG00000085721.13_RRN3
	ENSG00000085788.14_DDHD2
	ENSG00000085832.17_EPS15
	ENSG00000086061.16_DNAJA1
	ENSG00000086065.14_CHMP5
	ENSG00000086189.11_DIMT1
	ENSG00000086288.12_NME8
	ENSG00000086300.16_SNX10
	ENSG00000086475.15_SEPHS1
	ENSG00000086544.3_ITPKC
	ENSG00000086589.12_RBM22
	ENSG00000086712.13_TXLNG
	ENSG00000086730.17_LAT2
	ENSG00000086827.9_ZW10
	ENSG00000086848.15_ALG9
	ENSG00000087053.20_MTMR2
	ENSG00000087074.8_PPP1R15A
	ENSG00000087077.14_TRIP6
	ENSG00000087095.13_NLK
	ENSG00000087116.16_ADAMTS2
	ENSG00000087152.16_ATXN7L3
	ENSG00000087157.19_PGS1
	ENSG00000087206.17_UIMC1
	ENSG00000087253.13_LPCAT2
	ENSG00000087299.12_L2HGDH
	ENSG00000087302.9_RTRAF
	ENSG00000087365.16_SF3B2
	ENSG00000087448.11_KLHL42
	ENSG00000087470.19_DNM1L
	ENSG00000087589.17_CASS4
	ENSG00000088179.9_PTPN4
	ENSG00000088205.13_DDX18
	ENSG00000088298.13_EDEM2
	ENSG00000088387.21_DOCK9
	ENSG00000088766.12_CRLS1
	ENSG00000088808.18_PPP1R13B
	ENSG00000088812.18_ATRN
	ENSG00000088827.13_SIGLEC1
	ENSG00000088970.16_KIZ
	ENSG00000089006.17_SNX5
	ENSG00000089009.16_RPL6
	ENSG00000089022.14_MAPKAPK5
	ENSG00000089041.17_P2RX7
	ENSG00000089050.16_RBBP9
	ENSG00000089053.13_ANAPC5
	ENSG00000089063.15_TMEM230
	ENSG00000089094.20_KDM2B
	ENSG00000089123.16_TASP1
	ENSG00000089157.16_RPLP0
	ENSG00000089159.17_PXN
	ENSG00000089220.5_PEBP1
	ENSG00000089234.16_BRAP
	ENSG00000089248.7_ERP29
	ENSG00000089351.15_GRAMD1A
	ENSG00000089639.11_GMIP
	ENSG00000089682.17_RBM41
	ENSG00000089685.15_BIRC5
	ENSG00000089775.12_ZBTB25
	ENSG00000089818.18_NECAP1
	ENSG00000089876.12_DHX32
	ENSG00000090054.16_SPTLC1
	ENSG00000090263.16_MRPS33
	ENSG00000090339.9_ICAM1
	ENSG00000090376.11_IRAK3
	ENSG00000090615.16_GOLGA3
	ENSG00000090621.15_PABPC4
	ENSG00000090686.16_USP48
	ENSG00000090989.18_EXOC1
	ENSG00000091106.19_NLRC4
	ENSG00000091129.22_NRCAM
	ENSG00000091140.15_DLD
	ENSG00000091157.15_WDR7
	ENSG00000091181.20_IL5RA
	ENSG00000091317.8_CMTM6
	ENSG00000091409.16_ITGA6
	ENSG00000091483.8_FH
	ENSG00000091490.11_SEL1L3
	ENSG00000091831.25_ESR1
	ENSG00000091879.14_ANGPT2
	ENSG00000091972.18_CD200
	ENSG00000092020.11_PPP2R3C
	ENSG00000092036.19_HAUS4
	ENSG00000092051.18_JPH4
	ENSG00000092148.14_HECTD1
	ENSG00000092200.13_RPGRIP1
	ENSG00000092203.15_TOX4
	ENSG00000092295.12_TGM1
	ENSG00000092330.18_TINF2
	ENSG00000092470.12_WDR76
	ENSG00000092529.25_CAPN3
	ENSG00000092931.12_MFSD11
	ENSG00000092978.11_GPATCH2
	ENSG00000093167.18_LRRFIP2
	ENSG00000093183.14_SEC22C
	ENSG00000094880.11_CDC23
	ENSG00000094916.16_CBX5
	ENSG00000095002.15_MSH2
	ENSG00000095015.6_MAP3K1
	ENSG00000095139.15_ARCN1
	ENSG00000095319.14_NUP188
	ENSG00000095370.20_SH2D3C
	ENSG00000095380.11_NANS
	ENSG00000095383.20_TBC1D2
	ENSG00000095564.15_BTAF1
	ENSG00000095574.12_IKZF5
	ENSG00000095739.11_BAMBI
	ENSG00000095787.24_WAC
	ENSG00000095794.20_CREM
	ENSG00000095951.17_HIVEP1
	ENSG00000096060.15_FKBP5
	ENSG00000096063.16_SRPK1
	ENSG00000096092.6_TMEM14A
	ENSG00000096093.16_EFHC1
	ENSG00000096696.15_DSP
	ENSG00000096746.18_HNRNPH3
	ENSG00000096968.14_JAK2
	ENSG00000097033.14_SH3GLB1
	ENSG00000097096.10_SYDE2
	ENSG00000099139.14_PCSK5
	ENSG00000099204.21_ABLIM1
	ENSG00000099219.15_ERMP1
	ENSG00000099622.14_CIRBP
	ENSG00000099810.21_MTAP
	ENSG00000099860.9_GADD45B
	ENSG00000099901.17_RANBP1
	ENSG00000099940.12_SNAP29
	ENSG00000099968.18_BCL2L13
	ENSG00000099985.4_OSM
	ENSG00000100014.20_SPECC1L
	ENSG00000100023.20_PPIL2
	ENSG00000100027.17_YPEL1
	ENSG00000100028.12_SNRPD3
	ENSG00000100055.21_CYTH4
	ENSG00000100084.14_HIRA
	ENSG00000100100.13_PIK3IP1
	ENSG00000100105.18_PATZ1
	ENSG00000100129.18_EIF3L
	ENSG00000100216.6_TOMM22
	ENSG00000100220.12_RTCB
	ENSG00000100226.16_GTPBP1
	ENSG00000100227.19_POLDIP3
	ENSG00000100266.19_PACSIN2
	ENSG00000100284.22_TOM1
	ENSG00000100292.18_HMOX1
	ENSG00000100296.14_THOC5
	ENSG00000100297.16_MCM5
	ENSG00000100298.16_APOBEC3H
	ENSG00000100316.16_RPL3
	ENSG00000100330.16_MTMR3
	ENSG00000100347.15_SAMM50
	ENSG00000100353.18_EIF3D
	ENSG00000100360.15_IFT27
	ENSG00000100365.16_NCF4
	ENSG00000100372.15_SLC25A17
	ENSG00000100385.14_IL2RB
	ENSG00000100393.14_EP300
	ENSG00000100422.14_CERK
	ENSG00000100426.7_ZBED4
	ENSG00000100462.16_PRMT5
	ENSG00000100473.18_COCH
	ENSG00000100478.16_AP4S1
	ENSG00000100483.14_VCPKMT
	ENSG00000100503.26_NIN
	ENSG00000100522.10_GNPNAT1
	ENSG00000100528.12_CNIH1
	ENSG00000100554.12_ATP6V1D
	ENSG00000100567.13_PSMA3
	ENSG00000100568.11_VTI1B
	ENSG00000100578.18_KIAA0586
	ENSG00000100583.5_SAMD15
	ENSG00000100596.8_SPTLC2
	ENSG00000100603.14_SNW1
	ENSG00000100605.17_ITPK1
	ENSG00000100629.17_CEP128
	ENSG00000100632.11_ERH
	ENSG00000100644.17_HIF1A
	ENSG00000100647.8_SUSD6
	ENSG00000100650.16_SRSF5
	ENSG00000100711.14_ZFYVE21
	ENSG00000100722.20_ZC3H14
	ENSG00000100764.14_PSMC1
	ENSG00000100784.12_RPS6KA5
	ENSG00000100813.15_ACIN1
	ENSG00000100814.18_CCNB1IP1
	ENSG00000100823.12_APEX1
	ENSG00000100852.14_ARHGAP5
	ENSG00000100865.15_CINP
	ENSG00000100890.16_PRORP
	ENSG00000100902.11_PSMA6
	ENSG00000100906.11_NFKBIA
	ENSG00000100938.19_GMPR2
	ENSG00000100991.12_TRPC4AP
	ENSG00000101052.13_IFT52
	ENSG00000101079.21_NDRG3
	ENSG00000101084.19_RAB5IF
	ENSG00000101096.20_NFATC2
	ENSG00000101109.12_STK4
	ENSG00000101126.18_ADNP
	ENSG00000101138.12_CSTF1
	ENSG00000101150.18_TPD52L2
	ENSG00000101160.15_CTSZ
	ENSG00000101181.18_MTG2
	ENSG00000101190.13_TCFL5
	ENSG00000101193.8_GID8
	ENSG00000101224.18_CDC25B
	ENSG00000101236.17_RNF24
	ENSG00000101290.14_CDS2
	ENSG00000101310.17_SEC23B
	ENSG00000101336.18_HCK
	ENSG00000101342.10_TLDC2
	ENSG00000101347.11_SAMHD1
	ENSG00000101363.13_MANBAL
	ENSG00000101367.9_MAPRE1
	ENSG00000101384.12_JAG1
	ENSG00000101417.12_PXMP4
	ENSG00000101421.4_CHMP4B
	ENSG00000101457.13_DNTTIP1
	ENSG00000101464.11_PIGU
	ENSG00000101557.15_USP14
	ENSG00000101574.15_METTL4
	ENSG00000101577.10_LPIN2
	ENSG00000101596.17_SMCHD1
	ENSG00000101605.14_MYOM1
	ENSG00000101608.13_MYL12A
	ENSG00000101624.11_CEP76
	ENSG00000101654.18_RNMT
	ENSG00000101695.9_RNF125
	ENSG00000101752.13_MIB1
	ENSG00000101773.19_RBBP8
	ENSG00000101842.14_VSIG1
	ENSG00000101850.13_GPR143
	ENSG00000101868.13_POLA1
	ENSG00000101888.12_NXT2
	ENSG00000101901.12_ALG13
	ENSG00000101916.12_TLR8
	ENSG00000101935.12_AMMECR1
	ENSG00000101966.13_XIAP
	ENSG00000102010.15_BMX
	ENSG00000102024.19_PLS3
	ENSG00000102032.13_RENBP
	ENSG00000102034.18_ELF4
	ENSG00000102038.16_SMARCA1
	ENSG00000102053.13_ZC3H12B
	ENSG00000102054.18_RBBP7
	ENSG00000102057.10_KCND1
	ENSG00000102081.16_FMR1
	ENSG00000102096.9_PIM2
	ENSG00000102218.6_RP2
	ENSG00000102221.14_JADE3
	ENSG00000102245.9_CD40LG
	ENSG00000102317.18_RBM3
	ENSG00000102349.18_KLF8
	ENSG00000102359.9_SRPX2
	ENSG00000102390.11_PBDC1
	ENSG00000102393.14_GLA
	ENSG00000102401.20_ARMCX3
	ENSG00000102445.20_RUBCNL
	ENSG00000102471.15_NDFIP2
	ENSG00000102524.12_TNFSF13B
	ENSG00000102531.16_FNDC3A
	ENSG00000102543.14_CDADC1
	ENSG00000102554.14_KLF5
	ENSG00000102572.15_STK24
	ENSG00000102595.21_UGGT2
	ENSG00000102606.19_ARHGEF7
	ENSG00000102678.7_FGF9
	ENSG00000102699.6_PARP4
	ENSG00000102710.21_SUPT20H
	ENSG00000102743.15_SLC25A15
	ENSG00000102755.12_FLT1
	ENSG00000102763.18_VWA8
	ENSG00000102781.14_KATNAL1
	ENSG00000102794.10_ACOD1
	ENSG00000102897.10_LYRM1
	ENSG00000102910.14_LONP2
	ENSG00000102921.8_N4BP1
	ENSG00000102931.8_ARL2BP
	ENSG00000102934.10_PLLP
	ENSG00000102974.16_CTCF
	ENSG00000103005.12_USB1
	ENSG00000103037.12_SETD6
	ENSG00000103064.15_SLC7A6
	ENSG00000103066.13_PLA2G15
	ENSG00000103168.17_TAF1C
	ENSG00000103194.16_USP10
	ENSG00000103313.13_MEFV
	ENSG00000103319.12_EEF2K
	ENSG00000103351.13_CLUAP1
	ENSG00000103355.14_PRSS33
	ENSG00000103356.18_EARS2
	ENSG00000103365.15_GGA2
	ENSG00000103479.17_RBL2
	ENSG00000103489.12_XYLT1
	ENSG00000103494.16_RPGRIP1L
	ENSG00000103496.15_STX4
	ENSG00000103522.16_IL21R
	ENSG00000103528.17_SYT17
	ENSG00000103540.17_CCP110
	ENSG00000103569.10_AQP9
	ENSG00000103591.13_AAGAB
	ENSG00000103642.12_LACTB
	ENSG00000103657.14_HERC1
	ENSG00000103671.10_TRIP4
	ENSG00000103723.17_AP3B2
	ENSG00000103966.11_EHD4
	ENSG00000103978.16_TMEM87A
	ENSG00000103994.18_ZNF106
	ENSG00000104043.15_ATP8B4
	ENSG00000104064.18_GABPB1
	ENSG00000104093.14_DMXL2
	ENSG00000104112.9_SCG3
	ENSG00000104133.16_SPG11
	ENSG00000104154.7_SLC30A4
	ENSG00000104219.13_ZDHHC2
	ENSG00000104231.11_ZFAND1
	ENSG00000104290.11_FZD3
	ENSG00000104312.8_RIPK2
	ENSG00000104320.14_NBN
	ENSG00000104324.16_CPQ
	ENSG00000104325.7_DECR1
	ENSG00000104327.7_CALB1
	ENSG00000104331.9_BPNT2
	ENSG00000104343.21_UBE2W
	ENSG00000104375.17_STK3
	ENSG00000104408.11_EIF3E
	ENSG00000104412.8_EMC2
	ENSG00000104419.17_NDRG1
	ENSG00000104432.14_IL7
	ENSG00000104442.10_ARMC1
	ENSG00000104447.13_TRPS1
	ENSG00000104490.18_NCALD
	ENSG00000104497.15_SNX16
	ENSG00000104613.12_INTS10
	ENSG00000104626.15_ERI1
	ENSG00000104635.15_SLC39A14
	ENSG00000104643.10_MTMR9
	ENSG00000104660.19_LEPROTL1
	ENSG00000104691.16_UBXN8
	ENSG00000104714.14_ERICH1
	ENSG00000104728.16_ARHGEF10
	ENSG00000104763.20_ASAH1
	ENSG00000104805.16_NUCB1
	ENSG00000104856.14_RELB
	ENSG00000104918.8_RETN
	ENSG00000105176.18_URI1
	ENSG00000105197.11_TIMM50
	ENSG00000105202.9_FBL
	ENSG00000105287.13_PRKD2
	ENSG00000105329.11_TGFB1
	ENSG00000105339.11_DENND3
	ENSG00000105355.9_PLIN3
	ENSG00000105372.8_RPS19
	ENSG00000105373.19_NOP53
	ENSG00000105393.16_BABAM1
	ENSG00000105402.8_NAPA
	ENSG00000105499.14_PLA2G4C
	ENSG00000105507.3_CABP5
	ENSG00000105516.11_DBP
	ENSG00000105612.9_DNASE2
	ENSG00000105639.20_JAK3
	ENSG00000105711.14_SCN1B
	ENSG00000105767.3_CADM4
	ENSG00000105778.20_AVL9
	ENSG00000105784.16_RUNDC3B
	ENSG00000105810.10_CDK6
	ENSG00000105819.14_PMPCB
	ENSG00000105835.13_NAMPT
	ENSG00000105849.6_POLR1F
	ENSG00000105851.11_PIK3CG
	ENSG00000105856.14_HBP1
	ENSG00000105865.11_DUS4L
	ENSG00000105866.15_SP4
	ENSG00000105887.11_MTPN
	ENSG00000105928.16_GSDME
	ENSG00000105939.14_ZC3HAV1
	ENSG00000105948.13_TTC26
	ENSG00000105967.16_TFEC
	ENSG00000105968.19_H2AZ2
	ENSG00000105974.13_CAV1
	ENSG00000105976.16_MET
	ENSG00000105983.23_LMBR1
	ENSG00000105993.15_DNAJB6
	ENSG00000106003.14_LFNG
	ENSG00000106028.11_SSBP1
	ENSG00000106034.18_CPED1
	ENSG00000106049.9_HIBADH
	ENSG00000106078.19_COBL
	ENSG00000106080.11_FKBP14
	ENSG00000106100.11_NOD1
	ENSG00000106245.11_BUD31
	ENSG00000106261.17_ZKSCAN1
	ENSG00000106263.19_EIF3B
	ENSG00000106346.12_USP42
	ENSG00000106355.10_LSM5
	ENSG00000106392.11_C1GALT1
	ENSG00000106415.13_GLCCI1
	ENSG00000106443.17_PHF14
	ENSG00000106460.19_TMEM106B
	ENSG00000106477.20_CEP41
	ENSG00000106546.14_AHR
	ENSG00000106554.13_CHCHD3
	ENSG00000106591.4_MRPL32
	ENSG00000106605.11_BLVRA
	ENSG00000106609.16_TMEM248
	ENSG00000106615.10_RHEB
	ENSG00000106617.15_PRKAG2
	ENSG00000106692.15_FKTN
	ENSG00000106723.17_SPIN1
	ENSG00000106733.21_NMRK1
	ENSG00000106771.13_TMEM245
	ENSG00000106772.19_PRUNE2
	ENSG00000106785.15_TRIM14
	ENSG00000106789.13_CORO2A
	ENSG00000106799.13_TGFBR1
	ENSG00000106804.9_C5
	ENSG00000106829.20_TLE4
	ENSG00000106868.17_SUSD1
	ENSG00000106952.8_TNFSF8
	ENSG00000107020.10_PLGRKT
	ENSG00000107036.12_RIC1
	ENSG00000107077.19_KDM4C
	ENSG00000107099.18_DOCK8
	ENSG00000107164.16_FUBP3
	ENSG00000107175.12_CREB3
	ENSG00000107201.11_DDX58
	ENSG00000107242.20_PIP5K1B
	ENSG00000107290.14_SETX
	ENSG00000107341.5_UBE2R2
	ENSG00000107362.14_ABHD17B
	ENSG00000107372.13_ZFAND5
	ENSG00000107443.16_CCNJ
	ENSG00000107485.18_GATA3
	ENSG00000107551.21_RASSF4
	ENSG00000107560.12_RAB11FIP2
	ENSG00000107566.14_ERLIN1
	ENSG00000107581.13_EIF3A
	ENSG00000107593.17_PKD2L1
	ENSG00000107625.14_DDX50
	ENSG00000107643.17_MAPK8
	ENSG00000107669.19_ATE1
	ENSG00000107672.15_NSMCE4A
	ENSG00000107679.15_PLEKHA1
	ENSG00000107736.22_CDH23
	ENSG00000107738.20_VSIR
	ENSG00000107745.20_MICU1
	ENSG00000107771.17_CCSER2
	ENSG00000107779.14_BMPR1A
	ENSG00000107833.10_NPM3
	ENSG00000107854.6_TNKS2
	ENSG00000107864.15_CPEB3
	ENSG00000107929.16_LARP4B
	ENSG00000107951.15_MTPAP
	ENSG00000107960.11_STN1
	ENSG00000107968.10_MAP3K8
	ENSG00000108061.13_SHOC2
	ENSG00000108064.11_TFAM
	ENSG00000108091.11_CCDC6
	ENSG00000108100.18_CCNY
	ENSG00000108107.15_RPL28
	ENSG00000108179.14_PPIF
	ENSG00000108219.15_TSPAN14
	ENSG00000108298.12_RPL19
	ENSG00000108306.13_FBXL20
	ENSG00000108349.17_CASC3
	ENSG00000108375.13_RNF43
	ENSG00000108389.10_MTMR4
	ENSG00000108395.14_TRIM37
	ENSG00000108406.10_DHX40
	ENSG00000108424.11_KPNB1
	ENSG00000108443.14_RPS6KB1
	ENSG00000108468.15_CBX1
	ENSG00000108474.17_PIGL
	ENSG00000108506.13_INTS2
	ENSG00000108510.10_MED13
	ENSG00000108561.8_C1QBP
	ENSG00000108578.15_BLMH
	ENSG00000108587.16_GOSR1
	ENSG00000108599.15_AKAP10
	ENSG00000108641.20_B9D1
	ENSG00000108669.17_CYTH1
	ENSG00000108679.13_LGALS3BP
	ENSG00000108688.11_CCL7
	ENSG00000108691.10_CCL2
	ENSG00000108771.13_DHX58
	ENSG00000108774.15_RAB5C
	ENSG00000108788.12_MLX
	ENSG00000108826.16_MRPL27
	ENSG00000108828.16_VAT1
	ENSG00000108848.16_LUC7L3
	ENSG00000108854.16_SMURF2
	ENSG00000108932.13_SLC16A6
	ENSG00000108950.12_FAM20A
	ENSG00000108953.17_YWHAE
	ENSG00000108984.15_MAP2K6
	ENSG00000109016.18_DHRS7B
	ENSG00000109046.15_WSB1
	ENSG00000109084.14_TMEM97
	ENSG00000109163.7_GNRHR
	ENSG00000109184.15_DCUN1D4
	ENSG00000109189.13_USP46
	ENSG00000109220.11_CHIC2
	ENSG00000109270.13_LAMTOR3
	ENSG00000109320.13_NFKB1
	ENSG00000109321.11_AREG
	ENSG00000109323.11_MANBA
	ENSG00000109381.21_ELF2
	ENSG00000109436.8_TBC1D9
	ENSG00000109452.13_INPP4B
	ENSG00000109466.14_KLHL2
	ENSG00000109475.17_RPL34
	ENSG00000109511.12_ANXA10
	ENSG00000109610.6_SOD3
	ENSG00000109654.16_TRIM2
	ENSG00000109680.11_TBC1D19
	ENSG00000109684.16_CLNK
	ENSG00000109685.19_NSD2
	ENSG00000109686.19_SH3D19
	ENSG00000109743.11_BST1
	ENSG00000109762.17_SNX25
	ENSG00000109771.16_LRP2BP
	ENSG00000109775.11_UFSP2
	ENSG00000109787.13_KLF3
	ENSG00000109854.14_HTATIP2
	ENSG00000109911.19_ELP4
	ENSG00000109919.10_MTCH2
	ENSG00000109920.13_FNBP4
	ENSG00000109944.11_JHY
	ENSG00000110031.13_LPXN
	ENSG00000110042.8_DTX4
	ENSG00000110057.8_UNC93B1
	ENSG00000110063.10_DCPS
	ENSG00000110066.15_KMT5B
	ENSG00000110080.20_ST3GAL4
	ENSG00000110318.15_CEP126
	ENSG00000110330.10_BIRC2
	ENSG00000110344.10_UBE4A
	ENSG00000110367.14_DDX6
	ENSG00000110429.14_FBXO3
	ENSG00000110436.13_SLC1A2
	ENSG00000110446.12_SLC15A3
	ENSG00000110448.11_CD5
	ENSG00000110492.17_MDK
	ENSG00000110497.15_AMBRA1
	ENSG00000110619.18_CARS1
	ENSG00000110660.15_SLC35F2
	ENSG00000110700.7_RPS13
	ENSG00000110717.13_NDUFS8
	ENSG00000110756.18_HPS5
	ENSG00000110777.12_POU2AF1
	ENSG00000110848.8_CD69
	ENSG00000110911.17_SLC11A2
	ENSG00000110917.8_MLEC
	ENSG00000110931.19_CAMKK2
	ENSG00000110934.13_BIN2
	ENSG00000110944.9_IL23A
	ENSG00000110987.9_BCL7A
	ENSG00000111052.8_LIN7A
	ENSG00000111058.8_ACSS3
	ENSG00000111181.13_SLC6A12
	ENSG00000111196.10_MAGOHB
	ENSG00000111224.14_PARP11
	ENSG00000111229.16_ARPC3
	ENSG00000111237.19_VPS29
	ENSG00000111252.11_SH2B3
	ENSG00000111261.14_MANSC1
	ENSG00000111269.3_CREBL2
	ENSG00000111300.10_NAA25
	ENSG00000111321.11_LTBR
	ENSG00000111331.14_OAS3
	ENSG00000111335.14_OAS2
	ENSG00000111358.14_GTF2H3
	ENSG00000111371.16_SLC38A1
	ENSG00000111405.9_ENDOU
	ENSG00000111412.6_SPRING1
	ENSG00000111424.12_VDR
	ENSG00000111445.14_RFC5
	ENSG00000111450.14_STX2
	ENSG00000111452.13_ADGRD1
	ENSG00000111481.10_COPZ1
	ENSG00000111530.13_CAND1
	ENSG00000111581.10_NUP107
	ENSG00000111596.14_CNOT2
	ENSG00000111605.18_CPSF6
	ENSG00000111615.14_KRR1
	ENSG00000111644.8_ACRBP
	ENSG00000111679.17_PTPN6
	ENSG00000111684.11_LPCAT3
	ENSG00000111716.14_LDHB
	ENSG00000111725.11_PRKAB1
	ENSG00000111727.12_HCFC2
	ENSG00000111728.11_ST8SIA1
	ENSG00000111729.15_CLEC4A
	ENSG00000111732.12_AICDA
	ENSG00000111737.12_RAB35
	ENSG00000111752.11_PHC1
	ENSG00000111785.21_RIC8B
	ENSG00000111790.14_FGFR1OP2
	ENSG00000111802.14_TDP2
	ENSG00000111837.12_MAK
	ENSG00000111846.20_GCNT2
	ENSG00000111850.11_SMIM8
	ENSG00000111859.17_NEDD9
	ENSG00000111860.14_CEP85L
	ENSG00000111863.13_ADTRP
	ENSG00000111875.8_ASF1A
	ENSG00000111879.20_FAM184A
	ENSG00000111880.16_RNGTT
	ENSG00000111885.7_MAN1A1
	ENSG00000111886.11_GABRR2
	ENSG00000111897.7_SERINC1
	ENSG00000111906.18_HDDC2
	ENSG00000111907.21_TPD52L1
	ENSG00000111911.7_HINT3
	ENSG00000111912.20_NCOA7
	ENSG00000111913.20_RIPOR2
	ENSG00000111961.19_SASH1
	ENSG00000111962.8_UST
	ENSG00000112031.16_MTRF1L
	ENSG00000112053.14_SLC26A8
	ENSG00000112062.11_MAPK14
	ENSG00000112077.18_RHAG
	ENSG00000112078.14_KCTD20
	ENSG00000112096.19_SOD2
	ENSG00000112137.19_PHACTR1
	ENSG00000112144.16_CILK1
	ENSG00000112159.12_MDN1
	ENSG00000112182.16_BACH2
	ENSG00000112195.9_TREML2
	ENSG00000112200.17_ZNF451
	ENSG00000112208.11_BAG2
	ENSG00000112232.10_KHDRBS2
	ENSG00000112234.9_FBXL4
	ENSG00000112237.13_CCNC
	ENSG00000112242.16_E2F3
	ENSG00000112245.13_PTP4A1
	ENSG00000112249.14_ASCC3
	ENSG00000112282.18_MED23
	ENSG00000112294.14_ALDH5A1
	ENSG00000112297.18_CRYBG1
	ENSG00000112299.8_VNN1
	ENSG00000112304.11_ACOT13
	ENSG00000112306.8_RPS12
	ENSG00000112320.12_SOBP
	ENSG00000112333.12_NR2E1
	ENSG00000112339.15_HBS1L
	ENSG00000112343.11_TRIM38
	ENSG00000112365.5_ZBTB24
	ENSG00000112367.12_FIG4
	ENSG00000112394.18_SLC16A10
	ENSG00000112406.5_HECA
	ENSG00000112419.15_PHACTR2
	ENSG00000112425.16_EPM2A
	ENSG00000112486.18_CCR6
	ENSG00000112511.18_PHF1
	ENSG00000112531.17_QKI
	ENSG00000112576.13_CCND3
	ENSG00000112685.14_EXOC2
	ENSG00000112695.13_COX7A2
	ENSG00000112697.17_TMEM30A
	ENSG00000112773.16_TENT5A
	ENSG00000112796.10_ENPP5
	ENSG00000112851.15_ERBIN
	ENSG00000112855.17_HARS2
	ENSG00000112992.18_NNT
	ENSG00000112996.11_MRPS30
	ENSG00000113013.16_HSPA9
	ENSG00000113048.18_MRPS27
	ENSG00000113070.8_HBEGF
	ENSG00000113088.6_GZMK
	ENSG00000113161.17_HMGCR
	ENSG00000113163.19_CERT1
	ENSG00000113263.13_ITK
	ENSG00000113269.14_RNF130
	ENSG00000113273.17_ARSB
	ENSG00000113282.14_CLINT1
	ENSG00000113300.13_CNOT6
	ENSG00000113312.12_TTC1
	ENSG00000113318.11_MSH3
	ENSG00000113319.13_RASGRF2
	ENSG00000113328.19_CCNG1
	ENSG00000113368.12_LMNB1
	ENSG00000113369.9_ARRDC3
	ENSG00000113384.14_GOLPH3
	ENSG00000113448.20_PDE4D
	ENSG00000113456.19_RAD1
	ENSG00000113494.17_PRLR
	ENSG00000113532.13_ST8SIA4
	ENSG00000113552.16_GNPDA1
	ENSG00000113569.16_NUP155
	ENSG00000113593.12_PPWD1
	ENSG00000113594.10_LIFR
	ENSG00000113595.15_TRIM23
	ENSG00000113621.15_TXNDC15
	ENSG00000113648.17_MACROH2A1
	ENSG00000113649.13_TCERG1
	ENSG00000113658.18_SMAD5
	ENSG00000113712.19_CSNK1A1
	ENSG00000113732.9_ATP6V0E1
	ENSG00000113742.14_CPEB4
	ENSG00000113749.8_HRH2
	ENSG00000113790.11_EHHADH
	ENSG00000113812.14_ACTR8
	ENSG00000113916.18_BCL6
	ENSG00000113966.10_ARL6
	ENSG00000114013.16_CD86
	ENSG00000114021.12_NIT2
	ENSG00000114023.16_FAM162A
	ENSG00000114030.13_KPNA1
	ENSG00000114062.22_UBE3A
	ENSG00000114098.18_ARMC8
	ENSG00000114120.14_SLC25A36
	ENSG00000114127.11_XRN1
	ENSG00000114209.15_PDCD10
	ENSG00000114268.12_PFKFB4
	ENSG00000114302.16_PRKAR2A
	ENSG00000114315.4_HES1
	ENSG00000114316.13_USP4
	ENSG00000114346.14_ECT2
	ENSG00000114354.15_TFG
	ENSG00000114391.13_RPL24
	ENSG00000114423.23_CBLB
	ENSG00000114439.19_BBX
	ENSG00000114446.5_IFT57
	ENSG00000114450.11_GNB4
	ENSG00000114491.14_UMPS
	ENSG00000114503.11_NCBP2
	ENSG00000114541.15_FRMD4B
	ENSG00000114631.11_PODXL2
	ENSG00000114670.14_NEK11
	ENSG00000114686.9_MRPL3
	ENSG00000114698.15_PLSCR4
	ENSG00000114737.16_CISH
	ENSG00000114739.14_ACVR2B
	ENSG00000114745.15_GORASP1
	ENSG00000114770.17_ABCC5
	ENSG00000114784.4_EIF1B
	ENSG00000114796.16_KLHL24
	ENSG00000114812.13_VIPR1
	ENSG00000114850.7_SSR3
	ENSG00000114857.19_NKTR
	ENSG00000114861.24_FOXP1
	ENSG00000114942.14_EEF1B2
	ENSG00000114948.13_ADAM23
	ENSG00000114978.18_MOB1A
	ENSG00000115008.6_IL1A
	ENSG00000115091.12_ACTR3
	ENSG00000115109.14_EPB41L5
	ENSG00000115128.7_SF3B6
	ENSG00000115145.10_STAM2
	ENSG00000115155.19_OTOF
	ENSG00000115159.16_GPD2
	ENSG00000115165.10_CYTIP
	ENSG00000115232.14_ITGA4
	ENSG00000115233.12_PSMD14
	ENSG00000115239.24_ASB3
	ENSG00000115267.9_IFIH1
	ENSG00000115271.11_GCA
	ENSG00000115306.16_SPTBN1
	ENSG00000115310.19_RTN4
	ENSG00000115318.12_LOXL3
	ENSG00000115325.14_DOK1
	ENSG00000115339.14_GALNT3
	ENSG00000115364.14_MRPL19
	ENSG00000115365.12_LANCL1
	ENSG00000115368.10_WDR75
	ENSG00000115392.13_FANCL
	ENSG00000115415.20_STAT1
[truncated: 3,603 more rows]

## Sheet: S1g. mouse Ft 2dpi DEGs
Differentially expressed genes (EdgeR, FDR<0.05) from feet of C57BL/6J mice infected with CHIKV at 2 days post-infection compared to uninfected control group	geneID	logFC	logCPM	F	PValue	FDR
[truncated: 5,414 more rows]

[truncated: 11 more sheets: S1h. mouse Ft 2 dpi orthoDEGs, S1i. mouse Ft 2dpi scoDEGs, S1j. mouse Ft 7 dpi DEGs, S1k. mouse Ft 7 dpi orthoDEGs, S1l. mouse Ft 7 dpi scoDEGs, S1m. mouse LN 2 dpi DEGs, S1n. mouse LN 2 dpi orthoDEGs, S1o. mouse LN 2 dpi scoDEGs, S1p. mouse LN 7 dpi DEGs, S1q. mouse LN 7 dpi orthoDEGs, S1r. mouse LN 7 dpi scoDEGs]
