# Supplementary material for: Chikungunya patient transcriptional signatures faithfully recapitulated in a C57BL/6J mouse model
Source: Front Immunol. 2022 Dec 12;13:1092370. doi: 10.3389/fimmu.2022.1092370 (PMC9791225; doi:10.3389/fimmu.2022.1092370)
Supplement: Supplementary Table 2 — Reciprocal Gene Set Enrichment Analysis. [file Table_2.xlsx]

## Sheet: S2 GSEA output
Using EdgeR, a gene list ranked by log2 fold-change, and an up- and a down-regulated DEG set were produced for each experimental group. GSEA was then used to test for enrichment of each DEG set in every other ranked gene list.	Ranked gene list	DEG set	Size	ES	NES	NOM p-val	FDR q-val	FWER p-val	Rank at max	Leading edge
	Adults	ADULT_DN	1531	-0.987318	---	---	1	0	2278	tags=100%, list=4%, signal=101%
	Adults	CHILD_DN	1520	-0.768175	---	---	1	0	9763	tags=72%, list=16%, signal=84%
	Adults	MOUSE_LN_7DPI_UP	693	-0.222927	---	---	1	0	10874	tags=27%, list=18%, signal=32%
	Adults	ADULT_UP	2335	0.935607	3.08645	0	0	0	6070	tags=100%, list=10%, signal=107%
	Adults	CHILD_UP	2472	0.606084	2.00382	0	0	0	12479	tags=49%, list=21%, signal=59%
	Adults	MOUSE_FT_2DPI_UP	1165	0.527288	1.72636	0	0	0	12038	tags=43%, list=20%, signal=53%
	Adults	MOUSE_LN_2DPI_UP	696	0.511147	1.66254	0	0	0	9355	tags=34%, list=16%, signal=39%
	Adults	MOUSE_FT_7DPI_UP	1413	0.404023	1.32857	0	0	0	12173	tags=34%, list=20%, signal=42%
	Adults	MOUSE_FT_7DPI_DN	1542	0.369317	1.22025	0	0.001	0.008	11768	tags=32%, list=19%, signal=39%
	Adults	MOUSE_LN_7DPI_DN	1196	0.363639	1.19566	0.002	0.00246429	0.023	12214	tags=33%, list=20%, signal=40%
	Adults	MOUSE_LN_2DPI_DN	1854	0.324333	1.06923	0.104	0.15525	0.822	12314	tags=30%, list=20%, signal=37%
	Adults	MOUSE_FT_2DPI_DN	941	0.285407	0.938957	0.793	0.835584	1	12030	tags=28%, list=20%, signal=34%
	Children	ADULT_DN	1531	-0.740084	---	---	1	0	9332	tags=69%, list=15%, signal=79%
	Children	CHILD_DN	1520	-0.979281	---	---	1	0	2740	tags=100%, list=5%, signal=102%
	Children	MOUSE_LN_7DPI_UP	693	-0.301804	-1.42659	0	0	0	12899	tags=40%, list=21%, signal=50%
	Children	MOUSE_FT_2DPI_DN	941	-0.249538	-1.17336	0	0	0	11538	tags=33%, list=19%, signal=41%
	Children	CHILD_UP	2472	0.946962	3.36384	0	0	0	5538	tags=100%, list=9%, signal=105%
	Children	ADULT_UP	2335	0.707454	2.51097	0	0	0	10813	tags=58%, list=18%, signal=68%
	Children	MOUSE_LN_2DPI_UP	696	0.678088	2.3676	0	0	0	6392	tags=41%, list=11%, signal=45%
	Children	MOUSE_FT_2DPI_UP	1165	0.650089	2.28942	0	0	0	9042	tags=47%, list=15%, signal=54%
	Children	MOUSE_FT_7DPI_UP	1413	0.588662	2.08283	0	0	0	9050	tags=43%, list=15%, signal=49%
	Children	MOUSE_LN_7DPI_DN	1196	0.308752	1.08906	0.121	0.149495	0.771	9589	tags=23%, list=16%, signal=27%
	Children	MOUSE_FT_7DPI_DN	1542	0.258726	0.91421	0.897	1	1	12244	tags=24%, list=20%, signal=29%
	Children	MOUSE_LN_2DPI_DN	1854	0.252707	0.895613	0.952	0.925479	1	12182	tags=25%, list=20%, signal=31%
	Mice Ft 2 dpi	MOUSE_FT_2DPI_DN	1117	-0.90826	-2.823	0	0	0	6007	tags=100%, list=11%, signal=110%
	Mice Ft 2 dpi	MOUSE_FT_7DPI_DN	1914	-0.637587	-1.99763	0	0	0	10397	tags=58%, list=19%, signal=69%
	Mice Ft 2 dpi	MOUSE_LN_2DPI_DN	2146	-0.625846	-1.96852	0	0	0	11131	tags=63%, list=20%, signal=76%
	Mice Ft 2 dpi	MOUSE_LN_7DPI_DN	1333	-0.431311	-1.34395	0	0	0	11744	tags=52%, list=22%, signal=65%
	Mice Ft 2 dpi	CHILD_DN	803	-0.376171	-1.14731	0.0210526	0.00483871	0.002	10786	tags=43%, list=20%, signal=53%
	Mice Ft 2 dpi	ADULT_DN	890	-0.334865	-1.02227	0.274725	0.24832	0.153	12373	tags=47%, list=23%, signal=60%
	Mice Ft 2 dpi	MOUSE_FT_2DPI_UP	1588	0.912951	2.55431	0	0	0	6184	tags=100%, list=11%, signal=109%
	Mice Ft 2 dpi	MOUSE_LN_2DPI_UP	1068	0.839229	2.32811	0	0	0	6266	tags=69%, list=12%, signal=76%
	Mice Ft 2 dpi	MOUSE_FT_7DPI_UP	1944	0.819606	2.28984	0	0	0	7185	tags=66%, list=13%, signal=73%
	Mice Ft 2 dpi	CHILD_UP	1336	0.657545	1.82102	0	0	0	8548	tags=45%, list=16%, signal=52%
	Mice Ft 2 dpi	ADULT_UP	1188	0.570855	1.58058	0	0	0	8314	tags=38%, list=15%, signal=44%
	Mice Ft 2 dpi	MOUSE_LN_7DPI_UP	1031	0.32195	0.890151	0.943355	0.942473	1	8046	tags=20%, list=15%, signal=23%
	Mice Ft 7 dpi	MOUSE_FT_7DPI_DN	1914	-0.9046	-2.92178	0	0	0	6923	tags=100%, list=13%, signal=111%
	Mice Ft 7 dpi	MOUSE_FT_2DPI_DN	1117	-0.697681	-2.22425	0	0	0	11623	tags=73%, list=21%, signal=91%
	Mice Ft 7 dpi	MOUSE_LN_2DPI_DN	2146	-0.591028	-1.91229	0	0	0	12200	tags=68%, list=22%, signal=84%
	Mice Ft 7 dpi	MOUSE_LN_7DPI_DN	1333	-0.552914	-1.75887	0	0	0	11633	tags=67%, list=21%, signal=83%
	Mice Ft 7 dpi	MOUSE_FT_7DPI_UP	1944	0.920418	2.77587	0	0	0	6022	tags=100%, list=11%, signal=108%
	Mice Ft 7 dpi	MOUSE_FT_2DPI_UP	1588	0.820413	2.46397	0	0	0	6094	tags=68%, list=11%, signal=74%
	Mice Ft 7 dpi	MOUSE_LN_2DPI_UP	1068	0.817112	2.42532	0	0	0	5838	tags=62%, list=11%, signal=68%
	Mice Ft 7 dpi	CHILD_UP	1336	0.632895	1.89101	0	0	0	8298	tags=47%, list=15%, signal=54%
	Mice Ft 7 dpi	MOUSE_LN_7DPI_UP	1031	0.533103	1.58248	0	0	0	9972	tags=50%, list=18%, signal=60%
	Mice Ft 7 dpi	ADULT_UP	1188	0.468181	1.40408	0	0	0	7393	tags=31%, list=14%, signal=35%
	Mice Ft 7 dpi	ADULT_DN	890	0.379604	1.12233	0.0557621	0.0496214	0.362	8011	tags=20%, list=15%, signal=23%
	Mice Ft 7 dpi	CHILD_DN	803	0.369807	1.082	0.144121	0.113951	0.701	6530	tags=16%, list=12%, signal=17%
	Mice LN 2 dpi	MOUSE_LN_2DPI_DN	2146	-0.897231	-2.51636	0	0	0	7518	tags=100%, list=14%, signal=111%
	Mice LN 2 dpi	MOUSE_LN_7DPI_DN	1333	-0.778259	-2.16561	0	0	0	9738	tags=85%, list=18%, signal=101%
	Mice LN 2 dpi	MOUSE_FT_2DPI_DN	1117	-0.706849	-1.96289	0	0	0	10458	tags=73%, list=19%, signal=89%
	Mice LN 2 dpi	MOUSE_FT_7DPI_DN	1914	-0.640493	-1.78981	0	0	0	10424	tags=66%, list=19%, signal=79%
	Mice LN 2 dpi	CHILD_DN	803	-0.49094	-1.33614	0	0	0	11834	tags=47%, list=22%, signal=60%
	Mice LN 2 dpi	ADULT_DN	890	-0.476087	-1.30274	0	0	0	12695	tags=49%, list=23%, signal=62%
	Mice LN 2 dpi	MOUSE_LN_2DPI_UP	1068	0.932006	2.9111	0	0	0	4677	tags=100%, list=9%, signal=107%
	Mice LN 2 dpi	MOUSE_FT_2DPI_UP	1588	0.758096	2.40815	0	0	0	6202	tags=60%, list=11%, signal=66%
	Mice LN 2 dpi	MOUSE_FT_7DPI_UP	1944	0.708699	2.23484	0	0	0	7406	tags=53%, list=14%, signal=59%
	Mice LN 2 dpi	MOUSE_LN_7DPI_UP	1031	0.554022	1.72505	0	0	0	8952	tags=55%, list=16%, signal=65%
	Mice LN 2 dpi	CHILD_UP	1336	0.455758	1.45014	0	0	0	6956	tags=33%, list=13%, signal=37%
	Mice LN 2 dpi	ADULT_UP	1188	0.332922	1.0509	0.0606061	0.0861538	0.031	5407	tags=21%, list=10%, signal=23%
	Mice LN 7 dpi	MOUSE_LN_7DPI_DN	1333	-0.89954	-2.67034	0	0	0	6666	tags=100%, list=12%, signal=111%
	Mice LN 7 dpi	MOUSE_LN_2DPI_DN	2146	-0.747695	-2.25628	0	0	0	10689	tags=83%, list=20%, signal=100%
	Mice LN 7 dpi	MOUSE_FT_7DPI_DN	1914	-0.590039	-1.77467	0	0	0	9994	tags=60%, list=18%, signal=71%
	Mice LN 7 dpi	MOUSE_FT_2DPI_DN	1117	-0.522946	-1.54348	0	0	0	11022	tags=62%, list=20%, signal=77%
	Mice LN 7 dpi	ADULT_UP	1188	-0.473523	-1.39744	0	0	0	9796	tags=41%, list=18%, signal=49%
	Mice LN 7 dpi	ADULT_DN	890	-0.435606	-1.26764	0	0	0	12476	tags=49%, list=23%, signal=63%
	Mice LN 7 dpi	CHILD_DN	803	-0.415631	-1.20706	0.0036036	0.00395816	0.019	10636	tags=41%, list=20%, signal=50%
	Mice LN 7 dpi	CHILD_UP	1336	-0.384355	-1.14085	0.0153846	0.0236872	0.129	12497	tags=45%, list=23%, signal=57%
	Mice LN 7 dpi	MOUSE_FT_2DPI_UP	1588	-0.313652	-0.937807	0.936752	0.897624	1	12098	tags=40%, list=22%, signal=50%
	Mice LN 7 dpi	MOUSE_LN_7DPI_UP	1031	0.920401	2.73425	0	0	0	5192	tags=100%, list=10%, signal=108%
	Mice LN 7 dpi	MOUSE_LN_2DPI_UP	1068	0.561802	1.66485	0	0	0	8473	tags=39%, list=16%, signal=45%
	Mice LN 7 dpi	MOUSE_FT_7DPI_UP	1944	0.342786	1.04043	0.153477	0.197865	0.662	9002	tags=30%, list=17%, signal=35%
