# Supplementary material for: Chikungunya patient transcriptional signatures faithfully recapitulated in a C57BL/6J mouse model
Source: Front Immunol. 2022 Dec 12;13:1092370. doi: 10.3389/fimmu.2022.1092370 (PMC9791225; doi:10.3389/fimmu.2022.1092370)
Supplement: Supplementary Table 3 — ImmuneSigDB Gene Set Enrichment Analysis. [file Table_3.xlsx]

## Sheet: S3a. Adults
A gene list ranked by log2 fold-change was produced by EdgeR and tested for enrichment of immune related gene setsfrom the ImmuneSigDB gene set collection using GSEA	Gene set	SIZE	ES	NES	NOM p-val	FDR q-val	FWER p-val	RANK AT MAX	LEADING EDGE
	NAKAYA_MONOCYTE_FLUMIST_AGE_18_50YO_7DY_UP	475	-0.416907	---	---	1	0	10758	tags=45%, list=18%, signal=55%
	HARALAMBIEVA_PBMC_FLUARIX_AGE_50_74YO_CORR_WITH_28D_MEM_B_CELL_RESPONSE_AT_0DY_POSITIVE	481	-0.566375	---	---	1	0	11344	tags=49%, list=19%, signal=60%
	ZAK_PBMC_MRKAD5_HIV_1_GAG_POL_NEF_AGE_20_50YO_AD5_NAB_TITERS_GTE_200_VS_LTE_200_1DY_UP	169	-0.778029	-3.19724	0	0	0	3992	tags=50%, list=7%, signal=53%
	GSE4984_UNTREATED_VS_GALECTIN1_TREATED_DC_DN	188	-0.732867	-3.09407	0	0	0	9353	tags=74%, list=15%, signal=87%
	GSE22886_NAIVE_TCELL_VS_MONOCYTE_UP	198	-0.708863	-3.07016	0	0	0	9649	tags=66%, list=16%, signal=78%
	GSE10325_LUPUS_CD4_TCELL_VS_LUPUS_MYELOID_UP	198	-0.727824	-3.03853	0	0	0	9717	tags=72%, list=16%, signal=86%
	GSE22886_NAIVE_CD8_TCELL_VS_MONOCYTE_UP	198	-0.715445	-3.03363	0	0	0	9518	tags=70%, list=16%, signal=82%
	GSE10325_CD4_TCELL_VS_MYELOID_UP	198	-0.722885	-3.01431	0	0	0	9649	tags=69%, list=16%, signal=81%
	GSE34205_HEALTHY_VS_RSV_INF_INFANT_PBMC_UP	193	-0.701155	-2.94414	0	0	0	10845	tags=68%, list=18%, signal=82%
	GSE6269_FLU_VS_STAPH_AUREUS_INF_PBMC_UP	183	-0.715877	-2.94306	0	0	0	11042	tags=73%, list=18%, signal=89%
	NAKAYA_PBMC_FLUAD_MALE_AGE_14_27YO_1D_POSTBOOST_VS_0D_PREIMM_MF59_ADJUVANTED_1DY_GENES_IN_BTM_M40_AND_M53_DN	56	-0.812163	-2.92548	0	0	0	9503	tags=84%, list=16%, signal=100%
	GSE22886_NAIVE_CD4_TCELL_VS_MONOCYTE_UP	197	-0.696938	-2.89837	0	0	0	9518	tags=70%, list=16%, signal=83%
	GSE34205_HEALTHY_VS_FLU_INF_INFANT_PBMC_UP	196	-0.697215	-2.78653	0	0	0	10579	tags=64%, list=18%, signal=78%
	GSE11057_PBMC_VS_MEM_CD4_TCELL_DN	195	-0.656851	-2.74818	0	0	0	9659	tags=60%, list=16%, signal=71%
	GSE18791_CTRL_VS_NEWCASTLE_VIRUS_DC_16H_UP	197	-0.63258	-2.72213	0	0	0	10874	tags=59%, list=18%, signal=72%
	GSE21063_3H_VS_16H_ANTI_IGM_STIM_BCELL_DN	192	-0.664707	-2.69381	0	0	0	10822	tags=63%, list=18%, signal=77%
	GSE11057_NAIVE_CD4_VS_PBMC_CD4_TCELL_UP	193	-0.658631	-2.68698	0	0	0	10115	tags=60%, list=17%, signal=71%
	GSE4748_CYANOBACTERIUM_LPSLIKE_VS_LPS_AND_CYANOBACTERIUM_LPSLIKE_STIM_DC_3H_UP	192	-0.639518	-2.68369	0	0	0	10033	tags=64%, list=17%, signal=76%
	GSE18791_CTRL_VS_NEWCASTLE_VIRUS_DC_14H_UP	195	-0.618572	-2.66672	0	0	0	11157	tags=59%, list=18%, signal=73%
	SCHERER_PBMC_APSV_WETVAX_AGE_18_32YO_5_TO_7DY_DN	186	-0.636294	-2.66516	0	0	0	10902	tags=61%, list=18%, signal=75%
	GSE10325_LUPUS_CD4_TCELL_VS_LUPUS_BCELL_UP	199	-0.636333	-2.65877	0	0	0	9637	tags=58%, list=16%, signal=69%
	GSE22886_NAIVE_TCELL_VS_NKCELL_UP	196	-0.606167	-2.65085	0	0	0	10609	tags=56%, list=18%, signal=67%
	GSE45365_WT_VS_IFNAR_KO_CD11B_DC_UP	190	-0.620401	-2.63573	0	0	0	8989	tags=57%, list=15%, signal=67%
	GSE26495_NAIVE_VS_PD1HIGH_CD8_TCELL_UP	189	-0.626533	-2.63458	0	0	0	9843	tags=56%, list=16%, signal=67%
	GSE29618_BCELL_VS_MONOCYTE_DAY7_FLU_VACCINE_UP	195	-0.623598	-2.62605	0	0	0	10118	tags=56%, list=17%, signal=67%
	GSE18791_CTRL_VS_NEWCASTLE_VIRUS_DC_4H_UP	195	-0.610134	-2.6223	0	0	0	9532	tags=56%, list=16%, signal=66%
	GSE26495_NAIVE_VS_PD1LOW_CD8_TCELL_UP	192	-0.625621	-2.62067	0	0	0	10345	tags=61%, list=17%, signal=74%
	GSE11057_CD4_EFF_MEM_VS_PBMC_UP	198	-0.616092	-2.60642	0	0	0	11116	tags=62%, list=18%, signal=75%
	GSE10325_BCELL_VS_MYELOID_UP	195	-0.628004	-2.60291	0	0	0	9430	tags=58%, list=16%, signal=69%
	GSE5542_UNTREATED_VS_IFNG_TREATED_EPITHELIAL_CELLS_24H_DN	196	-0.617145	-2.57078	0	0	0	10127	tags=59%, list=17%, signal=71%
	GSE2706_UNSTIM_VS_8H_LPS_DC_UP	195	-0.59881	-2.56154	0	0	0	12145	tags=59%, list=20%, signal=74%
	GSE11057_CD4_CENT_MEM_VS_PBMC_UP	196	-0.598649	-2.55922	0	0	0	9702	tags=58%, list=16%, signal=69%
	GSE18791_CTRL_VS_NEWCASTLE_VIRUS_DC_12H_UP	197	-0.612623	-2.55242	0	0	0	10918	tags=58%, list=18%, signal=70%
	GSE22886_NAIVE_CD8_TCELL_VS_NKCELL_UP	197	-0.601472	-2.55191	0	0	0	9850	tags=51%, list=16%, signal=60%
	GSE5542_UNTREATED_VS_IFNA_TREATED_EPITHELIAL_CELLS_24H_DN	194	-0.597067	-2.53461	0	0	0	10127	tags=54%, list=17%, signal=65%
	GSE29618_BCELL_VS_MONOCYTE_UP	192	-0.599003	-2.53087	0	0	0	10102	tags=56%, list=17%, signal=67%
	GSE11057_NAIVE_VS_EFF_MEMORY_CD4_TCELL_UP	197	-0.602227	-2.52445	0	0	0	9914	tags=59%, list=16%, signal=70%
	GSE7852_THYMUS_VS_FAT_TREG_UP	197	-0.586858	-2.52233	0	0	0	10766	tags=55%, list=18%, signal=67%
	GAUCHER_PBMC_YF_VAX_STAMARIL_UNKNOWN_AGE_3DY_DN	103	-0.647343	-2.52124	0	0	0	10168	tags=65%, list=17%, signal=78%
	SOBOLEV_PBMC_PANDEMRIX_AGE_18_64YO_HIGH_VS_LOW_RESPONDERS_MEDIUM_HIGH_ADVERSE_EVENTS_SCORE_1DY_CORRELATED_WITH_TRANSITIONAL_B_CELLS_UP	21	-0.864785	-2.51583	0	0	0	3992	tags=76%, list=7%, signal=82%
	SOBOLEV_PBMC_PANDEMRIX_AGE_18_64YO_MEDIUM_HIGH_ADVERSE_EVENT_SUBJECTS_1DY_UP	39	-0.780635	-2.50698	0	0	0	7951	tags=77%, list=13%, signal=89%
	GSE21678_WT_VS_FOXO1_FOXO3_KO_TREG_DN	187	-0.603091	-2.50412	0	0	0	10931	tags=64%, list=18%, signal=77%
	GSE6269_HEALTHY_VS_E_COLI_INF_PBMC_UP	173	-0.605312	-2.50377	0	0	0	11068	tags=58%, list=18%, signal=71%
	GSE11057_NAIVE_VS_MEMORY_CD4_TCELL_UP	195	-0.591272	-2.50232	0	0	0	9967	tags=56%, list=17%, signal=67%
	GSE6269_E_COLI_VS_STAPH_AUREUS_INF_PBMC_UP	155	-0.613189	-2.49296	0	0	0	7147	tags=54%, list=12%, signal=61%
	GSE10325_LUPUS_BCELL_VS_LUPUS_MYELOID_UP	193	-0.605555	-2.47404	0	0	0	10219	tags=56%, list=17%, signal=67%
	GSE18791_CTRL_VS_NEWCASTLE_VIRUS_DC_8H_UP	195	-0.601576	-2.4613	0	0	0	10595	tags=57%, list=18%, signal=69%
	GSE18791_CTRL_VS_NEWCASTLE_VIRUS_DC_18H_UP	197	-0.594953	-2.45111	0	0	0	10594	tags=57%, list=18%, signal=69%
	GSE45739_UNSTIM_VS_ACD3_ACD28_STIM_NRAS_KO_CD4_TCELL_UP	200	-0.567178	-2.43981	0	0	0	10195	tags=52%, list=17%, signal=62%
	GSE37416_CTRL_VS_12H_F_TULARENSIS_LVS_NEUTROPHIL_UP	194	-0.572774	-2.43705	0	0	0	14069	tags=60%, list=23%, signal=78%
	GSE7400_CTRL_VS_CSF3_IN_VIVO_TREATED_PBMC_UP	196	-0.586755	-2.42657	0	0	0	10501	tags=51%, list=17%, signal=62%
	GSE13485_DAY1_VS_DAY21_YF17D_VACCINE_PBMC_DN	195	-0.571007	-2.42291	0	0	0	10974	tags=56%, list=18%, signal=69%
	GSE6269_HEALTHY_VS_FLU_INF_PBMC_UP	175	-0.577283	-2.42052	0	0	0	11788	tags=60%, list=20%, signal=74%
	GSE6269_HEALTHY_VS_STAPH_PNEUMO_INF_PBMC_UP	185	-0.585847	-2.41531	0	0	0	13731	tags=66%, list=23%, signal=85%
	GSE13484_UNSTIM_VS_3H_YF17D_VACCINE_STIM_PBMC_UP	197	-0.569188	-2.41442	0	0	0	10953	tags=49%, list=18%, signal=60%
	GSE32986_UNSTIM_VS_GMCSF_AND_CURDLAN_HIGHDOSE_STIM_DC_DN	194	-0.564979	-2.41	0	0	0	10086	tags=50%, list=17%, signal=60%
	GSE37416_0H_VS_3H_F_TULARENSIS_LVS_NEUTROPHIL_UP	195	-0.542084	-2.40778	0	0	0	11079	tags=44%, list=18%, signal=53%
	GSE14000_UNSTIM_VS_16H_LPS_DC_TRANSLATED_RNA_UP	196	-0.580127	-2.39767	0	0	0	10127	tags=49%, list=17%, signal=59%
	GSE18791_CTRL_VS_NEWCASTLE_VIRUS_DC_6H_UP	198	-0.571746	-2.39087	0	0	0	11223	tags=57%, list=19%, signal=70%
	GAUCHER_PBMC_YF_VAX_STAMARIL_UNKNOWN_AGE_7DY_DN	189	-0.579088	-2.39033	0	0	0	10219	tags=51%, list=17%, signal=62%
	GSE32986_UNSTIM_VS_CURDLAN_HIGHDOSE_STIM_DC_DN	197	-0.559742	-2.36444	0	0	0	11156	tags=49%, list=18%, signal=60%
	GSE14000_UNSTIM_VS_4H_LPS_DC_UP	194	-0.561715	-2.35902	0	0	0	10845	tags=55%, list=18%, signal=66%
	GSE9960_GRAM_NEG_VS_GRAM_NEG_AND_POS_SEPSIS_PBMC_DN	195	-0.545321	-2.34667	0	0	0	10674	tags=48%, list=18%, signal=58%
	GSE2706_UNSTIM_VS_8H_LPS_AND_R848_DC_UP	195	-0.571119	-2.34646	0	0	0	12308	tags=52%, list=20%, signal=65%
	GSE37416_0H_VS_6H_F_TULARENSIS_LVS_NEUTROPHIL_UP	197	-0.562577	-2.34012	0	0	0	10523	tags=47%, list=17%, signal=56%
	GSE5542_UNTREATED_VS_IFNA_TREATED_EPITHELIAL_CELLS_6H_DN	195	-0.563848	-2.33568	0	0	0	10005	tags=52%, list=17%, signal=62%
	GSE18791_CTRL_VS_NEWCASTLE_VIRUS_DC_10H_UP	196	-0.562889	-2.33421	0	0	0	10026	tags=55%, list=17%, signal=65%
	GSE37416_0H_VS_12H_F_TULARENSIS_LVS_NEUTROPHIL_UP	196	-0.568502	-2.32569	0	0	0	10523	tags=52%, list=17%, signal=63%
	HOFT_PBMC_TICE_BCG_RBCG_AG85A_AG85B_AGE_18_40YO_CORRELATED_WITH_WHOLE_BLOOD_BACTERICIDAL_ACTIVITY_NEGATIVE	40	-0.709739	-2.31801	0	0	0	9828	tags=68%, list=16%, signal=81%
	GSE22886_CD8_VS_CD4_NAIVE_TCELL_UP	197	-0.543215	-2.30521	0	0	0	8096	tags=41%, list=13%, signal=47%
	GSE2706_UNSTIM_VS_2H_LPS_AND_R848_DC_UP	187	-0.533639	-2.30508	0	0	0	9632	tags=48%, list=16%, signal=56%
	GSE40666_UNTREATED_VS_IFNA_STIM_STAT1_KO_CD8_TCELL_90MIN_DN	196	-0.55075	-2.2957	0	0	0	9359	tags=47%, list=16%, signal=56%
	GSE22886_NAIVE_CD4_TCELL_VS_NEUTROPHIL_UP	197	-0.552137	-2.29521	0	0	0	9579	tags=49%, list=16%, signal=58%
	GSE17974_CTRL_VS_ACT_IL4_AND_ANTI_IL12_4H_CD4_TCELL_DN	197	-0.562206	-2.28883	0	0	0	9384	tags=50%, list=16%, signal=59%
	GSE22886_NAIVE_BCELL_VS_MONOCYTE_UP	196	-0.552238	-2.28598	0	0	0	7453	tags=51%, list=12%, signal=58%
	GSE22886_NAIVE_CD8_TCELL_VS_DC_UP	197	-0.546206	-2.28303	0	0	0	9303	tags=50%, list=15%, signal=59%
	GSE32986_UNSTIM_VS_GMCSF_AND_CURDLAN_LOWDOSE_STIM_DC_DN	198	-0.534073	-2.27794	0	0	0	11569	tags=46%, list=19%, signal=57%
	GSE46606_IRF4HIGH_VS_WT_CD40L_IL2_IL5_DAY1_STIMULATED_BCELL_UP	195	-0.536739	-2.27746	0	0	0	11668	tags=51%, list=19%, signal=63%
	GSE23505_UNTREATED_VS_4DAY_IL6_IL1_TREATED_CD4_TCELL_UP	197	-0.534857	-2.27519	0	0	0	11789	tags=50%, list=20%, signal=62%
	GSE29617_CTRL_VS_DAY7_TIV_FLU_VACCINE_PBMC_2008_DN	191	-0.531634	-2.27322	0	0	0	10840	tags=51%, list=18%, signal=62%
	GSE45365_HEALTHY_VS_MCMV_INFECTION_CD11B_DC_IFNAR_KO_UP	191	-0.545133	-2.26378	0	0	0	9094	tags=53%, list=15%, signal=63%
	GSE29618_BCELL_VS_MDC_DAY7_FLU_VACCINE_UP	191	-0.548495	-2.2635	0	0	0	7490	tags=42%, list=12%, signal=48%
	GSE37416_CTRL_VS_6H_F_TULARENSIS_LVS_NEUTROPHIL_UP	196	-0.537587	-2.25788	0	0	0	14738	tags=58%, list=24%, signal=77%
	GSE32986_GMCSF_VS_GMCSF_AND_CURDLAN_LOWDOSE_STIM_DC_DN	195	-0.523172	-2.25497	0	0	0	10086	tags=50%, list=17%, signal=60%
	GSE5542_UNTREATED_VS_IFNG_TREATED_EPITHELIAL_CELLS_6H_UP	195	-0.531284	-2.25179	0	0	0	10496	tags=54%, list=17%, signal=66%
	GSE3982_NEUTROPHIL_VS_BCELL_DN	198	-0.540301	-2.24899	0	0	0	11728	tags=51%, list=19%, signal=63%
	GSE22886_NAIVE_BCELL_VS_NEUTROPHIL_UP	199	-0.54832	-2.24717	0	0	0	11179	tags=53%, list=19%, signal=65%
	GSE22886_CTRL_VS_LPS_24H_DC_UP	200	-0.52809	-2.24526	0	0	0	14004	tags=58%, list=23%, signal=75%
	GSE3982_EOSINOPHIL_VS_BCELL_DN	196	-0.549507	-2.2411	0	0	0	10005	tags=52%, list=17%, signal=62%
	GSE14000_UNSTIM_VS_16H_LPS_DC_UP	195	-0.534385	-2.2409	0	0	0	14501	tags=56%, list=24%, signal=74%
	GSE32986_UNSTIM_VS_GMCSF_STIM_DC_UP	194	-0.539212	-2.24071	0	0	0	10355	tags=56%, list=17%, signal=67%
	GSE20152_SPHK1_KO_VS_HTNFA_OVEREXPRESS_ANKLE_DN	196	-0.524959	-2.23988	0	0	0	11890	tags=52%, list=20%, signal=64%
	GSE26928_NAIVE_VS_EFF_MEMORY_CD4_TCELL_UP	184	-0.531684	-2.23346	0	0	0	9004	tags=47%, list=15%, signal=55%
	GSE45365_WT_VS_IFNAR_KO_CD8A_DC_UP	197	-0.546533	-2.22936	0	0	0	10967	tags=49%, list=18%, signal=59%
	GSE44649_NAIVE_VS_ACTIVATED_CD8_TCELL_DN	196	-0.522805	-2.22699	0	0	0	10826	tags=45%, list=18%, signal=55%
	GSE18791_CTRL_VS_NEWCASTLE_VIRUS_DC_2H_UP	190	-0.527516	-2.22289	0	0	0	9052	tags=51%, list=15%, signal=59%
	GSE15330_HSC_VS_MEGAKARYOCYTE_ERYTHROID_PROGENITOR_UP	161	-0.538866	-2.21709	0	0	0	11175	tags=53%, list=19%, signal=65%
	GSE14000_UNSTIM_VS_4H_LPS_DC_TRANSLATED_RNA_UP	196	-0.52096	-2.2151	0	0	0	10158	tags=47%, list=17%, signal=57%
	GSE9006_HEALTHY_VS_TYPE_1_DIABETES_PBMC_4MONTH_POST_DX_DN	195	-0.530667	-2.21385	0	0	0	9637	tags=51%, list=16%, signal=61%
	GSE22886_NAIVE_CD4_TCELL_VS_DC_UP	197	-0.518184	-2.20495	0	0	0	9474	tags=50%, list=16%, signal=59%
	GAUCHER_PBMC_YF_VAX_STAMARIL_UNKNOWN_AGE_10DY_DN	106	-0.559291	-2.20306	0	0	0	9779	tags=47%, list=16%, signal=56%
	GSE17974_0H_VS_6H_IN_VITRO_ACT_CD4_TCELL_DN	195	-0.520591	-2.20059	0	0	0	11521	tags=50%, list=19%, signal=62%
	GSE3920_UNTREATED_VS_IFNG_TREATED_ENDOTHELIAL_CELL_DN	183	-0.542169	-2.19967	0	0	0	10719	tags=50%, list=18%, signal=61%
	GSE16450_CTRL_VS_IFNA_12H_STIM_IMMATURE_NEURON_CELL_LINE_UP	195	-0.520776	-2.19576	0	0	0	14378	tags=58%, list=24%, signal=76%
	GSE22886_NAIVE_TCELL_VS_DC_UP	198	-0.518616	-2.17785	0	0	0	11173	tags=52%, list=19%, signal=63%
	GSE40666_STAT1_KO_VS_STAT4_KO_CD8_TCELL_UP	196	-0.518615	-2.17655	0	0	0	10419	tags=43%, list=17%, signal=52%
	GSE25088_IL4_VS_IL4_AND_ROSIGLITAZONE_STIM_STAT6_KO_MACROPHAGE_DAY10_UP	192	-0.519651	-2.17643	0	0	0	11503	tags=46%, list=19%, signal=57%
	GSE11057_NAIVE_VS_CENT_MEMORY_CD4_TCELL_UP	191	-0.512247	-2.16777	0	0	0	9454	tags=48%, list=16%, signal=56%
	GSE13547_CTRL_VS_ANTI_IGM_STIM_BCELL_12H_DN	177	-0.509075	-2.16766	0	0	0	11183	tags=51%, list=19%, signal=62%
	GSE2770_TGFB_AND_IL4_VS_TGFB_AND_IL12_TREATED_ACT_CD4_TCELL_48H_UP	195	-0.507257	-2.16706	0	0	0	11043	tags=51%, list=18%, signal=62%
	GSE15330_LYMPHOID_MULTIPOTENT_VS_MEGAKARYOCYTE_ERYTHROID_PROGENITOR_IKAROS_KO_UP	166	-0.541571	-2.16519	0	0	0	9248	tags=46%, list=15%, signal=54%
	GSE42724_NAIVE_VS_B1_BCELL_DN	198	-0.510793	-2.16253	0	0	0	12249	tags=57%, list=20%, signal=71%
	ERWIN_COHEN_BLOOD_VACCINE_TC_83_AGE_23_48YO_VACCINATED_VS_CONTROL_2DY_DN	32	-0.687801	-2.14526	0	0	0	6438	tags=56%, list=11%, signal=63%
	GSE3982_EOSINOPHIL_VS_CENT_MEMORY_CD4_TCELL_DN	195	-0.504552	-2.14256	0	0	0	12610	tags=58%, list=21%, signal=74%
	GSE25123_WT_VS_PPARG_KO_MACROPHAGE_IL4_AND_ROSIGLITAZONE_STIM_DN	193	-0.51647	-2.14205	0	0	0	10839	tags=46%, list=18%, signal=55%
	GSE13547_CTRL_VS_ANTI_IGM_STIM_ZFX_KO_BCELL_12H_DN	162	-0.51626	-2.14127	0	0	0	9717	tags=48%, list=16%, signal=57%
	HOEK_PBMC_INACTIVATED_INFLUENZA_ADULT_7DY_UP	48	-0.620068	-2.13433	0	0	0	11161	tags=60%, list=18%, signal=74%
	VOIGT_PBMC_FLUARIX_AGE_50_74YO_FEMALES_VS_MALES_0DY_TO_28D_UP	20	-0.777351	-2.13415	0	0	0	6389	tags=70%, list=11%, signal=78%
	OVSYANNIKOVA_PBMC_FLUARIX_AGE_55_64YO_RESPONDERS_VS_NONRESPONDERS_0DY_UP	31	-0.695441	-2.13406	0	0	0	10587	tags=68%, list=18%, signal=82%
	GSE22886_NAIVE_BCELL_VS_BM_PLASMA_CELL_UP	200	-0.505944	-2.1332	0	0	0	11119	tags=49%, list=18%, signal=60%
	GSE10325_CD4_TCELL_VS_BCELL_UP	197	-0.508257	-2.12354	0	0	0	9518	tags=54%, list=16%, signal=64%
	GSE26928_NAIVE_VS_CENT_MEMORY_CD4_TCELL_UP	186	-0.507943	-2.12026	0	0	0	10203	tags=48%, list=17%, signal=58%
	HOEK_NEUTROPHIL_2011_2012_TIV_ADULT_7DY_UP	19	-0.765226	-2.11697	0	0	0	2065	tags=47%, list=3%, signal=49%
	GSE12845_IGD_POS_BLOOD_VS_NAIVE_TONSIL_BCELL_UP	193	-0.515604	-2.11693	0	0	0	9055	tags=46%, list=15%, signal=53%
	GSE6092_B_BURGDOFERI_VS_B_BURGDORFERI_AND_IFNG_STIM_ENDOTHELIAL_CELL_UP	175	-0.508896	-2.11622	0	0	0	11065	tags=48%, list=18%, signal=59%
	GSE20152_SPHK1_KO_VS_WT_HTNFA_OVERXPRESS_ANKLE_DN	195	-0.513428	-2.11618	0	0	0	11065	tags=49%, list=18%, signal=59%
	GSE21033_CTRL_VS_POLYIC_STIM_DC_3H_UP	200	-0.492757	-2.11564	0	0	0	9775	tags=39%, list=16%, signal=46%
	GSE14699_NAIVE_VS_ACT_CD8_TCELL_DN	174	-0.501161	-2.11501	0	0	0	10686	tags=51%, list=18%, signal=61%
	GSE2706_UNSTIM_VS_2H_LPS_DC_UP	189	-0.506722	-2.11349	0	0	0	10432	tags=51%, list=17%, signal=61%
	GSE20727_CTRL_VS_ROS_INH_AND_DNFB_ALLERGEN_TREATED_DC_UP	194	-0.501388	-2.113	0	0	0	10489	tags=44%, list=17%, signal=53%
	GSE25087_FETAL_VS_ADULT_TCONV_DN	186	-0.489646	-2.10617	0	0	0	10475	tags=48%, list=17%, signal=58%
	GSE34156_NOD2_LIGAND_VS_TLR1_TLR2_LIGAND_24H_TREATED_MONOCYTE_DN	190	-0.505923	-2.10208	0	0.000101147	0.001	11875	tags=48%, list=20%, signal=60%
	GSE7852_LN_VS_FAT_TCONV_UP	197	-0.494659	-2.101	0	0.000100386	0.001	10523	tags=46%, list=17%, signal=55%
	GSE46468_LUNG_INNATE_LYMPHOID_CELL_VS_SPLEEN_CD4_TCELL_UP	191	-0.507647	-2.09945	0	9.9637e-05	0.001	11959	tags=49%, list=20%, signal=61%
	GSE34156_NOD2_LIGAND_VS_NOD2_AND_TLR1_TLR2_LIGAND_6H_TREATED_MONOCYTE_UP	186	-0.494414	-2.09488	0	9.88989e-05	0.001	11875	tags=47%, list=20%, signal=58%
	GSE2770_IL12_AND_TGFB_ACT_VS_ACT_CD4_TCELL_6H_UP	196	-0.503947	-2.09241	0	9.81717e-05	0.001	7972	tags=40%, list=13%, signal=46%
	GSE40225_WT_VS_RIP_B7X_DIABETIC_MOUSE_PANCREATIC_CD8_TCELL_UP	198	-0.497531	-2.08788	0	0.00030168	0.003	9780	tags=45%, list=16%, signal=54%
	GSE40666_WT_VS_STAT4_KO_CD8_TCELL_DN	195	-0.501658	-2.08609	0	0.000299494	0.003	13990	tags=57%, list=23%, signal=75%
	GSE45365_WT_VS_IFNAR_KO_CD11B_DC_MCMV_INFECTION_UP	190	-0.496635	-2.08502	0	0.00029734	0.003	11117	tags=53%, list=18%, signal=65%
	GSE22527_ANTI_CD3_INVIVO_VS_UNTREATED_MOUSE_TREG_DN	196	-0.512525	-2.07771	0	0.000295216	0.003	9281	tags=45%, list=15%, signal=53%
	HARALAMBIEVA_PBMC_TIV_AGE_50_74YO_CORRELATED_WITH_MEMORY_B_CELL_RESPONSE_28DY_NEGATIVE	25	-0.693639	-2.07475	0	0.000293122	0.003	8551	tags=52%, list=14%, signal=61%
	GSE2770_TGFB_AND_IL4_VS_IL4_TREATED_ACT_CD4_TCELL_6H_UP	190	-0.510746	-2.07376	0	0.000291058	0.003	10035	tags=45%, list=17%, signal=54%
	GSE17974_CTRL_VS_ACT_IL4_AND_ANTI_IL12_24H_CD4_TCELL_DN	198	-0.491287	-2.07364	0	0.000289023	0.003	11467	tags=48%, list=19%, signal=60%
	GSE15330_HSC_VS_MEGAKARYOCYTE_ERYTHROID_PROGENITOR_DN	168	-0.496771	-2.07334	0	0.000287016	0.003	10163	tags=47%, list=17%, signal=56%
	GSE3982_NEUTROPHIL_VS_EFF_MEMORY_CD4_TCELL_DN	198	-0.491973	-2.07295	0	0.000285036	0.003	9909	tags=42%, list=16%, signal=51%
	GSE2405_HEAT_KILLED_LYSATE_VS_LIVE_A_PHAGOCYTOPHILUM_STIM_NEUTROPHIL_9H_DN	198	-0.493371	-2.06978	0	0.000283084	0.003	11275	tags=48%, list=19%, signal=59%
	GSE17974_CTRL_VS_ACT_IL4_AND_ANTI_IL12_12H_CD4_TCELL_DN	194	-0.494348	-2.06869	0	0.000475068	0.005	10432	tags=48%, list=17%, signal=58%
	GSE22886_NAIVE_BCELL_VS_DC_UP	196	-0.499278	-2.06679	0	0.000471858	0.005	8239	tags=46%, list=14%, signal=53%
	GSE3982_BASOPHIL_VS_TH2_DN	198	-0.493964	-2.06427	0	0.000468691	0.005	10826	tags=51%, list=18%, signal=62%
	GSE3982_NEUTROPHIL_VS_CENT_MEMORY_CD4_TCELL_DN	197	-0.503898	-2.05948	0	0.000465566	0.005	13306	tags=55%, list=22%, signal=71%
	GSE40666_UNTREATED_VS_IFNA_STIM_STAT4_KO_EFFECTOR_CD8_TCELL_90MIN_DN	197	-0.493939	-2.05868	0	0.000462483	0.005	10151	tags=43%, list=17%, signal=52%
	GSE18791_UNSTIM_VS_NEWCATSLE_VIRUS_DC_18H_UP	195	-0.499171	-2.05605	0	0.00045944	0.005	10109	tags=45%, list=17%, signal=54%
	GSE9960_GRAM_NEG_VS_GRAM_POS_SEPSIS_PBMC_DN	195	-0.483023	-2.05228	0	0.000456438	0.005	10674	tags=45%, list=18%, signal=55%
	GSE14415_ACT_VS_CTRL_NATURAL_TREG_DN	167	-0.495109	-2.05134	0	0.000453474	0.005	10840	tags=53%, list=18%, signal=65%
	GSE29618_BCELL_VS_MDC_UP	191	-0.497712	-2.05072	0	0.000450548	0.005	10102	tags=45%, list=17%, signal=53%
	NAKAYA_B_CELL_FLUMIST_AGE_18_50YO_7DY_UP	470	-0.455658	-2.04378	0	0.000613729	0.007	9909	tags=39%, list=16%, signal=46%
	GSE16385_IL4_VS_ROSIGLITAZONE_STIM_MACROPHAGE_UP	190	-0.49165	-2.03801	0	0.000799616	0.009	9286	tags=42%, list=15%, signal=50%
	GSE45739_UNSTIM_VS_ACD3_ACD28_STIM_WT_CD4_TCELL_UP	195	-0.499512	-2.03675	0	0.000794555	0.009	6849	tags=43%, list=11%, signal=48%
	GSE18791_UNSTIM_VS_NEWCATSLE_VIRUS_DC_10H_UP	194	-0.493378	-2.03556	0	0.000789557	0.009	10313	tags=45%, list=17%, signal=55%
	GSE2706_UNSTIM_VS_2H_R848_DC_UP	187	-0.481518	-2.03264	0	0.000784623	0.009	9923	tags=46%, list=16%, signal=55%
	GSE411_UNSTIM_VS_400MIN_IL6_STIM_MACROPHAGE_UP	193	-0.492887	-2.03225	0	0.000779749	0.009	10163	tags=47%, list=17%, signal=57%
	GSE14415_INDUCED_TREG_VS_FOXP3_KO_INDUCED_TREG_UP	169	-0.507742	-2.02764	0	0.000774936	0.009	11029	tags=50%, list=18%, signal=61%
	GSE37532_TREG_VS_TCONV_CD4_TCELL_FROM_LN_UP	192	-0.473364	-2.02761	0	0.000770182	0.009	10769	tags=48%, list=18%, signal=58%
	GSE12392_WT_VS_IFNAR_KO_CD8A_NEG_SPLEEN_DC_DN	194	-0.480893	-2.02373	0	0.000765486	0.009	11065	tags=51%, list=18%, signal=62%
	SCHERER_PBMC_APSV_WETVAX_AGE_18_40YO_5_TO_7DY_DN	20	-0.733091	-2.02103	0	0.000856195	0.01	9042	tags=60%, list=15%, signal=71%
	GSE22886_IGM_MEMORY_BCELL_VS_BM_PLASMA_CELL_UP	199	-0.481431	-2.02047	0	0.000851037	0.01	11119	tags=45%, list=18%, signal=55%
	GSE29618_MONOCYTE_VS_MDC_DAY7_FLU_VACCINE_DN	199	-0.487786	-2.01865	0	0.000845941	0.01	10259	tags=47%, list=17%, signal=56%
	GSE22033_UNTREATED_VS_ROSIGLITAZONE_TREATED_MEF_UP	198	-0.483178	-2.01516	0	0.000840906	0.01	11928	tags=52%, list=20%, signal=64%
	GSE5542_UNTREATED_VS_IFNA_AND_IFNG_TREATED_EPITHELIAL_CELLS_6H_UP	196	-0.476055	-2.01149	0	0.0009214	0.011	11227	tags=47%, list=19%, signal=57%
	THAKAR_PBMC_INACTIVATED_INFLUENZA_AGE_21_30YO_NONRESPONDER_28DY_UP	170	-0.490638	-2.00598	0	0.000999005	0.012	10724	tags=43%, list=18%, signal=52%
	GSE3982_DC_VS_NEUTROPHIL_UP	198	-0.482858	-2.00462	0	0.000993163	0.012	9855	tags=44%, list=16%, signal=52%
	GSE11864_UNTREATED_VS_CSF1_IN_MAC_DN	194	-0.473268	-2.00412	0	0.000987389	0.012	8811	tags=45%, list=15%, signal=52%
	GSE3982_DC_VS_CENT_MEMORY_CD4_TCELL_DN	197	-0.478472	-2.00372	0	0.000981681	0.012	10437	tags=49%, list=17%, signal=59%
	SOBOLEV_T_CELL_PANDEMRIX_AGE_18_64YO_7DY_DN	21	-0.721132	-2.00004	0	0.000976039	0.012	9503	tags=71%, list=16%, signal=85%
	GSE3039_ALPHAALPHA_VS_ALPHABETA_CD8_TCELL_DN	200	-0.473852	-1.99967	0	0.000970462	0.012	6980	tags=37%, list=12%, signal=41%
	GSE23321_CD8_STEM_CELL_MEMORY_VS_CENTRAL_MEMORY_CD8_TCELL_DN	192	-0.469832	-1.99882	0	0.000964948	0.012	11069	tags=48%, list=18%, signal=59%
	GSE13738_RESTING_VS_BYSTANDER_ACTIVATED_CD4_TCELL_UP	189	-0.46985	-1.99336	0	0.00109545	0.014	10674	tags=46%, list=18%, signal=55%
	GSE41867_NAIVE_VS_EFFECTOR_CD8_TCELL_DN	195	-0.462031	-1.99317	0	0.00108929	0.014	10745	tags=42%, list=18%, signal=51%
	GSE17974_0H_VS_12H_IN_VITRO_ACT_CD4_TCELL_DN	195	-0.480033	-1.98561	0	0.00108321	0.014	13579	tags=55%, list=22%, signal=71%
	GSE25088_CTRL_VS_IL4_AND_ROSIGLITAZONE_STIM_STAT6_KO_MACROPHAGE_UP	193	-0.472307	-1.98464	0	0.00107719	0.014	10172	tags=45%, list=17%, signal=54%
	GSE29617_CTRL_VS_TIV_FLU_VACCINE_PBMC_2008_DN	194	-0.466384	-1.98462	0	0.00107124	0.014	10840	tags=51%, list=18%, signal=62%
	GSE17186_MEMORY_VS_NAIVE_BCELL_UP	198	-0.465971	-1.97999	0	0.00113871	0.015	10872	tags=46%, list=18%, signal=56%
	SCHERER_PBMC_YF_VAX_OR_APSV_WETVAX_AGE_18_40YO_JOINT_TO_VACCINIA_AND_YELLOW_FEVER_DN	22	-0.700699	-1.97894	0	0.00113249	0.015	11666	tags=73%, list=19%, signal=90%
	GSE557_WT_VS_CIITA_KO_DC_UP	197	-0.474099	-1.97807	0	0.00128452	0.017	10763	tags=50%, list=18%, signal=61%
	GSE14415_INDUCED_TREG_VS_TCONV_DN	164	-0.489877	-1.9764	0	0.00134302	0.017	10906	tags=49%, list=18%, signal=60%
	GSE22886_DAY1_VS_DAY7_MONOCYTE_IN_CULTURE_DN	200	-0.470526	-1.97489	0	0.0013358	0.017	11794	tags=47%, list=20%, signal=58%
	GSE11864_CSF1_VS_CSF1_IFNG_PAM3CYS_IN_MAC_UP	191	-0.457904	-1.9739	0	0.00132866	0.017	11175	tags=45%, list=19%, signal=54%
	GSE31082_DN_VS_DP_THYMOCYTE_UP	199	-0.455828	-1.97328	0	0.00132159	0.017	10931	tags=44%, list=18%, signal=53%
	GSE29618_MONOCYTE_VS_MDC_DN	200	-0.472886	-1.97022	0	0.0013146	0.017	10245	tags=45%, list=17%, signal=53%
	GSE3982_NEUTROPHIL_VS_NKCELL_DN	195	-0.465636	-1.96981	0	0.00130768	0.017	10636	tags=45%, list=18%, signal=54%
	GSE2197_CPG_DNA_VS_UNTREATED_IN_DC_DN	195	-0.472632	-1.96973	0	0.00130083	0.017	10958	tags=44%, list=18%, signal=53%
	GSE29164_DAY3_VS_DAY7_UNTREATED_MELANOMA_UP	194	-0.4685	-1.96938	0	0.00129406	0.017	8809	tags=41%, list=15%, signal=48%
	GSE24634_TREG_VS_TCONV_POST_DAY5_IL4_CONVERSION_UP	198	-0.468857	-1.96823	0	0.00128735	0.017	10120	tags=41%, list=17%, signal=50%
	KAECH_NAIVE_VS_DAY8_EFF_CD8_TCELL_UP	198	-0.469437	-1.96656	0	0.00134535	0.018	9846	tags=47%, list=16%, signal=56%
	THAKAR_PBMC_INACTIVATED_INFLUENZA_AGE_70PLS_NONRESPONDER_2DY_UP	108	-0.506018	-1.96498	0	0.00140618	0.019	9366	tags=40%, list=16%, signal=47%
	GSE3982_BASOPHIL_VS_CENT_MEMORY_CD4_TCELL_DN	197	-0.45617	-1.96444	0	0.00139901	0.019	9211	tags=42%, list=15%, signal=49%
	GSE3982_MAST_CELL_VS_NEUTROPHIL_UP	196	-0.460158	-1.96393	0	0.00139191	0.019	10496	tags=42%, list=17%, signal=50%
	GSE42724_NAIVE_BCELL_VS_PLASMABLAST_DN	193	-0.465694	-1.96133	0	0.00138488	0.019	10417	tags=41%, list=17%, signal=49%
	GSE22886_NAIVE_CD8_TCELL_VS_MEMORY_TCELL_UP	192	-0.472959	-1.96102	0	0.00137792	0.019	9501	tags=42%, list=16%, signal=50%
	GSE15271_CXCR4_POS_VS_NEG_GC_BCELL_UP	174	-0.469765	-1.95671	0	0.00152129	0.021	10901	tags=47%, list=18%, signal=57%
	GSE14769_20MIN_VS_360MIN_LPS_BMDM_UP	199	-0.469569	-1.95604	0	0.00151372	0.021	10127	tags=45%, list=17%, signal=54%
	GSE23321_CD8_STEM_CELL_MEMORY_VS_NAIVE_CD8_TCELL_DN	195	-0.464387	-1.95572	0	0.00150623	0.021	11129	tags=43%, list=18%, signal=53%
	GSE22886_UNSTIM_VS_STIM_MEMORY_TCELL_UP	196	-0.464032	-1.95291	0	0.00156794	0.022	9366	tags=41%, list=16%, signal=49%
	GSE34156_UNTREATED_VS_24H_TLR1_TLR2_LIGAND_TREATED_MONOCYTE_DN	191	-0.467931	-1.95276	0	0.00156026	0.022	10101	tags=40%, list=17%, signal=48%
	PATEL_SKIN_OF_BODY_ZOSTAVAX_AGE_70_93YO_VZV_CHALLENGE_6HR_DN	109	-0.494626	-1.95258	0	0.00155265	0.022	10280	tags=50%, list=17%, signal=61%
	GSE25088_WT_VS_STAT6_KO_MACROPHAGE_ROSIGLITAZONE_STIM_UP	191	-0.454292	-1.95121	0	0.00154511	0.022	9436	tags=38%, list=16%, signal=45%
	FULLER_PBMC_F_TULARENSIS_VACCINE_LVS_AGE_22_54YO_18HR_TO_48HR_EARLY_DN	38	-0.596532	-1.95083	0	0.00153765	0.022	6711	tags=42%, list=11%, signal=47%
	GSE6269_STAPH_AUREUS_VS_STREP_PNEUMO_INF_PBMC_DN	181	-0.471231	-1.94873	0	0.00153025	0.022	9569	tags=49%, list=16%, signal=58%
	GSE25087_TREG_VS_TCONV_ADULT_DN	192	-0.47318	-1.94667	0	0.0016529	0.024	10304	tags=46%, list=17%, signal=56%
	HOWARD_NEUTROPHIL_INACT_MONOV_INFLUENZA_A_INDONESIA_05_2005_H5N1_AGE_18_49YO_1DY_DN	109	-0.498632	-1.94657	0	0.00164503	0.024	8456	tags=47%, list=14%, signal=54%
	GSE27786_LSK_VS_NEUTROPHIL_UP	197	-0.455955	-1.94591	0	0.0017012	0.025	10494	tags=42%, list=17%, signal=51%
	GSE22886_NAIVE_CD4_TCELL_VS_NKCELL_UP	195	-0.465193	-1.94193	0	0.00169318	0.025	9779	tags=47%, list=16%, signal=56%
	GSE3982_EOSINOPHIL_VS_NKCELL_DN	196	-0.45072	-1.93793	0	0.00168523	0.025	10245	tags=43%, list=17%, signal=52%
	GSE17974_CTRL_VS_ACT_IL4_AND_ANTI_IL12_48H_CD4_TCELL_DN	195	-0.456678	-1.93419	0	0.00167735	0.025	13721	tags=53%, list=23%, signal=69%
	GSE21670_UNTREATED_VS_IL6_TREATED_STAT3_KO_CD4_TCELL_UP	199	-0.444023	-1.93297	0	0.00173034	0.026	10602	tags=47%, list=18%, signal=57%
	FRANCO_BLOOD_SANOFI_PASTEUR_SA_INACTIVATED_INFLUENZA_VACCINE_CORRELATED_WITH_ANTIBODY_RESPONSE_AGE_18_40YO_14DY_POSITIVE	24	-0.676662	-1.93239	0	0.00172232	0.026	10083	tags=63%, list=17%, signal=75%
	GSE22886_TCELL_VS_BCELL_NAIVE_UP	198	-0.474408	-1.93081	0	0.00171439	0.026	9503	tags=48%, list=16%, signal=57%
	GSE36888_UNTREATED_VS_IL2_TREATED_STAT5_AB_KNOCKIN_TCELL_2H_DN	193	-0.464742	-1.93065	0	0.00170652	0.026	10168	tags=46%, list=17%, signal=55%
	THAKAR_PBMC_INACTIVATED_INFLUENZA_AGE_21_30YO_NONRESPONDER_7DY_UP	124	-0.489117	-1.92775	0	0.00175322	0.027	10596	tags=48%, list=18%, signal=59%
	GSE40685_NAIVE_CD4_TCELL_VS_TREG_UP	194	-0.457658	-1.92646	0	0.00174525	0.027	10219	tags=44%, list=17%, signal=53%
	GSE3720_UNSTIM_VS_PMA_STIM_VD2_GAMMADELTA_TCELL_UP	175	-0.44981	-1.92524	0	0.00173735	0.027	11474	tags=47%, list=19%, signal=58%
	GSE22886_CD8_TCELL_VS_BCELL_NAIVE_UP	198	-0.466761	-1.92484	0	0.00172952	0.027	9503	tags=42%, list=16%, signal=50%
	GSE21033_CTRL_VS_POLYIC_STIM_DC_3H_DN	197	-0.455664	-1.92237	0	0.00208129	0.033	11836	tags=46%, list=20%, signal=57%
	GSE27786_LSK_VS_MONO_MAC_UP	197	-0.469749	-1.922	0	0.00207199	0.033	10220	tags=48%, list=17%, signal=58%
	GSE10325_CD4_TCELL_VS_BCELL_DN	193	-0.465069	-1.91995	0	0.00213316	0.034	7503	tags=40%, list=12%, signal=45%
	GSE40274_XBP1_VS_FOXP3_AND_XBP1_TRANSDUCED_ACTIVATED_CD4_TCELL_DN	197	-0.463106	-1.919	0	0.00218689	0.035	10395	tags=45%, list=17%, signal=54%
	GSE36392_EOSINOPHIL_VS_MAC_IL25_TREATED_LUNG_DN	198	-0.459261	-1.91814	0	0.00217726	0.035	13670	tags=50%, list=23%, signal=64%
	GSE42724_B1_BCELL_VS_PLASMABLAST_DN	197	-0.45605	-1.91758	0	0.00216771	0.035	10400	tags=42%, list=17%, signal=50%
	GSE29617_DAY3_VS_DAY7_TIV_FLU_VACCINE_PBMC_2008_DN	185	-0.443057	-1.91677	0	0.00215824	0.035	10526	tags=43%, list=17%, signal=52%
	GSE34156_NOD2_LIGAND_VS_NOD2_AND_TLR1_TLR2_LIGAND_24H_TREATED_MONOCYTE_DN	192	-0.456751	-1.91633	0	0.00214886	0.035	10724	tags=39%, list=18%, signal=47%
	GSE3720_UNSTIM_VS_LPS_STIM_VD2_GAMMADELTA_TCELL_UP	167	-0.471486	-1.91584	0	0.00213956	0.035	11087	tags=50%, list=18%, signal=61%
	GSE28737_FOLLICULAR_VS_MARGINAL_ZONE_BCELL_UP	197	-0.447437	-1.9149	0	0.00213033	0.035	10724	tags=44%, list=18%, signal=54%
	GSE40274_HELIOS_VS_FOXP3_AND_HELIOS_TRANSDUCED_ACTIVATED_CD4_TCELL_DN	199	-0.455602	-1.91324	0	0.00212119	0.035	10163	tags=41%, list=17%, signal=49%
	GSE37416_0H_VS_24H_F_TULARENSIS_LVS_NEUTROPHIL_UP	192	-0.461826	-1.91178	0	0.00216571	0.036	11066	tags=42%, list=18%, signal=51%
	SCHERER_PBMC_APSV_WETVAX_AGE_18_32YO_50_TO_60DY_DN	142	-0.465471	-1.91043	0	0.00221012	0.037	6979	tags=35%, list=12%, signal=39%
	FRANCO_BLOOD_SANOFI_PASTEUR_SA_INACTIVATED_INFLUENZA_VACCINE_CORRELATED_WITH_ANTIBODY_RESPONSE_AGE_18_40YO_0DY_POSITIVE	22	-0.665219	-1.90571	0.00763359	0.0022589	0.038	4606	tags=50%, list=8%, signal=54%
	GSE17974_1.5H_VS_72H_IL4_AND_ANTI_IL12_ACT_CD4_TCELL_DN	198	-0.449962	-1.90541	0	0.00224937	0.038	10759	tags=42%, list=18%, signal=51%
	GSE22886_NAIVE_CD8_TCELL_VS_NEUTROPHIL_UP	198	-0.470001	-1.90381	0	0.00223991	0.038	11510	tags=45%, list=19%, signal=56%
	GSE22886_NAIVE_TCELL_VS_NEUTROPHIL_UP	198	-0.451473	-1.90312	0	0.00223054	0.038	14462	tags=52%, list=24%, signal=68%
	GSE39556_UNTREATED_VS_3H_POLYIC_INJ_MOUSE_CD8A_DC_UP	199	-0.445848	-1.90269	0	0.00222125	0.038	8275	tags=41%, list=14%, signal=48%
	GSE11864_CSF1_VS_CSF1_PAM3CYS_IN_MAC_UP	193	-0.469688	-1.89933	0	0.00243957	0.041	10332	tags=47%, list=17%, signal=57%
	GSE557_WT_VS_I_AB_KO_DC_UP	197	-0.46103	-1.89922	0	0.00242949	0.041	11978	tags=48%, list=20%, signal=59%
	GSE17974_CTRL_VS_ACT_IL4_AND_ANTI_IL12_6H_CD4_TCELL_DN	194	-0.449803	-1.89874	0	0.00247791	0.042	11183	tags=52%, list=19%, signal=64%
	GSE15735_CTRL_VS_HDAC_INHIBITOR_TREATED_CD4_TCELL_12H_UP	196	-0.453343	-1.89835	0	0.00246775	0.042	10793	tags=43%, list=18%, signal=53%
	GSE36392_TYPE_2_MYELOID_VS_MAC_IL25_TREATED_LUNG_DN	199	-0.458196	-1.89753	0	0.00245768	0.042	10513	tags=47%, list=17%, signal=57%
	GSE22886_NAIVE_CD4_TCELL_VS_MEMORY_TCELL_DN	199	-0.455287	-1.89558	0	0.00244769	0.042	11081	tags=46%, list=18%, signal=56%
	GSE14699_NAIVE_VS_DELETIONAL_TOLERANCE_CD8_TCELL_UP	152	-0.461905	-1.89268	0	0.00243778	0.042	10163	tags=46%, list=17%, signal=55%
	GSE41176_UNSTIM_VS_ANTI_IGM_STIM_TAK1_KO_BCELL_1H_UP	198	-0.443768	-1.89091	0	0.00253653	0.044	10923	tags=44%, list=18%, signal=54%
	GSE3982_NEUTROPHIL_VS_TH1_DN	194	-0.460203	-1.8899	0	0.00252635	0.044	13993	tags=53%, list=23%, signal=68%
	GSE2770_UNTREATED_VS_ACT_CD4_TCELL_48H_UP	197	-0.444984	-1.88977	0	0.00251624	0.044	7648	tags=32%, list=13%, signal=37%
	GSE9650_NAIVE_VS_EFF_CD8_TCELL_UP	197	-0.437394	-1.88936	0	0.00250622	0.044	9884	tags=43%, list=16%, signal=51%
	GSE20727_CTRL_VS_H2O2_TREATED_DC_DN	196	-0.446515	-1.88758	0	0.00249627	0.044	8686	tags=38%, list=14%, signal=44%
	GSE38696_LIGHT_ZONE_VS_DARK_ZONE_BCELL_UP	181	-0.467515	-1.88734	0	0.0024864	0.044	10795	tags=42%, list=18%, signal=51%
	GSE3920_UNTREATED_VS_IFNB_TREATED_ENDOTHELIAL_CELL_DN	173	-0.463387	-1.88538	0	0.00247662	0.044	11706	tags=50%, list=19%, signal=61%
	GSE1791_CTRL_VS_NEUROMEDINU_IN_T_CELL_LINE_12H_UP	197	-0.448482	-1.88391	0	0.00251815	0.045	11789	tags=43%, list=20%, signal=53%
	GSE13484_UNSTIM_VS_YF17D_VACCINE_STIM_PBMC_UP	199	-0.455561	-1.88388	0	0.00250832	0.045	15661	tags=55%, list=26%, signal=74%
	KAZMIN_PBMC_P_FALCIPARUM_RTSS_AS01_AGE_UNKNOWN_CORRELATED_WITH_PROTECTION_56DY_NEGATIVE	43	-0.571357	-1.87992	0	0.00249856	0.045	9503	tags=56%, list=16%, signal=66%
	GSE45739_NRAS_KO_VS_WT_UNSTIM_CD4_TCELL_DN	192	-0.441711	-1.87878	0	0.00248887	0.045	9775	tags=41%, list=16%, signal=49%
	GSE37416_CTRL_VS_24H_F_TULARENSIS_LVS_NEUTROPHIL_UP	192	-0.452868	-1.87664	0	0.00253439	0.046	10472	tags=49%, list=17%, signal=59%
	GSE27786_BCELL_VS_NEUTROPHIL_UP	198	-0.454144	-1.87516	0	0.00257599	0.047	10501	tags=44%, list=17%, signal=53%
	GSE411_WT_VS_SOCS3_KO_MACROPHAGE_IL6_STIM_400MIN_DN	197	-0.45452	-1.87484	0	0.00256612	0.047	10537	tags=48%, list=17%, signal=58%
	GSE33292_DN3_THYMOCYTE_VS_TCF1_KO_TCELL_LYMPHOMA_UP	200	-0.443512	-1.8744	0	0.00260467	0.048	10214	tags=44%, list=17%, signal=52%
	GSE9601_NFKB_INHIBITOR_VS_PI3K_INHIBITOR_TREATED_HCMV_INF_MONOCYTE_UP	196	-0.442574	-1.87426	0	0.00259477	0.048	10472	tags=44%, list=17%, signal=54%
	GSE13484_3H_UNSTIM_VS_YF17D_VACCINE_STIM_PBMC_UP	197	-0.447919	-1.87422	0	0.00258494	0.048	9871	tags=42%, list=16%, signal=50%
	GSE17974_0H_VS_4H_IN_VITRO_ACT_CD4_TCELL_DN	194	-0.461016	-1.87307	0	0.00257519	0.048	9501	tags=46%, list=16%, signal=55%
	GSE15330_HSC_VS_PRO_BCELL_UP	197	-0.452999	-1.87096	0	0.00262213	0.049	10822	tags=43%, list=18%, signal=52%
	HOWARD_PBMC_INACT_MONOV_INFLUENZA_A_INDONESIA_05_2005_H5N1_AGE_19_39YO_AS03_ADJUVANT_VS_BUFFER_1DY_DN	33	-0.576641	-1.86917	0.00476191	0.00266231	0.05	5407	tags=39%, list=9%, signal=43%
	GSE24726_WT_VS_E2_2_KO_PDC_DAY6_POST_DELETION_UP	200	-0.446748	-1.86842	0	0.00265238	0.05	11973	tags=44%, list=20%, signal=54%
	GSE22601_CD4_SINGLE_POSITIVE_VS_CD8_SINGLE_POSITIVE_THYMOCYTE_UP	198	-0.442949	-1.86819	0	0.00264252	0.05	8224	tags=33%, list=14%, signal=38%
	GSE17186_NAIVE_VS_CD21LOW_TRANSITIONAL_BCELL_CORD_BLOOD_UP	198	-0.445531	-1.86571	0	0.00263273	0.05	11066	tags=46%, list=18%, signal=57%
	GSE40273_GATA1_KO_VS_WT_TREG_DN	197	-0.439724	-1.86506	0	0.00262301	0.05	10560	tags=44%, list=17%, signal=53%
	GSE37532_WT_VS_PPARG_KO_VISCERAL_ADIPOSE_TISSUE_TCONV_DN	197	-0.45053	-1.86383	0	0.00261337	0.05	10340	tags=42%, list=17%, signal=51%
	GSE16450_IMMATURE_VS_MATURE_NEURON_CELL_LINE_UP	192	-0.449011	-1.86295	0	0.0026038	0.05	9859	tags=38%, list=16%, signal=45%
	GSE3982_MAC_VS_CENT_MEMORY_CD4_TCELL_DN	196	-0.432171	-1.86157	0	0.00259429	0.05	10613	tags=48%, list=18%, signal=58%
	GSE3982_EOSINOPHIL_VS_TH2_DN	195	-0.44401	-1.86106	0	0.00258486	0.05	10135	tags=41%, list=17%, signal=49%
	GSE6674_CPG_VS_PL2_3_STIM_BCELL_UP	196	-0.446053	-1.86	0	0.0025755	0.05	11079	tags=42%, list=18%, signal=51%
	GSE17974_1H_VS_72H_UNTREATED_IN_VITRO_CD4_TCELL_DN	195	-0.441746	-1.85922	0	0.00261414	0.051	11467	tags=44%, list=19%, signal=54%
	GSE25088_ROSIGLITAZONE_VS_IL4_AND_ROSIGLITAZONE_STIM_STAT6_KO_MACROPHAGE_DAY10_UP	189	-0.462463	-1.85898	0	0.00260473	0.051	10689	tags=42%, list=18%, signal=51%
	GSE40666_UNTREATED_VS_IFNA_STIM_CD8_TCELL_90MIN_DN	193	-0.44406	-1.85812	0	0.0025954	0.051	12249	tags=46%, list=20%, signal=58%
	GSE20754_WT_VS_TCF1_KO_MEMORY_CD8_TCELL_DN	196	-0.431009	-1.85742	0	0.00258613	0.051	11081	tags=45%, list=18%, signal=55%
	GSE21063_CTRL_VS_ANTI_IGM_STIM_BCELL_NFATC1_KO_8H_DN	195	-0.436723	-1.8572	0	0.00257693	0.051	9735	tags=42%, list=16%, signal=49%
	GSE22886_IGG_IGA_MEMORY_BCELL_VS_BM_PLASMA_CELL_UP	200	-0.450868	-1.85687	0	0.00256779	0.051	11119	tags=45%, list=18%, signal=55%
	GSE10325_CD4_TCELL_VS_LUPUS_CD4_TCELL_UP	195	-0.45219	-1.8566	0	0.00255871	0.051	10772	tags=48%, list=18%, signal=58%
	GSE3982_EOSINOPHIL_VS_BASOPHIL_DN	197	-0.432727	-1.8509	0	0.00268962	0.054	14441	tags=58%, list=24%, signal=76%
	GSE41867_DAY6_VS_DAY8_LCMV_ARMSTRONG_EFFECTOR_CD8_TCELL_DN	198	-0.446048	-1.85036	0	0.00268018	0.054	10411	tags=44%, list=17%, signal=54%
	GSE46606_UNSTIM_VS_CD40L_IL2_IL5_3DAY_STIMULATED_IRF4MID_SORTED_BCELL_UP	199	-0.439594	-1.85036	0	0.00267081	0.054	10795	tags=42%, list=18%, signal=51%
	GSE29617_CTRL_VS_DAY3_TIV_FLU_VACCINE_PBMC_2008_DN	198	-0.441296	-1.85007	0	0.00266151	0.054	9710	tags=42%, list=16%, signal=50%
	GSE27786_LIN_NEG_VS_MONO_MAC_UP	198	-0.441589	-1.84864	0	0.00270099	0.055	11065	tags=45%, list=18%, signal=55%
	GSE3982_MEMORY_CD4_TCELL_VS_TH1_UP	196	-0.432881	-1.84762	0	0.00269165	0.055	10026	tags=40%, list=17%, signal=48%
	GSE2405_0H_VS_1.5H_A_PHAGOCYTOPHILUM_STIM_NEUTROPHIL_DN	198	-0.460649	-1.84578	0	0.00268237	0.055	10695	tags=43%, list=18%, signal=52%
	GSE23568_CTRL_VS_ID3_TRANSDUCED_CD8_TCELL_UP	200	-0.437878	-1.84513	0	0.00267315	0.055	9569	tags=42%, list=16%, signal=49%
	GSE1432_CTRL_VS_IFNG_6H_MICROGLIA_UP	199	-0.427674	-1.84446	0	0.00266399	0.055	9505	tags=40%, list=16%, signal=47%
	GSE17812_WT_VS_THPOK_KO_MEMORY_CD8_TCELL_UP	197	-0.434534	-1.84289	0	0.0026549	0.055	11224	tags=46%, list=19%, signal=56%
	GSE25088_WT_VS_STAT6_KO_MACROPHAGE_IL4_STIM_UP	197	-0.435994	-1.84171	0	0.00269203	0.056	9821	tags=38%, list=16%, signal=45%
	GSE22935_UNSTIM_VS_12H_MBOVIS_BCG_STIM_MYD88_KO_MACROPHAGE_DN	197	-0.445096	-1.84094	0	0.00272585	0.057	10489	tags=46%, list=17%, signal=56%
	GSE3982_EOSINOPHIL_VS_EFF_MEMORY_CD4_TCELL_DN	197	-0.454606	-1.84026	0	0.00271664	0.057	10402	tags=51%, list=17%, signal=62%
	GSE9509_LPS_VS_LPS_AND_IL10_STIM_IL10_KO_MACROPHAGE_10MIN_DN	196	-0.433725	-1.83958	0	0.00274928	0.058	11054	tags=44%, list=18%, signal=54%
	GSE7768_OVA_WITH_LPS_VS_OVA_WITH_MPL_IMMUNIZED_MOUSE_WHOLE_SPLEEN_6H_UP	169	-0.444099	-1.83914	0	0.00278797	0.059	10571	tags=44%, list=18%, signal=53%
	GSE26928_NAIVE_VS_CXCR5_POS_CD4_TCELL_UP	187	-0.439366	-1.83768	0	0.00291203	0.062	10098	tags=45%, list=17%, signal=54%
	GSE17301_CTRL_VS_48H_ACD3_ACD28_STIM_CD8_TCELL_UP	197	-0.453414	-1.8375	0	0.00290233	0.062	10115	tags=41%, list=17%, signal=49%
	GSE21670_UNTREATED_VS_IL6_TREATED_STAT3_KO_CD4_TCELL_DN	196	-0.433884	-1.8335	0	0.00302301	0.065	8250	tags=40%, list=14%, signal=46%
	GSE42724_MEMORY_BCELL_VS_PLASMABLAST_DN	197	-0.436793	-1.83231	0	0.003013	0.065	11157	tags=41%, list=18%, signal=50%
	GSE22886_DAY0_VS_DAY1_MONOCYTE_IN_CULTURE_UP	199	-0.434324	-1.83201	0	0.00300305	0.065	11463	tags=44%, list=19%, signal=54%
	GSE22313_HEALTHY_VS_SLE_MOUSE_CD4_TCELL_DN	197	-0.438533	-1.83005	0	0.00312162	0.068	8901	tags=40%, list=15%, signal=46%
	GSE3982_MAST_CELL_VS_TH2_DN	198	-0.425447	-1.8269	0	0.0032484	0.071	10475	tags=41%, list=17%, signal=49%
	GSE39022_LN_VS_SPLEEN_DC_DN	195	-0.433258	-1.82666	0	0.00323778	0.071	10233	tags=39%, list=17%, signal=47%
	GSE3982_BCELL_VS_BASOPHIL_UP	196	-0.437996	-1.82636	0	0.00322723	0.071	7731	tags=41%, list=13%, signal=47%
	GSE39110_DAY3_VS_DAY6_POST_IMMUNIZATION_CD8_TCELL_UP	198	-0.446577	-1.82528	0	0.00325788	0.072	11087	tags=44%, list=18%, signal=54%
	GSE15767_MED_VS_SCS_MAC_LN_DN	197	-0.430509	-1.82457	0	0.00328791	0.073	11180	tags=47%, list=19%, signal=58%
	GSE7852_LN_VS_FAT_TREG_UP	194	-0.438878	-1.82422	0	0.00331992	0.074	10874	tags=41%, list=18%, signal=50%
	GSE29614_DAY3_VS_DAY7_TIV_FLU_VACCINE_PBMC_DN	187	-0.438698	-1.82356	0	0.00330924	0.074	10949	tags=40%, list=18%, signal=49%
	GSE24634_TREG_VS_TCONV_POST_DAY3_IL4_CONVERSION_UP	199	-0.434635	-1.82012	0	0.00342171	0.076	9177	tags=38%, list=15%, signal=44%
	GSE3982_BCELL_VS_TH1_UP	194	-0.424281	-1.82011	0	0.00341078	0.076	7853	tags=38%, list=13%, signal=43%
	GSE6566_STRONG_VS_WEAK_DC_STIMULATED_CD4_TCELL_DN	186	-0.434821	-1.81773	0	0.00348114	0.077	12049	tags=47%, list=20%, signal=59%
	GSE14000_TRANSLATED_RNA_VS_MRNA_4H_LPS_DC_UP	195	-0.431422	-1.8176	0	0.00347008	0.077	11477	tags=43%, list=19%, signal=53%
	GSE14908_ATOPIC_VS_NONATOPIC_PATIENT_RESTING_CD4_TCELL_DN	198	-0.43658	-1.81603	0	0.00358834	0.08	9076	tags=34%, list=15%, signal=40%
	GSE32986_CURDLAN_LOWDOSE_VS_CURDLAN_HIGHDOSE_STIM_DC_UP	199	-0.42706	-1.8148	0	0.00357702	0.08	9970	tags=42%, list=17%, signal=50%
	GSE26343_WT_VS_NFAT5_KO_MACROPHAGE_UP	195	-0.42688	-1.81267	0	0.003605	0.081	11157	tags=43%, list=18%, signal=53%
	GSE41176_UNSTIM_VS_ANTI_IGM_STIM_BCELL_6H_UP	199	-0.428226	-1.81251	0	0.00363696	0.082	9970	tags=39%, list=17%, signal=47%
	GSE25087_FETAL_VS_ADULT_TREG_DN	187	-0.442879	-1.81163	0	0.00362559	0.082	8832	tags=37%, list=15%, signal=43%
	GSE4590_SMALL_VS_VPREB_POS_LARGE_PRE_BCELL_UP	168	-0.436758	-1.81128	0	0.00365878	0.083	10260	tags=39%, list=17%, signal=47%
	GSE7509_DC_VS_MONOCYTE_WITH_FCGRIIB_STIM_UP	200	-0.431667	-1.80933	0	0.0036852	0.084	11066	tags=45%, list=18%, signal=54%
	GSE9960_HEALTHY_VS_GRAM_POS_SEPSIS_PBMC_UP	188	-0.420949	-1.80822	0	0.00371321	0.085	11129	tags=40%, list=18%, signal=49%
	GSE1740_MCSF_VS_MCSF_AND_IFNG_DAY2_DERIVED_MACROPHAGE_WITH_IFNA_STIM_UP	199	-0.420174	-1.80721	0	0.00374025	0.086	10283	tags=42%, list=17%, signal=50%
	GSE3565_CTRL_VS_LPS_INJECTED_SPLENOCYTES_DN	175	-0.44284	-1.80685	0	0.0037712	0.087	11179	tags=50%, list=19%, signal=61%
	GSE37532_VISCERAL_ADIPOSE_TISSUE_VS_LN_DERIVED_PPARG_KO_TCONV_CD4_TCELL_UP	165	-0.446744	-1.80643	0	0.00375963	0.087	11079	tags=41%, list=18%, signal=50%
	GSE14000_TRANSLATED_RNA_VS_MRNA_DC_UP	199	-0.425447	-1.80272	0	0.00391443	0.091	11519	tags=42%, list=19%, signal=51%
	GSE25088_CTRL_VS_IL4_AND_ROSIGLITAZONE_STIM_MACROPHAGE_DN	192	-0.432307	-1.80125	0	0.00397975	0.093	11282	tags=46%, list=19%, signal=57%
	GSE1740_UNSTIM_VS_IFNA_STIMULATED_MCSF_IFNG_DERIVED_MACROPHAGE_DN	193	-0.424052	-1.80044	0	0.00396765	0.093	12175	tags=47%, list=20%, signal=58%
	GSE34515_CD16_NEG_VS_POS_MONOCYTE_DN	198	-0.427494	-1.80007	0	0.00395563	0.093	9600	tags=40%, list=16%, signal=48%
	GSE46606_UNSTIM_VS_CD40L_IL2_IL5_DAY1_STIMULATED_BCELL_UP	188	-0.434795	-1.79954	0	0.00394368	0.093	10167	tags=43%, list=17%, signal=52%
	GSE40655_FOXO1_KO_VS_WT_NTREG_UP	195	-0.440288	-1.79814	0	0.00397095	0.094	10777	tags=47%, list=18%, signal=57%
	GSE411_WT_VS_SOCS3_KO_MACROPHAGE_IL6_STIM_100MIN_DN	194	-0.437621	-1.7943	0	0.00404539	0.096	9076	tags=40%, list=15%, signal=47%
	GSE29164_CD8_TCELL_VS_CD8_TCELL_AND_IL12_TREATED_MELANOMA_DAY7_UP	196	-0.420848	-1.79336	0	0.00411613	0.098	12325	tags=42%, list=20%, signal=52%
	GSE6092_CTRL_VS_BORRELIA_BIRGDOFERI_INF_ENDOTHELIAL_CELL_UP	156	-0.436477	-1.79199	0	0.0041488	0.099	10826	tags=47%, list=18%, signal=57%
	GSE16450_CTRL_VS_IFNA_6H_STIM_IMMATURE_NEURON_CELL_LINE_DN	189	-0.444195	-1.7915	0	0.00413646	0.099	9495	tags=43%, list=16%, signal=51%
	GSE7348_UNSTIM_VS_TOLERIZED_AND_LPS_STIM_MACROPHAGE_UP	162	-0.43321	-1.79107	0	0.00412418	0.099	10719	tags=46%, list=18%, signal=55%
	GSE3565_CTRL_VS_LPS_INJECTED_DUSP1_KO_SPLENOCYTES_DN	171	-0.432373	-1.78992	0	0.00411198	0.099	9717	tags=43%, list=16%, signal=51%
	GSE41867_NAIVE_VS_DAY15_LCMV_ARMSTRONG_EFFECTOR_CD8_TCELL_UP	197	-0.420553	-1.78867	0	0.00409985	0.099	13395	tags=46%, list=22%, signal=59%
	GSE45365_HEALTHY_VS_MCMV_INFECTION_CD8A_DC_IFNAR_KO_UP	195	-0.417881	-1.78837	0	0.00408779	0.099	10964	tags=46%, list=18%, signal=56%
	GSE3982_DC_VS_NEUTROPHIL_LPS_STIM_UP	198	-0.423677	-1.78717	0	0.00407581	0.099	11519	tags=46%, list=19%, signal=57%
	GSE2706_2H_VS_8H_R848_AND_LPS_STIM_DC_UP	195	-0.437492	-1.78617	0	0.00415621	0.101	10594	tags=45%, list=18%, signal=55%
	GSE22432_MULTIPOTENT_VS_COMMON_DC_PROGENITOR_UNTREATED_UP	196	-0.435509	-1.78333	0	0.00418477	0.102	10902	tags=44%, list=18%, signal=54%
	GSE8921_3H_VS_24H_TLR1_2_STIM_MONOCYTE_UP	196	-0.423269	-1.78233	0	0.00417261	0.102	11058	tags=45%, list=18%, signal=55%
	GSE37533_UNTREATED_VS_PIOGLIZATONE_TREATED_CD4_TCELL_PPARG2_AND_FOXP3_TRASDUCED_DN	157	-0.435284	-1.78196	0	0.0042067	0.103	13738	tags=48%, list=23%, signal=63%
	GSE20500_CTRL_VS_RETINOIC_ACID_TREATED_CD4_TCELL_UP	198	-0.418829	-1.77935	0	0.00419455	0.103	11942	tags=42%, list=20%, signal=53%
	GSE17974_2.5H_VS_72H_IL4_AND_ANTI_IL12_ACT_CD4_TCELL_DN	192	-0.430979	-1.77931	0	0.00418246	0.103	10789	tags=43%, list=18%, signal=52%
	GSE3982_MEMORY_CD4_TCELL_VS_BCELL_UP	199	-0.428677	-1.77912	0	0.00417044	0.103	9574	tags=41%, list=16%, signal=49%
	GOLDRATH_NAIVE_VS_EFF_CD8_TCELL_UP	197	-0.414962	-1.77638	0	0.00431508	0.107	11179	tags=46%, list=19%, signal=56%
	GSE6092_IFNG_VS_IFNG_AND_B_BURGDORFERI_INF_ENDOTHELIAL_CELL_UP	179	-0.433263	-1.77631	0	0.00434426	0.108	9659	tags=40%, list=16%, signal=47%
	GSE11961_FOLLICULAR_BCELL_VS_GERMINAL_CENTER_BCELL_DAY40_UP	196	-0.41046	-1.77567	0	0.00433188	0.108	9579	tags=36%, list=16%, signal=43%
	GSE7852_THYMUS_VS_FAT_TCONV_UP	194	-0.42692	-1.77547	0	0.00435381	0.109	11175	tags=41%, list=19%, signal=50%
	GSE29615_CTRL_VS_DAY3_LAIV_IFLU_VACCINE_PBMC_DN	185	-0.43932	-1.77513	0	0.00438812	0.11	10712	tags=51%, list=18%, signal=62%
	GSE36891_POLYIC_TLR3_VS_PAM_TLR2_STIM_PERITONEAL_MACROPHAGE_DN	161	-0.436328	-1.77505	0	0.00437572	0.11	7313	tags=38%, list=12%, signal=43%
	GSE3920_IFNB_VS_IFNG_TREATED_ENDOTHELIAL_CELL_DN	176	-0.43551	-1.77426	0	0.0043634	0.11	11571	tags=47%, list=19%, signal=57%
	GSE24634_TEFF_VS_TCONV_DAY3_IN_CULTURE_UP	199	-0.413936	-1.77398	0	0.00435114	0.11	9716	tags=39%, list=16%, signal=47%
	GSE17974_0.5H_VS_72H_UNTREATED_IN_VITRO_CD4_TCELL_DN	194	-0.417111	-1.77358	0	0.00433895	0.11	11231	tags=49%, list=19%, signal=60%
	GSE27786_CD4_VS_CD8_TCELL_DN	196	-0.422894	-1.77344	0	0.00432683	0.11	11180	tags=42%, list=19%, signal=51%
	GSE25087_TREG_VS_TCONV_FETUS_DN	190	-0.436818	-1.77265	0	0.00435432	0.111	10174	tags=45%, list=17%, signal=54%
	GSE32533_WT_VS_MIR17_KO_ACT_CD4_TCELL_DN	197	-0.417282	-1.7722	0	0.00437972	0.112	10785	tags=36%, list=18%, signal=44%
	GSE2770_IL12_AND_TGFB_VS_IL4_TREATED_ACT_CD4_TCELL_2H_DN	194	-0.422171	-1.77117	0	0.00441145	0.113	11037	tags=40%, list=18%, signal=48%
	GSE2770_TGFB_AND_IL4_ACT_VS_ACT_CD4_TCELL_6H_DN	196	-0.418806	-1.77095	0	0.00439926	0.113	10409	tags=40%, list=17%, signal=48%
	GSE2770_UNTREATED_VS_TGFB_AND_IL4_TREATED_ACT_CD4_TCELL_2H_UP	197	-0.415071	-1.77001	0	0.00438714	0.113	10507	tags=38%, list=17%, signal=45%
	GSE35825_UNTREATED_VS_IFNA_STIM_MACROPHAGE_UP	172	-0.42736	-1.76972	0	0.00437509	0.113	10793	tags=43%, list=18%, signal=52%
	GSE17974_CTRL_VS_ACT_IL4_AND_ANTI_IL12_72H_CD4_TCELL_DN	194	-0.414507	-1.76897	0	0.0043631	0.113	9525	tags=38%, list=16%, signal=45%
	GSE13485_DAY3_VS_DAY7_YF17D_VACCINE_PBMC_UP	181	-0.430187	-1.7685	0	0.00435118	0.113	10727	tags=48%, list=18%, signal=58%
	GSE24671_BAKIMULC_VS_SENDAI_VIRUS_INFECTED_MOUSE_SPLENOCYTES_DN	197	-0.426584	-1.76834	0	0.00433933	0.113	11127	tags=43%, list=18%, signal=53%
	GSE21546_WT_VS_ELK1_KO_ANTI_CD3_STIM_DP_THYMOCYTES_DN	196	-0.418826	-1.7672	0	0.00436109	0.114	11030	tags=42%, list=18%, signal=52%
	GSE22886_CD4_TCELL_VS_BCELL_NAIVE_UP	198	-0.412823	-1.76573	0	0.00434928	0.114	10058	tags=46%, list=17%, signal=55%
	GSE10325_LUPUS_CD4_TCELL_VS_LUPUS_BCELL_DN	192	-0.426296	-1.76505	0	0.00441583	0.116	10259	tags=43%, list=17%, signal=52%
	GSE27786_LSK_VS_ERYTHROBLAST_UP	197	-0.415699	-1.7641	0	0.00440393	0.116	9667	tags=39%, list=16%, signal=46%
	GSE14415_FOXP3_KO_NATURAL_TREG_VS_TCONV_DN	173	-0.436522	-1.76342	0	0.0044611	0.118	9976	tags=44%, list=17%, signal=52%
	GSE43863_TH1_VS_LY6C_LOW_CXCR5NEG_EFFECTOR_CD4_TCELL_DN	197	-0.418758	-1.76273	0	0.00448437	0.119	9499	tags=40%, list=16%, signal=47%
	GSE7219_WT_VS_NIK_NFKB2_KO_DC_DN	169	-0.437711	-1.76183	0	0.00454651	0.121	8175	tags=39%, list=14%, signal=45%
	GSE27786_CD8_TCELL_VS_MONO_MAC_UP	195	-0.417916	-1.76165	0	0.00453438	0.121	10731	tags=42%, list=18%, signal=50%
	GSE3565_DUSP1_VS_WT_SPLENOCYTES_POST_LPS_INJECTION_UP	164	-0.427153	-1.76155	0	0.00452232	0.121	11179	tags=48%, list=19%, signal=58%
	GSE17186_CD21LOW_VS_CD21HIGH_TRANSITIONAL_BCELL_CORD_BLOOD_DN	195	-0.409895	-1.75995	0	0.00451033	0.121	10576	tags=39%, list=18%, signal=48%
	GSE3982_CTRL_VS_IGE_STIM_MAST_CELL_UP	195	-0.405932	-1.75906	0	0.00457791	0.123	9495	tags=33%, list=16%, signal=39%
	GSE3982_NEUTROPHIL_VS_TH2_DN	196	-0.422009	-1.75767	0	0.00467125	0.126	11563	tags=41%, list=19%, signal=50%
	GSE19888_ADENOSINE_A3R_ACT_VS_A3R_ACT_WITH_A3R_INH_PRETREATMENT_IN_MAST_CELL_UP	189	-0.433443	-1.7572	0	0.00465896	0.126	12428	tags=47%, list=21%, signal=58%
	GSE17301_IFNA2_VS_IFNA2_AND_ACD3_ACD28_STIM_CD8_TCELL_UP	195	-0.413573	-1.75573	0	0.00464673	0.126	10627	tags=44%, list=18%, signal=53%
	GSE17721_12H_VS_24H_GARDIQUIMOD_BMDC_DN	200	-0.412972	-1.7541	0	0.0047025	0.128	11180	tags=43%, list=19%, signal=53%
	GSE37301_LYMPHOID_PRIMED_MPP_VS_CD4_TCELL_DN	197	-0.4338	-1.75321	0	0.00473052	0.128	10158	tags=39%, list=17%, signal=47%
	GSE2770_TGFB_AND_IL4_VS_IL12_TREATED_ACT_CD4_TCELL_6H_DN	196	-0.41946	-1.75301	0	0.00471821	0.128	10174	tags=38%, list=17%, signal=45%
	GSE8921_UNSTIM_VS_TLR1_2_STIM_MONOCYTE_6H_UP	199	-0.419607	-1.75233	0	0.00477994	0.13	10172	tags=41%, list=17%, signal=49%
	SCHERER_PBMC_APSV_WETVAX_AGE_18_32YO_2_TO_4DY_DN	38	-0.531455	-1.75035	0	0.00488097	0.133	11226	tags=61%, list=19%, signal=74%
	GSE17974_0H_VS_2H_IN_VITRO_ACT_CD4_TCELL_DN	189	-0.407364	-1.74863	0	0.00489995	0.133	9416	tags=43%, list=16%, signal=51%
	GSE29618_BCELL_VS_PDC_DAY7_FLU_VACCINE_UP	193	-0.405046	-1.74832	0	0.00492309	0.133	7490	tags=33%, list=12%, signal=37%
	GSE7219_UNSTIM_VS_LPS_AND_ANTI_CD40_STIM_NIK_NFKB2_KO_DC_UP	177	-0.42466	-1.74829	0	0.00491043	0.133	10560	tags=40%, list=17%, signal=48%
	HOFT_CD4_POSITIVE_ALPHA_BETA_MEMORY_T_CELL_BCG_VACCINE_AGE_18_45YO_ID_7DY_TOP_100_DEG_EX_VIVO_UP	28	-0.581476	-1.74776	0	0.00493171	0.134	8473	tags=54%, list=14%, signal=62%
	GSE24671_CTRL_VS_SENDAI_VIRUS_INFECTED_MOUSE_SPLENOCYTES_DN	197	-0.422686	-1.74661	0	0.00498871	0.135	10839	tags=42%, list=18%, signal=51%
	GSE9239_CTRL_VS_TNF_INHIBITOR_TREATED_DC_DN	198	-0.4269	-1.74484	0	0.00497598	0.135	9717	tags=37%, list=16%, signal=44%
	GSE4984_LPS_VS_VEHICLE_CTRL_TREATED_DC_UP	195	-0.419895	-1.74405	0	0.00496332	0.135	9011	tags=46%, list=15%, signal=53%
	GSE3982_CENT_MEMORY_CD4_TCELL_VS_NKCELL_UP	197	-0.415585	-1.74389	0	0.00495072	0.135	8081	tags=42%, list=13%, signal=48%
	GSE2770_TGFB_AND_IL4_ACT_VS_ACT_CD4_TCELL_2H_UP	194	-0.419513	-1.74388	0	0.00493819	0.135	10795	tags=43%, list=18%, signal=53%
	GSE26343_WT_VS_NFAT5_KO_MACROPHAGE_LPS_STIM_DN	197	-0.41494	-1.74176	0	0.00509809	0.14	10534	tags=38%, list=17%, signal=46%
	GSE3982_EOSINOPHIL_VS_MAST_CELL_DN	197	-0.422176	-1.74033	0	0.00508525	0.14	10261	tags=40%, list=17%, signal=48%
	GSE15330_GRANULOCYTE_MONOCYTE_PROGENITOR_VS_PRO_BCELL_UP	195	-0.407544	-1.73754	0	0.00517206	0.143	10901	tags=39%, list=18%, signal=48%
	GSE3982_DC_VS_BCELL_DN	193	-0.403594	-1.73715	0	0.00522778	0.144	7797	tags=38%, list=13%, signal=43%
	GSE29618_PRE_VS_DAY7_FLU_VACCINE_MONOCYTE_DN	198	-0.416706	-1.73666	0	0.00531562	0.147	9436	tags=41%, list=16%, signal=48%
	GSE17721_CTRL_VS_LPS_8H_BMDC_UP	200	-0.416996	-1.73529	0	0.00533379	0.148	10967	tags=41%, list=18%, signal=49%
	GSE36891_UNSTIM_VS_PAM_TLR2_STIM_PERITONEAL_MACROPHAGE_DN	156	-0.415774	-1.73508	0	0.00532052	0.148	13279	tags=54%, list=22%, signal=69%
	GSE6875_TCONV_VS_FOXP3_KO_TREG_DN	199	-0.416246	-1.73399	0	0.00534118	0.149	11169	tags=45%, list=19%, signal=55%
	GSE9960_HEALTHY_VS_GRAM_NEG_SEPSIS_PBMC_UP	197	-0.415082	-1.73324	0	0.00543607	0.152	10523	tags=39%, list=17%, signal=47%
	THAKAR_PBMC_INACTIVATED_INFLUENZA_AGE_21_30YO_VS_70PLS_0DY_UP	22	-0.606944	-1.73258	0.0078125	0.00555133	0.155	9914	tags=50%, list=16%, signal=60%
	GSE17186_NAIVE_VS_CD21LOW_TRANSITIONAL_BCELL_DN	198	-0.410514	-1.7313	0	0.00557002	0.156	10728	tags=42%, list=18%, signal=51%
	GSE23505_IL6_IL1_VS_IL6_IL1_TGFB_TREATED_CD4_TCELL_DN	198	-0.409554	-1.73044	0	0.00559311	0.157	11572	tags=42%, list=19%, signal=52%
	GSE17721_CPG_VS_GARDIQUIMOD_1H_BMDC_DN	200	-0.422588	-1.72823	0	0.0056434	0.159	11490	tags=44%, list=19%, signal=54%
	GSE44649_NAIVE_VS_ACTIVATED_CD8_TCELL_UP	200	-0.41346	-1.72559	0	0.00569337	0.161	11267	tags=43%, list=19%, signal=52%
	GOLDRATH_EFF_VS_MEMORY_CD8_TCELL_DN	196	-0.418294	-1.72527	0	0.00571411	0.162	9037	tags=41%, list=15%, signal=48%
	GSE17974_0H_VS_48H_IN_VITRO_ACT_CD4_TCELL_DN	194	-0.419666	-1.72479	0	0.00570021	0.162	10245	tags=41%, list=17%, signal=50%
	GSE15139_GMCSF_TREATED_VS_UNTREATED_NEUTROPHILS_DN	197	-0.420081	-1.72439	0	0.00568637	0.162	12245	tags=46%, list=20%, signal=57%
	GSE26495_PD1HIGH_VS_PD1LOW_CD8_TCELL_UP	187	-0.419748	-1.72347	0	0.00571414	0.163	7453	tags=38%, list=12%, signal=43%
	GSE4984_GALECTIN1_VS_LPS_STIM_DC_UP	157	-0.426473	-1.72	0	0.00583245	0.167	11118	tags=39%, list=18%, signal=48%
	GSE45365_HEALTHY_VS_MCMV_INFECTION_CD11B_DC_UP	185	-0.4176	-1.71993	0	0.00581839	0.167	10389	tags=42%, list=17%, signal=50%
	GSE22432_MULTIPOTENT_PROGENITOR_VS_PDC_DN	199	-0.39918	-1.71906	0	0.00583454	0.168	10640	tags=37%, list=18%, signal=45%
	GSE36888_UNTREATED_VS_IL2_TREATED_TCELL_6H_DN	194	-0.416448	-1.71794	0	0.00588642	0.17	11735	tags=47%, list=19%, signal=59%
	GSE3039_NKT_CELL_VS_B1_BCELL_DN	199	-0.397511	-1.71784	0	0.00587234	0.17	10918	tags=41%, list=18%, signal=50%
	GSE7852_TREG_VS_TCONV_FAT_DN	195	-0.408087	-1.71732	0	0.00595832	0.173	10845	tags=41%, list=18%, signal=49%
	GSE22432_CDC_VS_COMMON_DC_PROGENITOR_DN	199	-0.407235	-1.71651	0	0.00597681	0.174	10955	tags=42%, list=18%, signal=51%
	GSE17721_CTRL_VS_LPS_4H_BMDC_UP	198	-0.413051	-1.71561	0	0.00599399	0.175	11282	tags=40%, list=19%, signal=49%
	GSE20727_H2O2_VS_ROS_INHIBITOR_TREATED_DC_DN	198	-0.419767	-1.7153	0	0.00601285	0.176	10836	tags=42%, list=18%, signal=52%
	GSE24102_GRANULOCYSTIC_MDSC_VS_NEUTROPHIL_UP	195	-0.411062	-1.71475	0	0.00599864	0.176	11188	tags=43%, list=19%, signal=53%
	GSE21033_CTRL_VS_POLYIC_STIM_DC_12H_UP	158	-0.412668	-1.71456	0	0.00598449	0.176	8797	tags=38%, list=15%, signal=44%
	GSE11961_MEMORY_BCELL_DAY7_VS_GERMINAL_CENTER_BCELL_DAY40_DN	197	-0.414639	-1.71453	0	0.00597041	0.176	10413	tags=43%, list=17%, signal=52%
	GSE22886_NAIVE_BCELL_VS_BLOOD_PLASMA_CELL_UP	200	-0.404438	-1.71347	0	0.00601988	0.178	9915	tags=42%, list=16%, signal=49%
	GSE27786_BCELL_VS_MONO_MAC_UP	197	-0.407302	-1.71225	0	0.00620199	0.183	10642	tags=41%, list=18%, signal=50%
	GSE1740_MCSF_VS_MCSF_AND_IFNG_DAY2_DERIVED_MACROPHAGE_DN	196	-0.4105	-1.71158	0	0.0061875	0.183	10795	tags=36%, list=18%, signal=44%
	GSE411_100MIN_VS_400MIN_IL6_STIM_SOCS3_KO_MACROPHAGE_DN	196	-0.39891	-1.71139	0	0.00620245	0.184	10625	tags=40%, list=18%, signal=49%
	GSE22589_HEALTHY_VS_HIV_INFECTED_DC_UP	199	-0.417805	-1.71076	0	0.00618803	0.184	10870	tags=40%, list=18%, signal=49%
	GSE14769_UNSTIM_VS_360MIN_LPS_BMDM_UP	198	-0.410461	-1.70929	0	0.00623515	0.186	11794	tags=44%, list=20%, signal=55%
	GSE27786_NKTCELL_VS_NEUTROPHIL_UP	197	-0.405467	-1.70806	0	0.00631562	0.188	10874	tags=46%, list=18%, signal=56%
	GSE21927_SPLENIC_VS_TUMOR_MONOCYTES_FROM_C26GM_TUMOROUS_MICE_BALBC_DN	197	-0.404113	-1.70788	0	0.00630104	0.188	10613	tags=40%, list=18%, signal=48%
	GSE3982_NEUTROPHIL_VS_BASOPHIL_DN	199	-0.413515	-1.70629	0	0.00628652	0.188	11932	tags=45%, list=20%, signal=56%
	GSE17974_2H_VS_72H_UNTREATED_IN_VITRO_CD4_TCELL_DN	196	-0.414069	-1.70613	0	0.00627207	0.188	11979	tags=45%, list=20%, signal=56%
	GSE42021_TREG_PLN_VS_CD24HI_TREG_THYMUS_DN	198	-0.404762	-1.70591	0	0.00625768	0.188	10758	tags=38%, list=18%, signal=47%
	GSE3920_IFNA_VS_IFNG_TREATED_FIBROBLAST_DN	186	-0.411894	-1.70537	0	0.00624336	0.188	10023	tags=41%, list=17%, signal=49%
	GSE17974_0H_VS_24H_IN_VITRO_ACT_CD4_TCELL_DN	195	-0.42085	-1.7047	0	0.00629345	0.189	10831	tags=45%, list=18%, signal=55%
	GSE33292_DN3_THYMOCYTE_VS_TCELL_LYMPHOMA_FROM_TCF1_KO_UP	172	-0.402438	-1.70434	0	0.00627912	0.189	11042	tags=37%, list=18%, signal=45%
	GSE23695_CD57_POS_VS_NEG_NK_CELL_UP	198	-0.410205	-1.70402	0	0.00629378	0.19	10428	tags=42%, list=17%, signal=51%
	GSE8685_IL15_ACT_IL2_STARVED_VS_IL21_ACT_IL2_STARVED_CD4_TCELL_DN	158	-0.409589	-1.70278	0	0.00640466	0.194	10374	tags=45%, list=17%, signal=54%
	GSE22432_CONVENTIONAL_CDC_VS_PLASMACYTOID_PDC_UP	196	-0.409091	-1.70272	0	0.00642087	0.195	9053	tags=35%, list=15%, signal=41%
	GSE22589_HEALTHY_VS_HIV_AND_SIV_INFECTED_DC_UP	197	-0.412479	-1.70157	0	0.00646903	0.196	13941	tags=50%, list=23%, signal=65%
	GSE36392_MAC_VS_NEUTROPHIL_IL25_TREATED_LUNG_UP	200	-0.402193	-1.69988	0	0.00648437	0.197	12930	tags=43%, list=21%, signal=54%
	GSE40666_STAT1_KO_VS_STAT4_KO_CD8_TCELL_WITH_IFNA_STIM_90MIN_UP	192	-0.406398	-1.69983	0	0.0064698	0.197	11467	tags=37%, list=19%, signal=46%
	GSE24574_BCL6_LOW_TFH_VS_TCONV_CD4_TCELL_DN	200	-0.400419	-1.69883	0	0.00648341	0.198	10967	tags=43%, list=18%, signal=52%
	GSE14415_FOXP3_KO_NATURAL_TREG_VS_TCONV_UP	169	-0.406668	-1.69734	0	0.00649681	0.199	10931	tags=42%, list=18%, signal=51%
	GSE557_CIITA_KO_VS_I_AB_KO_DC_DN	195	-0.405476	-1.6972	0	0.00648231	0.199	10393	tags=42%, list=17%, signal=51%
	GSE21670_UNTREATED_VS_IL6_TREATED_CD4_TCELL_DN	196	-0.408746	-1.69695	0	0.00646787	0.199	10836	tags=43%, list=18%, signal=52%
	GSE31082_DN_VS_CD4_SP_THYMOCYTE_UP	198	-0.40557	-1.69659	0	0.0064535	0.199	12119	tags=41%, list=20%, signal=51%
	GSE17721_POLYIC_VS_GARDIQUIMOD_16H_BMDC_DN	197	-0.397406	-1.69606	0	0.00643919	0.199	10631	tags=41%, list=18%, signal=50%
	GSE3982_BCELL_VS_NKCELL_UP	195	-0.406791	-1.69111	0	0.00666821	0.207	9850	tags=39%, list=16%, signal=47%
	GSE3565_DUSP1_VS_WT_SPLENOCYTES_DN	179	-0.392747	-1.6907	0	0.00665349	0.207	11175	tags=45%, list=19%, signal=55%
	GSE17322_CD103_POS_VS_CD11B_HIGH_LUNG_DC_DN	193	-0.401892	-1.68849	0	0.00676174	0.211	10672	tags=44%, list=18%, signal=53%
	GSE12366_NAIVE_VS_MEMORY_BCELL_DN	192	-0.398121	-1.68784	0	0.00677286	0.212	8105	tags=34%, list=13%, signal=40%
	GSE22886_UNSTIM_VS_IL2_STIM_NKCELL_DN	200	-0.398116	-1.68726	0	0.00675801	0.212	10835	tags=42%, list=18%, signal=51%
	GSE22886_CD4_TCELL_VS_BCELL_NAIVE_DN	196	-0.400109	-1.68608	0	0.00680441	0.214	8241	tags=37%, list=14%, signal=43%
	GSE2405_S_AUREUS_VS_A_PHAGOCYTOPHILUM_NEUTROPHIL_DN	196	-0.405025	-1.68583	0	0.00678956	0.214	10347	tags=40%, list=17%, signal=48%
	GSE9509_10MIN_VS_30MIN_LPS_AND_IL10_STIM_IL10_KO_MACROPHAGE_UP	175	-0.410154	-1.68448	0	0.00692316	0.217	10901	tags=45%, list=18%, signal=55%
	GSE22045_TREG_VS_TCONV_DN	183	-0.403672	-1.6829	0	0.00696835	0.219	9538	tags=42%, list=16%, signal=50%
	GSE27786_BCELL_VS_ERYTHROBLAST_UP	197	-0.415204	-1.68287	0	0.00695323	0.219	9277	tags=37%, list=15%, signal=44%
	GSE24634_TEFF_VS_TCONV_DAY5_IN_CULTURE_UP	198	-0.384636	-1.68259	0	0.00696982	0.22	11731	tags=41%, list=19%, signal=51%
	GSE40274_FOXP3_VS_FOXP3_AND_IRF4_TRANSDUCED_ACTIVATED_CD4_TCELL_DN	197	-0.399861	-1.68112	0	0.00698596	0.221	7634	tags=35%, list=13%, signal=40%
	GSE2770_UNTREATED_VS_IL12_TREATED_ACT_CD4_TCELL_2H_UP	198	-0.387334	-1.68003	0	0.00702666	0.222	11344	tags=41%, list=19%, signal=50%
	GSE18893_TCONV_VS_TREG_24H_TNF_STIM_UP	197	-0.413255	-1.67862	0	0.00706985	0.222	11139	tags=40%, list=18%, signal=48%
	GSE7831_UNSTIM_VS_CPG_STIM_PDC_4H_UP	200	-0.398772	-1.67808	0	0.00708158	0.223	8175	tags=36%, list=14%, signal=41%
	GSE32901_TH1_VS_TH17_ENRICHED_CD4_TCELL_DN	156	-0.410187	-1.67777	0	0.00706642	0.223	11129	tags=44%, list=18%, signal=53%
	GSE2770_IL12_VS_TGFB_AND_IL12_TREATED_ACT_CD4_TCELL_48H_DN	196	-0.390049	-1.67765	0	0.00705132	0.223	9703	tags=39%, list=16%, signal=46%
	GSE23568_ID3_TRANSDUCED_VS_ID3_KO_CD8_TCELL_DN	200	-0.404248	-1.67754	0	0.00703629	0.223	10013	tags=42%, list=17%, signal=50%
	GSE17721_PAM3CSK4_VS_CPG_6H_BMDC_UP	196	-0.402887	-1.67707	0	0.00704942	0.224	10495	tags=40%, list=17%, signal=49%
	GSE11961_MARGINAL_ZONE_BCELL_VS_MEMORY_BCELL_DAY40_DN	198	-0.403211	-1.67612	0	0.00703445	0.224	10835	tags=43%, list=18%, signal=53%
	GSE6259_FLT3L_INDUCED_33D1_POS_DC_VS_BCELL_UP	195	-0.40293	-1.67519	0	0.0071084	0.227	11489	tags=47%, list=19%, signal=58%
	GSE3982_EOSINOPHIL_VS_TH1_DN	197	-0.406798	-1.67303	0	0.0072076	0.231	10158	tags=39%, list=17%, signal=47%
	GSE17721_CTRL_VS_POLYIC_12H_BMDC_UP	199	-0.398352	-1.67052	0	0.00731042	0.235	10793	tags=41%, list=18%, signal=50%
	GSE21033_1H_VS_24H_POLYIC_STIM_DC_DN	167	-0.410147	-1.67028	0	0.00729503	0.235	10096	tags=40%, list=17%, signal=47%
	GSE7852_LN_VS_THYMUS_TREG_UP	199	-0.406553	-1.67008	0	0.0072797	0.235	7395	tags=32%, list=12%, signal=37%
	HOEK_MYELOID_DENDRITIC_CELL_2011_2012_TIV_ADULT_7DY_UP	27	-0.56284	-1.67005	0	0.00726444	0.235	4327	tags=56%, list=7%, signal=60%
	GSE42021_CD24INT_TREG_VS_CD24INT_TCONV_THYMUS_UP	198	-0.400695	-1.66932	0	0.00731112	0.237	10758	tags=39%, list=18%, signal=47%
	GSE7764_NKCELL_VS_SPLENOCYTE_UP	196	-0.393469	-1.66895	0	0.00733001	0.238	9896	tags=40%, list=16%, signal=47%
	GSE13738_RESTING_VS_TCR_ACTIVATED_CD4_TCELL_UP	190	-0.397262	-1.66842	0	0.00734449	0.239	7740	tags=34%, list=13%, signal=39%
	GSE17721_POLYIC_VS_PAM3CSK4_8H_BMDC_DN	196	-0.400761	-1.66731	0	0.00736015	0.24	11278	tags=44%, list=19%, signal=54%
	GSE21927_C26GM_VS_4T1_TUMOR_MONOCYTE_BALBC_DN	198	-0.39066	-1.6664	0	0.00737157	0.241	10613	tags=36%, list=18%, signal=43%
	GSE17721_LPS_VS_CPG_8H_BMDC_DN	197	-0.397357	-1.66502	0	0.00738807	0.242	9277	tags=40%, list=15%, signal=47%
	GSE22432_MULTIPOTENT_PROGENITOR_VS_CDC_DN	197	-0.388915	-1.66499	0	0.00737281	0.242	9053	tags=33%, list=15%, signal=39%
	GSE2770_TGFB_AND_IL4_VS_IL4_TREATED_ACT_CD4_TCELL_48H_DN	197	-0.383139	-1.66469	0	0.0073576	0.242	12571	tags=46%, list=21%, signal=58%
	GSE22886_CD8_TCELL_VS_BCELL_NAIVE_DN	198	-0.396215	-1.66446	0	0.00737219	0.243	8239	tags=39%, list=14%, signal=45%
	GSE6092_UNSTIM_VS_IFNG_STIM_ENDOTHELIAL_CELL_DN	196	-0.39114	-1.66369	0	0.00747054	0.246	10763	tags=37%, list=18%, signal=45%
	GSE28737_FOLLICULAR_VS_MARGINAL_ZONE_BCELL_BCL6_HET_UP	196	-0.40721	-1.66349	0	0.00745523	0.246	9301	tags=32%, list=15%, signal=38%
	GSE43863_NAIVE_VS_LY6C_INT_CXCR5POS_CD4_EFF_TCELL_D6_LCMV_UP	191	-0.393992	-1.66162	0	0.00749665	0.248	9850	tags=39%, list=16%, signal=46%
	GSE4984_GALECTIN1_VS_VEHICLE_CTRL_TREATED_DC_UP	191	-0.411009	-1.66158	0	0.00748135	0.248	9934	tags=43%, list=16%, signal=51%
	GSE44649_NAIVE_VS_ACTIVATED_CD8_TCELL_MIR155_KO_DN	197	-0.39571	-1.66149	0	0.00746612	0.248	11449	tags=42%, list=19%, signal=51%
	GSE411_UNSTIM_VS_100MIN_IL6_STIM_MACROPHAGE_DN	194	-0.394003	-1.6601	0	0.00753657	0.251	10275	tags=45%, list=17%, signal=54%
	GSE9650_NAIVE_VS_EXHAUSTED_CD8_TCELL_UP	197	-0.400886	-1.66003	0	0.00752128	0.251	11180	tags=40%, list=19%, signal=48%
	GSE17721_12H_VS_24H_LPS_BMDC_DN	197	-0.400015	-1.6595	0	0.00755846	0.253	10775	tags=38%, list=18%, signal=46%
	GSE29618_PRE_VS_DAY7_POST_LAIV_FLU_VACCINE_MONOCYTE_DN	198	-0.408773	-1.65853	0	0.00765292	0.257	10498	tags=43%, list=17%, signal=52%
	GSE18893_CTRL_VS_TNF_TREATED_TCONV_2H_DN	199	-0.398317	-1.65823	0	0.00763749	0.257	10759	tags=43%, list=18%, signal=52%
	GSE41176_UNSTIM_VS_ANTI_IGM_STIM_BCELL_3H_DN	196	-0.390012	-1.65664	0	0.00764856	0.257	11936	tags=44%, list=20%, signal=55%
	GSE8678_IL7R_LOW_VS_HIGH_EFF_CD8_TCELL_DN	197	-0.399112	-1.65647	0	0.0076332	0.257	10512	tags=45%, list=17%, signal=54%
	GSE13522_CTRL_VS_T_CRUZI_Y_STRAIN_INF_SKIN_IFNAR_KO_UP	199	-0.391284	-1.65597	0	0.00772946	0.261	8382	tags=36%, list=14%, signal=41%
	GSE17186_NAIVE_VS_CD21HIGH_TRANSITIONAL_BCELL_CORD_BLOOD_UP	193	-0.392343	-1.65593	0	0.007714	0.261	11477	tags=38%, list=19%, signal=47%
	GSE23321_CENTRAL_VS_EFFECTOR_MEMORY_CD8_TCELL_DN	200	-0.397464	-1.65582	0	0.0076986	0.261	10402	tags=41%, list=17%, signal=49%
	GSE3982_MAC_VS_TH2_DN	197	-0.398279	-1.65518	0	0.00768327	0.261	9506	tags=38%, list=16%, signal=45%
	GSE32986_GMCSF_AND_CURDLAN_LOWDOSE_VS_GMCSF_AND_CURDLAN_HIGHDOSE_STIM_DC_UP	198	-0.392965	-1.65285	0	0.00781093	0.266	11067	tags=40%, list=18%, signal=49%
	GSE27786_CD4_TCELL_VS_NEUTROPHIL_UP	198	-0.398685	-1.6525	0	0.00779544	0.266	10523	tags=42%, list=17%, signal=51%
	GSE411_WT_VS_SOCS3_KO_MACROPHAGE_DN	195	-0.393969	-1.65118	0	0.00783579	0.267	11115	tags=43%, list=18%, signal=53%
	GSE20500_CTRL_VS_RARA_ANTAGONIST_TREATED_CD4_TCELL_DN	194	-0.387369	-1.65067	0	0.00793093	0.269	9573	tags=39%, list=16%, signal=46%
	GSE6259_FLT3L_INDUCED_33D1_POS_DC_VS_CD4_TCELL_DN	170	-0.397462	-1.65035	0	0.00794015	0.269	10126	tags=34%, list=17%, signal=41%
	GSE15930_NAIVE_VS_48H_IN_VITRO_STIM_IFNAB_CD8_TCELL_DN	200	-0.390283	-1.64888	0	0.00795024	0.27	10537	tags=38%, list=17%, signal=45%
	GSE1460_CORD_VS_ADULT_BLOOD_NAIVE_CD4_TCELL_DN	197	-0.388996	-1.64742	0	0.00798766	0.272	10365	tags=35%, list=17%, signal=42%
	GSE17186_BLOOD_VS_CORD_BLOOD_CD21HIGH_TRANSITIONAL_BCELL_DN	198	-0.390102	-1.64724	0	0.007972	0.272	10754	tags=42%, list=18%, signal=51%
	GSE2770_UNTREATED_VS_IL12_TREATED_ACT_CD4_TCELL_2H_DN	193	-0.386214	-1.6472	0	0.0079564	0.272	11157	tags=40%, list=18%, signal=49%
	NAKAYA_PBMC_FLUMIST_AGE_18_50YO_7DY_IFN_SUBSET_UP	33	-0.535497	-1.64622	0.010101	0.00802468	0.274	9485	tags=58%, list=16%, signal=68%
	GSE11864_CSF1_IFNG_VS_CSF1_IFNG_PAM3CYS_IN_MAC_UP	195	-0.400523	-1.64517	0	0.00808729	0.276	10759	tags=43%, list=18%, signal=52%
	GSE11864_UNTREATED_VS_CSF1_IFNG_PAM3CYS_IN_MAC_UP	192	-0.389522	-1.64472	0	0.0081014	0.277	11215	tags=40%, list=19%, signal=49%
	GSE45739_NRAS_KO_VS_WT_ACD3_ACD28_STIM_CD4_TCELL_DN	189	-0.384863	-1.64367	0	0.00813739	0.279	9970	tags=36%, list=17%, signal=43%
	GSE22589_HIV_VS_HIV_AND_SIV_INFECTED_DC_DN	197	-0.397827	-1.64355	0	0.00814736	0.28	9991	tags=38%, list=17%, signal=45%
	GSE14908_ATOPIC_VS_NONATOPIC_PATIENT_HDM_STIM_CD4_TCELL_UP	194	-0.404912	-1.6432	0	0.00816091	0.281	10027	tags=36%, list=17%, signal=43%
	GSE17301_CTRL_VS_48H_IFNA2_STIM_CD8_TCELL_DN	193	-0.391695	-1.643	0	0.00814515	0.281	10702	tags=39%, list=18%, signal=48%
	GSE22886_NAIVE_CD4_TCELL_VS_12H_ACT_TH1_UP	199	-0.389768	-1.6415	0	0.0082961	0.285	10837	tags=42%, list=18%, signal=51%
	GSE23984_CTRL_VS_HYPOCALEMIC_VITAMIND_ANALOG_TCELL_DN	197	-0.38119	-1.64048	0	0.0083313	0.287	10636	tags=41%, list=18%, signal=49%
	GSE1112_OT1_VS_HY_CD8AB_THYMOCYTE_RTOC_CULTURE_DN	198	-0.393198	-1.64041	0	0.00834255	0.288	11798	tags=46%, list=20%, signal=57%
	GSE2197_IMMUNOSUPPRESSIVE_DNA_VS_UNTREATEDIN_DC_DN	194	-0.395217	-1.63965	0	0.00842949	0.291	10696	tags=38%, list=18%, signal=46%
	GSE18804_SPLEEN_MACROPHAGE_VS_BRAIN_TUMORAL_MACROPHAGE_DN	195	-0.386677	-1.63931	0	0.00846963	0.293	10697	tags=40%, list=18%, signal=48%
	GSE6090_UNSTIM_VS_DC_SIGN_STIM_DC_UP	165	-0.393647	-1.63852	0	0.00850457	0.295	12301	tags=45%, list=20%, signal=57%
	GSE39110_UNTREATED_VS_IL2_TREATED_CD8_TCELL_DAY6_POST_IMMUNIZATION_DN	198	-0.394278	-1.63782	0	0.00856966	0.296	10388	tags=40%, list=17%, signal=49%
	GSE9878_CTRL_VS_EBF_TRANSDUCED_PAX5_KO_PRO_BCELL_DN	199	-0.405656	-1.6368	0	0.00863593	0.298	9139	tags=33%, list=15%, signal=39%
	GSE46606_IRF4MID_VS_WT_CD40L_IL2_IL5_DAY3_STIMULATED_BCELL_DN	199	-0.38871	-1.63669	0	0.00864421	0.299	14072	tags=45%, list=23%, signal=59%
	GSE12845_IGD_POS_BLOOD_VS_DARKZONE_GC_TONSIL_BCELL_DN	198	-0.387801	-1.63433	0	0.00896308	0.306	10772	tags=38%, list=18%, signal=46%
	GSE1460_NAIVE_CD4_TCELL_ADULT_BLOOD_VS_THYMIC_STROMAL_CELL_UP	193	-0.388061	-1.63375	0	0.00894614	0.306	10682	tags=41%, list=18%, signal=50%
	GSE3982_MAC_VS_BCELL_DN	196	-0.394297	-1.63296	0	0.00898871	0.308	10428	tags=38%, list=17%, signal=45%
	GSE6259_33D1_POS_VS_DEC205_POS_FLT3L_INDUCED_SPLENIC_DC_DN	178	-0.385849	-1.63277	0	0.00897178	0.308	10498	tags=40%, list=17%, signal=48%
	GSE2770_IL4_ACT_VS_ACT_CD4_TCELL_2H_UP	197	-0.390861	-1.63131	0	0.00900724	0.31	12588	tags=43%, list=21%, signal=54%
	GSE9988_ANTI_TREM1_VS_CTRL_TREATED_MONOCYTES_DN	198	-0.394795	-1.6313	0	0.00899034	0.31	10620	tags=36%, list=18%, signal=44%
	GSE46606_IRF4MID_VS_WT_CD40L_IL2_IL5_DAY1_STIMULATED_BCELL_UP	197	-0.378026	-1.63127	0	0.00900316	0.31	12319	tags=42%, list=20%, signal=52%
	GSE16385_ROSIGLITAZONE_IL4_VS_ROSIGLITAZONE_ALONE_STIM_MACROPHAGE_DN	196	-0.386025	-1.62546	0	0.00939099	0.323	10719	tags=41%, list=18%, signal=50%
	GSE21063_WT_VS_NFATC1_KO_8H_ANTI_IGM_STIM_BCELL_DN	196	-0.400037	-1.6252	0	0.00937347	0.323	10696	tags=41%, list=18%, signal=50%
	GSE41867_DAY6_EFFECTOR_VS_DAY30_EXHAUSTED_CD8_TCELL_LCMV_CLONE13_DN	199	-0.385701	-1.62514	0	0.00935601	0.323	11490	tags=41%, list=19%, signal=51%
	GSE22886_UNSTIM_VS_IL15_STIM_NKCELL_DN	200	-0.394364	-1.62445	0	0.00933862	0.323	9376	tags=34%, list=16%, signal=40%
	GSE3982_BASOPHIL_VS_TH1_DN	198	-0.389121	-1.62383	0	0.00937098	0.325	10826	tags=41%, list=18%, signal=50%
	GSE21670_IL6_VS_TGFB_AND_IL6_TREATED_CD4_TCELL_UP	189	-0.384506	-1.62362	0	0.00935363	0.325	7609	tags=35%, list=13%, signal=40%
	GSE14000_4H_VS_16H_LPS_DC_TRANSLATED_RNA_DN	194	-0.383161	-1.6233	0	0.00933634	0.325	11895	tags=40%, list=20%, signal=50%
	GSE27859_CD11C_INT_F480_HI_MACROPHAGE_VS_CD11C_ING_F480_INT_DC_UP	178	-0.388883	-1.62257	0	0.00934285	0.325	11065	tags=38%, list=18%, signal=46%
	GSE15930_NAIVE_VS_24H_IN_VITRO_STIM_CD8_TCELL_DN	199	-0.392699	-1.62078	0	0.00937596	0.327	11914	tags=44%, list=20%, signal=54%
	GSE15735_CTRL_VS_HDAC_INHIBITOR_TREATED_CD4_TCELL_12H_DN	199	-0.38417	-1.6204	0	0.00935873	0.327	9624	tags=43%, list=16%, signal=51%
	GSE17974_0.5H_VS_72H_IL4_AND_ANTI_IL12_ACT_CD4_TCELL_DN	195	-0.389097	-1.61947	0	0.00936775	0.328	10832	tags=41%, list=18%, signal=49%
	GSE41867_NAIVE_VS_DAY15_LCMV_EFFECTOR_CD8_TCELL_UP	198	-0.393562	-1.61944	0	0.00935059	0.328	10920	tags=42%, list=18%, signal=52%
	GSE3982_CTRL_VS_LPS_4H_MAC_UP	199	-0.387615	-1.61914	0	0.0093335	0.328	10655	tags=40%, list=18%, signal=48%
	GSE17721_0.5H_VS_4H_CPG_BMDC_UP	200	-0.399988	-1.61836	0	0.00934267	0.329	10418	tags=38%, list=17%, signal=46%
	GSE1460_INTRATHYMIC_T_PROGENITOR_VS_CD4_THYMOCYTE_DN	199	-0.379289	-1.61829	0	0.00932565	0.329	6711	tags=34%, list=11%, signal=38%
	GSE10147_IL3_VS_IL3_AND_HIVP17_STIM_PDC_UP	166	-0.396272	-1.61812	0	0.0093087	0.329	10964	tags=40%, list=18%, signal=48%
	GSE36888_STAT5_AB_KNOCKIN_VS_WT_TCELL_IL2_TREATED_17H_UP	198	-0.39007	-1.6153	0	0.00951434	0.337	10620	tags=46%, list=18%, signal=56%
	GSE7568_IL4_TGFB_DEXAMETHASONE_VS_IL4_TGFB_TREATED_MACROPHAGE_UP	172	-0.39281	-1.61413	0	0.00954793	0.339	10400	tags=38%, list=17%, signal=46%
	HOWARD_MONOCYTE_INACT_MONOV_INFLUENZA_A_INDONESIA_05_2005_H5N1_AGE_18_49YO_1DY_DN	34	-0.516586	-1.61348	0.00995025	0.00955534	0.339	7294	tags=44%, list=12%, signal=50%
	GSE6674_UNSTIM_VS_ANTI_IGM_AND_CPG_STIM_BCELL_UP	200	-0.380205	-1.6133	0	0.00956005	0.34	9527	tags=38%, list=16%, signal=44%
	GSE36888_STAT5_AB_KNOCKIN_VS_WT_TCELL_IL2_TREATED_2H_UP	196	-0.384629	-1.61318	0	0.00956783	0.341	10512	tags=39%, list=17%, signal=47%
	GSE46606_UNSTIM_VS_CD40L_IL2_IL5_DAY3_STIMULATED_BCELL_UP	191	-0.376302	-1.61295	0	0.00957503	0.341	9569	tags=38%, list=16%, signal=45%
	GSE21360_SECONDARY_VS_TERTIARY_MEMORY_CD8_TCELL_DN	167	-0.385605	-1.61291	0	0.00955784	0.341	10480	tags=41%, list=17%, signal=49%
	GSE34392_ST2_KO_VS_WT_DAY8_LCMV_EFFECTOR_CD8_TCELL_UP	197	-0.384961	-1.61249	0	0.00954071	0.341	11280	tags=42%, list=19%, signal=51%
	GSE41867_NAIVE_VS_DAY15_LCMV_CONE13_EFFECTOR_CD8_TCELL_DN	193	-0.385053	-1.61238	0	0.00952365	0.341	10973	tags=42%, list=18%, signal=52%
	GSE14415_TCONV_VS_FOXP3_KO_INDUCED_TREG_UP	172	-0.393516	-1.61177	0	0.00953243	0.341	9739	tags=38%, list=16%, signal=46%
	GSE37301_PRO_BCELL_VS_CD4_TCELL_UP	170	-0.387629	-1.61153	0	0.00956026	0.343	9998	tags=37%, list=17%, signal=44%
	GSE3920_IFNA_VS_IFNB_TREATED_ENDOTHELIAL_CELL_UP	168	-0.388312	-1.60957	0	0.00971596	0.348	8437	tags=36%, list=14%, signal=42%
	GSE22432_MULTIPOTENT_VS_COMMON_DC_PROGENITOR_UP	195	-0.381971	-1.60885	0	0.00974556	0.349	10583	tags=37%, list=18%, signal=45%
	GSE411_UNSTIM_VS_400MIN_IL6_STIM_SOCS3_KO_MACROPHAGE_UP	193	-0.388604	-1.60875	0	0.00972828	0.349	10763	tags=42%, list=18%, signal=51%
	GSE10094_LCMV_VS_LISTERIA_IND_EFF_CD4_TCELL_UP	198	-0.374079	-1.60599	0	0.00987603	0.353	11728	tags=38%, list=19%, signal=47%
	GSE3982_MAST_CELL_VS_BCELL_DN	195	-0.386404	-1.60506	0	0.00985858	0.353	9036	tags=35%, list=15%, signal=41%
	GSE40274_CTRL_VS_HELIOS_TRANSDUCED_ACTIVATED_CD4_TCELL_UP	165	-0.393515	-1.60467	0	0.00984119	0.353	8271	tags=32%, list=14%, signal=37%
	GSE41867_NAIVE_VS_DAY30_LCMV_ARMSTRONG_MEMORY_CD8_TCELL_DN	198	-0.395868	-1.60461	0	0.00982386	0.353	11139	tags=40%, list=18%, signal=49%
	GSE24210_CTRL_VS_IL35_TREATED_TCONV_CD4_TCELL_DN	197	-0.397948	-1.60422	0	0.00990536	0.356	10931	tags=41%, list=18%, signal=50%
	GSE17721_CTRL_VS_POLYIC_2H_BMDC_UP	196	-0.375878	-1.60419	0	0.00993451	0.358	8897	tags=35%, list=15%, signal=41%
	GSE12366_PLASMA_CELL_VS_MEMORY_BCELL_DN	198	-0.378843	-1.60345	0	0.00993907	0.358	11096	tags=39%, list=18%, signal=47%
	GSE27786_LIN_NEG_VS_ERYTHROBLAST_UP	197	-0.380676	-1.60333	0	0.00994568	0.359	9643	tags=37%, list=16%, signal=44%
	GSE14415_ACT_TCONV_VS_ACT_NATURAL_TREG_UP	172	-0.387667	-1.60258	0	0.00999825	0.362	9768	tags=39%, list=16%, signal=46%
	GSE3982_CTRL_VS_LPS_48H_DC_UP	198	-0.379896	-1.60167	0	0.0100471	0.364	9843	tags=39%, list=16%, signal=46%
	GSE24026_PD1_LIGATION_VS_CTRL_IN_ACT_TCELL_LINE_DN	198	-0.376486	-1.60055	0	0.0100511	0.364	11503	tags=41%, list=19%, signal=50%
	GSE37301_HEMATOPOIETIC_STEM_CELL_VS_RAG2_KO_NK_CELL_UP	174	-0.391742	-1.60053	0	0.0100336	0.364	10686	tags=48%, list=18%, signal=58%
	GSE24574_NAIVE_VS_TCONV_CD4_TCELL_DN	199	-0.380956	-1.60013	0	0.0100599	0.365	10836	tags=42%, list=18%, signal=51%
	GSE11057_EFF_MEM_VS_CENT_MEM_CD4_TCELL_DN	187	-0.39635	-1.60008	0	0.0100425	0.365	10456	tags=41%, list=17%, signal=49%
	NAKAYA_MONOCYTE_FLUARIX_FLUVIRIN_AGE_18_50YO_7DY_UP	88	-0.421318	-1.59945	0	0.0101151	0.367	9325	tags=41%, list=15%, signal=48%
	GSE22432_PDC_VS_TGFB1_TREATEDCOMMON_DC_PROGENITOR_UP	195	-0.385337	-1.59803	0	0.0102376	0.37	10835	tags=36%, list=18%, signal=44%
	OCONNOR_PBMC_MENVEO_ACWYVAX_AGE_30_70YO_7DY_AFTER_SECOND_DOSE_VS_7DY_AFTER_FIRST_DOSE_DN	241	-0.377993	-1.59794	0	0.01022	0.37	11490	tags=41%, list=19%, signal=51%
	GSE6269_E_COLI_VS_STREP_PNEUMO_INF_PBMC_UP	167	-0.383235	-1.59737	0	0.0102228	0.37	9923	tags=42%, list=16%, signal=50%
	GSE17721_12H_VS_24H_PAM3CSK4_BMDC_DN	199	-0.37644	-1.59707	0	0.0102761	0.371	9406	tags=35%, list=16%, signal=41%
	GSE17721_CTRL_VS_CPG_8H_BMDC_UP	198	-0.377916	-1.59702	0	0.0102585	0.371	11974	tags=41%, list=20%, signal=51%
	GSE21927_SPLEEN_MONOCYTE_VS_GMCSF_GCSF_BONE_MARROW_DN	191	-0.382482	-1.59484	0	0.0104083	0.376	8082	tags=34%, list=13%, signal=39%
	GSE2770_UNTREATED_VS_ACT_CD4_TCELL_2H_DN	196	-0.38277	-1.59406	0	0.0104378	0.378	10619	tags=43%, list=18%, signal=52%
	GSE16522_ANTI_CD3CD28_STIM_VS_UNSTIM_MEMORY_CD8_TCELL_DN	196	-0.383494	-1.59268	0	0.0105561	0.383	10967	tags=38%, list=18%, signal=47%
	SCHERER_PBMC_YF_VAX_AGE_18_40YO_4_TO_7DY_DN	240	-0.379642	-1.59258	0	0.0105381	0.383	10967	tags=45%, list=18%, signal=55%
	GSE1432_6H_VS_24H_IFNG_MICROGLIA_DN	196	-0.381223	-1.59174	0	0.0105669	0.385	10845	tags=44%, list=18%, signal=53%
	SOBOLEV_T_CELL_PANDEMRIX_AGE_18_64YO_1DY_UP	23	-0.553633	-1.59173	0.0130435	0.010549	0.385	6947	tags=57%, list=12%, signal=64%
	GSE17974_CTRL_VS_ACT_IL4_AND_ANTI_IL12_2H_CD4_TCELL_DN	196	-0.383451	-1.5894	0	0.0106949	0.39	9416	tags=41%, list=16%, signal=49%
	GSE25123_WT_VS_PPARG_KO_MACROPHAGE_ROSIGLITAZONE_STIM_UP	198	-0.383717	-1.58925	0	0.0106768	0.39	8261	tags=36%, list=14%, signal=41%
	GSE37416_CTRL_VS_3H_F_TULARENSIS_LVS_NEUTROPHIL_UP	189	-0.37998	-1.58856	0	0.0107267	0.391	10967	tags=37%, list=18%, signal=45%
	GSE15330_WT_VS_IKAROS_KO_LYMPHOID_MULTIPOTENT_PROGENITOR_DN	197	-0.376719	-1.58855	0	0.0107087	0.391	10193	tags=38%, list=17%, signal=45%
	GSE9006_HEALTHY_VS_TYPE_1_DIABETES_PBMC_1MONTH_POST_DX_DN	188	-0.384279	-1.58826	0	0.0106907	0.391	7890	tags=36%, list=13%, signal=41%
	GSE3039_NKT_CELL_VS_ALPHABETA_CD8_TCELL_DN	198	-0.381524	-1.58732	0	0.0106923	0.392	9933	tags=39%, list=16%, signal=47%
	GSE5679_CTRL_VS_PPARG_LIGAND_ROSIGLITAZONE_TREATED_DC_UP	198	-0.373403	-1.58712	0	0.0106963	0.393	11231	tags=41%, list=19%, signal=50%
	GSE12845_NAIVE_VS_PRE_GC_TONSIL_BCELL_DN	199	-0.376936	-1.58681	0	0.0107925	0.396	9478	tags=31%, list=16%, signal=37%
	GSE17721_0.5H_VS_12H_LPS_BMDC_UP	195	-0.368467	-1.5865	0	0.0107745	0.396	10958	tags=42%, list=18%, signal=51%
	GSE20198_UNTREATED_VS_IL12_TREATED_ACT_CD4_TCELL_DN	193	-0.382228	-1.58648	0	0.0107566	0.396	10731	tags=39%, list=18%, signal=48%
	GSE37301_CD4_TCELL_VS_GRANULOCYTE_MONOCYTE_PROGENITOR_UP	161	-0.384113	-1.58575	0	0.0107822	0.396	7505	tags=34%, list=12%, signal=38%
	GSE27786_CD4_TCELL_VS_NKCELL_UP	196	-0.373005	-1.58408	0	0.0109974	0.402	11059	tags=40%, list=18%, signal=49%
	GSE37301_MULTIPOTENT_PROGENITOR_VS_CD4_TCELL_UP	172	-0.382566	-1.58389	0	0.0110021	0.402	9768	tags=40%, list=16%, signal=48%
	GSE19888_CTRL_VS_A3R_INHIBITOR_TREATED_MAST_CELL_UP	196	-0.383917	-1.58378	0	0.0109838	0.402	12641	tags=47%, list=21%, signal=60%
	GSE5099_UNSTIM_VS_MCSF_TREATED_MONOCYTE_DAY3_UP	197	-0.380429	-1.58282	0	0.0110589	0.404	10017	tags=37%, list=17%, signal=44%
	GSE22886_IGG_IGA_MEMORY_BCELL_VS_BLOOD_PLASMA_CELL_UP	198	-0.371468	-1.58248	0	0.0110645	0.405	10776	tags=44%, list=18%, signal=53%
	GSE36476_CTRL_VS_TSST_ACT_16H_MEMORY_CD4_TCELL_OLD_DN	198	-0.363297	-1.58241	0	0.0110711	0.406	7998	tags=35%, list=13%, signal=40%
	GSE5589_IL6_KO_VS_IL10_KO_LPS_STIM_MACROPHAGE_45MIN_UP	197	-0.376552	-1.58129	0	0.0111205	0.407	10181	tags=38%, list=17%, signal=46%
	GSE4590_LARGE_PRE_BCELL_VS_VPREB_POS_LARGE_PRE_BCELL_DN	179	-0.389829	-1.58069	0	0.0111488	0.408	7342	tags=35%, list=12%, signal=39%
	GSE22103_UNSTIM_VS_GMCSF_AND_IFNG_STIM_NEUTROPHIL_UP	197	-0.386154	-1.5798	0	0.0111521	0.409	10670	tags=41%, list=18%, signal=49%
	GSE40274_CTRL_VS_XBP1_TRANSDUCED_ACTIVATED_CD4_TCELL_DN	165	-0.382707	-1.57862	0	0.0111742	0.41	10915	tags=40%, list=18%, signal=49%
	GSE37301_MULTIPOTENT_PROGENITOR_VS_COMMON_LYMPHOID_PROGENITOR_UP	168	-0.377688	-1.57737	0	0.011252	0.412	10208	tags=38%, list=17%, signal=46%
	GSE3982_MAC_VS_NEUTROPHIL_UP	197	-0.375878	-1.57692	0	0.0112727	0.412	10158	tags=37%, list=17%, signal=44%
	GSE21546_ELK1_KO_VS_SAP1A_KO_AND_ELK1_KO_ANTI_CD3_STIM_DP_THYMOCYTES_UP	193	-0.383094	-1.57666	0	0.0113198	0.414	10458	tags=41%, list=17%, signal=50%
	GSE24634_IL4_VS_CTRL_TREATED_NAIVE_CD4_TCELL_DAY10_UP	195	-0.37598	-1.57606	0	0.0113453	0.414	9841	tags=44%, list=16%, signal=52%
	GSE23502_WT_VS_HDC_KO_MYELOID_DERIVED_SUPPRESSOR_CELL_BM_UP	198	-0.377231	-1.57562	0	0.0113473	0.414	9659	tags=33%, list=16%, signal=40%
	GSE16451_CTRL_VS_WEST_EQUINE_ENC_VIRUS_IMMATURE_NEURON_CELL_LINE_UP	196	-0.371687	-1.57527	0	0.0113716	0.416	11043	tags=40%, list=18%, signal=49%
	GSE21033_CTRL_VS_POLYIC_STIM_DC_24H_UP	156	-0.394985	-1.57483	0	0.0114239	0.419	9190	tags=40%, list=15%, signal=47%
	GSE22886_NAIVE_CD4_TCELL_VS_NKCELL_DN	195	-0.369441	-1.57482	0	0.0114054	0.419	11729	tags=38%, list=19%, signal=47%
	GSE18893_CTRL_VS_TNF_TREATED_TCONV_24H_UP	196	-0.374343	-1.57453	0	0.011387	0.419	13685	tags=48%, list=23%, signal=62%
	GSE12845_NAIVE_VS_DARKZONE_GC_TONSIL_BCELL_DN	200	-0.374839	-1.57393	0	0.011432	0.42	10757	tags=37%, list=18%, signal=44%
	GSE360_L_MAJOR_VS_B_MALAYI_LOW_DOSE_DC_DN	200	-0.369198	-1.57391	0	0.0114137	0.42	10697	tags=40%, list=18%, signal=48%
	GSE14350_TREG_VS_TEFF_IN_IL2RB_KO_UP	199	-0.370157	-1.57196	0	0.0115466	0.426	9216	tags=35%, list=15%, signal=41%
	GSE40666_NAIVE_VS_EFFECTOR_CD8_TCELL_UP	199	-0.381094	-1.5716	0	0.0115497	0.426	10041	tags=44%, list=17%, signal=52%
	GSE3920_IFNB_VS_IFNG_TREATED_ENDOTHELIAL_CELL_UP	166	-0.379258	-1.57076	0	0.0116237	0.429	10588	tags=39%, list=18%, signal=47%
	GSE40274_CTRL_VS_SATB1_TRANSDUCED_ACTIVATED_CD4_TCELL_UP	169	-0.377392	-1.57056	0	0.0116051	0.429	7252	tags=33%, list=12%, signal=37%
	GSE36826_NORMAL_VS_STAPH_AUREUS_INF_IL1R_KO_SKIN_UP	198	-0.362875	-1.57027	0	0.011608	0.429	9406	tags=35%, list=16%, signal=41%
	GSE29614_CTRL_VS_DAY7_TIV_FLU_VACCINE_PBMC_DN	191	-0.373638	-1.5702	0	0.0116114	0.429	10102	tags=33%, list=17%, signal=39%
	GSE10240_IL22_VS_IL22_AND_IL17_STIM_PRIMARY_BRONCHIAL_EPITHELIAL_CELLS_UP	196	-0.376143	-1.5702	0	0.0115929	0.429	9877	tags=35%, list=16%, signal=41%
	GSE19401_PLN_VS_PEYERS_PATCH_FOLLICULAR_DC_UP	195	-0.368935	-1.56921	0	0.0115984	0.43	11854	tags=46%, list=20%, signal=57%
	GSE2128_CTRL_VS_MIMETOPE_NEGATIVE_SELECTION_DP_THYMOCYTE_NOD_DN	192	-0.376118	-1.56907	0	0.0116018	0.431	9684	tags=38%, list=16%, signal=45%
	GSE369_IFNG_KO_VS_WT_LIVER_DN	198	-0.371076	-1.56899	0	0.0115834	0.431	10675	tags=36%, list=18%, signal=43%
	GSE10325_BCELL_VS_LUPUS_BCELL_UP	193	-0.374355	-1.56854	0	0.0115868	0.432	8640	tags=39%, list=14%, signal=45%
	GSE41867_DAY8_EFFECTOR_VS_DAY30_MEMORY_CD8_TCELL_LCMV_ARMSTRONG_UP	200	-0.378149	-1.56789	0	0.0115685	0.432	10163	tags=38%, list=17%, signal=45%
	GSE17721_LPS_VS_PAM3CSK4_6H_BMDC_DN	197	-0.376536	-1.56758	0	0.0115723	0.432	11223	tags=37%, list=19%, signal=45%
	GSE17721_CTRL_VS_CPG_0.5H_BMDC_UP	195	-0.374175	-1.56616	0	0.0116639	0.434	9649	tags=36%, list=16%, signal=43%
	GSE14769_UNSTIM_VS_120MIN_LPS_BMDM_UP	192	-0.381642	-1.56584	0	0.0116671	0.435	11502	tags=40%, list=19%, signal=49%
	GSE30962_PRIMARY_VS_SECONDARY_CHRONIC_LCMV_INF_CD8_TCELL_UP	193	-0.372038	-1.56583	0	0.0116724	0.435	11474	tags=45%, list=19%, signal=55%
	GSE3039_ALPHABETA_CD8_TCELL_VS_B1_BCELL_UP	195	-0.370765	-1.5643	0	0.0118001	0.439	10674	tags=41%, list=18%, signal=50%
	GSE40274_FOXP3_VS_FOXP3_AND_PBX1_TRANSDUCED_ACTIVATED_CD4_TCELL_UP	199	-0.378998	-1.5635	0	0.0118422	0.441	9637	tags=38%, list=16%, signal=45%
	GSE3982_MAST_CELL_VS_MAC_UP	198	-0.366882	-1.56332	0	0.0118237	0.441	8696	tags=36%, list=14%, signal=42%
	GSE16522_MEMORY_VS_NAIVE_CD8_TCELL_UP	194	-0.372403	-1.56332	0	0.0118053	0.441	11188	tags=35%, list=19%, signal=42%
	GSE7509_UNSTIM_VS_TNFA_IL1B_IL6_PGE_STIM_DC_UP	188	-0.373427	-1.56313	0	0.0118092	0.441	10027	tags=40%, list=17%, signal=48%
	GSE20366_EX_VIVO_VS_HOMEOSTATIC_CONVERSION_NAIVE_CD4_TCELL_UP	197	-0.370949	-1.56311	0	0.0117909	0.441	10023	tags=37%, list=17%, signal=44%
	GSE17721_0.5H_VS_12H_GARDIQUIMOD_BMDC_UP	200	-0.367428	-1.56254	0	0.0118374	0.444	11954	tags=45%, list=20%, signal=55%
	GSE3400_UNTREATED_VS_IFNB_TREATED_MEF_UP	191	-0.38239	-1.56209	0	0.0118385	0.444	11571	tags=40%, list=19%, signal=49%
	GSE360_CTRL_VS_M_TUBERCULOSIS_DC_UP	200	-0.367489	-1.56127	0	0.0118835	0.446	13328	tags=43%, list=22%, signal=54%
	GSE14769_40MIN_VS_360MIN_LPS_BMDM_UP	197	-0.371128	-1.56125	0	0.0118652	0.446	10835	tags=41%, list=18%, signal=50%
	GSE40273_XBP1_KO_VS_WT_TREG_UP	199	-0.366689	-1.56117	0	0.0118469	0.446	7270	tags=32%, list=12%, signal=36%
	GSE37605_C57BL6_VS_NOD_FOXP3_FUSION_GFP_TCONV_DN	185	-0.378987	-1.5602	0	0.011872	0.446	11058	tags=41%, list=18%, signal=50%
	GSE10147_IL3_VS_IL3_AND_CPG_STIM_PDC_DN	165	-0.378104	-1.55931	0	0.0120014	0.451	11842	tags=42%, list=20%, signal=53%
	GSE40274_CTRL_VS_FOXP3_AND_HELIOS_TRANSDUCED_ACTIVATED_CD4_TCELL_UP	195	-0.384377	-1.55927	0	0.0120042	0.452	11515	tags=40%, list=19%, signal=49%
	GSE17721_LPS_VS_PAM3CSK4_1H_BMDC_UP	198	-0.368528	-1.55918	0	0.0119858	0.452	11958	tags=45%, list=20%, signal=56%
	GSE6259_33D1_POS_DC_VS_CD4_TCELL_UP	184	-0.37596	-1.55908	0	0.0119675	0.452	10672	tags=35%, list=18%, signal=42%
	GSE13411_NAIVE_BCELL_VS_PLASMA_CELL_UP	195	-0.374002	-1.55908	0	0.0119493	0.452	9451	tags=35%, list=16%, signal=41%
	GSE1460_INTRATHYMIC_T_PROGENITOR_VS_NAIVE_CD4_TCELL_CORD_BLOOD_UP	198	-0.364841	-1.55894	0	0.011931	0.452	11115	tags=40%, list=18%, signal=49%
	GSE45365_CD8A_DC_VS_CD11B_DC_DN	190	-0.373959	-1.5582	0	0.0119333	0.453	10441	tags=41%, list=17%, signal=49%
	GSE15324_ELF4_KO_VS_WT_ACTIVATED_CD8_TCELL_UP	198	-0.36174	-1.55718	0	0.0120378	0.458	7614	tags=34%, list=13%, signal=39%
	GSE19401_RETINOIC_ACID_VS_RETINOIC_ACID_AND_PAM2CSK4_STIM_FOLLICULAR_DC_DN	198	-0.375687	-1.55711	0	0.0120195	0.458	10412	tags=41%, list=17%, signal=49%
	GSE37416_0H_VS_48H_F_TULARENSIS_LVS_NEUTROPHIL_UP	193	-0.357479	-1.5569	0	0.0120405	0.458	10712	tags=38%, list=18%, signal=46%
	GSE13411_IGM_MEMORY_BCELL_VS_PLASMA_CELL_UP	197	-0.367222	-1.55683	0	0.0120223	0.458	11105	tags=38%, list=18%, signal=47%
	GSE40274_FOXP3_VS_FOXP3_AND_SATB1_TRANSDUCED_ACTIVATED_CD4_TCELL_DN	178	-0.380203	-1.55675	0	0.0120041	0.458	11169	tags=40%, list=19%, signal=49%
	GSE45837_WT_VS_GFI1_KO_PDC_DN	199	-0.375064	-1.55643	0	0.011986	0.458	15860	tags=58%, list=26%, signal=78%
	GSE29618_PRE_VS_DAY7_POST_LAIV_FLU_VACCINE_PDC_DN	197	-0.371683	-1.55562	0	0.0119891	0.459	11951	tags=45%, list=20%, signal=56%
	GSE35825_UNTREATED_VS_IFNG_STIM_MACROPHAGE_DN	181	-0.363038	-1.55525	0	0.0119899	0.459	14033	tags=46%, list=23%, signal=60%
	GSE19941_IL10_KO_VS_IL10_KO_AND_NFKBP50_KO_LPS_AND_IL10_STIM_MACROPHAGE_DN	165	-0.375915	-1.55519	0	0.0119719	0.459	14482	tags=50%, list=24%, signal=66%
	GSE27786_NKCELL_VS_NKTCELL_DN	194	-0.376765	-1.55488	0	0.011954	0.459	10229	tags=40%, list=17%, signal=48%
	GSE23505_UNTREATED_VS_4DAY_IL6_IL1_TGFB_TREATED_CD4_TCELL_DN	196	-0.371619	-1.55467	0	0.0119361	0.459	7684	tags=34%, list=13%, signal=39%
	GSE27859_MACROPHAGE_VS_CD11C_INT_F480_HI_MACROPHAGE_DN	184	-0.368054	-1.55447	0	0.0119405	0.459	11058	tags=35%, list=18%, signal=42%
	GSE45365_HEALTHY_VS_MCMV_INFECTION_BCELL_IFNAR_KO_DN	191	-0.37879	-1.55416	0	0.0119414	0.459	10181	tags=37%, list=17%, signal=45%
	GSE9601_UNTREATED_VS_PI3K_INHIBITOR_TREATED_HCMV_INF_MONOCYTE_DN	147	-0.378446	-1.55351	0	0.0120031	0.462	11063	tags=41%, list=18%, signal=50%
	GSE5503_MLN_DC_VS_SPLEEN_DC_ACTIVATED_ALLOGENIC_TCELL_DN	197	-0.372783	-1.55275	0	0.0119853	0.462	10702	tags=36%, list=18%, signal=44%
	GSE39820_CTRL_VS_TGFBETA3_IL6_IL23A_CD4_TCELL_UP	195	-0.372466	-1.55267	0	0.0119675	0.462	10668	tags=36%, list=18%, signal=43%
	GSE35435_RESTING_VS_IL4_TREATED_MACROPHAGE_UP	197	-0.37635	-1.55141	0	0.0121037	0.468	10218	tags=43%, list=17%, signal=51%
	GSE7768_OVA_ALONE_VS_OVA_WITH_MPL_IMMUNIZED_MOUSE_WHOLE_SPLEEN_6H_UP	180	-0.373847	-1.55097	0	0.0121257	0.468	10961	tags=38%, list=18%, signal=46%
	GSE45365_HEALTHY_VS_MCMV_INFECTION_CD8A_DC_UP	199	-0.383033	-1.55095	0	0.0121077	0.468	10758	tags=41%, list=18%, signal=50%
	GSE3982_DC_VS_TH2_DN	199	-0.371955	-1.5497	0	0.0122361	0.471	9569	tags=35%, list=16%, signal=42%
	GSE36888_UNTREATED_VS_IL2_TREATED_STAT5_AB_KNOCKIN_TCELL_6H_DN	193	-0.374865	-1.54958	0	0.012218	0.471	10968	tags=42%, list=18%, signal=51%
	GSE24210_RESTING_TREG_VS_TCONV_DN	199	-0.371017	-1.54876	0	0.0122	0.471	11903	tags=45%, list=20%, signal=56%
	GSE10239_NAIVE_VS_MEMORY_CD8_TCELL_UP	195	-0.363614	-1.54826	0	0.0122587	0.472	11187	tags=40%, list=19%, signal=49%
	GSE31082_CD4_VS_CD8_SP_THYMOCYTE_DN	198	-0.378702	-1.54748	0	0.0122814	0.474	11180	tags=40%, list=19%, signal=49%
	GSE39110_DAY3_VS_DAY6_POST_IMMUNIZATION_CD8_TCELL_WITH_IL2_TREATMENT_DN	199	-0.374133	-1.54733	0	0.0122857	0.474	9965	tags=43%, list=17%, signal=51%
	GSE28726_NAIVE_VS_ACTIVATED_VA24NEG_NKTCELL_UP	199	-0.371058	-1.5472	0	0.0122677	0.474	11919	tags=48%, list=20%, signal=59%
	GSE1925_CTRL_VS_IFNG_PRIMED_MACROPHAGE_3H_IFNG_STIM_UP	174	-0.371602	-1.54695	0	0.0122884	0.476	9112	tags=38%, list=15%, signal=45%
	GSE22886_NAIVE_CD4_TCELL_VS_12H_ACT_TH1_DN	199	-0.367182	-1.54647	0	0.0122882	0.477	11231	tags=41%, list=19%, signal=50%
	GSE15624_CTRL_VS_6H_HALOFUGINONE_TREATED_CD4_TCELL_DN	163	-0.374976	-1.54532	0	0.0123894	0.479	11049	tags=39%, list=18%, signal=48%
	GSE4590_PRE_BCELL_VS_LARGE_PRE_BCELL_DN	153	-0.373197	-1.54454	0	0.0124088	0.48	7529	tags=34%, list=12%, signal=39%
	GSE18281_SUBCAPSULAR_VS_PERIMEDULLARY_CORTICAL_REGION_OF_THYMUS_UP	198	-0.352859	-1.54395	0	0.012428	0.48	9454	tags=35%, list=16%, signal=42%
	GSE20198_IL12_VS_IL12_IL18_TREATED_ACT_CD4_TCELL_UP	198	-0.366959	-1.54309	0	0.0124719	0.482	10579	tags=41%, list=18%, signal=49%
	GSE17721_CTRL_VS_CPG_4H_BMDC_UP	197	-0.368668	-1.54283	0	0.0124539	0.482	9574	tags=37%, list=16%, signal=43%
	GSE36476_CTRL_VS_TSST_ACT_72H_MEMORY_CD4_TCELL_OLD_DN	200	-0.364968	-1.54236	0	0.0124724	0.482	9666	tags=35%, list=16%, signal=42%
	GSE4535_BM_DERIVED_DC_VS_FOLLICULAR_DC_DN	198	-0.363063	-1.54147	0	0.012588	0.485	9079	tags=34%, list=15%, signal=40%
	GSE23114_PERITONEAL_CAVITY_B1A_BCELL_VS_SPLEEN_BCELL_DN	199	-0.359727	-1.54104	0	0.0125889	0.485	11139	tags=39%, list=18%, signal=47%
	GSE36888_UNTREATED_VS_IL2_TREATED_TCELL_17H_UP	197	-0.365078	-1.53999	0	0.0126864	0.487	11227	tags=42%, list=19%, signal=51%
	GSE1460_INTRATHYMIC_T_PROGENITOR_VS_THYMIC_STROMAL_CELL_UP	196	-0.367366	-1.53933	0	0.012733	0.49	11467	tags=43%, list=19%, signal=53%
	GSE25123_CTRL_VS_IL4_AND_ROSIGLITAZONE_STIM_PPARG_KO_MACROPHAGE_DN	199	-0.380895	-1.53886	0	0.0127541	0.491	10059	tags=40%, list=17%, signal=47%
	GSE12845_PRE_GC_VS_DARKZONE_GC_TONSIL_BCELL_DN	196	-0.365505	-1.53883	0	0.0127358	0.491	11185	tags=33%, list=19%, signal=41%
	GSE40274_CTRL_VS_EOS_TRANSDUCED_ACTIVATED_CD4_TCELL_DN	150	-0.37624	-1.53881	0	0.0127176	0.491	9359	tags=41%, list=16%, signal=48%
	GSE22886_TCELL_VS_BCELL_NAIVE_DN	198	-0.379844	-1.53861	0	0.012718	0.492	6801	tags=37%, list=11%, signal=42%
	GSE27786_LIN_NEG_VS_NEUTROPHIL_UP	194	-0.367494	-1.53858	0	0.0126998	0.492	10850	tags=42%, list=18%, signal=51%
	GSE16697_CD4_TCELL_VS_TFH_CD4_TCELL_DN	200	-0.371729	-1.53836	0	0.0127613	0.495	6895	tags=33%, list=11%, signal=37%
	GSE37532_WT_VS_PPARG_KO_LN_TCONV_UP	198	-0.366434	-1.53492	0	0.0131485	0.509	9212	tags=34%, list=15%, signal=40%
	GSE24634_NAIVE_CD4_TCELL_VS_DAY5_IL4_CONV_TREG_DN	198	-0.371028	-1.53487	0	0.0131479	0.509	12245	tags=46%, list=20%, signal=57%
	GSE7852_LN_VS_THYMUS_TREG_DN	196	-0.362735	-1.53481	0	0.0131292	0.509	7411	tags=31%, list=12%, signal=35%
	GSE21927_SPLEEN_C57BL6_VS_4T1_TUMOR_BALBC_MONOCYTES_UP	199	-0.361914	-1.53303	0	0.0134137	0.516	10518	tags=40%, list=17%, signal=48%
	HOEK_NK_CELL_2011_2012_TIV_1D_VS_0DY_ADULT_1D_DN	53	-0.441384	-1.53255	0	0.0134319	0.517	9691	tags=47%, list=16%, signal=56%
	GSE39382_IL3_VS_IL3_IL33_TREATED_MAST_CELL_UP	200	-0.365514	-1.53231	0	0.013413	0.517	10599	tags=35%, list=18%, signal=42%
	GSE20198_IL12_IL18_VS_IFNA_TREATED_ACT_CD4_TCELL_UP	196	-0.358063	-1.53105	0	0.0135297	0.519	8203	tags=32%, list=14%, signal=36%
	GSE21063_CTRL_VS_ANTI_IGM_STIM_BCELL_3H_UP	187	-0.359945	-1.53068	0	0.0135467	0.52	8112	tags=34%, list=13%, signal=39%
	GSE28737_WT_VS_BCL6_HET_MARGINAL_ZONE_BCELL_UP	194	-0.364981	-1.53053	0	0.0135463	0.52	10845	tags=42%, list=18%, signal=51%
	GSE42021_CD24HI_VS_CD24INT_TREG_THYMUS_UP	199	-0.365441	-1.52887	0	0.0136429	0.524	10340	tags=34%, list=17%, signal=40%
	GSE2770_UNTREATED_VS_IL4_TREATED_ACT_CD4_TCELL_2H_DN	199	-0.355195	-1.52861	0	0.0136613	0.526	10968	tags=36%, list=18%, signal=43%
	GSE14769_UNSTIM_VS_80MIN_LPS_BMDM_UP	197	-0.353443	-1.52855	0	0.0136421	0.526	9710	tags=34%, list=16%, signal=40%
	GSE16451_IMMATURE_VS_MATURE_NEURON_CELL_LINE_WEST_EQUINE_ENC_VIRUS_DN	195	-0.353122	-1.52854	0	0.013623	0.526	12143	tags=43%, list=20%, signal=54%
	GSE13493_DP_VS_CD8POS_THYMOCYTE_DN	199	-0.36294	-1.52789	0	0.0136398	0.527	10874	tags=46%, list=18%, signal=56%
	GSE26343_UNSTIM_VS_LPS_STIM_MACROPHAGE_DN	200	-0.361876	-1.52706	0	0.0137506	0.529	9342	tags=33%, list=15%, signal=38%
	GSE40273_XBP1_KO_VS_WT_TREG_DN	199	-0.360633	-1.52702	0	0.0137526	0.529	10674	tags=43%, list=18%, signal=52%
	GSE9509_10MIN_VS_30MIN_LPS_STIM_IL10_KO_MACROPHAGE_DN	191	-0.357987	-1.52697	0	0.0137334	0.529	6654	tags=26%, list=11%, signal=29%
	GSE21670_UNTREATED_VS_TGFB_IL6_TREATED_CD4_TCELL_UP	190	-0.367348	-1.52563	0	0.0137917	0.531	11518	tags=35%, list=19%, signal=43%
	GSE37534_UNTREATED_VS_PIOGLITAZONE_TREATED_CD4_TCELL_PPARG1_AND_FOXP3_TRASDUCED_UP	193	-0.356348	-1.52422	0	0.013809	0.532	10163	tags=40%, list=17%, signal=48%
	GSE40666_WT_VS_STAT4_KO_CD8_TCELL_WITH_IFNA_STIM_90MIN_UP	195	-0.370794	-1.52373	0	0.0138895	0.534	9090	tags=34%, list=15%, signal=40%
	GSE22919_RESTING_VS_IL2_IL12_IL15_STIM_NK_CELL_DN	199	-0.361465	-1.52319	0	0.0139259	0.535	11890	tags=38%, list=20%, signal=47%
	GSE40068_BCL6_POS_VS_NEG_CXCR5_POS_TFH_DN	198	-0.368446	-1.52288	0	0.0139067	0.535	11179	tags=38%, list=19%, signal=46%
	GSE40666_UNTREATED_VS_IFNA_STIM_EFFECTOR_CD8_TCELL_90MIN_DN	197	-0.375028	-1.52265	0	0.0138875	0.535	11459	tags=44%, list=19%, signal=54%
	GSE39820_CTRL_VS_TGFBETA3_IL6_CD4_TCELL_UP	197	-0.366644	-1.5225	0	0.0138857	0.536	10874	tags=44%, list=18%, signal=54%
	GSE21927_BALBC_VS_C57BL6_MONOCYTE_SPLEEN_DN	185	-0.383106	-1.52129	0	0.0140937	0.542	10083	tags=41%, list=17%, signal=49%
	GSE2770_UNTREATED_VS_TGFB_AND_IL12_TREATED_ACT_CD4_TCELL_6H_UP	195	-0.366818	-1.52118	0	0.0140743	0.542	11187	tags=41%, list=19%, signal=50%
	NAKAYA_PBMC_FLUARIX_FLUVIRIN_AGE_18_50YO_CORRELATED_WITH_HAI_28DY_RESPONSE_AT_3DY_POSITIVE	420	-0.34502	-1.52097	0	0.0140549	0.542	14228	tags=48%, list=24%, signal=63%
	GSE26669_CD4_VS_CD8_TCELL_IN_MLR_DN	198	-0.358471	-1.52028	0	0.0141121	0.543	9726	tags=37%, list=16%, signal=44%
	GSE3920_UNTREATED_VS_IFNA_TREATED_FIBROBLAST_DN	196	-0.352212	-1.51959	0	0.014171	0.545	10953	tags=44%, list=18%, signal=53%
	GSE17721_0.5H_VS_12H_POLYIC_BMDC_UP	198	-0.368282	-1.51877	0	0.0141893	0.546	11903	tags=39%, list=20%, signal=49%
	GSE17186_BLOOD_VS_CORD_BLOOD_NAIVE_BCELL_DN	195	-0.371621	-1.51867	0	0.0141699	0.546	10118	tags=38%, list=17%, signal=46%
	GSE27786_CD8_TCELL_VS_NEUTROPHIL_UP	195	-0.36493	-1.51866	0	0.0141506	0.546	10158	tags=37%, list=17%, signal=44%
	GSE8835_CD4_VS_CD8_TCELL_UP	198	-0.358027	-1.51843	0	0.0142046	0.547	11077	tags=42%, list=18%, signal=51%
	GSE2405_0H_VS_9H_A_PHAGOCYTOPHILUM_STIM_NEUTROPHIL_DN	200	-0.365466	-1.51838	0	0.0142208	0.548	13751	tags=47%, list=23%, signal=60%
	GSE19923_HEB_KO_VS_HEB_AND_E2A_KO_DP_THYMOCYTE_UP	199	-0.366838	-1.51794	0	0.0142195	0.548	13124	tags=48%, list=22%, signal=61%
	GSE21927_SPLEEN_C57BL6_VS_EL4_TUMOR_BALBC_MONOCYTES_UP	197	-0.358914	-1.5175	0	0.0142214	0.549	12273	tags=40%, list=20%, signal=50%
	GSE17186_NAIVE_VS_CD21HIGH_TRANSITIONAL_BCELL_CORD_BLOOD_DN	198	-0.375362	-1.51728	0	0.0142021	0.549	11158	tags=39%, list=18%, signal=48%
	GSE22886_NAIVE_CD8_TCELL_VS_MEMORY_TCELL_DN	199	-0.357794	-1.51637	0	0.0142717	0.551	9765	tags=32%, list=16%, signal=38%
	GSE17721_CTRL_VS_GARDIQUIMOD_8H_BMDC_UP	199	-0.362547	-1.51532	0	0.0143276	0.552	10961	tags=43%, list=18%, signal=52%
	GSE36078_WT_VS_IL1R_KO_LUNG_DC_AFTER_AD5_INF_DN	199	-0.36995	-1.51525	0	0.0143082	0.552	10496	tags=39%, list=17%, signal=47%
	GSE15330_HSC_VS_GRANULOCYTE_MONOCYTE_PROGENITOR_IKAROS_KO_DN	199	-0.352555	-1.51472	0	0.0143454	0.554	10840	tags=44%, list=18%, signal=54%
	GSE13946_CTRL_VS_DSS_COLITIS_GD_TCELL_FROM_COLON_DN	170	-0.367642	-1.5144	0	0.0143261	0.554	10163	tags=42%, list=17%, signal=51%
	GSE27786_LSK_VS_BCELL_UP	196	-0.350984	-1.51323	0	0.0143982	0.555	9271	tags=36%, list=15%, signal=42%
	GSE12003_4D_VS_8D_CULTURE_MIR223_KO_BM_PROGENITOR_DN	168	-0.366723	-1.51318	0	0.0143789	0.555	7203	tags=28%, list=12%, signal=32%
	GSE7831_CPG_VS_INFLUENZA_STIM_PDC_1H_UP	198	-0.365464	-1.51265	0	0.0144463	0.556	9294	tags=35%, list=15%, signal=42%
	GSE27786_LSK_VS_NKCELL_UP	194	-0.360414	-1.51146	0	0.014585	0.56	10731	tags=38%, list=18%, signal=46%
	GSE9988_ANTI_TREM1_AND_LPS_VS_CTRL_TREATED_MONOCYTES_DN	196	-0.36365	-1.51061	0	0.0146561	0.562	11058	tags=37%, list=18%, signal=45%
	GSE19825_CD24LOW_VS_IL2RA_HIGH_DAY3_EFF_CD8_TCELL_DN	199	-0.360211	-1.50937	0	0.0148255	0.569	11024	tags=37%, list=18%, signal=45%
	GSE22611_NOD2_TRANSDUCED_VS_CTRL_HEK293T_STIMULATED_WITH_MDP_2H_DN	181	-0.356994	-1.50912	0	0.014918	0.571	9506	tags=37%, list=16%, signal=44%
	GSE15930_STIM_VS_STIM_AND_IFNAB_48H_CD8_T_CELL_UP	198	-0.34518	-1.50778	0	0.0150106	0.572	11175	tags=37%, list=19%, signal=46%
	GSE7348_LPS_VS_TOLERIZED_AND_LPS_STIM_MACROPHAGE_UP	181	-0.368717	-1.50646	0	0.0152843	0.578	10507	tags=35%, list=17%, signal=43%
	GSE15930_NAIVE_VS_48H_IN_VITRO_STIM_CD8_TCELL_DN	200	-0.359858	-1.50555	0	0.0153753	0.581	11521	tags=39%, list=19%, signal=47%
	GSE20366_TREG_VS_NAIVE_CD4_TCELL_HOMEOSTATIC_CONVERSION_DN	197	-0.353789	-1.50507	0	0.0154252	0.584	12317	tags=43%, list=20%, signal=54%
	GSE7218_IGM_VS_IGG_SIGNAL_THGOUGH_ANTIGEN_BCELL_UP	187	-0.357357	-1.5049	0	0.0154047	0.584	10491	tags=39%, list=17%, signal=47%
	GSE12845_IGD_POS_BLOOD_VS_DARKZONE_GC_TONSIL_BCELL_UP	194	-0.363893	-1.50486	0	0.0153844	0.584	10560	tags=41%, list=17%, signal=50%
	GSE2770_UNTREATED_VS_ACT_CD4_TCELL_6H_DN	194	-0.362719	-1.50417	0	0.0154169	0.585	10537	tags=39%, list=17%, signal=47%
	GSE23308_CTRL_VS_CORTICOSTERONE_TREATED_MACROPHAGE_MINERALCORTICOID_REC_KO_UP	199	-0.358773	-1.50398	0	0.0154153	0.585	8627	tags=32%, list=14%, signal=37%
	GSE46606_UNSTIM_VS_CD40L_IL2_IL5_DAY1_STIMULATED_BCELL_DN	197	-0.351701	-1.50375	0	0.0154125	0.585	10604	tags=41%, list=18%, signal=50%
	GSE27859_MACROPHAGE_VS_CD11C_INT_F480_INT_DC_DN	197	-0.351765	-1.50375	0	0.0153922	0.585	10189	tags=38%, list=17%, signal=46%
	GSE5589_IL6_KO_VS_IL10_KO_LPS_AND_IL10_STIM_MACROPHAGE_180MIN_UP	199	-0.35292	-1.50335	0	0.0154468	0.586	11510	tags=41%, list=19%, signal=51%
	GSE7764_IL15_NK_CELL_24H_VS_SPLENOCYTE_UP	198	-0.357339	-1.50316	0	0.0154439	0.587	7514	tags=32%, list=12%, signal=37%
	GSE12198_NK_VS_NK_ACT_EXPANSION_SYSTEM_DERIVED_NK_CELL_DN	196	-0.365907	-1.50306	0	0.0154428	0.587	11338	tags=35%, list=19%, signal=43%
	GSE22886_NAIVE_VS_MEMORY_TCELL_DN	199	-0.36803	-1.50297	0	0.0154226	0.587	9592	tags=33%, list=16%, signal=39%
	GSE7460_FOXP3_MUT_VS_WT_ACT_WITH_TGFB_TCONV_DN	197	-0.356041	-1.50295	0	0.0154024	0.587	10345	tags=35%, list=17%, signal=42%
	GSE15930_NAIVE_VS_24H_IN_VITRO_STIM_IL12_CD8_TCELL_DN	199	-0.359142	-1.50281	0	0.0153983	0.587	10874	tags=41%, list=18%, signal=49%
	GSE13306_TREG_VS_TCONV_DN	198	-0.35437	-1.50276	0	0.0153959	0.588	11801	tags=40%, list=20%, signal=50%
	GSE37534_PIOGLITAZONE_VS_ROSIGLITAZONE_TREATED_CD4_TCELL_PPARG1_FOXP3_TRANSDUCED_UP	181	-0.360178	-1.5025	0	0.0154284	0.588	11187	tags=42%, list=19%, signal=51%
	GSE27786_LSK_VS_CD8_TCELL_UP	192	-0.34628	-1.50182	0	0.0154566	0.588	9527	tags=34%, list=16%, signal=41%
	GSE22601_DOUBLE_POSITIVE_VS_CD4_SINGLE_POSITIVE_THYMOCYTE_DN	198	-0.347913	-1.50115	0	0.0154718	0.588	10872	tags=34%, list=18%, signal=42%
	GSE44649_WT_VS_MIR155_KO_ACTIVATED_CD8_TCELL_DN	198	-0.364649	-1.50074	0	0.0154689	0.589	10686	tags=42%, list=18%, signal=51%
	GSE7568_IL4_VS_IL4_AND_TGFB_TREATED_MACROPHAGE_24H_DN	187	-0.353525	-1.49934	0	0.0155947	0.591	10902	tags=37%, list=18%, signal=45%
	GSE7548_NAIVE_VS_DAY7_PCC_IMMUNIZATION_CD4_TCELL_UP	200	-0.353279	-1.49777	0	0.0158394	0.597	11167	tags=41%, list=19%, signal=50%
	GSE40277_EOS_AND_LEF1_TRANSDUCED_VS_GATA1_AND_SATB1_TRANSDUCED_CD4_TCELL_DN	198	-0.35895	-1.49773	0	0.0158189	0.597	11503	tags=39%, list=19%, signal=48%
	GSE37301_COMMON_LYMPHOID_PROGENITOR_VS_CD4_TCELL_DN	197	-0.363158	-1.49717	0	0.0158324	0.597	9959	tags=35%, list=17%, signal=41%
	GSE12366_GC_BCELL_VS_PLASMA_CELL_UP	192	-0.361344	-1.49656	0	0.0158456	0.598	11518	tags=38%, list=19%, signal=47%
	GSE12366_PLASMA_CELL_VS_NAIVE_BCELL_DN	197	-0.357324	-1.49632	0	0.0158432	0.598	9353	tags=34%, list=15%, signal=40%
	GSE7852_LN_VS_THYMUS_TCONV_DN	196	-0.361336	-1.49494	0	0.0159601	0.602	8571	tags=31%, list=14%, signal=36%
	NAKAYA_MYELOID_DENDRITIC_CELL_FLUMIST_AGE_18_50YO_7DY_UP	374	-0.331429	-1.49349	0	0.0160384	0.605	10724	tags=36%, list=18%, signal=43%
	GSE11924_TFH_VS_TH17_CD4_TCELL_DN	198	-0.348896	-1.49299	0	0.0160342	0.606	10970	tags=41%, list=18%, signal=50%
	GSE15930_NAIVE_VS_24H_IN_VITRO_STIM_INFAB_CD8_TCELL_DN	199	-0.366806	-1.49284	0	0.0160485	0.606	11570	tags=42%, list=19%, signal=51%
	GSE30962_ACUTE_VS_CHRONIC_LCMV_SECONDARY_INF_CD8_TCELL_UP	195	-0.363519	-1.49246	0	0.0160599	0.606	8956	tags=34%, list=15%, signal=40%
	GSE29618_PRE_VS_DAY7_FLU_VACCINE_PDC_DN	200	-0.358372	-1.49198	0	0.0160745	0.607	14397	tags=49%, list=24%, signal=63%
	GSE41867_DAY6_VS_DAY8_LCMV_CLONE13_EFFECTOR_CD8_TCELL_DN	199	-0.364303	-1.49115	0	0.0160718	0.607	9991	tags=36%, list=17%, signal=43%
	GSE9650_GP33_VS_GP276_LCMV_SPECIFIC_EXHAUSTED_CD8_TCELL_DN	196	-0.352664	-1.49103	0	0.0160513	0.607	10084	tags=37%, list=17%, signal=44%
	GSE369_SOCS3_KO_VS_WT_LIVER_UP	197	-0.363099	-1.49094	0	0.0160309	0.607	14349	tags=47%, list=24%, signal=62%
	GSE1460_INTRATHYMIC_T_PROGENITOR_VS_CD4_THYMOCYTE_UP	199	-0.358009	-1.49088	0	0.0160105	0.607	11036	tags=35%, list=18%, signal=42%
	GSE6259_DEC205_POS_DC_VS_CD4_TCELL_DN	200	-0.34835	-1.49005	0	0.0160302	0.608	11968	tags=46%, list=20%, signal=57%
	GSE20727_H2O2_VS_ROS_INHIBITOR_TREATED_DC_UP	198	-0.339742	-1.48988	0	0.0160277	0.608	9832	tags=34%, list=16%, signal=41%
	GSE24634_TREG_VS_TCONV_POST_DAY10_IL4_CONVERSION_UP	199	-0.351401	-1.48945	0	0.0160242	0.608	8627	tags=33%, list=14%, signal=38%
	GSE37301_COMMON_LYMPHOID_PROGENITOR_VS_PRO_BCELL_DN	199	-0.368228	-1.48892	0	0.0160418	0.609	9959	tags=34%, list=17%, signal=40%
	GSE2770_TGFB_AND_IL4_ACT_VS_ACT_CD4_TCELL_6H_UP	197	-0.356551	-1.4882	0	0.016075	0.609	11915	tags=42%, list=20%, signal=52%
	GSE13229_MATURE_VS_INTMATURE_NKCELL_DN	195	-0.344789	-1.48813	0	0.0160925	0.61	9667	tags=33%, list=16%, signal=39%
	GSE16450_IMMATURE_VS_MATURE_NEURON_CELL_LINE_DN	194	-0.346022	-1.48781	0	0.0161225	0.61	9841	tags=37%, list=16%, signal=44%
	GSE16385_ROSIGLITAZONE_IL4_VS_IFNG_TNF_STIM_MACROPHAGE_UP	200	-0.340388	-1.48714	0	0.0162028	0.613	9396	tags=36%, list=16%, signal=42%
	GSE5679_PPARG_LIGAND_ROSIGLITAZONE_VS_ROSIGLITAZONE_AND_RARA_AGONIST_AM580_TREATED_DC_DN	198	-0.356759	-1.48664	0	0.0162687	0.616	9963	tags=37%, list=17%, signal=45%
	GSE2770_UNTREATED_VS_TGFB_AND_IL12_TREATED_ACT_CD4_TCELL_48H_DN	198	-0.356485	-1.48615	0	0.0162808	0.616	11972	tags=40%, list=20%, signal=50%
	GSE24142_DN2_VS_DN3_THYMOCYTE_ADULT_DN	195	-0.351594	-1.4858	0	0.0162942	0.618	8625	tags=32%, list=14%, signal=37%
	GSE17186_BLOOD_VS_CORD_BLOOD_CD21LOW_TRANSITIONAL_BCELL_UP	199	-0.356976	-1.48567	0	0.0163076	0.619	10156	tags=40%, list=17%, signal=48%
	GSE14308_TH17_VS_NAIVE_CD4_TCELL_UP	197	-0.3521	-1.48529	0	0.016357	0.619	11087	tags=36%, list=18%, signal=43%
	GSE13484_12H_VS_3H_YF17D_VACCINE_STIM_PBMC_UP	198	-0.372008	-1.48459	0	0.0164402	0.624	10422	tags=40%, list=17%, signal=49%
	GSE22935_UNSTIM_VS_12H_MBOVIS_BCG_STIM_MACROPHAGE_UP	194	-0.350393	-1.48423	0	0.0164569	0.624	10926	tags=38%, list=18%, signal=46%
	GSE15733_BM_VS_SPLEEN_MEMORY_CD4_TCELL_DN	197	-0.355078	-1.48331	0	0.0165361	0.625	10906	tags=42%, list=18%, signal=51%
	GSE12845_IGD_POS_VS_NEG_BLOOD_BCELL_UP	199	-0.358257	-1.48256	0	0.0165841	0.626	10348	tags=39%, list=17%, signal=47%
	GSE20727_CTRL_VS_ROS_INH_AND_DNFB_ALLERGEN_TREATED_DC_DN	196	-0.342651	-1.48204	0	0.0166151	0.626	11824	tags=36%, list=20%, signal=45%
	GSE360_L_DONOVANI_VS_B_MALAYI_HIGH_DOSE_DC_DN	197	-0.350783	-1.48186	0	0.016631	0.626	8980	tags=33%, list=15%, signal=39%
	GSE17721_0.5H_VS_4H_LPS_BMDC_UP	198	-0.340456	-1.48068	0	0.0167244	0.627	10419	tags=34%, list=17%, signal=41%
	GSE17721_LPS_VS_CPG_1H_BMDC_UP	197	-0.362833	-1.48047	0	0.0167209	0.627	11576	tags=45%, list=19%, signal=55%
	GSE21063_WT_VS_NFATC1_KO_BCELL_DN	199	-0.357401	-1.47992	0	0.0167678	0.631	11042	tags=36%, list=18%, signal=44%
	GSE17721_LPS_VS_POLYIC_2H_BMDC_DN	196	-0.347661	-1.47991	0	0.0167471	0.631	9998	tags=38%, list=17%, signal=45%
	GSE16755_CTRL_VS_IFNA_TREATED_MAC_UP	194	-0.361505	-1.47984	0	0.0167265	0.631	13140	tags=49%, list=22%, signal=62%
	GSE7768_OVA_ALONE_VS_OVA_WITH_LPS_IMMUNIZED_MOUSE_WHOLE_SPLEEN_6H_UP	168	-0.365492	-1.47974	0	0.0167217	0.631	11029	tags=43%, list=18%, signal=52%
	GSE36476_YOUNG_VS_OLD_DONOR_MEMORY_CD4_TCELL_72H_TSST_ACT_DN	198	-0.356138	-1.4795	0	0.0167011	0.631	9453	tags=36%, list=16%, signal=42%
	GSE17721_CTRL_VS_CPG_12H_BMDC_UP	199	-0.352063	-1.47945	0	0.0166806	0.631	10850	tags=38%, list=18%, signal=46%
	GSE17721_CTRL_VS_POLYIC_24H_BMDC_UP	196	-0.354999	-1.47924	0	0.0167099	0.633	11438	tags=42%, list=19%, signal=52%
	GSE5679_CTRL_VS_RARA_AGONIST_AM580_TREATED_DC_DN	198	-0.358914	-1.47884	0	0.0167082	0.633	10786	tags=36%, list=18%, signal=44%
	GSE11961_MEMORY_BCELL_DAY7_VS_MEMORY_BCELL_DAY40_DN	198	-0.359841	-1.47866	0	0.0167039	0.633	10380	tags=36%, list=17%, signal=43%
	GSE21360_SECONDARY_VS_TERTIARY_MEMORY_CD8_TCELL_UP	199	-0.356039	-1.47864	0	0.0166835	0.633	11919	tags=44%, list=20%, signal=54%
	GSE12845_IGD_NEG_BLOOD_VS_DARKZONE_GC_TONSIL_BCELL_DN	198	-0.359545	-1.47796	0	0.0168288	0.639	10772	tags=36%, list=18%, signal=44%
	GSE6674_ANTI_IGM_VS_ANTI_IGM_AND_CPG_STIM_BCELL_UP	196	-0.35963	-1.4778	0	0.0168252	0.639	10943	tags=37%, list=18%, signal=45%
	GSE6259_33D1_POS_DC_VS_BCELL_DN	149	-0.365544	-1.47673	0	0.016953	0.645	8625	tags=28%, list=14%, signal=32%
	GSE5099_UNSTIM_VS_MCSF_TREATED_MONOCYTE_DAY7_UP	199	-0.349574	-1.47589	0	0.0170471	0.649	11680	tags=37%, list=19%, signal=46%
	GSE7831_1H_VS_4H_INFLUENZA_STIM_PDC_DN	197	-0.343557	-1.47565	0	0.0170425	0.649	9956	tags=35%, list=16%, signal=42%
	GSE25085_FETAL_LIVER_VS_ADULT_BM_SP4_THYMIC_IMPLANT_UP	196	-0.349187	-1.47495	0	0.0170577	0.65	12263	tags=42%, list=20%, signal=52%
	GSE37534_UNTREATED_VS_GW1929_TREATED_CD4_TCELL_PPARG1_AND_FOXP3_TRASDUCED_DN	198	-0.358271	-1.4737	0	0.0171481	0.652	9588	tags=33%, list=16%, signal=39%
	GSE15750_WT_VS_TRAF6KO_DAY10_EFF_CD8_TCELL_UP	196	-0.359982	-1.47336	0	0.0171618	0.652	9896	tags=40%, list=16%, signal=47%
	GSE3039_NKT_CELL_VS_ALPHAALPHA_CD8_TCELL_DN	199	-0.348076	-1.47177	0	0.0172234	0.653	8118	tags=36%, list=13%, signal=42%
	GSE19923_WT_VS_HEB_AND_E2A_KO_DP_THYMOCYTE_UP	199	-0.349437	-1.47115	0	0.017291	0.656	12660	tags=42%, list=21%, signal=53%
	GSE16522_ANTI_CD3CD28_STIM_VS_UNSTIM_NAIVE_CD8_TCELL_DN	194	-0.357048	-1.47082	0	0.017334	0.657	10663	tags=36%, list=18%, signal=43%
	GSE41867_NAIVE_VS_DAY30_LCMV_ARMSTRONG_MEMORY_CD8_TCELL_UP	199	-0.352043	-1.47069	0	0.0173464	0.657	10640	tags=36%, list=18%, signal=44%
	GSE7348_UNSTIM_VS_LPS_STIM_MACROPHAGE_UP	152	-0.358793	-1.47033	0	0.0173931	0.658	11116	tags=39%, list=18%, signal=48%
	GSE27786_LSK_VS_CD4_TCELL_UP	193	-0.3468	-1.4701	0	0.0173891	0.658	12315	tags=42%, list=20%, signal=53%
	GSE35825_IFNA_VS_IFNG_STIM_MACROPHAGE_DN	193	-0.355521	-1.47009	0	0.0173682	0.658	9274	tags=33%, list=15%, signal=39%
	GSE17301_CTRL_VS_48H_ACD3_ACD28_IFNA2_STIM_CD8_TCELL_DN	200	-0.351337	-1.46923	0	0.0173808	0.659	7565	tags=26%, list=13%, signal=30%
	GSE22886_NAIVE_CD4_TCELL_VS_48H_ACT_TH2_DN	200	-0.339566	-1.46922	0	0.0173599	0.659	10832	tags=38%, list=18%, signal=46%
	GSE40274_LEF1_VS_FOXP3_AND_LEF1_TRANSDUCED_ACTIVATED_CD4_TCELL_DN	195	-0.349194	-1.46875	0	0.0174242	0.661	11087	tags=41%, list=18%, signal=50%
	GSE43863_TH1_VS_TFH_EFFECTOR_CD4_TCELL_DN	197	-0.350217	-1.46871	0	0.0174034	0.661	8997	tags=31%, list=15%, signal=36%
	GSE21927_SPLENIC_C26GM_TUMOROUS_VS_4T1_TUMOR_MONOCYTES_DN	193	-0.348169	-1.46839	0	0.0174144	0.661	7109	tags=29%, list=12%, signal=33%
	GSE11961_FOLLICULAR_BCELL_VS_PLASMA_CELL_DAY7_DN	200	-0.35706	-1.46822	0	0.0173937	0.661	10220	tags=38%, list=17%, signal=46%
	GSE30971_WBP7_HET_VS_KO_MACROPHAGE_4H_LPS_STIM_DN	197	-0.341509	-1.46795	0	0.017373	0.661	10792	tags=35%, list=18%, signal=42%
	GSE9988_LOW_LPS_VS_CTRL_TREATED_MONOCYTE_DN	198	-0.339611	-1.46795	0	0.0173523	0.661	10845	tags=36%, list=18%, signal=44%
	GSE21670_STAT3_KO_VS_WT_CD4_TCELL_TGFB_IL6_TREATED_DN	200	-0.349426	-1.46735	0	0.0173616	0.662	7101	tags=32%, list=12%, signal=36%
	GSE27786_BCELL_VS_CD4_TCELL_UP	198	-0.349632	-1.46698	0	0.0173411	0.662	11066	tags=36%, list=18%, signal=44%
	GSE24210_CTRL_VS_IL35_TREATED_TCONV_CD4_TCELL_UP	198	-0.344749	-1.46672	0	0.0173205	0.662	9632	tags=32%, list=16%, signal=38%
	GSE37605_FOXP3_FUSION_GFP_VS_IRES_GFP_TREG_NOD_DN	171	-0.363322	-1.46657	0	0.0173317	0.662	9632	tags=35%, list=16%, signal=42%
	GSE27859_DC_VS_CD11C_INT_F480_INT_DC_DN	199	-0.345983	-1.4643	0	0.0176832	0.665	11932	tags=38%, list=20%, signal=47%
	GSE14769_UNSTIM_VS_240MIN_LPS_BMDM_UP	195	-0.357	-1.46409	0	0.0176623	0.665	11188	tags=39%, list=19%, signal=48%
	GSE14350_IL2RB_KO_VS_WT_TEFF_UP	199	-0.348812	-1.46391	0	0.0176747	0.666	9509	tags=37%, list=16%, signal=43%
	GSE32423_IL7_VS_IL7_IL4_MEMORY_CD8_TCELL_UP	197	-0.351552	-1.46371	0	0.0177048	0.667	10322	tags=38%, list=17%, signal=45%
	GSE22886_NAIVE_CD4_TCELL_VS_48H_ACT_TH1_UP	198	-0.343309	-1.46318	0	0.0177314	0.667	10348	tags=38%, list=17%, signal=46%
	GSE27786_CD4_TCELL_VS_ERYTHTROBLAST_UP	196	-0.342314	-1.46298	0	0.0177289	0.668	10583	tags=39%, list=18%, signal=47%
	GSE12392_WT_VS_IFNB_KO_CD8A_NEG_SPLEEN_DC_UP	197	-0.341929	-1.46247	0	0.0177691	0.668	11049	tags=38%, list=18%, signal=46%
	GSE5679_CTRL_VS_RARA_AGONIST_AM580_TREATED_DC_UP	197	-0.352475	-1.46191	0	0.0178329	0.669	11467	tags=37%, list=19%, signal=45%
	GSE369_PRE_VS_POST_IL6_INJECTION_SOCS3_KO_LIVER_DN	200	-0.342508	-1.46187	0	0.017812	0.669	11468	tags=39%, list=19%, signal=47%
	GSE25123_IL4_VS_IL4_AND_ROSIGLITAZONE_STIM_PPARG_KO_MACROPHAGE_DAY10_UP	141	-0.358085	-1.46176	0	0.0178223	0.669	11930	tags=40%, list=20%, signal=49%
	GSE29618_MONOCYTE_VS_PDC_DN	197	-0.341098	-1.46144	0	0.0178809	0.671	9859	tags=37%, list=16%, signal=44%
	GSE17721_LPS_VS_GARDIQUIMOD_2H_BMDC_DN	200	-0.353773	-1.46039	0	0.0179265	0.672	10529	tags=34%, list=17%, signal=41%
	GSE46143_CTRL_VS_LMP2A_TRANSDUCED_CD10_POS_GC_BCELL_DN	198	-0.347925	-1.46	0	0.0179056	0.672	8753	tags=30%, list=15%, signal=35%
	GSE26495_NAIVE_VS_PD1LOW_CD8_TCELL_DN	196	-0.345859	-1.45923	0	0.0180312	0.673	9622	tags=36%, list=16%, signal=42%
	GSE14908_RESTING_VS_HDM_STIM_CD4_TCELL_ATOPIC_PATIENT_UP	195	-0.352477	-1.45921	0	0.0180103	0.673	12313	tags=41%, list=20%, signal=51%
	GSE23308_WT_VS_MINERALCORTICOID_REC_KO_MACROPHAGE_UP	199	-0.337977	-1.45901	0	0.0180055	0.673	15243	tags=47%, list=25%, signal=63%
	GSE5589_LPS_VS_LPS_AND_IL6_STIM_IL10_KO_MACROPHAGE_45MIN_DN	198	-0.344589	-1.45839	0	0.0181282	0.676	10166	tags=39%, list=17%, signal=47%
	GSE36826_NORMAL_VS_STAPH_AUREUS_INF_SKIN_DN	199	-0.347856	-1.45835	0	0.0181072	0.676	9406	tags=40%, list=16%, signal=47%
	GSE10239_MEMORY_VS_KLRG1HIGH_EFF_CD8_TCELL_DN	198	-0.32859	-1.45811	0	0.0181315	0.677	11180	tags=37%, list=19%, signal=46%
	GSE29949_DC_BRAIN_VS_MONOCYTE_BONE_MARROW_UP	198	-0.352929	-1.45756	0	0.018192	0.677	11478	tags=39%, list=19%, signal=48%
	GSE22033_UNTREATED_VS_MRL24_TREATED_MEF_UP	197	-0.343656	-1.45745	0	0.0181893	0.677	14116	tags=47%, list=23%, signal=61%
	GSE43863_TH1_VS_LY6C_INT_CXCR5POS_EFFECTOR_CD4_TCELL_UP	200	-0.351875	-1.45689	0	0.0182028	0.678	10531	tags=35%, list=17%, signal=42%
	GSE17721_PAM3CSK4_VS_CPG_12H_BMDC_UP	197	-0.3527	-1.45681	0	0.0181977	0.678	13947	tags=47%, list=23%, signal=61%
	GSE31082_DN_VS_CD8_SP_THYMOCYTE_UP	199	-0.344911	-1.45628	0	0.0182403	0.679	12315	tags=42%, list=20%, signal=52%
	GSE17721_POLYIC_VS_CPG_16H_BMDC_DN	200	-0.350126	-1.4558	0	0.0182532	0.68	10537	tags=40%, list=17%, signal=48%
	GSE3982_MAST_CELL_VS_CENT_MEMORY_CD4_TCELL_DN	195	-0.352217	-1.45578	0	0.0182323	0.68	10013	tags=42%, list=17%, signal=50%
	GSE8621_UNSTIM_VS_LPS_STIM_MACROPHAGE_DN	196	-0.352414	-1.45568	0	0.0182282	0.68	11518	tags=37%, list=19%, signal=46%
	GSE1460_CD4_THYMOCYTE_VS_NAIVE_CD4_TCELL_ADULT_BLOOD_DN	197	-0.354465	-1.45554	0	0.018222	0.68	9366	tags=36%, list=16%, signal=42%
	GSE37533_PPARG1_FOXP3_VS_FOXP3_TRANSDUCED_CD4_TCELL_PIOGLITAZONE_TREATED_DN	198	-0.338067	-1.4551	0	0.0182791	0.681	9382	tags=36%, list=16%, signal=42%
	GSE40274_FOXP3_VS_FOXP3_AND_XBP1_TRANSDUCED_ACTIVATED_CD4_TCELL_DN	158	-0.352327	-1.45342	0	0.0184317	0.683	10597	tags=37%, list=18%, signal=44%
	GSE32901_TH1_VS_TH17_ENRICHED_CD4_TCELL_UP	173	-0.353685	-1.45323	0	0.0184408	0.684	10631	tags=38%, list=18%, signal=45%
	GSE19941_LPS_VS_LPS_AND_IL10_STIM_IL10_KO_MACROPHAGE_UP	182	-0.349874	-1.4516	0	0.0187193	0.687	11066	tags=40%, list=18%, signal=48%
	GSE12366_GC_VS_MEMORY_BCELL_DN	195	-0.348428	-1.45156	0	0.018698	0.687	10023	tags=37%, list=17%, signal=45%
	GSE43863_NAIVE_VS_MEMORY_LY6C_INT_CXCR5POS_CD4_TCELL_D150_LCMV_UP	196	-0.357843	-1.44976	0	0.0189537	0.691	10024	tags=34%, list=17%, signal=41%
	NAKAYA_MYELOID_DENDRITIC_CELL_FLUARIX_FLUVIRIN_AGE_18_50YO_7DY_DN	268	-0.336483	-1.44949	0	0.0189966	0.693	10096	tags=34%, list=17%, signal=40%
	GSE21670_STAT3_KO_VS_WT_CD4_TCELL_DN	198	-0.343725	-1.44909	0	0.0190833	0.695	9234	tags=38%, list=15%, signal=45%
	GSE32255_WT_UNSTIM_VS_JMJD2D_KNOCKDOWN_4H_LPS_STIM_DC_UP	174	-0.343481	-1.44603	0	0.019478	0.704	9887	tags=37%, list=16%, signal=44%
	GSE41867_DAY15_EFFECTOR_VS_DAY30_EXHAUSTED_CD8_TCELL_LCMV_CLONE13_DN	198	-0.351571	-1.44569	0	0.0194717	0.705	11350	tags=37%, list=19%, signal=45%
	GSE3982_BCELL_VS_CENT_MEMORY_CD4_TCELL_UP	196	-0.344863	-1.4452	0	0.0194642	0.705	9393	tags=31%, list=16%, signal=37%
	GSE17721_CTRL_VS_CPG_6H_BMDC_UP	199	-0.34546	-1.4449	0	0.0195016	0.706	10967	tags=38%, list=18%, signal=47%
	GSE15330_WT_VS_IKAROS_KO_GRANULOCYTE_MONOCYTE_PROGENITOR_UP	196	-0.344803	-1.44469	0	0.0195091	0.706	11187	tags=36%, list=19%, signal=44%
	GSE17721_POLYIC_VS_GARDIQUIMOD_12H_BMDC_DN	199	-0.34526	-1.44399	0	0.0196579	0.71	10537	tags=42%, list=17%, signal=51%
	GSE17721_POLYIC_VS_PAM3CSK4_16H_BMDC_DN	196	-0.353373	-1.44375	0	0.0196662	0.711	11173	tags=39%, list=19%, signal=48%
	GSE411_100MIN_VS_400MIN_IL6_STIM_MACROPHAGE_DN	200	-0.339535	-1.44284	0	0.0197609	0.713	11903	tags=42%, list=20%, signal=52%
	GSE17721_0.5H_VS_8H_CPG_BMDC_UP	200	-0.349567	-1.44275	0	0.0197387	0.713	11055	tags=36%, list=18%, signal=43%
	GSE22919_RESTING_VS_IL2_IL12_IL15_STIM_NK_CELL_UP	196	-0.343115	-1.44262	0	0.0197323	0.713	10507	tags=34%, list=17%, signal=41%
	KAECH_NAIVE_VS_DAY15_EFF_CD8_TCELL_UP	198	-0.340799	-1.44242	0	0.0197569	0.715	11180	tags=39%, list=19%, signal=48%
	GSE21927_SPLEEN_MONOCYTE_VS_GMCSF_GCSF_BONE_MARROW_UP	184	-0.342358	-1.44223	0	0.0197637	0.715	10298	tags=37%, list=17%, signal=44%
	ANDERSON_BLOOD_CN54GP140_ADJUVANTED_WITH_GLA_AF_AGE_18_45YO_6HR_UP	35	-0.464864	-1.44203	0.0326087	0.0197723	0.715	7140	tags=37%, list=12%, signal=42%
	GSE8685_IL2_STARVED_VS_IL21_ACT_IL2_STARVED_CD4_TCELL_UP	198	-0.347658	-1.44179	0	0.0198279	0.716	10668	tags=37%, list=18%, signal=45%
	GSE14000_4H_VS_16H_LPS_DC_DN	197	-0.344034	-1.44074	0	0.0199916	0.72	9397	tags=33%, list=16%, signal=39%
	GSE22886_NAIVE_VS_IGG_IGA_MEMORY_BCELL_UP	196	-0.348244	-1.44051	0	0.0200144	0.721	10590	tags=39%, list=18%, signal=47%
	GSE27786_NKTCELL_VS_MONO_MAC_UP	197	-0.347751	-1.44051	0	0.0199922	0.721	10754	tags=35%, list=18%, signal=42%
	GSE37533_PPARG1_FOXP3_VS_FOXP3_TRANSDUCED_CD4_TCELL_UP	199	-0.357563	-1.44018	0	0.0200605	0.724	10923	tags=37%, list=18%, signal=45%
	GSE37605_TREG_VS_TCONV_C57BL6_FOXP3_FUSION_GFP_DN	174	-0.337554	-1.43996	0	0.0200382	0.724	10373	tags=39%, list=17%, signal=47%
	GSE15750_DAY6_VS_DAY10_EFF_CD8_TCELL_DN	197	-0.332009	-1.4399	0	0.0200316	0.724	8886	tags=35%, list=15%, signal=41%
	GSE17301_IFNA2_VS_IFNA5_STIM_ACD3_ACD28_ACT_CD8_TCELL_UP	196	-0.337992	-1.4397	0	0.0200094	0.724	8081	tags=34%, list=13%, signal=39%
	GSE19941_UNSTIM_VS_LPS_AND_IL10_STIM_IL10_KO_MACROPHAGE_DN	196	-0.342159	-1.43903	0	0.0200354	0.724	10874	tags=38%, list=18%, signal=47%
	GSE2770_IL12_ACT_VS_ACT_CD4_TCELL_48H_DN	194	-0.339359	-1.43878	0	0.0200132	0.724	10404	tags=36%, list=17%, signal=43%
	GSE16451_CTRL_VS_WEST_EQUINE_ENC_VIRUS_IMMATURE_NEURON_CELL_LINE_DN	198	-0.335527	-1.43833	0	0.0200472	0.724	8193	tags=30%, list=14%, signal=34%
	GSE23502_BM_VS_COLON_TUMOR_MYELOID_DERIVED_SUPPRESSOR_CELL_DN	199	-0.343341	-1.43798	0	0.0200551	0.724	7181	tags=26%, list=12%, signal=30%
	GSE19941_IL10_KO_VS_IL10_KO_AND_NFKBP50_KO_LPS_STIM_MACROPHAGE_DN	196	-0.344342	-1.43785	0	0.0200476	0.724	10513	tags=36%, list=17%, signal=44%
	GSE17721_CTRL_VS_LPS_12H_BMDC_UP	197	-0.340633	-1.43728	0	0.0200861	0.724	11350	tags=38%, list=19%, signal=47%
	GSE11961_FOLLICULAR_BCELL_VS_GERMINAL_CENTER_BCELL_DAY7_UP	198	-0.337647	-1.43652	0	0.0202631	0.727	10255	tags=37%, list=17%, signal=44%
	GSE17721_CTRL_VS_PAM3CSK4_4H_BMDC_UP	194	-0.353109	-1.43617	0	0.0202874	0.727	11049	tags=40%, list=18%, signal=48%
	GSE7568_CTRL_VS_3H_TGFB_TREATED_MACROPHAGES_WITH_IL4_AND_DEXAMETHASONE_DN	165	-0.356044	-1.43616	0	0.0202651	0.727	10675	tags=37%, list=18%, signal=45%
	GSE32255_WT_VS_JMJD2D_KNOCKDOWN_4H_LPS_STIM_DC_UP	153	-0.339558	-1.43566	0	0.0202884	0.728	8649	tags=31%, list=14%, signal=37%
	GSE11924_TFH_VS_TH2_CD4_TCELL_UP	198	-0.340509	-1.43559	0	0.0202662	0.728	14507	tags=48%, list=24%, signal=63%
	GSE360_T_GONDII_VS_B_MALAYI_LOW_DOSE_DC_DN	198	-0.341702	-1.43539	0	0.0202771	0.728	7588	tags=28%, list=13%, signal=32%
	GSE9006_TYPE_1_DIABETES_AT_DX_VS_4MONTH_POST_DX_PBMC_DN	189	-0.343885	-1.43482	0	0.0203509	0.728	10071	tags=34%, list=17%, signal=41%
	GSE6674_ANTI_IGM_VS_PL2_3_STIM_BCELL_UP	198	-0.345199	-1.43441	0	0.0203453	0.728	11079	tags=36%, list=18%, signal=44%
	GSE5589_LPS_VS_LPS_AND_IL10_STIM_IL10_KO_MACROPHAGE_45MIN_UP	197	-0.333866	-1.43431	0	0.0203555	0.728	11728	tags=38%, list=19%, signal=47%
	GSE29618_MONOCYTE_VS_PDC_DAY7_FLU_VACCINE_DN	199	-0.344146	-1.43418	0	0.0203333	0.728	10499	tags=36%, list=17%, signal=44%
	GSE24634_TEFF_VS_TCONV_DAY7_IN_CULTURE_UP	200	-0.34532	-1.43361	0	0.020415	0.73	10839	tags=35%, list=18%, signal=42%
	GSE26030_UNSTIM_VS_RESTIM_TH1_DAY5_POST_POLARIZATION_UP	198	-0.33724	-1.43321	0	0.0204236	0.731	10795	tags=38%, list=18%, signal=47%
	GSE15735_2H_VS_12H_HDAC_INHIBITOR_TREATED_CD4_TCELL_UP	197	-0.336988	-1.43194	0	0.0205528	0.735	10023	tags=32%, list=17%, signal=39%
	GSE13738_TCR_VS_BYSTANDER_ACTIVATED_CD4_TCELL_UP	196	-0.340955	-1.43142	0	0.0206338	0.736	11457	tags=37%, list=19%, signal=46%
	GSE26351_WNT_VS_BMP_PATHWAY_STIM_HEMATOPOIETIC_PROGENITORS_DN	197	-0.335233	-1.43129	0	0.0206251	0.736	10833	tags=37%, list=18%, signal=44%
	GSE17721_0.5H_VS_8H_GARDIQUIMOD_BMDC_UP	196	-0.330325	-1.43073	0	0.0206316	0.736	13714	tags=45%, list=23%, signal=58%
	GSE22886_NAIVE_VS_IGM_MEMORY_BCELL_UP	195	-0.339188	-1.43064	0	0.0206231	0.737	10482	tags=42%, list=17%, signal=51%
	GSE13306_RA_VS_UNTREATED_TREG_UP	194	-0.339814	-1.43057	0	0.0206157	0.737	9629	tags=33%, list=16%, signal=39%
	GSE26669_CTRL_VS_COSTIM_BLOCK_MLR_CD4_TCELL_DN	199	-0.337811	-1.42978	0	0.0207117	0.741	8363	tags=30%, list=14%, signal=35%
	GSE339_EX_VIVO_VS_IN_CULTURE_CD4CD8DN_DC_UP	198	-0.34267	-1.42942	0	0.0207643	0.744	10874	tags=36%, list=18%, signal=44%
	GSE9601_UNTREATED_VS_NFKB_INHIBITOR_TREATED_HCMV_INF_MONOCYTE_DN	174	-0.341335	-1.4292	0	0.0207419	0.744	11878	tags=40%, list=20%, signal=49%
	GSE21033_CTRL_VS_POLYIC_STIM_DC_12H_DN	199	-0.347039	-1.4288	0	0.0207485	0.745	13441	tags=43%, list=22%, signal=55%
	NAKAYA_PBMC_FLUARIX_FLUVIRIN_AGE_18_50YO_CORRELATED_WITH_HAI_28DY_RESPONSE_AT_7DY_POSITIVE	162	-0.343991	-1.42872	0.0212766	0.0207262	0.745	14386	tags=49%, list=24%, signal=64%
	GSE39864_WT_VS_GATA3_KO_TREG_DN	198	-0.331413	-1.42865	0	0.0207176	0.746	13023	tags=39%, list=22%, signal=49%
	GSE21670_TGFB_VS_TGFB_AND_IL6_TREATED_CD4_TCELL_DN	199	-0.332044	-1.42856	0	0.0207266	0.747	11563	tags=39%, list=19%, signal=48%
	GSE4142_NAIVE_VS_GC_BCELL_DN	196	-0.342303	-1.42832	0	0.0207461	0.747	8781	tags=37%, list=15%, signal=43%
	GSE1460_DP_VS_CD4_THYMOCYTE_UP	200	-0.333359	-1.4283	0	0.0207239	0.747	10832	tags=36%, list=18%, signal=43%
	GSE5099_CLASSICAL_M1_VS_ALTERNATIVE_M2_MACROPHAGE_UP	192	-0.327649	-1.42744	0	0.0207906	0.75	9717	tags=35%, list=16%, signal=42%
	GSE10239_NAIVE_VS_KLRG1HIGH_EFF_CD8_TCELL_UP	197	-0.338609	-1.42712	0	0.0208107	0.751	11056	tags=42%, list=18%, signal=51%
	GSE27786_BCELL_VS_NKCELL_UP	196	-0.342565	-1.427	0	0.0207886	0.751	10383	tags=35%, list=17%, signal=42%
	GSE13547_WT_VS_ZFX_KO_BCELL_ANTI_IGM_STIM_2H_DN	160	-0.344505	-1.42694	0	0.0207664	0.751	7714	tags=33%, list=13%, signal=38%
	GSE24142_EARLY_THYMIC_PROGENITOR_VS_DN2_THYMOCYTE_DN	199	-0.3434	-1.42652	0	0.0208379	0.752	7420	tags=28%, list=12%, signal=31%
	GSE11961_MARGINAL_ZONE_BCELL_VS_PLASMA_CELL_DAY7_DN	194	-0.340436	-1.42606	0	0.0208458	0.753	10174	tags=37%, list=17%, signal=44%
	GSE40274_CTRL_VS_GATA1_TRANSDUCED_ACTIVATED_CD4_TCELL_UP	146	-0.353016	-1.42544	0	0.0208699	0.754	9980	tags=40%, list=17%, signal=48%
	GSE18281_MEDULLARY_THYMOCYTE_VS_WHOLE_MEDULLA_THYMUS_UP	193	-0.341662	-1.42512	0	0.0209165	0.756	10840	tags=41%, list=18%, signal=50%
	GSE32255_UNSTIM_VS_4H_LPS_STIM_DC_UP	185	-0.34664	-1.42496	0	0.0209429	0.756	9896	tags=36%, list=16%, signal=43%
	GSE13306_RA_VS_UNTREATED_MEM_CD4_TCELL_UP	199	-0.340613	-1.4249	0	0.0209208	0.756	8588	tags=35%, list=14%, signal=41%
	GSE23505_UNTREATED_VS_4DAY_IL6_IL1_IL23_TREATED_CD4_TCELL_DN	196	-0.340914	-1.42354	0	0.0210722	0.758	6683	tags=28%, list=11%, signal=31%
	GSE40277_EOS_AND_LEF1_TRANSDUCED_VS_CTRL_CD4_TCELL_DN	196	-0.346524	-1.42254	0.030303	0.0212523	0.762	10120	tags=37%, list=17%, signal=44%
	GSE7568_CTRL_VS_24H_TGFB_TREATED_MACROPHAGES_WITH_IL4_AND_DEXAMETHASONE_UP	199	-0.341451	-1.4225	0	0.0212569	0.762	9382	tags=36%, list=16%, signal=42%
	GSE3982_MEMORY_CD4_TCELL_VS_TH2_UP	195	-0.346041	-1.42247	0	0.0212345	0.762	7972	tags=31%, list=13%, signal=35%
	GSE8685_IL2_STARVED_VS_IL2_ACT_IL2_STARVED_CD4_TCELL_DN	195	-0.338176	-1.42247	0	0.0212121	0.762	10322	tags=32%, list=17%, signal=39%
	OCONNOR_PBMC_MENVEO_ACWYVAX_AGE_30_70YO_7DY_AFTER_SECOND_DOSE_VS_7DY_AFTER_FIRST_DOSE_UP	142	-0.350552	-1.42129	0	0.0213195	0.764	14157	tags=46%, list=23%, signal=60%
	GSE3982_EOSINOPHIL_VS_MAC_DN	197	-0.333274	-1.42106	0	0.0213118	0.764	12307	tags=42%, list=20%, signal=53%
	GSE2935_UV_INACTIVATED_VS_LIVE_SENDAI_VIRUS_INF_MACROPHAGE_UP	171	-0.353939	-1.42086	0	0.0213185	0.766	7525	tags=34%, list=12%, signal=39%
	NAKAYA_B_CELL_FLUARIX_FLUVIRIN_AGE_18_50YO_7DY_DN	292	-0.32666	-1.42085	0	0.0212962	0.766	10723	tags=37%, list=18%, signal=45%
	GSE31082_CD4_VS_CD8_SP_THYMOCYTE_UP	199	-0.327298	-1.42045	0	0.0213574	0.767	9577	tags=35%, list=16%, signal=42%
	GSE8515_CTRL_VS_IL1_4H_STIM_MAC_UP	199	-0.332578	-1.42009	0	0.0214259	0.769	11188	tags=38%, list=19%, signal=47%
	GSE20727_CTRL_VS_H2O2_TREATED_DC_UP	196	-0.330811	-1.42002	0	0.0214172	0.77	9728	tags=32%, list=16%, signal=38%
	GSE10239_KLRG1INT_VS_KLRG1HIGH_EFF_CD8_TCELL_UP	196	-0.335175	-1.41978	0	0.021454	0.771	11914	tags=43%, list=20%, signal=53%
	GSE20198_IL12_VS_IFNA_TREATED_ACT_CD4_TCELL_UP	196	-0.337199	-1.41926	0	0.0215049	0.772	10839	tags=36%, list=18%, signal=44%
	GSE9037_CTRL_VS_LPS_4H_STIM_BMDM_UP	199	-0.345125	-1.41918	0	0.0214825	0.772	12109	tags=40%, list=20%, signal=49%
	GSE40068_CXCR5POS_BCL6POS_TFH_VS_CXCR5NEG_BCL6NEG_CD4_TCELL_UP	200	-0.354054	-1.4191	0	0.0214906	0.774	10836	tags=40%, list=18%, signal=49%
	GSE13485_CTRL_VS_DAY7_YF17D_VACCINE_PBMC_UP	183	-0.335594	-1.41893	0	0.0214964	0.774	9399	tags=39%, list=16%, signal=46%
	GSE30962_ACUTE_VS_CHRONIC_LCMV_PRIMARY_INF_CD8_TCELL_UP	197	-0.336542	-1.41761	0	0.0217712	0.779	10083	tags=37%, list=17%, signal=44%
	GSE21927_SPLENIC_C26GM_TUMOROUS_VS_BONE_MARROW_MONOCYTES_DN	187	-0.336408	-1.41757	0	0.0217486	0.779	10693	tags=37%, list=18%, signal=45%
	GSE26495_NAIVE_VS_PD1HIGH_CD8_TCELL_DN	196	-0.339992	-1.41648	0	0.0219054	0.78	7341	tags=29%, list=12%, signal=33%
	GSE16522_MEMORY_VS_NAIVE_ANTI_CD3CD28_STIM_CD8_TCELL_UP	198	-0.33449	-1.41619	0	0.0220159	0.781	8750	tags=34%, list=14%, signal=39%
	GSE29618_LAIV_VS_TIV_FLU_VACCINE_DAY7_MONOCYTE_UP	197	-0.335074	-1.41491	0	0.0222366	0.785	9247	tags=34%, list=15%, signal=40%
	GSE360_HIGH_DOSE_B_MALAYI_VS_M_TUBERCULOSIS_DC_UP	199	-0.336695	-1.41368	0	0.0223747	0.786	15421	tags=48%, list=26%, signal=64%
	GSE13493_DP_VS_CD4INTCD8POS_THYMOCYTE_DN	197	-0.337487	-1.41348	0	0.0223787	0.786	10322	tags=42%, list=17%, signal=50%
	GSE23505_IL6_IL1_VS_IL6_IL1_TGFB_TREATED_CD4_TCELL_UP	196	-0.34099	-1.41298	0	0.0224257	0.787	10185	tags=37%, list=17%, signal=44%
	GSE360_CTRL_VS_M_TUBERCULOSIS_MAC_UP	196	-0.335969	-1.41293	0	0.0224174	0.788	10131	tags=31%, list=17%, signal=37%
	GSE30083_SP1_VS_SP4_THYMOCYTE_DN	198	-0.329326	-1.41234	0	0.0224509	0.788	9197	tags=39%, list=15%, signal=46%
	GSE46606_DAY1_VS_DAY3_CD40L_IL2_IL5_STIMULATED_IRF4HIGH_BCELL_UP	194	-0.34337	-1.41208	0	0.0224705	0.788	12284	tags=43%, list=20%, signal=54%
	GSE6674_ANTI_IGM_VS_ANTI_IGM_AND_CPG_STIM_BCELL_DN	197	-0.338291	-1.41157	0	0.0225488	0.791	11183	tags=45%, list=19%, signal=55%
	GSE33424_CD161_INT_VS_NEG_CD8_TCELL_DN	199	-0.342999	-1.411	0	0.0225845	0.793	10407	tags=31%, list=17%, signal=38%
	GSE46606_UNSTIM_VS_CD40L_IL2_IL5_3DAY_STIMULATED_IRF4HIGH_SORTED_BCELL_UP	197	-0.327307	-1.41078	0	0.0225742	0.793	10073	tags=36%, list=17%, signal=43%
	GSE9650_EXHAUSTED_VS_MEMORY_CD8_TCELL_DN	198	-0.333742	-1.41045	0	0.0225511	0.793	9983	tags=34%, list=17%, signal=40%
	GSE360_CTRL_VS_L_DONOVANI_DC_UP	198	-0.346331	-1.41013	0	0.0225856	0.795	9631	tags=32%, list=16%, signal=38%
	GSE4984_UNTREATED_VS_LPS_TREATED_DC_UP	150	-0.36238	-1.4099	0	0.0226171	0.795	8782	tags=36%, list=15%, signal=42%
	GSE20366_CD103_POS_VS_CD103_KLRG1_DP_TREG_UP	199	-0.337329	-1.40952	0	0.0226467	0.797	10728	tags=40%, list=18%, signal=48%
	GSE25123_CTRL_VS_IL4_STIM_MACROPHAGE_DN	195	-0.348531	-1.40847	0	0.0228279	0.805	9292	tags=34%, list=15%, signal=40%
	GSE360_LOW_DOSE_B_MALAYI_VS_M_TUBERCULOSIS_DC_UP	200	-0.334699	-1.40804	0	0.0228913	0.807	10792	tags=33%, list=18%, signal=39%
	GSE27241_CTRL_VS_DIGOXIN_TREATED_RORGT_KO_CD4_TCELL_IN_TH17_POLARIZING_CONDITIONS_DN	184	-0.336851	-1.40781	0	0.0229076	0.809	9801	tags=35%, list=16%, signal=42%
	GSE5099_MONOCYTE_VS_ALTERNATIVE_M2_MACROPHAGE_UP	185	-0.338067	-1.4071	0	0.0230745	0.813	10118	tags=39%, list=17%, signal=47%
	GSE14308_TH1_VS_TH17_DN	197	-0.342138	-1.40692	0	0.023064	0.813	10686	tags=37%, list=18%, signal=45%
	GSE28726_ACT_CD4_TCELL_VS_ACT_VA24NEG_NKTCELL_UP	200	-0.326913	-1.4058	0	0.0232563	0.813	11153	tags=38%, list=18%, signal=46%
	GSE19941_LPS_VS_LPS_AND_IL10_STIM_IL10_KO_MACROPHAGE_DN	158	-0.347671	-1.40558	0	0.0232484	0.813	6726	tags=27%, list=11%, signal=31%
	GSE17721_CTRL_VS_CPG_2H_BMDC_UP	195	-0.334245	-1.40496	0	0.0232771	0.813	11478	tags=39%, list=19%, signal=49%
	GSE41867_NAIVE_VS_DAY8_LCMV_EFFECTOR_CD8_TCELL_UP	196	-0.333362	-1.40459	0	0.0233677	0.815	10627	tags=35%, list=18%, signal=43%
	GSE360_L_MAJOR_VS_B_MALAYI_LOW_DOSE_MAC_DN	195	-0.324724	-1.40392	0	0.0233995	0.816	14831	tags=50%, list=25%, signal=66%
	GSE17721_0.5H_VS_12H_CPG_BMDC_UP	200	-0.33468	-1.40374	0	0.023404	0.816	11129	tags=37%, list=18%, signal=45%
	GSE21360_NAIVE_VS_TERTIARY_MEMORY_CD8_TCELL_DN	197	-0.333747	-1.4037	0	0.0233804	0.816	10115	tags=35%, list=17%, signal=42%
	GSE37301_LYMPHOID_PRIMED_MPP_VS_GRAN_MONO_PROGENITOR_DN	198	-0.340058	-1.40332	0	0.0233842	0.817	11958	tags=43%, list=20%, signal=53%
	GSE27241_CTRL_VS_DIGOXIN_TREATED_CD4_TCELL_IN_TH17_POLARIZING_CONDITIONS_DN	193	-0.334167	-1.40316	0	0.0234041	0.817	8860	tags=42%, list=15%, signal=49%
	GSE20727_DNFB_ALLERGEN_VS_ROS_INH_AND_DNFB_ALLERGEN_TREATED_DC_UP	193	-0.337895	-1.40306	0	0.0233806	0.817	10487	tags=39%, list=17%, signal=48%
	GSE4748_CTRL_VS_CYANOBACTERIUM_LPSLIKE_STIM_DC_3H_UP	198	-0.338065	-1.40271	0	0.0233716	0.818	10674	tags=39%, list=18%, signal=47%
	GSE2128_CTRL_VS_MIMETOPE_NEGATIVE_SELECTION_DP_THYMOCYTE_C57BL6_DN	196	-0.325517	-1.40257	0	0.023363	0.819	10509	tags=36%, list=17%, signal=43%
	GSE22935_UNSTIM_VS_12H_MBOVIS_BCG_STIM_MACROPHAGE_DN	196	-0.339748	-1.40242	0	0.0233795	0.819	14514	tags=48%, list=24%, signal=64%
	GSE39110_UNTREATED_VS_IL2_TREATED_CD8_TCELL_DAY3_POST_IMMUNIZATION_UP	196	-0.333568	-1.40234	0	0.0233561	0.819	9691	tags=35%, list=16%, signal=42%
	GSE46606_IRF4HIGH_VS_IRF4MID_CD40L_IL2_IL5_DAY3_STIMULATED_BCELL_UP	200	-0.332785	-1.4016	0	0.0234798	0.822	11958	tags=38%, list=20%, signal=47%
	GSE29164_CD8_TCELL_VS_CD8_TCELL_AND_IL12_TREATED_MELANOMA_DAY3_DN	200	-0.329357	-1.40153	0	0.0234564	0.822	10013	tags=38%, list=17%, signal=45%
	GSE17721_0.5H_VS_8H_LPS_BMDC_UP	196	-0.326292	-1.40129	0	0.023472	0.822	11426	tags=36%, list=19%, signal=44%
	GSE22886_NEUTROPHIL_VS_DC_DN	200	-0.330696	-1.40082	0	0.0236252	0.824	15814	tags=48%, list=26%, signal=65%
	GSE17721_POLYIC_VS_PAM3CSK4_2H_BMDC_UP	200	-0.328558	-1.40064	0	0.023644	0.824	9817	tags=38%, list=16%, signal=45%
	GSE360_L_DONOVANI_VS_B_MALAYI_LOW_DOSE_DC_DN	200	-0.331771	-1.39909	0	0.0238256	0.826	9724	tags=32%, list=16%, signal=38%
	GSE17580_TREG_VS_TEFF_S_MANSONI_INF_DN	198	-0.331985	-1.39844	0	0.0239763	0.826	11506	tags=41%, list=19%, signal=51%
	GSE25123_WT_VS_PPARG_KO_MACROPHAGE_IL4_AND_ROSIGLITAZONE_STIM_UP	186	-0.328775	-1.3981	0	0.0240066	0.826	10074	tags=33%, list=17%, signal=40%
	GSE24726_WT_VS_E2_2_KO_PDC_UP	197	-0.328191	-1.39767	0	0.024023	0.826	12279	tags=40%, list=20%, signal=50%
	GSE5503_LIVER_DC_VS_PLN_DC_ACTIVATED_ALLOGENIC_TCELL_DN	197	-0.330462	-1.39729	0	0.0240798	0.826	11067	tags=37%, list=18%, signal=45%
	GSE11961_FOLLICULAR_BCELL_VS_MEMORY_BCELL_DAY7_DN	192	-0.33587	-1.39705	0	0.0241116	0.826	10413	tags=38%, list=17%, signal=45%
	GSE18893_TCONV_VS_TREG_24H_TNF_STIM_DN	194	-0.338379	-1.39691	0	0.0241006	0.827	11872	tags=44%, list=20%, signal=55%
	GSE40274_CTRL_VS_IRF4_TRANSDUCED_ACTIVATED_CD4_TCELL_UP	160	-0.332724	-1.3963	0	0.0242393	0.828	10495	tags=40%, list=17%, signal=48%
	GSE1925_3H_VS_24H_IFNG_STIM_IFNG_PRIMED_MACROPHAGE_UP	197	-0.34239	-1.39589	0	0.0243049	0.828	10138	tags=38%, list=17%, signal=46%
	GSE17721_12H_VS_24H_POLYIC_BMDC_DN	198	-0.329635	-1.39569	0	0.0242809	0.828	14135	tags=47%, list=23%, signal=62%
	GSE2770_IL12_VS_IL4_TREATED_ACT_CD4_TCELL_48H_DN	195	-0.341002	-1.39524	0	0.0244041	0.83	10538	tags=41%, list=17%, signal=50%
	GSE17721_POLYIC_VS_PAM3CSK4_12H_BMDC_DN	199	-0.319523	-1.39456	0	0.024568	0.833	11278	tags=37%, list=19%, signal=45%
	GSE339_EX_VIVO_VS_IN_CULTURE_CD8POS_DC_UP	199	-0.334027	-1.39348	0	0.0248216	0.839	11115	tags=36%, list=18%, signal=44%
	GSE3982_MEMORY_CD4_TCELL_VS_BCELL_DN	196	-0.336455	-1.39316	0.0277778	0.0248509	0.841	9850	tags=35%, list=16%, signal=41%
	GSE37533_PPARG2_FOXP3_VS_FOXP3_TRANSDUCED_CD4_TCELL_UP	199	-0.328221	-1.39271	0	0.0249063	0.842	10134	tags=36%, list=17%, signal=43%
	GSE23925_LIGHT_ZONE_VS_NAIVE_BCELL_DN	197	-0.330771	-1.39256	0	0.0249075	0.842	10728	tags=43%, list=18%, signal=52%
	GSE17721_LPS_VS_POLYIC_4H_BMDC_DN	193	-0.340339	-1.39252	0	0.0248831	0.842	9862	tags=36%, list=16%, signal=43%
	GSE1460_INTRATHYMIC_T_PROGENITOR_VS_NAIVE_CD4_TCELL_ADULT_BLOOD_DN	196	-0.32979	-1.3922	0	0.0249122	0.843	7994	tags=30%, list=13%, signal=34%
	GSE38697_LIGHT_ZONE_VS_DARK_ZONE_BCELL_UP	174	-0.337408	-1.3916	0	0.0250382	0.845	10776	tags=36%, list=18%, signal=43%
	GSE22886_TH1_VS_TH2_48H_ACT_DN	200	-0.332418	-1.39049	0	0.0252914	0.848	10560	tags=37%, list=17%, signal=44%
	GSE1460_CD4_THYMOCYTE_VS_THYMIC_STROMAL_CELL_UP	195	-0.333826	-1.39037	0	0.0252812	0.848	10529	tags=38%, list=17%, signal=46%
	GSE15750_WT_VS_TRAF6KO_DAY6_EFF_CD8_TCELL_UP	195	-0.338197	-1.39028	0	0.0252687	0.848	10513	tags=38%, list=17%, signal=46%
	GSE17721_LPS_VS_GARDIQUIMOD_4H_BMDC_DN	193	-0.330071	-1.3901	0	0.0252708	0.849	10036	tags=38%, list=17%, signal=45%
	GSE21063_WT_VS_NFATC1_KO_8H_ANTI_IGM_STIM_BCELL_UP	198	-0.323029	-1.38883	0	0.0254675	0.851	11467	tags=36%, list=19%, signal=45%
	GSE29164_UNTREATED_VS_CD8_TCELL_AND_IL12_TREATED_MELANOMA_DAY3_DN	200	-0.325456	-1.38853	0	0.0254933	0.852	10958	tags=37%, list=18%, signal=45%
	GSE17721_LPS_VS_PAM3CSK4_12H_BMDC_DN	199	-0.322987	-1.38838	0	0.0254816	0.852	10775	tags=33%, list=18%, signal=40%
	GSE1460_DP_THYMOCYTE_VS_NAIVE_CD4_TCELL_ADULT_BLOOD_DN	195	-0.322336	-1.38703	0	0.0256286	0.854	9201	tags=34%, list=15%, signal=40%
	GSE26928_EFF_MEMORY_VS_CXCR5_POS_CD4_TCELL_DN	189	-0.338651	-1.38653	0	0.0256856	0.855	7790	tags=32%, list=13%, signal=37%
	GSE24210_TCONV_VS_TREG_UP	199	-0.329176	-1.38633	0	0.0256748	0.855	10783	tags=36%, list=18%, signal=44%
	GSE42021_CD24HI_VS_CD24LOW_TREG_THYMUS_UP	196	-0.32907	-1.38631	0	0.02565	0.855	10158	tags=37%, list=17%, signal=44%
	GSE8621_UNSTIM_VS_LPS_PRIMED_UNSTIM_MACROPHAGE_UP	194	-0.324578	-1.38615	0	0.0256252	0.855	10019	tags=39%, list=17%, signal=46%
	GSE3920_UNTREATED_VS_IFNG_TREATED_FIBROBLAST_DN	178	-0.344502	-1.38598	0	0.0256121	0.855	7421	tags=26%, list=12%, signal=30%
	GSE21546_UNSTIM_VS_ANTI_CD3_STIM_DP_THYMOCYTES_DN	195	-0.328408	-1.38592	0	0.0255874	0.855	10901	tags=38%, list=18%, signal=47%
	GSE17974_CTRL_VS_ACT_IL4_AND_ANTI_IL12_1H_CD4_TCELL_DN	189	-0.325396	-1.3857	0	0.0256014	0.855	10588	tags=41%, list=18%, signal=50%
	GSE25502_WT_VS_KLF13_KO_THYMIC_MEMORY_LIKE_CD8_TCELL_UP	187	-0.324782	-1.38535	0	0.0256172	0.855	9716	tags=36%, list=16%, signal=43%
	GSE3720_LPS_VS_PMA_STIM_VD1_GAMMADELTA_TCELL_DN	172	-0.330969	-1.38418	0.0277778	0.0257569	0.855	11666	tags=41%, list=19%, signal=51%
	GSE37416_12H_VS_48H_F_TULARENSIS_LVS_NEUTROPHIL_DN	183	-0.332557	-1.38412	0	0.0257445	0.856	8949	tags=27%, list=15%, signal=32%
	GSE7460_CTRL_VS_TGFB_TREATED_ACT_TCONV_UP	198	-0.340967	-1.38409	0	0.0257337	0.856	10512	tags=39%, list=17%, signal=47%
	GSE3982_NKCELL_VS_TH2_DN	198	-0.328915	-1.38407	0	0.0257223	0.856	11519	tags=40%, list=19%, signal=49%
	GSE21063_CTRL_VS_ANTI_IGM_STIM_BCELL_NFATC1_KO_3H_DN	186	-0.326323	-1.38372	0	0.0257624	0.856	9563	tags=34%, list=16%, signal=40%
	GSE6674_ANTI_IGM_VS_CPG_STIM_BCELL_UP	199	-0.335745	-1.38316	0	0.0259296	0.862	8368	tags=30%, list=14%, signal=34%
	GSE22103_LPS_VS_GMCSF_AND_IFNG_STIM_NEUTROPHIL_UP	197	-0.3301	-1.38294	0	0.0259312	0.862	10826	tags=34%, list=18%, signal=41%
	GSE37605_TREG_VS_TCONV_C57BL6_FOXP3_IRES_GFP_DN	152	-0.349348	-1.3828	0	0.0259065	0.862	11173	tags=38%, list=19%, signal=47%
	GSE9946_MATURE_STIMULATORY_VS_LISTERIA_INF_MATURE_DC_UP	128	-0.349297	-1.38254	0	0.0259196	0.862	8109	tags=34%, list=13%, signal=40%
	GSE3720_UNSTIM_VS_PMA_STIM_VD1_GAMMADELTA_TCELL_UP	175	-0.33132	-1.3819	0	0.0260234	0.863	11231	tags=41%, list=19%, signal=50%
	GSE21360_PRIMARY_VS_QUATERNARY_MEMORY_CD8_TCELL_DN	196	-0.325143	-1.3812	0	0.0262038	0.864	9949	tags=32%, list=16%, signal=38%
	GSE7219_UNSTIM_VS_LPS_AND_ANTI_CD40_STIM_DC_UP	172	-0.333026	-1.38072	0	0.0262051	0.864	10787	tags=40%, list=18%, signal=48%
	GSE23925_DARK_ZONE_VS_NAIVE_BCELL_UP	196	-0.337075	-1.38057	0	0.0262437	0.864	10845	tags=40%, list=18%, signal=49%
	GSE9006_TYPE_1_DIABETES_AT_DX_VS_1MONTH_POST_DX_PBMC_DN	190	-0.320616	-1.38048	0	0.0262188	0.864	10071	tags=31%, list=17%, signal=37%
	GSE11386_NAIVE_VS_MEMORY_BCELL_DN	158	-0.335307	-1.38047	0	0.0261939	0.864	10673	tags=38%, list=18%, signal=46%
	GSE16450_IMMATURE_VS_MATURE_NEURON_CELL_LINE_12H_IFNA_STIM_UP	197	-0.33305	-1.38001	0	0.0263114	0.865	9454	tags=33%, list=16%, signal=39%
	QI_PBMC_ZOSTAVAX_AGE_50_75YO_CORRELATED_WITH_CONTRACTION_OF_VZV_SPECIFIC_T_CELLS_PEAK_TO_28DYAT_1DY_NEGATIVE	194	-0.324485	-1.37989	0	0.0263125	0.865	10348	tags=36%, list=17%, signal=43%
	GSE40273_EOS_KO_VS_WT_TREG_DN	196	-0.337941	-1.37987	0	0.0263001	0.865	11497	tags=35%, list=19%, signal=43%
	GSE9316_IL6_KO_VS_IFNG_KO_INVIVO_EXPANDED_CD4_TCELL_UP	199	-0.326961	-1.37977	0	0.0263142	0.865	10109	tags=34%, list=17%, signal=40%
	GSE29618_PRE_VS_DAY7_POST_LAIV_FLU_VACCINE_MDC_DN	195	-0.320773	-1.37931	0	0.0263954	0.866	9213	tags=37%, list=15%, signal=44%
	GSE3982_BCELL_VS_TH2_UP	193	-0.337195	-1.37906	0	0.0263971	0.866	7528	tags=31%, list=12%, signal=35%
	GSE11961_MEMORY_BCELL_DAY40_VS_GERMINAL_CENTER_BCELL_DAY40_DN	198	-0.326822	-1.37814	0	0.0264782	0.866	8343	tags=28%, list=14%, signal=33%
	GSE6259_FLT3L_INDUCED_DEC205_POS_DC_VS_BCELL_DN	169	-0.335569	-1.37807	0.0243902	0.0264786	0.867	10151	tags=31%, list=17%, signal=38%
	GSE16386_IL4_VS_IL4_AND_ROSIGLITAZONE_STIM_MACROPHAGE_6H_UP	198	-0.327288	-1.37795	0	0.0264537	0.867	12325	tags=41%, list=20%, signal=52%
	GSE17721_POLYIC_VS_CPG_1H_BMDC_UP	197	-0.323944	-1.3776	0	0.0265022	0.867	11220	tags=39%, list=19%, signal=47%
	GSE17721_12H_VS_24H_CPG_BMDC_DN	198	-0.323263	-1.37752	0	0.0264903	0.867	9397	tags=31%, list=16%, signal=36%
	GSE8685_IL2_STARVED_VS_IL21_ACT_IL2_STARVED_CD4_TCELL_DN	198	-0.325002	-1.37736	0	0.0264916	0.867	10761	tags=37%, list=18%, signal=45%
	GSE9960_HEALTHY_VS_GRAM_NEG_AND_POS_SEPSIS_PBMC_DN	192	-0.332506	-1.37723	0	0.0264927	0.867	10179	tags=38%, list=17%, signal=46%
	GSE22601_IMMATURE_CD4_SINGLE_POSITIVE_VS_CD4_SINGLE_POSITIVE_THYMOCYTE_UP	198	-0.33387	-1.37711	0	0.026497	0.869	11065	tags=38%, list=18%, signal=46%
	GSE45739_UNSTIM_VS_ACD3_ACD28_STIM_NRAS_KO_CD4_TCELL_DN	192	-0.324332	-1.37709	0	0.0264722	0.869	9622	tags=33%, list=16%, signal=40%
	GSE27786_CD8_TCELL_VS_ERYTHROBLAST_UP	197	-0.331829	-1.37693	0	0.0265114	0.87	12048	tags=40%, list=20%, signal=49%
	GSE27786_CD8_TCELL_VS_NKCELL_UP	195	-0.326002	-1.376	0	0.0267059	0.871	10638	tags=42%, list=18%, signal=51%
	GSE45881_CXCR6HI_VS_CXCR1LO_COLONIC_LAMINA_PROPRIA_DN	197	-0.329775	-1.3757	0	0.0267572	0.871	6277	tags=26%, list=10%, signal=29%
	GSE3982_BASOPHIL_VS_EFF_MEMORY_CD4_TCELL_DN	196	-0.331654	-1.3755	0	0.0267322	0.871	10672	tags=45%, list=18%, signal=54%
	GSE13484_UNSTIM_VS_12H_YF17D_VACCINE_STIM_PBMC_UP	199	-0.332101	-1.37526	0	0.0267732	0.871	11081	tags=34%, list=18%, signal=41%
	GSE27786_NKCELL_VS_MONO_MAC_UP	197	-0.332499	-1.37487	0	0.0267855	0.871	10036	tags=35%, list=17%, signal=41%
	GSE39820_CTRL_VS_IL1B_IL6_IL23A_CD4_TCELL_UP	200	-0.333791	-1.3743	0	0.0268597	0.872	10475	tags=42%, list=17%, signal=50%
	GSE21927_GMCSF_IL6_VS_GMCSF_GCSF_TREATED_BONE_MARROW_UP	181	-0.32768	-1.37408	0.0222222	0.0268869	0.872	8832	tags=33%, list=15%, signal=38%
	GSE40443_INDUCED_VS_TOTAL_TREG_UP	198	-0.331667	-1.3734	0	0.0270151	0.874	10059	tags=40%, list=17%, signal=48%
	GSE11057_NAIVE_VS_EFF_MEMORY_CD4_TCELL_DN	197	-0.326428	-1.37271	0	0.0271622	0.874	10026	tags=35%, list=17%, signal=42%
	GSE38304_MYC_NEG_VS_POS_GC_BCELL_UP	200	-0.318989	-1.37234	0	0.0271743	0.875	10672	tags=38%, list=18%, signal=46%
	GSE19198_1H_VS_24H_IL21_TREATED_TCELL_UP	200	-0.325673	-1.3723	0	0.0271636	0.875	10490	tags=34%, list=17%, signal=40%
	GSE40493_BCL6_KO_VS_WT_TREG_UP	177	-0.332344	-1.37227	0	0.0271385	0.875	10538	tags=36%, list=17%, signal=43%
	GSE17721_CTRL_VS_CPG_1H_BMDC_UP	198	-0.332738	-1.37201	0	0.0271258	0.875	10497	tags=35%, list=17%, signal=42%
	GSE17721_POLYIC_VS_GARDIQUIMOD_8H_BMDC_DN	195	-0.326964	-1.37193	0	0.0271128	0.875	11580	tags=43%, list=19%, signal=52%
	GSE42088_UNINF_VS_LEISHMANIA_INF_DC_8H_DN	196	-0.322925	-1.37175	0	0.0271415	0.875	10373	tags=39%, list=17%, signal=47%
	GSE11057_PBMC_VS_MEM_CD4_TCELL_UP	197	-0.321526	-1.37113	0	0.0273167	0.877	4047	tags=21%, list=7%, signal=22%
	GSE32986_GMCSF_VS_GMCSF_AND_CURDLAN_HIGHDOSE_STIM_DC_DN	194	-0.325358	-1.37079	0.0434783	0.0273048	0.877	11167	tags=34%, list=19%, signal=42%
	GSE22886_NAIVE_CD4_TCELL_VS_12H_ACT_TH2_UP	197	-0.332556	-1.3707	0.037037	0.0272797	0.877	11572	tags=42%, list=19%, signal=51%
	GSE23568_ID3_TRANSDUCED_VS_ID3_KO_CD8_TCELL_UP	200	-0.332764	-1.36947	0	0.0274386	0.881	11224	tags=43%, list=19%, signal=52%
	GSE10422_WT_VS_BAFF_TRANSGENIC_LN_BCELL_UP	177	-0.326972	-1.36918	0	0.0274785	0.881	10839	tags=36%, list=18%, signal=44%
	GSE17721_LPS_VS_GARDIQUIMOD_6H_BMDC_DN	197	-0.315079	-1.36904	0	0.0275073	0.881	9447	tags=29%, list=16%, signal=34%
	GSE3720_UNSTIM_VS_LPS_STIM_VD1_GAMMADELTA_TCELL_UP	199	-0.328757	-1.36893	0	0.0274937	0.881	7585	tags=27%, list=13%, signal=30%
	GSE3039_NKT_CELL_VS_B2_BCELL_UP	198	-0.330395	-1.3678	0	0.0276748	0.882	10613	tags=38%, list=18%, signal=46%
	GSE3982_EOSINOPHIL_VS_DC_DN	198	-0.320655	-1.36727	0	0.0278275	0.882	10632	tags=40%, list=18%, signal=48%
	GSE7460_FOXP3_MUT_VS_WT_ACT_TCONV_DN	194	-0.330915	-1.36721	0	0.0278134	0.882	10731	tags=41%, list=18%, signal=49%
	GSE37534_GW1929_VS_ROSIGLITAZONE_TREATED_CD4_TCELL_PPARG1_FOXP3_TRANSDUCED_DN	164	-0.344752	-1.36666	0	0.0278934	0.883	10337	tags=35%, list=17%, signal=43%
	GSE24634_TEFF_VS_TCONV_DAY10_IN_CULTURE_UP	198	-0.324209	-1.36657	0	0.0278796	0.883	8210	tags=28%, list=14%, signal=32%
	GSE3982_EFF_MEMORY_CD4_TCELL_VS_NKCELL_UP	197	-0.334362	-1.36655	0	0.0278542	0.883	10023	tags=39%, list=17%, signal=46%
	SOBOLEV_PBMC_PANDEMRIX_AGE_18_64YO_CORRELATED_WITH_AGE_1DY_POSITIVE	29	-0.438803	-1.36603	0.0657895	0.0279916	0.884	10266	tags=48%, list=17%, signal=58%
	GSE32423_MEMORY_VS_NAIVE_CD8_TCELL_IL7_IL4_DN	197	-0.337083	-1.3658	0	0.0279661	0.884	10724	tags=34%, list=18%, signal=41%
	GSE7764_IL15_TREATED_VS_CTRL_NK_CELL_24H_UP	199	-0.312788	-1.36531	0	0.0280607	0.886	10465	tags=35%, list=17%, signal=42%
	GSE2826_WT_VS_BTK_KO_BCELL_UP	200	-0.324266	-1.36504	0	0.0280745	0.887	10418	tags=37%, list=17%, signal=45%
	GSE17721_4_VS_24H_GARDIQUIMOD_BMDC_DN	197	-0.325876	-1.36458	0	0.0281745	0.887	10968	tags=38%, list=18%, signal=46%
	GSE22432_UNTREATED_VS_TGFB1_TREATED_COMMON_DC_PROGENITOR_DN	197	-0.325534	-1.36389	0	0.0282975	0.888	11468	tags=39%, list=19%, signal=47%
	GSE29949_CD8_POS_DC_SPLEEN_VS_DC_BRAIN_UP	198	-0.327068	-1.36354	0	0.0283595	0.888	9830	tags=37%, list=16%, signal=44%
	GSE2770_IL12_ACT_VS_ACT_CD4_TCELL_48H_UP	198	-0.321736	-1.3629	0	0.0284093	0.889	11282	tags=35%, list=19%, signal=43%
	GSE37533_PPARG1_FOXP3_VS_PPARG2_FOXP3_TRANSDUCED_CD4_TCELL_UP	173	-0.331342	-1.36241	0	0.0284602	0.889	10437	tags=31%, list=17%, signal=38%
	GSE21670_UNTREATED_VS_TGFB_IL6_TREATED_CD4_TCELL_DN	194	-0.320939	-1.36232	0	0.0284345	0.889	10126	tags=35%, list=17%, signal=41%
	GSE29164_CD8_TCELL_VS_CD8_TCELL_AND_IL12_TREATED_MELANOMA_DAY3_UP	197	-0.328217	-1.36213	0	0.0284591	0.889	9672	tags=33%, list=16%, signal=39%
	GSE11961_MEMORY_BCELL_DAY7_VS_GERMINAL_CENTER_BCELL_DAY7_UP	199	-0.337022	-1.36198	0.0434783	0.0284565	0.889	9132	tags=31%, list=15%, signal=37%
	GSE9988_ANTI_TREM1_VS_VEHICLE_TREATED_MONOCYTES_DN	196	-0.326971	-1.36187	0	0.0284428	0.889	11058	tags=35%, list=18%, signal=43%
	GSE25085_FETAL_LIVER_VS_ADULT_BM_SP4_THYMIC_IMPLANT_DN	196	-0.326132	-1.36183	0	0.0284172	0.889	10672	tags=31%, list=18%, signal=37%
	GSE2124_CTRL_VS_LYMPHOTOXIN_BETA_TREATED_MLN_DN	196	-0.324113	-1.36077	0	0.0286567	0.89	10594	tags=39%, list=18%, signal=47%
	GSE32901_NAIVE_VS_TH17_ENRICHED_CD4_TCELL_UP	151	-0.333679	-1.36032	0	0.0287536	0.892	6875	tags=29%, list=11%, signal=33%
	GSE27670_BLIMP1_VS_LMP1_TRANSDUCED_GC_BCELL_DN	198	-0.324804	-1.36026	0	0.0287406	0.892	13312	tags=42%, list=22%, signal=54%
	GSE20366_TREG_VS_NAIVE_CD4_TCELL_DEC205_CONVERSION_DN	197	-0.313251	-1.35975	0	0.0288392	0.893	9885	tags=35%, list=16%, signal=42%
	GSE26343_WT_VS_NFAT5_KO_MACROPHAGE_LPS_STIM_UP	197	-0.310042	-1.35931	0	0.0288713	0.895	10531	tags=36%, list=17%, signal=44%
	GSE22886_NAIVE_CD4_TCELL_VS_12H_ACT_TH2_DN	200	-0.322769	-1.35897	0	0.0289193	0.895	9506	tags=31%, list=16%, signal=37%
	GSE360_L_MAJOR_VS_T_GONDII_MAC_DN	199	-0.334984	-1.35889	0	0.028906	0.895	11223	tags=40%, list=19%, signal=49%
	GSE22611_NOD2_VS_CTRL_TRANSDUCED_HEK293T_CELL_DN	196	-0.315357	-1.35869	0	0.0288919	0.895	10674	tags=36%, list=18%, signal=43%
	GSE21670_TGFB_VS_IL6_TREATED_STAT3_KO_CD4_TCELL_DN	196	-0.32082	-1.35828	0	0.0289532	0.897	9577	tags=30%, list=16%, signal=36%
	GSE37532_VISCERAL_ADIPOSE_TISSUE_VS_LN_DERIVED_PPARG_KO_TREG_CD4_TCELL_UP	173	-0.335446	-1.35826	0	0.0289274	0.897	10793	tags=38%, list=18%, signal=46%
	GSE19825_NAIVE_VS_IL2RAHIGH_DAY3_EFF_CD8_TCELL_DN	197	-0.317712	-1.3577	0	0.0289759	0.897	14859	tags=49%, list=25%, signal=65%
	GSE22935_UNSTIM_VS_48H_MBOVIS_BCG_STIM_MYD88_KO_MACROPHAGE_UP	197	-0.333212	-1.35737	0	0.029058	0.897	9505	tags=39%, list=16%, signal=46%
	GSE17721_CTRL_VS_GARDIQUIMOD_4H_BMDC_UP	197	-0.332112	-1.35645	0	0.0291712	0.897	12235	tags=42%, list=20%, signal=52%
	GSE19888_CTRL_VS_A3R_ACT_TREATED_MAST_CELL_PRETREATED_WITH_A3R_INH_DN	194	-0.320583	-1.3557	0	0.0293059	0.897	9579	tags=32%, list=16%, signal=38%
	GSE16385_IFNG_TNF_VS_UNSTIM_MACROPHAGE_ROSIGLITAZONE_TREATED_DN	200	-0.329144	-1.35561	0	0.0293153	0.897	9959	tags=32%, list=17%, signal=38%
	GSE12845_IGD_NEG_BLOOD_VS_DARKZONE_GC_TONSIL_BCELL_UP	193	-0.318194	-1.35515	0	0.0294244	0.897	10964	tags=38%, list=18%, signal=46%
	QI_PBMC_ZOSTAVAX_AGE_50_75YO_CORRELATED_WITH_28D_PEAK_T_CELL_RESPONSE_14DY_NEGATIVE	37	-0.425831	-1.35447	0.0686275	0.0296178	0.899	15706	tags=54%, list=26%, signal=73%
	GSE22886_IGM_MEMORY_BCELL_VS_BLOOD_PLASMA_CELL_UP	195	-0.329041	-1.35445	0	0.0296019	0.899	10962	tags=40%, list=18%, signal=49%
	GSE40666_WT_VS_STAT1_KO_CD8_TCELL_WITH_IFNA_STIM_90MIN_UP	196	-0.310483	-1.35441	0	0.0295757	0.899	13873	tags=44%, list=23%, signal=57%
	GSE17721_CTRL_VS_LPS_2H_BMDC_UP	198	-0.321856	-1.35419	0	0.029601	0.899	9300	tags=35%, list=15%, signal=41%
	GSE6259_FLT3L_INDUCED_33D1_POS_DC_VS_BCELL_DN	199	-0.323766	-1.35377	0	0.0296849	0.901	10906	tags=33%, list=18%, signal=40%
	GSE7460_CD8_TCELL_VS_CD4_TCELL_ACT_DN	198	-0.324155	-1.35376	0	0.0296588	0.901	10596	tags=35%, list=18%, signal=42%
	GSE22611_UNSTIM_VS_2H_MDP_STIM_MUTANT_NOD2_TRANSDUCED_HEK293T_CELL_DN	184	-0.323678	-1.35342	0	0.0297159	0.901	9867	tags=30%, list=16%, signal=36%
	GSE25123_ROSIGLITAZONE_VS_IL4_AND_ROSIGLITAZONE_STIM_PPARG_KO_MACROPHAGE_DAY10_UP	199	-0.323975	-1.352	0	0.0299894	0.903	10898	tags=36%, list=18%, signal=44%
	GSE33292_WT_VS_TCF1_KO_DN3_THYMOCYTE_DN	200	-0.328737	-1.35174	0	0.0300014	0.903	10874	tags=35%, list=18%, signal=43%
	GSE25146_UNSTIM_VS_HELIOBACTER_PYLORI_LPS_STIM_AGS_CELL_UP	180	-0.326851	-1.35145	0	0.0300359	0.904	11942	tags=41%, list=20%, signal=51%
	GSE41867_DAY8_VS_DAY15_LCMV_CLONE13_EFFECTOR_CD8_TCELL_DN	196	-0.319273	-1.35091	0	0.0301545	0.906	11570	tags=37%, list=19%, signal=46%
	GSE18281_SUBCAPSULAR_CORTICAL_REGION_VS_WHOLE_CORTEX_THYMUS_UP	197	-0.324712	-1.34787	0	0.0305873	0.911	11183	tags=39%, list=19%, signal=47%
	GSE28726_ACT_CD4_TCELL_VS_ACT_NKTCELL_UP	199	-0.314275	-1.34783	0	0.0305713	0.911	11042	tags=37%, list=18%, signal=45%
	KAECH_DAY8_EFF_VS_MEMORY_CD8_TCELL_DN	197	-0.315084	-1.34741	0	0.0306273	0.914	9710	tags=39%, list=16%, signal=46%
	GSE19198_CTRL_VS_IL21_TREATED_TCELL_24H_DN	198	-0.330517	-1.34737	0	0.0306005	0.914	11180	tags=36%, list=19%, signal=44%
	KAECH_NAIVE_VS_MEMORY_CD8_TCELL_UP	200	-0.324599	-1.34664	0	0.0307646	0.914	11175	tags=37%, list=19%, signal=45%
	GSE9650_NAIVE_VS_MEMORY_CD8_TCELL_UP	200	-0.323092	-1.34654	0	0.0307735	0.914	11158	tags=38%, list=18%, signal=46%
	GSE22886_IGA_VS_IGM_MEMORY_BCELL_UP	194	-0.319141	-1.34646	0	0.0307585	0.914	10084	tags=37%, list=17%, signal=44%
	GSE45365_NK_CELL_VS_CD8_TCELL_MCMV_INFECTION_UP	197	-0.323888	-1.34644	0	0.0307317	0.914	11422	tags=40%, list=19%, signal=49%
	GSE41978_WT_VS_ID2_KO_AND_BIM_KO_KLRG1_LOW_EFFECTOR_CD8_TCELL_UP	196	-0.314299	-1.34636	0	0.0307296	0.915	10731	tags=34%, list=18%, signal=41%
	GSE22432_MULTIPOTENT_VS_COMMON_DC_PROGENITOR_UNTREATED_DN	194	-0.31142	-1.34629	0	0.0307258	0.915	10640	tags=37%, list=18%, signal=44%
	GSE24634_NAIVE_CD4_TCELL_VS_DAY3_IL4_CONV_TREG_DN	200	-0.322694	-1.34624	0	0.0307103	0.915	11409	tags=38%, list=19%, signal=46%
	GSE21670_STAT3_KO_VS_WT_CD4_TCELL_TGFB_TREATED_UP	193	-0.323704	-1.34607	0	0.0307481	0.915	10472	tags=37%, list=17%, signal=45%
	GSE5589_UNSTIM_VS_180MIN_LPS_AND_IL10_STIM_MACROPHAGE_UP	198	-0.330901	-1.34594	0	0.03077	0.917	9970	tags=33%, list=17%, signal=39%
	GSE8921_UNSTIM_VS_TLR1_2_STIM_MONOCYTE_24H_UP	195	-0.324766	-1.34564	0.0344828	0.0307791	0.918	9696	tags=39%, list=16%, signal=47%
	GSE25890_CTRL_VS_IL33_IL7_TREATED_NUOCYTES_DN	198	-0.309734	-1.34541	0	0.0308027	0.918	10096	tags=32%, list=17%, signal=39%
	GSE4984_LPS_VS_VEHICLE_CTRL_TREATED_DC_DN	197	-0.317482	-1.34513	0	0.0308336	0.918	9297	tags=32%, list=15%, signal=38%
	GSE23308_WT_VS_MINERALCORTICOID_REC_KO_MACROPHAGE_CORTICOSTERONE_TREATED_UP	196	-0.320943	-1.3451	0	0.030807	0.918	10033	tags=33%, list=17%, signal=40%
	GSE15735_CTRL_VS_HDAC_INHIBITOR_TREATED_CD4_TCELL_2H_DN	199	-0.321215	-1.34476	0	0.0308955	0.919	8314	tags=35%, list=14%, signal=40%
	GSE37301_HEMATOPOIETIC_STEM_CELL_VS_PRO_BCELL_DN	168	-0.321078	-1.34433	0	0.0310271	0.923	12904	tags=39%, list=21%, signal=50%
	GSE17721_0.5H_VS_4H_POLYIC_BMDC_UP	196	-0.322069	-1.3443	0	0.0310003	0.923	11169	tags=42%, list=19%, signal=51%
	GSE25085_FETAL_LIVER_VS_FETAL_BM_SP4_THYMIC_IMPLANT_UP	199	-0.321574	-1.34419	0	0.0310104	0.923	11055	tags=35%, list=18%, signal=42%
	GSE27786_CD4_TCELL_VS_MONO_MAC_UP	198	-0.31904	-1.34365	0	0.0310762	0.925	11065	tags=36%, list=18%, signal=44%
	GSE15330_MEGAKARYOCYTE_ERYTHROID_VS_GRANULOCYTE_MONOCYTE_PROGENITOR_IKAROS_KO_UP	198	-0.327296	-1.34326	0	0.0311057	0.925	10759	tags=39%, list=18%, signal=47%
	GSE12845_IGD_NEG_BLOOD_VS_PRE_GC_TONSIL_BCELL_UP	198	-0.322251	-1.34268	0	0.031227	0.925	8602	tags=32%, list=14%, signal=37%
	GSE7460_TCONV_VS_TREG_LN_UP	197	-0.312122	-1.34255	0	0.0312251	0.926	8382	tags=29%, list=14%, signal=33%
	GSE2706_UNSTIM_VS_8H_R848_DC_UP	195	-0.323624	-1.34239	0	0.0312325	0.926	9768	tags=35%, list=16%, signal=42%
	GSE24142_EARLY_THYMIC_PROGENITOR_VS_DN3_THYMOCYTE_DN	197	-0.315134	-1.34226	0	0.0312688	0.927	10494	tags=37%, list=17%, signal=44%
	GSE11961_MARGINAL_ZONE_BCELL_VS_PLASMA_CELL_DAY7_UP	198	-0.315413	-1.34014	0	0.031846	0.934	10400	tags=42%, list=17%, signal=50%
	GSE14308_TH2_VS_TH17_DN	197	-0.324993	-1.3401	0	0.0318187	0.934	11053	tags=35%, list=18%, signal=43%
	GSE5099_DAY3_VS_DAY7_MCSF_TREATED_MACROPHAGE_UP	190	-0.322929	-1.33985	0	0.0318626	0.934	8332	tags=32%, list=14%, signal=37%
	GSE5542_UNTREATED_VS_IFNG_TREATED_EPITHELIAL_CELLS_6H_DN	200	-0.315888	-1.33976	0	0.0318354	0.934	9116	tags=31%, list=15%, signal=36%
	GSE7460_CTRL_VS_TGFB_TREATED_ACT_FOXP3_HET_TCONV_DN	198	-0.312123	-1.33922	0	0.0319264	0.935	10275	tags=33%, list=17%, signal=40%
	GSE3982_CTRL_VS_PMA_STIM_EOSINOPHIL_UP	196	-0.314369	-1.33699	0	0.0324173	0.937	11684	tags=34%, list=19%, signal=42%
	GSE10211_UV_INACT_SENDAI_VS_LIVE_SENDAI_VIRUS_TRACHEAL_EPITHELIAL_CELLS_UP	150	-0.319122	-1.33695	0	0.0324007	0.937	8462	tags=31%, list=14%, signal=36%
	GSE5679_RARA_AGONIST_AM580_VS_AM580_AND_ROSIGLITAZONE_TREATED_DC_DN	199	-0.323661	-1.33669	0	0.0325015	0.937	8257	tags=34%, list=14%, signal=39%
	GSE3203_INFLUENZA_INF_VS_IFNB_TREATED_LN_BCELL_DN	198	-0.326372	-1.33562	0	0.0326695	0.938	10109	tags=36%, list=17%, signal=44%
	GSE17721_PAM3CSK4_VS_GADIQUIMOD_12H_BMDC_UP	195	-0.31782	-1.33553	0	0.0326649	0.938	11974	tags=41%, list=20%, signal=50%
	GSE2770_IL4_ACT_VS_ACT_CD4_TCELL_48H_UP	193	-0.315745	-1.33522	0	0.0327749	0.938	9389	tags=33%, list=16%, signal=39%
	GSE26030_UNSTIM_VS_RESTIM_TH17_DAY15_POST_POLARIZATION_UP	175	-0.315772	-1.33484	0	0.0328354	0.938	10135	tags=33%, list=17%, signal=39%
	GSE11961_GERMINAL_CENTER_BCELL_DAY7_VS_GERMINAL_CENTER_BCELL_DAY40_DN	196	-0.314234	-1.33422	0	0.0329089	0.938	8686	tags=30%, list=14%, signal=35%
	GSE17721_PAM3CSK4_VS_CPG_8H_BMDC_UP	197	-0.319737	-1.33408	0	0.0329042	0.938	10395	tags=34%, list=17%, signal=40%
	GSE24726_WT_VS_E2_2_KO_PDC_DAY6_POST_DELETION_DN	197	-0.326591	-1.33394	0	0.032911	0.938	10588	tags=34%, list=18%, signal=41%
	GSE40274_XBP1_VS_FOXP3_AND_XBP1_TRANSDUCED_ACTIVATED_CD4_TCELL_UP	197	-0.313899	-1.3338	0	0.0328951	0.938	8943	tags=33%, list=15%, signal=39%
	GSE40068_CXCR5POS_BCL6POS_TFH_VS_CXCR5NEG_BCL6NEG_CD4_TCELL_DN	198	-0.323774	-1.33316	0	0.0329806	0.938	9649	tags=35%, list=16%, signal=41%
	GSE38681_WT_VS_LYL1_KO_LYMPHOID_PRIMED_MULTIPOTENT_PROGENITOR_UP	194	-0.319884	-1.33272	0	0.0330706	0.939	8217	tags=28%, list=14%, signal=33%
	GSE18804_SPLEEN_MACROPHAGE_VS_TUMORAL_MACROPHAGE_DN	195	-0.314576	-1.33213	0	0.0331933	0.94	10242	tags=38%, list=17%, signal=46%
	GSE10240_CTRL_VS_IL17_AND_IL22_STIM_PRIMARY_BRONCHIAL_EPITHELIAL_CELLS_UP	195	-0.324467	-1.33194	0	0.033215	0.94	10498	tags=30%, list=17%, signal=37%
	GSE25123_WT_VS_PPARG_KO_MACROPHAGE_IL4_STIM_UP	199	-0.308249	-1.33173	0	0.0332332	0.94	10922	tags=41%, list=18%, signal=50%
	GSE43863_NAIVE_VS_MEMORY_LY6C_INT_CXCR5POS_CD4_TCELL_D150_LCMV_DN	195	-0.31314	-1.33168	0	0.0332319	0.94	12413	tags=45%, list=21%, signal=57%
	GSE13522_CTRL_VS_T_CRUZI_Y_STRAIN_INF_SKIN_BALBC_MOUSE_DN	138	-0.332562	-1.33144	0	0.0332544	0.94	10785	tags=37%, list=18%, signal=45%
	GSE37301_MULTIPOTENT_PROGENITOR_VS_CD4_TCELL_DN	197	-0.308704	-1.33133	0.04	0.0332592	0.94	10949	tags=34%, list=18%, signal=41%
	GSE31082_DP_VS_CD8_SP_THYMOCYTE_UP	198	-0.322417	-1.33107	0	0.0332801	0.94	13283	tags=43%, list=22%, signal=55%
	GSE27241_WT_VS_RORGT_KO_TH17_POLARIZED_CD4_TCELL_TREATED_WITH_DIGOXIN_UP	180	-0.316045	-1.33103	0	0.0332522	0.94	14734	tags=44%, list=24%, signal=58%
	GSE27786_LSK_VS_LIN_NEG_CELL_UP	195	-0.318933	-1.33055	0	0.0332941	0.94	12325	tags=43%, list=20%, signal=53%
	GSE46606_IRF4_KO_VS_WT_CD40L_IL2_IL5_1DAY_STIMULATED_BCELL_UP	193	-0.311261	-1.33054	0	0.0332662	0.94	9920	tags=33%, list=16%, signal=40%
	GSE26030_TH1_VS_TH17_DAY5_POST_POLARIZATION_DN	196	-0.317774	-1.33052	0	0.0332506	0.94	10170	tags=36%, list=17%, signal=43%
	GSE6674_UNSTIM_VS_ANTI_IGM_AND_CPG_STIM_BCELL_DN	194	-0.314062	-1.32971	0	0.0334334	0.941	8051	tags=29%, list=13%, signal=33%
	GSE33513_TCF7_KO_VS_HET_EARLY_THYMIC_PROGENITOR_DN	199	-0.323732	-1.32939	0	0.0334616	0.943	11580	tags=45%, list=19%, signal=55%
	GSE8868_SPLEEN_VS_INTESTINE_CD11B_POS_CD11C_NEG_DC_UP	196	-0.311434	-1.32925	0	0.0335022	0.943	9632	tags=35%, list=16%, signal=41%
	GSE27786_LIN_NEG_VS_CD8_TCELL_DN	198	-0.317299	-1.32923	0	0.0334743	0.943	10023	tags=31%, list=17%, signal=37%
	GSE20727_CTRL_VS_ROS_INHIBITOR_TREATED_DC_UP	195	-0.308546	-1.32891	0	0.033564	0.944	10832	tags=34%, list=18%, signal=42%
	GSE39820_TGFBETA1_VS_TGFBETA3_IN_IL6_TREATED_CD4_TCELL_UP	197	-0.316446	-1.32872	0.05	0.0335945	0.945	10728	tags=30%, list=18%, signal=37%
	GSE29618_PRE_VS_DAY7_FLU_VACCINE_MDC_UP	192	-0.317684	-1.32867	0	0.0335771	0.945	5799	tags=24%, list=10%, signal=27%
	GSE27241_CTRL_VS_DIGOXIN_TREATED_RORGT_KO_CD4_TCELL_IN_TH17_POLARIZING_CONDITIONS_UP	191	-0.317159	-1.32856	0	0.033595	0.945	9477	tags=30%, list=16%, signal=35%
	GSE7852_TREG_VS_TCONV_DN	198	-0.307582	-1.32847	0	0.0336243	0.945	7815	tags=28%, list=13%, signal=32%
	GSE12845_IGD_POS_BLOOD_VS_PRE_GC_TONSIL_BCELL_UP	192	-0.318124	-1.32739	0	0.0338781	0.948	9226	tags=34%, list=15%, signal=40%
	GSE21063_3H_VS_16H_ANTI_IGM_STIM_NFATC1_KOBCELL_UP	196	-0.306454	-1.3273	0	0.0338854	0.948	10102	tags=36%, list=17%, signal=43%
	GSE41087_WT_VS_FOXP3_MUT_ANTI_CD3_CD28_STIM_CD4_TCELL_DN	198	-0.319551	-1.32723	0	0.0338686	0.948	8368	tags=32%, list=14%, signal=37%
	GSE12198_LOW_IL2_STIM_NK_CELL_VS_HIGH_IL2_STIM_NK_CELL_UP	196	-0.315438	-1.32716	0	0.0338631	0.949	11875	tags=43%, list=20%, signal=53%
	GSE13484_12H_UNSTIM_VS_YF17D_VACCINE_STIM_PBMC_UP	198	-0.309317	-1.32707	0	0.0338593	0.949	9243	tags=29%, list=15%, signal=34%
	GSE17721_POLYIC_VS_CPG_8H_BMDC_DN	197	-0.313235	-1.32706	0	0.0338314	0.949	8199	tags=28%, list=14%, signal=33%
	GSE7568_IL4_VS_IL4_AND_TGFB_TREATED_MACROPHAGE_24H_UP	165	-0.318189	-1.32683	0	0.0338849	0.949	10501	tags=34%, list=17%, signal=41%
	GSE6259_FLT3L_INDUCED_DEC205_POS_DC_VS_CD4_TCELL_UP	161	-0.33109	-1.32672	0.0238095	0.0339151	0.949	11910	tags=41%, list=20%, signal=51%
	GSE2128_C57BL6_VS_NOD_CD4CD8_DP_THYMOCYTE_DN	196	-0.306186	-1.32649	0	0.034015	0.949	10436	tags=37%, list=17%, signal=45%
	GSE411_100MIN_VS_400MIN_IL6_STIM_MACROPHAGE_UP	193	-0.316146	-1.32647	0	0.033987	0.949	9214	tags=32%, list=15%, signal=38%
	GSE42021_CD24HI_TREG_VS_CD24HI_TCONV_THYMUS_UP	199	-0.316883	-1.32646	0	0.033959	0.949	10754	tags=32%, list=18%, signal=38%
	GSE13229_IMM_VS_INTMATURE_NKCELL_DN	200	-0.316041	-1.32646	0	0.0339437	0.949	10002	tags=31%, list=17%, signal=37%
	GSE360_L_MAJOR_VS_B_MALAYI_HIGH_DOSE_MAC_DN	197	-0.315304	-1.32522	0	0.0340844	0.95	10482	tags=37%, list=17%, signal=44%
	GSE7460_CD8_TCELL_VS_TREG_ACT_DN	197	-0.326953	-1.32506	0.0344828	0.0340782	0.95	12263	tags=39%, list=20%, signal=49%
	GSE41867_LCMV_ARMSTRONG_VS_CLONE13_DAY6_EFFECTOR_CD8_TCELL_DN	198	-0.319343	-1.32476	0	0.0340934	0.95	10163	tags=40%, list=17%, signal=48%
	GSE8835_CD4_VS_CD8_TCELL_CLL_PATIENT_DN	198	-0.324063	-1.32468	0	0.0340655	0.95	8725	tags=35%, list=14%, signal=41%
	GSE1460_INTRATHYMIC_T_PROGENITOR_VS_DP_THYMOCYTE_DN	196	-0.313764	-1.32287	0	0.0345485	0.953	7254	tags=33%, list=12%, signal=37%
	GSE3982_EFF_MEMORY_VS_CENT_MEMORY_CD4_TCELL_DN	196	-0.3218	-1.3227	0	0.0346144	0.954	8081	tags=33%, list=13%, signal=38%
	GSE17721_POLYIC_VS_PAM3CSK4_24H_BMDC_DN	197	-0.320224	-1.32252	0	0.0346427	0.954	11095	tags=42%, list=18%, signal=51%
	GSE37532_WT_VS_PPARG_KO_VISCERAL_ADIPOSE_TISSUE_TCONV_UP	199	-0.309984	-1.32248	0	0.0346144	0.954	11185	tags=40%, list=19%, signal=49%
	GSE17301_ACD3_ACD28_VS_ACD3_ACD28_AND_IFNA2_STIM_CD8_TCELL_DN	198	-0.333643	-1.32228	0	0.0346182	0.954	10627	tags=43%, list=18%, signal=52%
	GSE17721_LPS_VS_PAM3CSK4_4H_BMDC_DN	193	-0.314409	-1.32154	0.037037	0.0348027	0.955	11097	tags=36%, list=18%, signal=44%
	GSE3920_IFNA_VS_IFNB_TREATED_ENDOTHELIAL_CELL_DN	166	-0.316209	-1.32148	0	0.0348117	0.955	8991	tags=32%, list=15%, signal=37%
	GSE17721_CTRL_VS_PAM3CSK4_1H_BMDC_UP	194	-0.316721	-1.32115	0	0.0348968	0.955	10759	tags=36%, list=18%, signal=43%
	GSE17974_IL4_AND_ANTI_IL12_VS_UNTREATED_4H_ACT_CD4_TCELL_UP	188	-0.315692	-1.32105	0	0.0348811	0.955	10673	tags=35%, list=18%, signal=43%
	GSE33424_CD161_HIGH_VS_NEG_CD8_TCELL_UP	198	-0.318394	-1.31979	0	0.0352234	0.956	10102	tags=35%, list=17%, signal=42%
	GSE22886_IGM_MEMORY_BCELL_VS_BLOOD_PLASMA_CELL_DN	196	-0.314326	-1.31941	0	0.0352491	0.956	14069	tags=44%, list=23%, signal=57%
	GSE32423_IL7_VS_IL4_MEMORY_CD8_TCELL_UP	198	-0.320393	-1.31938	0	0.0352204	0.956	12281	tags=36%, list=20%, signal=46%
	GSE22432_CDC_VS_COMMON_DC_PROGENITOR_UP	199	-0.31339	-1.31917	0	0.0352141	0.957	10754	tags=34%, list=18%, signal=41%
	GSE3920_UNTREATED_VS_IFNB_TREATED_ENDOTHELIAL_CELL_UP	200	-0.308258	-1.31762	0	0.0356435	0.959	10428	tags=34%, list=17%, signal=40%
	GSE14308_TH1_VS_NATURAL_TREG_DN	194	-0.317248	-1.31717	0	0.0357694	0.96	10754	tags=37%, list=18%, signal=44%
	GSE15330_HSC_VS_LYMPHOID_PRIMED_MULTIPOTENT_PROGENITOR_IKAROS_KO_DN	192	-0.320734	-1.317	0.04	0.0357843	0.96	9262	tags=34%, list=15%, signal=40%
	GSE11961_PLASMA_CELL_DAY7_VS_GERMINAL_CENTER_BCELL_DAY40_DN	197	-0.313465	-1.31687	0.0333333	0.0357785	0.96	11968	tags=40%, list=20%, signal=49%
	GSE19401_NAIVE_VS_IMMUNIZED_MOUSE_PLN_FOLLICULAR_DC_DN	200	-0.318903	-1.31685	0	0.0357601	0.96	11275	tags=36%, list=19%, signal=44%
	GSE13522_CTRL_VS_T_CRUZI_Y_STRAIN_INF_SKIN_IFNG_KO_UP	157	-0.322888	-1.31655	0	0.035832	0.96	10585	tags=39%, list=18%, signal=47%
	GSE21546_SAP1A_KO_VS_SAP1A_KO_AND_ELK1_KO_DP_THYMOCYTES_DN	199	-0.314881	-1.31607	0	0.0359013	0.962	8707	tags=31%, list=14%, signal=36%
	GSE43955_1H_VS_42H_ACT_CD4_TCELL_WITH_TGFB_IL6_UP	197	-0.321252	-1.31596	0	0.0358955	0.962	11188	tags=35%, list=19%, signal=42%
	GSE26669_CTRL_VS_COSTIM_BLOCK_MLR_CD8_TCELL_DN	196	-0.30999	-1.31591	0.0434783	0.0358666	0.962	8914	tags=31%, list=15%, signal=36%
	GSE15330_HSC_VS_PRO_BCELL_DN	200	-0.304253	-1.31559	0	0.0359237	0.962	6874	tags=25%, list=11%, signal=28%
	GSE17721_CTRL_VS_POLYIC_4H_BMDC_UP	196	-0.307835	-1.31549	0	0.0359272	0.962	13967	tags=45%, list=23%, signal=59%
	GSE23398_WT_VS_IL2_KO_CD4_TCELL_SCURFY_MOUSE_DN	198	-0.308695	-1.31516	0	0.0360066	0.963	8820	tags=29%, list=15%, signal=34%
	GSE14308_TH2_VS_NATURAL_TREG_DN	199	-0.313197	-1.31353	0	0.0364852	0.964	10472	tags=38%, list=17%, signal=46%
	KANNAN_BLOOD_2012_2013_TIV_AGE_65PLS_REVACCINATED_IN_6_9_MO_VS_REVACCINATED_IN_12_13_MO_UP	220	-0.306087	-1.31338	0	0.0364881	0.964	11915	tags=42%, list=20%, signal=52%
	GSE2770_TGFB_AND_IL4_VS_IL12_TREATED_ACT_CD4_TCELL_2H_UP	194	-0.310867	-1.313	0	0.036599	0.965	9578	tags=31%, list=16%, signal=37%
	GSE26030_TH1_VS_TH17_RESTIMULATED_DAY5_POST_POLARIZATION_DN	199	-0.320386	-1.31271	0	0.0366582	0.966	11169	tags=42%, list=19%, signal=51%
	GSE22886_UNSTIM_VS_STIM_MEMORY_TCELL_DN	200	-0.313963	-1.31257	0	0.0366288	0.966	11096	tags=35%, list=18%, signal=43%
	GSE17721_LPS_VS_PAM3CSK4_8H_BMDC_DN	196	-0.307356	-1.31163	0	0.0368809	0.967	10787	tags=34%, list=18%, signal=41%
	GSE29618_PRE_VS_DAY7_FLU_VACCINE_BCELL_DN	193	-0.314136	-1.31154	0	0.0368628	0.967	10631	tags=32%, list=18%, signal=39%
	GSE29949_CD8_NEG_DC_SPLEEN_VS_MONOCYTE_BONE_MARROW_UP	198	-0.31425	-1.31147	0	0.0368541	0.967	9446	tags=32%, list=16%, signal=38%
	GSE1432_1H_VS_6H_IFNG_MICROGLIA_UP	200	-0.310808	-1.31094	0	0.0370389	0.969	10839	tags=38%, list=18%, signal=46%
	GSE21379_WT_VS_SAP_KO_CD4_TCELL_DN	197	-0.307181	-1.31082	0	0.037031	0.969	7439	tags=26%, list=12%, signal=30%
	ZAK_PBMC_MRKAD5_HIV_1_GAG_POL_NEF_AGE_20_50YO_CORRELATED_WITH_CD8_T_CELL_RESPONSE_3DY_POSITIVE	84	-0.352889	-1.31064	0.026087	0.0370882	0.969	10080	tags=33%, list=17%, signal=40%
	GSE15624_CTRL_VS_3H_HALOFUGINONE_TREATED_CD4_TCELL_DN	169	-0.31421	-1.3101	0	0.03723	0.97	6782	tags=25%, list=11%, signal=29%
	GSE13411_SWITCHED_MEMORY_BCELL_VS_PLASMA_CELL_UP	200	-0.310766	-1.30902	0	0.0375003	0.972	9330	tags=30%, list=15%, signal=35%
	GSE7831_UNSTIM_VS_INFLUENZA_STIM_PDC_1H_DN	195	-0.315853	-1.30818	0	0.0377345	0.972	10152	tags=34%, list=17%, signal=41%
	GSE6259_BCELL_VS_CD4_TCELL_DN	196	-0.321449	-1.30617	0.0344828	0.0383525	0.972	10127	tags=33%, list=17%, signal=40%
	GSE28737_BCL6_HET_VS_BCL6_KO_MARGINAL_ZONE_BCELL_DN	200	-0.3159	-1.30586	0	0.0383641	0.972	10724	tags=37%, list=18%, signal=44%
	GSE21927_UNTREATED_VS_GMCSF_IL6_TREATED_BONE_MARROW_DN	184	-0.313964	-1.30578	0	0.0383437	0.972	10312	tags=33%, list=17%, signal=40%
	GSE27786_CD4_TCELL_VS_NKTCELL_UP	200	-0.313373	-1.30574	0	0.0383134	0.972	6697	tags=24%, list=11%, signal=26%
	GSE21774_CD56_BRIGHT_VS_DIM_CD62L_POSITIVE_NK_CELL_DN	196	-0.303936	-1.30549	0	0.038392	0.972	10507	tags=31%, list=17%, signal=38%
	GSE41867_DAY8_EFFECTOR_VS_DAY30_MEMORY_CD8_TCELL_LCMV_ARMSTRONG_DN	193	-0.314678	-1.30533	0	0.0384054	0.972	11972	tags=40%, list=20%, signal=50%
	GSE36476_CTRL_VS_TSST_ACT_40H_MEMORY_CD4_TCELL_OLD_DN	200	-0.306361	-1.30522	0	0.0383855	0.972	9542	tags=36%, list=16%, signal=42%
	GSE22601_DOUBLE_NEGATIVE_VS_IMMATURE_CD4_SP_THYMOCYTE_UP	200	-0.313363	-1.30476	0	0.0384503	0.972	8134	tags=28%, list=13%, signal=32%
	SOBOLEV_PBMC_PANDEMRIX_AGE_18_64YO_RESPONDERS_VS_NONRESPONDERS_7DY_UP	22	-0.452951	-1.30407	0.106996	0.0385854	0.973	6461	tags=36%, list=11%, signal=41%
	GSE37532_TREG_VS_TCONV_PPARG_KO_CD4_TCELL_FROM_LN_UP	200	-0.304355	-1.304	0	0.0385681	0.973	8161	tags=23%, list=14%, signal=26%
	GSE20198_UNTREATED_VS_IFNA_TREATED_ACT_CD4_TCELL_DN	195	-0.309172	-1.30382	0	0.0386153	0.973	8781	tags=31%, list=15%, signal=36%
	GSE32901_NAIVE_VS_TH17_NEG_CD4_TCELL_UP	171	-0.310574	-1.30253	0	0.0390687	0.973	6957	tags=25%, list=12%, signal=28%
	GSE46606_DAY1_VS_DAY3_CD40L_IL2_IL5_STIMULATED_IRF4MID_BCELL_DN	193	-0.313419	-1.3025	0	0.0390725	0.973	13174	tags=42%, list=22%, signal=54%
	GSE19401_PAM2CSK4_VS_RETINOIC_ACID_STIM_FOLLICULAR_DC_UP	198	-0.316184	-1.30227	0	0.0390817	0.973	10189	tags=36%, list=17%, signal=44%
	GSE22601_DOUBLE_POSITIVE_VS_CD8_SINGLE_POSITIVE_THYMOCYTE_DN	195	-0.314482	-1.30208	0	0.0391362	0.974	8991	tags=31%, list=15%, signal=36%
	GSE3982_NKCELL_VS_TH1_DN	198	-0.307682	-1.30201	0	0.0391736	0.974	10604	tags=33%, list=18%, signal=40%
	GSE3920_UNTREATED_VS_IFNA_TREATED_ENDOTHELIAL_CELL_DN	164	-0.314707	-1.30198	0	0.0391537	0.974	9862	tags=37%, list=16%, signal=44%
	NAKAYA_PBMC_FLUARIX_FLUVIRIN_AGE_18_50YO_CORRELATED_WITH_HAI_28DY_RESPONSE_AT_3DY_NEGATIVE	360	-0.271945	-1.30104	0	0.0394304	0.974	9728	tags=27%, list=16%, signal=32%
	GSE26488_WT_VS_VP16_TRANSGENIC_HDAC7_KO_DOUBLE_POSITIVE_THYMOCYTE_DN	169	-0.314191	-1.30004	0	0.0396529	0.974	10576	tags=36%, list=18%, signal=43%
	GSE7852_TREG_VS_TCONV_THYMUS_DN	197	-0.306097	-1.29994	0	0.0396859	0.974	10695	tags=36%, list=18%, signal=44%
	GSE8921_UNSTIM_VS_TLR1_2_STIM_MONOCYTE_3H_DN	198	-0.300212	-1.29962	0	0.0397524	0.975	11423	tags=32%, list=19%, signal=40%
	GSE27786_LSK_VS_CD8_TCELL_DN	199	-0.304434	-1.29878	0	0.0399468	0.975	8980	tags=29%, list=15%, signal=34%
	GSE9509_LPS_VS_LPS_AND_IL10_STIM_IL10_KO_MACROPHAGE_30MIN_UP	195	-0.303826	-1.29816	0	0.040059	0.975	10482	tags=39%, list=17%, signal=48%
	GSE8621_UNSTIM_VS_LPS_PRIMED_AND_LPS_STIM_MACROPHAGE_DN	199	-0.308719	-1.29804	0	0.0400715	0.975	9727	tags=31%, list=16%, signal=37%
	GSE45365_CTRL_VS_MCMV_INFECTION_NK_CELL_UP	194	-0.306163	-1.2979	0	0.0401055	0.975	5609	tags=26%, list=9%, signal=28%
	GSE13547_CTRL_VS_ANTI_IGM_STIM_ZFX_KO_BCELL_2H_DN	170	-0.309578	-1.29786	0	0.0400965	0.975	10501	tags=35%, list=17%, signal=43%
	GSE20366_EX_VIVO_VS_DEC205_CONVERSION_UP	197	-0.311502	-1.29782	0	0.0400755	0.975	8117	tags=33%, list=13%, signal=38%
	GSE21927_UNTREATED_VS_GMCSF_GCSF_TREATED_BONE_MARROW_UP	191	-0.310562	-1.29772	0	0.0400443	0.975	10531	tags=38%, list=17%, signal=46%
	GSE3982_EOSINOPHIL_VS_NEUTROPHIL_UP	196	-0.320909	-1.29772	0	0.0400132	0.975	13378	tags=45%, list=22%, signal=57%
	GSE39820_CTRL_VS_IL1B_IL6_CD4_TCELL_UP	196	-0.312304	-1.29764	0	0.0399822	0.975	9525	tags=39%, list=16%, signal=46%
	GSE3982_CENT_MEMORY_CD4_TCELL_VS_TH1_UP	195	-0.31237	-1.29696	0	0.0401805	0.975	9803	tags=33%, list=16%, signal=40%
	GSE19825_NAIVE_VS_DAY3_EFF_CD8_TCELL_DN	197	-0.311976	-1.29627	0	0.040421	0.975	14444	tags=44%, list=24%, signal=57%
	GSE27786_LSK_VS_LIN_NEG_CELL_DN	198	-0.317726	-1.29606	0.03125	0.0404463	0.975	10682	tags=38%, list=18%, signal=46%
	GSE24142_ADULT_VS_FETAL_EARLY_THYMIC_PROGENITOR_DN	199	-0.306718	-1.29601	0.037037	0.040415	0.975	7088	tags=23%, list=12%, signal=26%
	QI_PBMC_ZOSTAVAX_AGE_50_75YO_CORRELATED_WITH_EXPANSION_OF_VZV_SPECIFIC_T_CELLS_TO_PEAK_AT_1DY_NEGATIVE	133	-0.323564	-1.29592	0	0.0404173	0.975	10348	tags=31%, list=17%, signal=37%
	GSE30083_SP2_VS_SP4_THYMOCYTE_DN	199	-0.30226	-1.29564	0	0.040541	0.975	8704	tags=34%, list=14%, signal=40%
	GSE27786_LIN_NEG_VS_BCELL_UP	197	-0.307827	-1.29541	0	0.040595	0.975	10926	tags=37%, list=18%, signal=45%
	GSE3982_DC_VS_EFF_MEMORY_CD4_TCELL_DN	196	-0.315692	-1.29508	0	0.0406906	0.975	10509	tags=37%, list=17%, signal=45%
	GSE17721_LPS_VS_GARDIQUIMOD_1H_BMDC_DN	199	-0.307645	-1.29475	0	0.0407537	0.975	11490	tags=38%, list=19%, signal=46%
	GSE23568_ID3_KO_VS_WT_CD8_TCELL_DN	199	-0.309436	-1.29452	0	0.0407964	0.976	7254	tags=27%, list=12%, signal=31%
	GSE5142_HTERT_TRANSDUCED_VS_CTRL_CD8_TCELL_LATE_PASSAGE_CLONE_DN	199	-0.317445	-1.29436	0.0322581	0.0408201	0.976	7181	tags=28%, list=12%, signal=31%
	GSE22886_NAIVE_VS_IGG_IGA_MEMORY_BCELL_DN	196	-0.309569	-1.29425	0	0.0408198	0.976	10079	tags=35%, list=17%, signal=42%
	GSE15930_NAIVE_VS_48H_IN_VITRO_STIM_IL12_CD8_TCELL_DN	199	-0.308404	-1.29357	0	0.0410555	0.976	9933	tags=33%, list=16%, signal=39%
	GSE46606_UNSTIM_VS_CD40L_IL2_IL5_DAY3_STIMULATED_BCELL_DN	197	-0.297304	-1.29258	0	0.0414604	0.976	10417	tags=36%, list=17%, signal=43%
	GSE7831_CPG_VS_INFLUENZA_STIM_PDC_4H_UP	197	-0.309718	-1.29216	0	0.0415316	0.976	8164	tags=30%, list=14%, signal=35%
	GSE32423_MEMORY_VS_NAIVE_CD8_TCELL_IL7_DN	200	-0.315986	-1.29215	0.0344828	0.0414997	0.976	11068	tags=43%, list=18%, signal=52%
	GSE37301_MULTIPOTENT_PROGENITOR_VS_LYMPHOID_PRIMED_MPP_UP	156	-0.321088	-1.29146	0	0.0416254	0.976	11158	tags=42%, list=18%, signal=51%
	GSE29618_PRE_VS_DAY7_POST_TIV_FLU_VACCINE_BCELL_DN	192	-0.303556	-1.29136	0	0.0416254	0.976	9867	tags=27%, list=16%, signal=32%
	GSE27786_CD4_TCELL_VS_NKTCELL_DN	196	-0.305775	-1.29102	0	0.0417321	0.976	9671	tags=34%, list=16%, signal=41%
	GSE36476_YOUNG_VS_OLD_DONOR_MEMORY_CD4_TCELL_40H_TSST_ACT_DN	195	-0.30603	-1.2905	0	0.0418595	0.976	10910	tags=33%, list=18%, signal=40%
	GSE29618_PRE_VS_DAY7_POST_TIV_FLU_VACCINE_MONOCYTE_DN	198	-0.30107	-1.29012	0	0.0419959	0.977	8318	tags=28%, list=14%, signal=33%
	GSE27291_0H_VS_6H_STIM_GAMMADELTA_TCELL_UP	188	-0.302451	-1.28991	0	0.0420235	0.978	10966	tags=35%, list=18%, signal=42%
	GSE40274_CTRL_VS_LEF1_TRANSDUCED_ACTIVATED_CD4_TCELL_UP	171	-0.3091	-1.28983	0.0294118	0.0420247	0.978	10820	tags=36%, list=18%, signal=44%
	GSE2405_0H_VS_12H_A_PHAGOCYTOPHILUM_STIM_NEUTROPHIL_DN	195	-0.310378	-1.28934	0	0.0422327	0.978	10599	tags=35%, list=18%, signal=42%
	GSE25677_MPL_VS_R848_STIM_BCELL_DN	181	-0.305699	-1.28915	0	0.0422626	0.979	9724	tags=34%, list=16%, signal=41%
	GSE17580_UNINFECTED_VS_S_MANSONI_INF_TREG_UP	197	-0.303007	-1.2885	0	0.0423873	0.979	9881	tags=35%, list=16%, signal=41%
	GSE12366_NAIVE_VS_MEMORY_BCELL_UP	190	-0.297428	-1.28822	0	0.0424641	0.98	8552	tags=33%, list=14%, signal=38%
	GSE17721_POLYIC_VS_PAM3CSK4_6H_BMDC_DN	198	-0.306358	-1.28816	0	0.0424417	0.98	11518	tags=35%, list=19%, signal=44%
	GSE2770_UNTREATED_VS_IL4_TREATED_ACT_CD4_TCELL_6H_DN	195	-0.309992	-1.28789	0	0.0425127	0.98	13662	tags=41%, list=23%, signal=53%
	GSE27786_LIN_NEG_VS_NKTCELL_UP	197	-0.312359	-1.28767	0	0.0426247	0.98	11227	tags=40%, list=19%, signal=48%
	GSE1791_CTRL_VS_NEUROMEDINU_IN_T_CELL_LINE_6H_DN	198	-0.304222	-1.28719	0	0.0428178	0.98	11026	tags=34%, list=18%, signal=41%
	GSE19888_ADENOSINE_A3R_INH_PRETREAT_AND_ACT_BY_A3R_VS_TCELL_MEMBRANES_ACT_MAST_CELL_DN	196	-0.301648	-1.28694	0	0.042894	0.98	10632	tags=31%, list=18%, signal=37%
	GSE20484_MCSG_VS_CXCL4_MONOCYTE_DERIVED_MACROPHAGE_DN	191	-0.304098	-1.2865	0	0.0429855	0.98	10509	tags=39%, list=17%, signal=47%
	GSE26488_WT_VS_HDAC7_KO_DOUBLE_POSITIVE_THYMOCYTE_UP	185	-0.309256	-1.28628	0	0.0430683	0.98	10056	tags=34%, list=17%, signal=41%
	GSE17186_MEMORY_VS_CD21LOW_TRANSITIONAL_BCELL_DN	193	-0.301417	-1.28625	0	0.0430357	0.98	11497	tags=37%, list=19%, signal=46%
	GSE40274_FOXP3_VS_FOXP3_AND_IRF4_TRANSDUCED_ACTIVATED_CD4_TCELL_UP	196	-0.317948	-1.28537	0.037037	0.0433571	0.98	9051	tags=32%, list=15%, signal=37%
	GSE40274_GATA1_VS_FOXP3_AND_GATA1_TRANSDUCED_ACTIVATED_CD4_TCELL_UP	198	-0.300703	-1.28524	0	0.0433646	0.98	9034	tags=32%, list=15%, signal=38%
	GSE5589_UNSTIM_VS_180MIN_LPS_STIM_MACROPHAGE_UP	193	-0.307701	-1.28521	0	0.0433433	0.98	10083	tags=35%, list=17%, signal=42%
	GSE10240_IL17_VS_IL17_AND_IL22_STIM_PRIMARY_BRONCHIAL_EPITHELIAL_CELLS_UP	196	-0.310847	-1.2852	0	0.0433106	0.98	10115	tags=34%, list=17%, signal=40%
	GSE5589_LPS_VS_LPS_AND_IL6_STIM_MACROPHAGE_45MIN_DN	198	-0.309409	-1.28507	0	0.0433074	0.98	9701	tags=34%, list=16%, signal=40%
	GSE22601_DOUBLE_NEGATIVE_VS_CD4_SINGLE_POSITIVE_THYMOCYTE_UP	197	-0.308182	-1.28478	0	0.0433877	0.98	10668	tags=35%, list=18%, signal=42%
	GSE21670_TGFB_VS_TGFB_AND_IL6_TREATED_STAT3_KO_CD4_TCELL_DN	197	-0.299395	-1.28457	0	0.043398	0.98	10795	tags=37%, list=18%, signal=44%
	GSE40441_NRP1_POS_INDUCED_TREG_VS_NRP1_NEG_NATURAL_TREG_UP	198	-0.303847	-1.28416	0	0.0435794	0.981	7296	tags=30%, list=12%, signal=34%
	GSE1460_DP_THYMOCYTE_VS_THYMIC_STROMAL_CELL_UP	191	-0.310256	-1.28376	0.03125	0.0437205	0.981	8092	tags=30%, list=13%, signal=35%
	GSE17721_POLYIC_VS_GARDIQUIMOD_24H_BMDC_DN	195	-0.310171	-1.28361	0	0.0437588	0.981	12096	tags=38%, list=20%, signal=48%
	GSE45739_UNSTIM_VS_ACD3_ACD28_STIM_WT_CD4_TCELL_DN	196	-0.304569	-1.28317	0	0.0438509	0.981	7203	tags=27%, list=12%, signal=31%
	GSE8384_CTRL_VS_B_ABORTUS_4H_MAC_CELL_LINE_UP	199	-0.304545	-1.28291	0	0.0439401	0.982	11563	tags=35%, list=19%, signal=43%
	GSE12963_UNINF_VS_ENV_AND_NEF_AND_VPR_DEFICIENT_HIV1_INF_CD4_TCELL_UP	132	-0.32449	-1.28264	0.0322581	0.0440536	0.982	10605	tags=36%, list=18%, signal=44%
	GSE18281_CORTEX_VS_MEDULLA_THYMUS_DN	187	-0.318636	-1.28244	0	0.0441228	0.983	8079	tags=32%, list=13%, signal=37%
	GSE42088_UNINF_VS_LEISHMANIA_INF_DC_8H_UP	199	-0.302064	-1.28192	0.0357143	0.0442328	0.983	8034	tags=33%, list=13%, signal=38%
	HOEK_NK_CELL_2011_2012_TIV_ADULT_3DY_UP	23	-0.461392	-1.28172	0.119149	0.0442697	0.983	13631	tags=48%, list=23%, signal=62%
	GSE41867_NAIVE_VS_EFFECTOR_CD8_TCELL_UP	195	-0.307422	-1.28055	0	0.0446173	0.983	10395	tags=35%, list=17%, signal=43%
	GSE13411_PLASMA_CELL_VS_MEMORY_BCELL_DN	196	-0.306686	-1.28034	0	0.0446713	0.983	9728	tags=32%, list=16%, signal=38%
	GSE26290_WT_VS_PDK1_KO_ANTI_CD3_AND_IL2_STIM_CD8_TCELL_DN	194	-0.297229	-1.27995	0	0.0447493	0.983	10848	tags=31%, list=18%, signal=38%
	GSE17721_LPS_VS_CPG_4H_BMDC_DN	195	-0.305102	-1.2795	0	0.0448935	0.984	11173	tags=36%, list=19%, signal=45%
	GSE21670_STAT3_KO_VS_WT_CD4_TCELL_IL6_TREATED_DN	196	-0.304924	-1.2794	0	0.0448804	0.984	5415	tags=24%, list=9%, signal=26%
	GSE14000_TRANSLATED_RNA_VS_MRNA_DC_DN	188	-0.313376	-1.27919	0	0.0449178	0.984	11179	tags=35%, list=19%, signal=43%
	GSE3982_CENT_MEMORY_CD4_TCELL_VS_TH2_UP	196	-0.305273	-1.27893	0	0.0450487	0.985	10927	tags=40%, list=18%, signal=48%
	GSE17301_CTRL_VS_48H_ACD3_ACD28_IFNA5_STIM_CD8_TCELL_DN	198	-0.300435	-1.27888	0	0.0450356	0.985	10689	tags=37%, list=18%, signal=45%
	GSE10239_MEMORY_VS_DAY4.5_EFF_CD8_TCELL_DN	199	-0.298285	-1.27874	0	0.0450441	0.985	12292	tags=35%, list=20%, signal=44%
	GSE25890_CTRL_VS_IL33_IL7_TREATED_NUOCYTES_UP	193	-0.303367	-1.27775	0	0.0453949	0.985	8686	tags=32%, list=14%, signal=37%
	GSE16266_CTRL_VS_HEATSHOCK_AND_LPS_STIM_MEF_DN	197	-0.305658	-1.27628	0	0.045837	0.985	10535	tags=32%, list=17%, signal=39%
	GSE1460_INTRATHYMIC_T_PROGENITOR_VS_NAIVE_CD4_TCELL_CORD_BLOOD_DN	198	-0.30233	-1.27603	0	0.0459441	0.985	8554	tags=33%, list=14%, signal=38%
	GSE22886_NAIVE_BCELL_VS_BLOOD_PLASMA_CELL_DN	197	-0.30391	-1.27593	0	0.0459422	0.985	10839	tags=35%, list=18%, signal=43%
	GSE32986_CURDLAN_HIGHDOSE_VS_GMCSF_AND_CURDLAN_HIGHDOSE_STIM_DC_UP	197	-0.293383	-1.27569	0	0.0459562	0.985	9775	tags=31%, list=16%, signal=37%
	GSE36888_UNTREATED_VS_IL2_TREATED_STAT5_AB_KNOCKIN_TCELL_17H_DN	197	-0.301577	-1.27562	0	0.0459499	0.985	7886	tags=28%, list=13%, signal=32%
	GSE9037_CTRL_VS_LPS_1H_STIM_IRAK4_KO_BMDM_UP	200	-0.305078	-1.27512	0	0.0461602	0.985	9922	tags=32%, list=16%, signal=38%
	GSE32423_MEMORY_VS_NAIVE_CD8_TCELL_IL7_UP	198	-0.301837	-1.27495	0	0.0461568	0.985	7272	tags=27%, list=12%, signal=31%
	GSE7568_IL4_VS_IL4_AND_DEXAMETHASONE_TREATED_MACROPHAGE_DN	150	-0.319643	-1.27425	0.0212766	0.0463631	0.985	8943	tags=33%, list=15%, signal=38%
	GSE25677_MPL_VS_R848_STIM_BCELL_UP	173	-0.295965	-1.27379	0	0.0465818	0.986	10560	tags=36%, list=17%, signal=43%
	GSE9006_TYPE_1_VS_TYPE_2_DIABETES_PBMC_AT_DX_UP	199	-0.304188	-1.27362	0.0357143	0.0466272	0.986	14571	tags=42%, list=24%, signal=55%
	OVSYANNIKOVA_PBMC_FLUARIX_AGE_50_74YO_COMMON_WITH_BOTH_HAI_AND_VNA_28DY_VS_3DY_USED_IN_HAI_AND_VNA_RESPONSE_MODELS_UP	25	-0.436138	-1.27323	0.135266	0.0467538	0.986	12622	tags=56%, list=21%, signal=71%
	GSE3039_ALPHABETA_CD8_TCELL_VS_B2_BCELL_UP	195	-0.294574	-1.27313	0	0.0467706	0.986	11066	tags=36%, list=18%, signal=44%
	GSE21927_BALBC_VS_C57BL6_MONOCYTE_SPLEEN_UP	185	-0.299813	-1.27263	0	0.0468896	0.986	9895	tags=32%, list=16%, signal=39%
	GSE4142_GC_BCELL_VS_MEMORY_BCELL_DN	197	-0.301576	-1.27212	0	0.047052	0.986	9739	tags=29%, list=16%, signal=35%
	GSE19198_CTRL_VS_IL21_TREATED_TCELL_6H_UP	199	-0.296635	-1.27193	0	0.0470994	0.986	11864	tags=35%, list=20%, signal=44%
	GSE3982_BCELL_VS_EFF_MEMORY_CD4_TCELL_UP	197	-0.315554	-1.27113	0	0.0473576	0.987	10193	tags=33%, list=17%, signal=40%
	GSE21379_TFH_VS_NON_TFH_SAP_KO_CD4_TCELL_UP	197	-0.310364	-1.27079	0	0.0474219	0.987	10786	tags=31%, list=18%, signal=38%
	GSE20198_IL12_VS_IL12_IL18_TREATED_ACT_CD4_TCELL_DN	198	-0.297253	-1.26962	0	0.0476833	0.987	10033	tags=32%, list=17%, signal=39%
	GSE7460_TCONV_VS_TREG_LN_DN	198	-0.305789	-1.26919	0	0.0478488	0.987	9271	tags=32%, list=15%, signal=37%
	GSE14308_NAIVE_CD4_TCELL_VS_INDUCED_TREG_DN	196	-0.30135	-1.26882	0	0.0480072	0.987	9742	tags=35%, list=16%, signal=41%
	GSE32423_CTRL_VS_IL4_MEMORY_CD8_TCELL_UP	194	-0.30402	-1.26879	0	0.0479911	0.987	9584	tags=28%, list=16%, signal=33%
	GSE29164_UNTREATED_VS_CD8_TCELL_AND_IL12_TREATED_MELANOMA_DAY7_UP	195	-0.307642	-1.26832	0	0.0482033	0.988	11503	tags=34%, list=19%, signal=42%
	GSE2770_IL12_AND_TGFB_ACT_VS_ACT_CD4_TCELL_48H_DN	198	-0.302856	-1.26818	0	0.0482573	0.988	10672	tags=33%, list=18%, signal=40%
	GSE24210_RESTING_TREG_VS_TCONV_UP	199	-0.29247	-1.26813	0	0.0482222	0.988	11180	tags=32%, list=19%, signal=39%
	GSE14350_IL2RB_KO_VS_WT_TREG_DN	199	-0.298215	-1.26791	0	0.0482789	0.989	10145	tags=35%, list=17%, signal=42%
	GSE17721_0.5H_VS_4H_PAM3CSK4_BMDC_UP	197	-0.307769	-1.26769	0	0.0483455	0.99	10673	tags=35%, list=18%, signal=42%
	GSE27786_NKCELL_VS_NEUTROPHIL_UP	197	-0.308599	-1.26765	0	0.048331	0.99	9701	tags=34%, list=16%, signal=40%
	GSE24142_EARLY_THYMIC_PROGENITOR_VS_DN3_THYMOCYTE_ADULT_DN	198	-0.309485	-1.26684	0	0.0485935	0.991	11521	tags=39%, list=19%, signal=49%
	GSE20366_EX_VIVO_VS_DEC205_CONVERSION_NAIVE_CD4_TCELL_UP	195	-0.296342	-1.26665	0	0.0486524	0.991	7421	tags=30%, list=12%, signal=34%
	GSE32423_MEMORY_VS_NAIVE_CD8_TCELL_DN	200	-0.300311	-1.26665	0	0.0486171	0.991	10674	tags=33%, list=18%, signal=40%
	GSE43863_DAY6_EFF_VS_DAY150_MEM_LY6C_INT_CXCR5POS_CD4_TCELL_DN	198	-0.306366	-1.26664	0.030303	0.0485819	0.991	10754	tags=35%, list=18%, signal=42%
	GSE42021_CD24LO_TREG_VS_CD24LO_TCONV_THYMUS_DN	200	-0.299892	-1.2665	0	0.048595	0.991	10758	tags=33%, list=18%, signal=40%
	GSE46606_IRF4_KO_VS_WT_UNSTIM_BCELL_UP	198	-0.302354	-1.26638	0.025	0.0486099	0.991	9803	tags=31%, list=16%, signal=37%
	GSE1460_DP_THYMOCYTE_VS_NAIVE_CD4_TCELL_ADULT_BLOOD_UP	196	-0.302973	-1.2657	0	0.0488171	0.991	9666	tags=30%, list=16%, signal=36%
	GSE37532_TREG_VS_TCONV_PPARG_KO_CD4_TCELL_FROM_LN_DN	198	-0.304551	-1.26556	0	0.0488223	0.991	10496	tags=39%, list=17%, signal=48%
	GSE21670_TGFB_VS_IL6_TREATED_STAT3_KO_CD4_TCELL_UP	198	-0.301769	-1.26556	0	0.0487871	0.991	6008	tags=26%, list=10%, signal=29%
	GSE21380_NON_TFH_VS_GERMINAL_CENTER_TFH_CD4_TCELL_DN	195	-0.295692	-1.26527	0	0.0489191	0.991	10686	tags=31%, list=18%, signal=38%
	GSE2405_0H_VS_24H_A_PHAGOCYTOPHILUM_STIM_NEUTROPHIL_UP	199	-0.300712	-1.2649	0	0.049011	0.991	14377	tags=49%, list=24%, signal=64%
	GSE17721_POLYIC_VS_CPG_2H_BMDC_UP	196	-0.305046	-1.26472	0.037037	0.0490334	0.991	9034	tags=29%, list=15%, signal=34%
	GSE13411_NAIVE_VS_MEMORY_BCELL_DN	197	-0.299528	-1.26408	0	0.0493329	0.991	7880	tags=27%, list=13%, signal=31%
	GSE21670_UNTREATED_VS_TGFB_IL6_TREATED_STAT3_KO_CD4_TCELL_DN	198	-0.299712	-1.26387	0	0.0493865	0.991	11457	tags=33%, list=19%, signal=41%
	GSE12366_GC_VS_NAIVE_BCELL_DN	194	-0.299787	-1.26361	0.037037	0.0494212	0.991	8896	tags=32%, list=15%, signal=38%
	GSE11961_UNSTIM_VS_ANTI_IGM_AND_CD40_STIM_6H_FOLLICULAR_BCELL_DN	197	-0.308167	-1.26358	0	0.049417	0.991	9286	tags=35%, list=15%, signal=41%
	GSE21927_SPLEEN_VS_TUMOR_MONOCYTE_BALBC_DN	192	-0.292348	-1.2634	0	0.0494433	0.991	10121	tags=34%, list=17%, signal=41%
	GSE31082_DP_VS_CD4_SP_THYMOCYTE_UP	197	-0.300972	-1.26338	0	0.0494183	0.991	11273	tags=31%, list=19%, signal=39%
	GSE10500_ARTHRITIC_SYNOVIAL_FLUID_VS_HEALTHY_MACROPHAGE_DN	144	-0.30993	-1.26336	0	0.0494124	0.991	10474	tags=31%, list=17%, signal=38%
	GSE32901_NAIVE_VS_TH1_CD4_TCELL_UP	129	-0.312072	-1.26303	0	0.0495835	0.991	6822	tags=29%, list=11%, signal=33%
	GSE17721_CPG_VS_GARDIQUIMOD_2H_BMDC_DN	199	-0.306155	-1.26294	0	0.0495801	0.991	11064	tags=36%, list=18%, signal=44%
	KAECH_DAY8_EFF_VS_DAY15_EFF_CD8_TCELL_DN	199	-0.293233	-1.2628	0	0.0496114	0.991	6438	tags=26%, list=11%, signal=29%
	GSE1460_INTRATHYMIC_T_PROGENITOR_VS_DP_THYMOCYTE_UP	197	-0.295935	-1.26273	0	0.0495866	0.991	10588	tags=42%, list=18%, signal=50%
	GSE24574_BCL6_HIGH_VS_LOW_TFH_CD4_TCELL_DN	199	-0.305946	-1.2621	0.0322581	0.0497083	0.991	8385	tags=29%, list=14%, signal=33%
	GSE25088_CTRL_VS_IL4_STIM_MACROPHAGE_UP	189	-0.297721	-1.26167	0	0.0498949	0.991	9780	tags=33%, list=16%, signal=39%
	GSE6674_UNSTIM_VS_ANTI_IGM_STIM_BCELL_UP	162	-0.318747	-1.26043	0	0.050418	0.992	11456	tags=34%, list=19%, signal=42%
	GSE41867_LCMV_ARMSTRONG_VS_CLONE13_DAY8_EFFECTOR_CD8_TCELL_DN	197	-0.301912	-1.26003	0.03125	0.050529	0.992	10489	tags=33%, list=17%, signal=40%
	GSE16385_MONOCYTE_VS_12H_ROSIGLITAZONE_TREATED_MACROPHAGE_DN	197	-0.29176	-1.25963	0	0.0506944	0.992	11438	tags=36%, list=19%, signal=44%
	GSE20715_0H_VS_24H_OZONE_LUNG_UP	199	-0.301639	-1.25923	0	0.0508853	0.992	9649	tags=32%, list=16%, signal=38%
	GSE24142_DN2_VS_DN3_THYMOCYTE_DN	197	-0.298125	-1.25923	0	0.0508491	0.992	7511	tags=26%, list=12%, signal=30%
	GSE9988_ANTI_TREM1_AND_LPS_VS_VEHICLE_TREATED_MONOCYTES_DN	197	-0.308786	-1.25856	0	0.0510203	0.993	10967	tags=34%, list=18%, signal=41%
	GSE3982_MAST_CELL_VS_BASOPHIL_UP	194	-0.299219	-1.2583	0	0.0510943	0.993	9521	tags=34%, list=16%, signal=40%
	GSE360_CTRL_VS_L_MAJOR_MAC_UP	199	-0.299743	-1.25771	0	0.0513371	0.993	10327	tags=35%, list=17%, signal=42%
	GSE40274_CTRL_VS_FOXP3_TRANSDUCED_ACTIVATED_CD4_TCELL_DN	198	-0.302831	-1.25718	0	0.0515304	0.993	10023	tags=36%, list=17%, signal=43%
	FRANCO_BLOOD_SANOFI_PASTEUR_SA_INACTIVATED_INFLUENZA_VACCINE_CORRELATED_WITH_ANTIBODY_RESPONSE_AGE_18_40YO_1DY_NEGATIVE	21	-0.445587	-1.25708	0.134387	0.051532	0.993	4679	tags=33%, list=8%, signal=36%
	GSE9006_HEALTHY_VS_TYPE_1_DIABETES_PBMC_AT_DX_DN	195	-0.295301	-1.25697	0	0.0515263	0.993	8454	tags=33%, list=14%, signal=38%
	GSE39820_CTRL_VS_TGFBETA1_IL6_IL23A_CD4_TCELL_DN	199	-0.298924	-1.25683	0	0.0515747	0.993	9192	tags=33%, list=15%, signal=38%
	GSE17721_PAM3CSK4_VS_GADIQUIMOD_8H_BMDC_UP	196	-0.296518	-1.25657	0	0.0517028	0.993	10626	tags=33%, list=18%, signal=40%
	GSE22601_IMMATURE_CD4_SINGLE_POSITIVE_VS_CD8_SINGLE_POSITIVE_THYMOCYTE_UP	199	-0.307104	-1.25616	0	0.0518315	0.994	9361	tags=33%, list=16%, signal=39%
	GSE12392_WT_VS_IFNB_KO_CD8A_POS_SPLEEN_DC_UP	197	-0.295877	-1.25605	0	0.0518324	0.994	10613	tags=34%, list=18%, signal=41%
	GSE34217_MIR17_92_OVEREXPRESS_VS_WT_ACT_CD8_TCELL_DN	137	-0.311167	-1.25587	0.0701754	0.0518738	0.994	10839	tags=42%, list=18%, signal=51%
	GSE5542_IFNA_VS_IFNA_AND_IFNG_TREATED_EPITHELIAL_CELLS_6H_DN	197	-0.298328	-1.25552	0	0.0519853	0.995	9569	tags=31%, list=16%, signal=37%
	GSE21063_3H_VS_16H_ANTI_IGM_STIM_NFATC1_KOBCELL_DN	199	-0.293114	-1.25488	0	0.052218	0.995	11139	tags=33%, list=18%, signal=40%
	GSE7831_UNSTIM_VS_CPG_STIM_PDC_4H_DN	198	-0.2974	-1.25478	0	0.0522458	0.995	9342	tags=33%, list=15%, signal=39%
	GSE15330_LYMPHOID_MULTIPOTENT_VS_GRANULOCYTE_MONOCYTE_PROGENITOR_IKAROS_KO_UP	197	-0.29289	-1.25457	0	0.0523417	0.995	9616	tags=31%, list=16%, signal=37%
	GSE14415_INDUCED_TREG_VS_FAILED_INDUCED_TREG_UP	184	-0.302364	-1.25409	0	0.0525735	0.995	9144	tags=29%, list=15%, signal=34%
	GSE3982_MAC_VS_NEUTROPHIL_LPS_STIM_UP	197	-0.296437	-1.25328	0.0333333	0.052994	0.995	10348	tags=36%, list=17%, signal=43%
	GSE5589_LPS_VS_LPS_AND_IL10_STIM_IL6_KO_MACROPHAGE_45MIN_UP	197	-0.301459	-1.25325	0	0.0529657	0.995	11440	tags=35%, list=19%, signal=43%
	GSE7460_CD8_TCELL_VS_TREG_ACT_UP	199	-0.298175	-1.25283	0.03125	0.0530924	0.995	9333	tags=34%, list=15%, signal=40%
	GSE5455_EX_VIVO_VS_POST_24H_INCUBATION_MONOCYTES_FROM_TUMOR_BEARING_MOUSE_UP	198	-0.295364	-1.25282	0	0.0530552	0.995	12433	tags=39%, list=21%, signal=49%
	GSE45382_UNTREATED_VS_TGFB_TREATED_MACROPHAGES_UP	195	-0.295086	-1.25202	0	0.0533802	0.995	10613	tags=33%, list=18%, signal=40%
	GSE27859_DC_VS_CD11C_INT_F480_HI_MACROPHAGE_UP	197	-0.301543	-1.25191	0	0.0533837	0.995	13315	tags=38%, list=22%, signal=48%
	GSE40274_EOS_VS_FOXP3_AND_EOS_TRANSDUCED_ACTIVATED_CD4_TCELL_UP	153	-0.316405	-1.25143	0.0625	0.0536373	0.995	10728	tags=33%, list=18%, signal=40%
	GSE46606_IRF4_KO_VS_WT_CD40L_IL2_IL5_3DAY_STIMULATED_BCELL_DN	191	-0.302812	-1.2512	0.030303	0.0536974	0.995	11969	tags=36%, list=20%, signal=44%
	GSE17721_0.5H_VS_4H_GARDIQUIMOD_BMDC_UP	195	-0.294482	-1.251	0	0.053737	0.995	10840	tags=37%, list=18%, signal=45%
	GSE2770_UNTREATED_VS_IL12_TREATED_ACT_CD4_TCELL_48H_UP	199	-0.301496	-1.25076	0.0476191	0.0537764	0.995	7574	tags=27%, list=13%, signal=31%
	GSE20366_TREG_VS_TCONV_DN	198	-0.303137	-1.25061	0.0384615	0.0538275	0.995	9137	tags=34%, list=15%, signal=40%
	GSE5542_IFNG_VS_IFNA_AND_IFNG_TREATED_EPITHELIAL_CELLS_6H_DN	198	-0.294258	-1.2504	0	0.0538691	0.995	10583	tags=34%, list=18%, signal=41%
	PATEL_SKIN_OF_BODY_ZOSTAVAX_AGE_70_93YO_VZV_CHALLENGE_3DY_DN	42	-0.372704	-1.24994	0.0875	0.0541021	0.996	10024	tags=36%, list=17%, signal=43%
	GSE5589_WT_VS_IL10_KO_LPS_STIM_MACROPHAGE_180MIN_UP	161	-0.303826	-1.24975	0.0208333	0.0541111	0.996	9632	tags=35%, list=16%, signal=41%
	GSE6259_FLT3L_INDUCED_DEC205_POS_DC_VS_CD8_TCELL_UP	146	-0.310314	-1.24955	0.0508475	0.0541288	0.996	9778	tags=33%, list=16%, signal=39%
	GSE37301_HEMATOPOIETIC_STEM_CELL_VS_LYMPHOID_PRIMED_MPP_UP	179	-0.295867	-1.24912	0	0.0542611	0.996	10437	tags=35%, list=17%, signal=42%
	GSE1460_CD4_THYMOCYTE_VS_NAIVE_CD4_TCELL_CORD_BLOOD_DN	196	-0.293405	-1.24838	0	0.0545958	0.996	9660	tags=34%, list=16%, signal=40%
	GSE36888_STAT5_AB_KNOCKIN_VS_WT_TCELL_IL2_TREATED_6H_DN	199	-0.296694	-1.24825	0.03125	0.0546132	0.996	10769	tags=35%, list=18%, signal=43%
	GSE22886_IGG_IGA_MEMORY_BCELL_VS_BLOOD_PLASMA_CELL_DN	197	-0.29699	-1.24744	0	0.0550414	0.996	9929	tags=31%, list=16%, signal=37%
	GSE29618_PRE_VS_DAY7_POST_TIV_FLU_VACCINE_PDC_DN	199	-0.294085	-1.24729	0.0333333	0.0550972	0.996	11125	tags=38%, list=18%, signal=47%
	GSE22886_DAY0_VS_DAY7_MONOCYTE_IN_CULTURE_DN	200	-0.297653	-1.2465	0	0.055513	0.996	10571	tags=34%, list=18%, signal=40%
	GSE39556_UNTREATED_VS_3H_POLYIC_INJ_MOUSE_NK_CELL_UP	198	-0.300019	-1.24638	0	0.0555989	0.996	9856	tags=32%, list=16%, signal=38%
	GSE17301_CTRL_VS_48H_IFNA2_STIM_CD8_TCELL_UP	199	-0.300105	-1.24632	0	0.0555604	0.996	10538	tags=35%, list=17%, signal=42%
	GSE6674_ANTI_IGM_VS_CPG_STIM_BCELL_DN	198	-0.300517	-1.24618	0	0.0555978	0.996	10902	tags=41%, list=18%, signal=50%
	ANDERSON_BLOOD_CN54GP140_ADJUVANTED_WITH_GLA_AF_AGE_18_45YO_1DY_DN	85	-0.326393	-1.246	0.0263158	0.0556639	0.996	10759	tags=31%, list=18%, signal=37%
	GSE7218_UNSTIM_VS_ANTIGEN_STIM_THROUGH_IGG_BCELL_UP	187	-0.298922	-1.24476	0	0.0561755	0.996	9366	tags=35%, list=16%, signal=41%
	GSE22886_IGA_VS_IGM_MEMORY_BCELL_DN	199	-0.302998	-1.24464	0	0.0562117	0.996	8135	tags=30%, list=13%, signal=35%
	GSE7509_UNSTIM_VS_FCGRIIB_STIM_MONOCYTE_DN	164	-0.302989	-1.2445	0	0.0562668	0.996	10203	tags=36%, list=17%, signal=43%
	GSE17974_0H_VS_1H_IN_VITRO_ACT_CD4_TCELL_UP	187	-0.308705	-1.24434	0	0.0562841	0.996	10953	tags=41%, list=18%, signal=49%
	GSE3982_MAST_CELL_VS_DC_UP	199	-0.2944	-1.24405	0	0.056403	0.997	10668	tags=38%, list=18%, signal=46%
	GSE27786_LIN_NEG_VS_CD8_TCELL_UP	200	-0.297933	-1.24396	0	0.0564195	0.997	10795	tags=38%, list=18%, signal=46%
	GSE12845_IGD_NEG_BLOOD_VS_PRE_GC_TONSIL_BCELL_DN	197	-0.289635	-1.24351	0	0.0566445	0.997	9800	tags=35%, list=16%, signal=41%
	GSE27786_NKCELL_VS_ERYTHROBLAST_UP	197	-0.298229	-1.24315	0.0434783	0.0568525	0.997	10413	tags=32%, list=17%, signal=39%
	GSE8685_IL2_ACT_IL2_STARVED_VS_IL21_ACT_IL2_STARVED_CD4_TCELL_DN	143	-0.311071	-1.2429	0.025641	0.0568861	0.997	7484	tags=29%, list=12%, signal=33%
	GSE16385_ROSIGLITAZONE_IL4_VS_IL4_ALONE_STIM_MACROPHAGE_12H_DN	198	-0.300327	-1.24277	0.0869565	0.0569027	0.997	9803	tags=32%, list=16%, signal=38%
	GSE26156_DOUBLE_POSITIVE_VS_CD4_SINGLE_POSITIVE_THYMOCYTE_DN	198	-0.29593	-1.24258	0	0.0570242	0.997	11476	tags=36%, list=19%, signal=45%
	GSE20715_0H_VS_6H_OZONE_TLR4_KO_LUNG_UP	195	-0.301482	-1.24221	0.0294118	0.0571559	0.998	10242	tags=36%, list=17%, signal=43%
	GSE21774_CD62L_POS_CD56_DIM_VS_CD62L_NEG_CD56_DIM_NK_CELL_UP	195	-0.29616	-1.24157	0	0.0573467	0.998	8921	tags=35%, list=15%, signal=41%
	GSE27434_WT_VS_DNMT1_KO_TREG_UP	199	-0.294815	-1.24154	0.0333333	0.057336	0.998	12178	tags=37%, list=20%, signal=46%
	GSE27786_ERYTHROBLAST_VS_MONO_MAC_DN	198	-0.307828	-1.2415	0.0645161	0.0572968	0.998	9867	tags=34%, list=16%, signal=40%
	GSE37301_GRANULOCYTE_MONOCYTE_PROGENITOR_VS_RAG2_KO_NK_CELL_UP	182	-0.296487	-1.24103	0.025641	0.0574824	0.998	12600	tags=38%, list=21%, signal=48%
	GSE3982_DC_VS_BASOPHIL_DN	195	-0.303581	-1.24094	0	0.0575002	0.998	10437	tags=35%, list=17%, signal=43%
	GSE13547_2H_VS_12_H_ANTI_IGM_STIM_ZFX_KO_BCELL_UP	166	-0.299852	-1.24066	0	0.0576523	0.998	9644	tags=37%, list=16%, signal=44%
	GSE14308_NAIVE_CD4_TCELL_VS_NATURAL_TREG_UP	196	-0.294195	-1.24054	0	0.0577172	0.998	10023	tags=33%, list=17%, signal=39%
	GSE14308_TH17_VS_NATURAL_TREG_UP	199	-0.303474	-1.24048	0	0.0577142	0.998	10850	tags=39%, list=18%, signal=47%
	GSE17721_LPS_VS_GARDIQUIMOD_8H_BMDC_DN	196	-0.297066	-1.24019	0.0294118	0.0578104	0.998	10845	tags=38%, list=18%, signal=46%
	GSE37532_WT_VS_PPARG_KO_VISCERAL_ADIPOSE_TISSUE_TREG_UP	194	-0.293538	-1.23946	0	0.0582051	0.998	7183	tags=20%, list=12%, signal=22%
	GSE17301_ACD3_ACD28_VS_ACD3_ACD28_AND_IFNA2_STIM_CD8_TCELL_UP	198	-0.29414	-1.23921	0.0666667	0.0583085	0.998	9527	tags=29%, list=16%, signal=35%
	GSE14308_INDUCED_VS_NATURAL_TREG_DN	199	-0.294568	-1.23916	0	0.0582859	0.998	11158	tags=36%, list=18%, signal=44%
	GSE8835_HEALTHY_VS_CLL_CD8_TCELL_UP	198	-0.282461	-1.23874	0	0.058477	0.998	11808	tags=35%, list=20%, signal=43%
	GSE5542_IFNA_VS_IFNA_AND_IFNG_TREATED_EPITHELIAL_CELLS_24H_DN	199	-0.293928	-1.23791	0	0.058858	0.998	9197	tags=27%, list=15%, signal=32%
	GSE17721_CTRL_VS_LPS_24H_BMDC_DN	197	-0.298553	-1.23738	0.0416667	0.0590966	0.998	10208	tags=35%, list=17%, signal=41%
	GSE13738_TCR_VS_BYSTANDER_ACTIVATED_CD4_TCELL_DN	198	-0.294259	-1.23674	0.03125	0.0594977	0.998	9052	tags=32%, list=15%, signal=37%
	GSE24634_NAIVE_CD4_TCELL_VS_DAY10_IL4_CONV_TREG_DN	199	-0.300392	-1.23656	0.0322581	0.0595699	0.998	10259	tags=33%, list=17%, signal=39%
	GSE24814_STAT5_KO_VS_WT_PRE_BCELL_DN	200	-0.292068	-1.23649	0	0.0595754	0.998	9667	tags=32%, list=16%, signal=38%
	GSE26559_TCF1_KO_VS_WT_LIN_NEG_CELL_UP	197	-0.296455	-1.23605	0.0416667	0.0598157	0.998	10023	tags=38%, list=17%, signal=45%
	GSE45365_CD8A_DC_VS_CD11B_DC_IFNAR_KO_DN	194	-0.288316	-1.23554	0	0.0599567	0.998	10467	tags=33%, list=17%, signal=40%
	GSE5589_WT_VS_IL10_KO_LPS_STIM_MACROPHAGE_45MIN_DN	197	-0.288902	-1.23552	0	0.0599429	0.998	10084	tags=34%, list=17%, signal=41%
	GSE29618_BCELL_VS_PDC_UP	195	-0.290357	-1.23548	0	0.0599296	0.998	8964	tags=32%, list=15%, signal=37%
	GSE2770_IL12_VS_TGFB_AND_IL12_TREATED_ACT_CD4_TCELL_2H_UP	126	-0.303969	-1.23511	0	0.0601293	0.999	10689	tags=43%, list=18%, signal=52%
	GSE24634_TREG_VS_TCONV_POST_DAY7_IL4_CONVERSION_UP	199	-0.298846	-1.23507	0	0.0601357	0.999	11068	tags=34%, list=18%, signal=41%
	GSE21927_BALBC_VS_C57BL6_MONOCYTE_TUMOR_DN	189	-0.295824	-1.23469	0.05	0.0602977	0.999	11042	tags=37%, list=18%, signal=45%
	GSE23925_LIGHT_ZONE_VS_DARK_ZONE_BCELL_DN	199	-0.285315	-1.23454	0.0333333	0.0603486	0.999	9096	tags=33%, list=15%, signal=38%
	GSE24634_NAIVE_CD4_TCELL_VS_DAY3_IL4_CONV_TREG_UP	198	-0.295716	-1.23426	0	0.0604947	0.999	11116	tags=36%, list=18%, signal=44%
	GSE17186_CD21LOW_VS_CD21HIGH_TRANSITIONAL_BCELL_CORD_BLOOD_UP	197	-0.297316	-1.23423	0	0.0604896	0.999	10793	tags=35%, list=18%, signal=43%
	GSE22886_NAIVE_VS_MEMORY_TCELL_UP	193	-0.293074	-1.23398	0.0344828	0.0605686	0.999	9843	tags=36%, list=16%, signal=43%
	GSE20198_UNTREATED_VS_IL12_TREATED_ACT_CD4_TCELL_UP	193	-0.294058	-1.2338	0	0.0606201	0.999	10724	tags=33%, list=18%, signal=40%
	GSE5542_IFNG_VS_IFNA_TREATED_EPITHELIAL_CELLS_24H_UP	200	-0.287507	-1.23365	0	0.0606241	0.999	12278	tags=36%, list=20%, signal=44%
	GSE339_EX_VIVO_VS_IN_CULTURE_CD4POS_DC_UP	197	-0.298951	-1.23292	0	0.0609619	0.999	10840	tags=35%, list=18%, signal=43%
	GSE29164_UNTREATED_VS_CD8_TCELL_TREATED_MELANOMA_DAY3_DN	200	-0.29053	-1.23287	0	0.0609301	0.999	11029	tags=42%, list=18%, signal=51%
	GSE6674_UNSTIM_VS_CPG_STIM_BCELL_DN	164	-0.295542	-1.23259	0.0243902	0.0610473	0.999	12110	tags=40%, list=20%, signal=50%
	GSE46606_IRF4HIGH_VS_IRF4MID_CD40L_IL2_IL5_DAY1_STIMULATED_BCELL_UP	199	-0.293739	-1.23257	0	0.0610065	0.999	11169	tags=34%, list=19%, signal=42%
	GSE17974_IL4_AND_ANTI_IL12_VS_UNTREATED_48H_ACT_CD4_TCELL_UP	190	-0.295108	-1.23233	0	0.0611069	1	10363	tags=37%, list=17%, signal=45%
	GSE411_UNSTIM_VS_100MIN_IL6_STIM_SOCS3_KO_MACROPHAGE_UP	196	-0.300267	-1.23185	0.0416667	0.0612759	1	11164	tags=33%, list=18%, signal=41%
	GSE2770_IL4_ACT_VS_ACT_CD4_TCELL_6H_UP	196	-0.293364	-1.23135	0	0.0615276	1	10430	tags=37%, list=17%, signal=45%
	GSE13547_WT_VS_ZFX_KO_BCELL_ANTI_IGM_STIM_2H_UP	179	-0.298685	-1.23118	0.025	0.0615775	1	10135	tags=30%, list=17%, signal=35%
	GSE8621_UNSTIM_VS_LPS_PRIMED_UNSTIM_MACROPHAGE_DN	198	-0.292897	-1.23093	0	0.061609	1	10491	tags=30%, list=17%, signal=36%
	GSE39820_CTRL_VS_TGFBETA1_IL6_CD4_TCELL_UP	196	-0.306073	-1.23013	0.030303	0.0619033	1	9577	tags=37%, list=16%, signal=44%
	GSE3982_DC_VS_MAC_LPS_STIM_UP	198	-0.295178	-1.22999	0	0.0619353	1	10786	tags=38%, list=18%, signal=46%
	GSE3982_MAST_CELL_VS_NKCELL_UP	199	-0.292406	-1.22938	0	0.0623151	1	7755	tags=28%, list=13%, signal=32%
	GSE41867_MEMORY_VS_EXHAUSTED_CD8_TCELL_DAY30_LCMV_DN	197	-0.290912	-1.22872	0	0.0626541	1	10496	tags=30%, list=17%, signal=36%
	GSE1112_OT1_VS_HY_CD8AB_THYMOCYTE_RTOC_CULTURE_UP	199	-0.286434	-1.22868	0	0.0626308	1	9584	tags=33%, list=16%, signal=39%
	GSE4590_PRE_BCELL_VS_VPREB_POS_LARGE_PRE_BCELL_DN	156	-0.306318	-1.2278	0	0.0631029	1	9904	tags=34%, list=16%, signal=41%
	GSE36009_UNSTIM_VS_LPS_STIM_NLRP10_KO_DC_DN	196	-0.295788	-1.22728	0	0.0634078	1	11087	tags=41%, list=18%, signal=50%
	GSE1460_DP_THYMOCYTE_VS_NAIVE_CD4_TCELL_CORD_BLOOD_UP	198	-0.292331	-1.22704	0.0454545	0.0635171	1	10668	tags=31%, list=18%, signal=37%
	GSE23114_WT_VS_SLE2C1_MOUSE_PERITONEAL_CAVITY_B1A_BCELL_UP	192	-0.286947	-1.22699	0.0416667	0.0635207	1	9858	tags=34%, list=16%, signal=40%
	NAKAYA_B_CELL_FLUARIX_FLUVIRIN_AGE_18_50YO_7DY_UP	366	-0.272876	-1.22679	0	0.0636249	1	10840	tags=32%, list=18%, signal=39%
	GSE40274_GATA1_VS_FOXP3_AND_GATA1_TRANSDUCED_ACTIVATED_CD4_TCELL_DN	200	-0.291261	-1.22668	0.0416667	0.0636558	1	10301	tags=38%, list=17%, signal=46%
	GSE21546_ELK1_KO_VS_SAP1A_KO_AND_ELK1_KO_DP_THYMOCYTES_DN	196	-0.291879	-1.22574	0.030303	0.0640567	1	10901	tags=37%, list=18%, signal=45%
	GSE37533_UNTREATED_VS_PIOGLIZATONE_TREATED_CD4_TCELL_PPARG2_AND_FOXP3_TRASDUCED_UP	143	-0.30424	-1.2254	0.0212766	0.0642356	1	8625	tags=29%, list=14%, signal=34%
	GSE26928_EFF_MEM_VS_CENTR_MEM_CD4_TCELL_DN	185	-0.291778	-1.22539	0.0285714	0.064202	1	4845	tags=19%, list=8%, signal=21%
	GSE16266_LPS_VS_HEATSHOCK_AND_LPS_STIM_MEF_UP	196	-0.294061	-1.22512	0.037037	0.0643423	1	6337	tags=24%, list=10%, signal=27%
	GSE5542_IFNG_VS_IFNA_TREATED_EPITHELIAL_CELLS_6H_UP	196	-0.294562	-1.22498	0.0434783	0.0644181	1	9192	tags=29%, list=15%, signal=34%
	GSE26351_UNSTIM_VS_BMP_PATHWAY_STIM_HEMATOPOIETIC_PROGENITORS_UP	197	-0.295168	-1.22497	0	0.064393	1	10967	tags=38%, list=18%, signal=46%
	GSE4984_UNTREATED_VS_VEHICLE_CTRL_TREATED_DC_UP	155	-0.306437	-1.22456	0.0697674	0.0646535	1	10693	tags=35%, list=18%, signal=43%
	GSE2826_XID_VS_BTK_KO_BCELL_UP	197	-0.287148	-1.22426	0	0.0648236	1	10069	tags=34%, list=17%, signal=41%
	GSE17974_0H_VS_72H_IN_VITRO_ACT_CD4_TCELL_DN	197	-0.287908	-1.22406	0	0.0649091	1	14157	tags=46%, list=23%, signal=59%
	GSE11924_TFH_VS_TH1_CD4_TCELL_DN	193	-0.293735	-1.22338	0	0.0652205	1	9773	tags=32%, list=16%, signal=38%
	GSE14350_TREG_VS_TEFF_UP	196	-0.283003	-1.22227	0	0.0659371	1	10605	tags=32%, list=18%, signal=38%
	GSE31082_DP_VS_CD8_SP_THYMOCYTE_DN	199	-0.292683	-1.22209	0.0357143	0.0660508	1	11158	tags=37%, list=18%, signal=45%
	GSE21033_3H_VS_24H_POLYIC_STIM_DC_DN	131	-0.303448	-1.22195	0.0327869	0.066097	1	8797	tags=33%, list=15%, signal=38%
	GSE5142_CTRL_VS_HTERT_TRANSDUCED_CD8_TCELL_EARLY_PASSAGE_CLONE_DN	200	-0.288587	-1.22126	0.0344828	0.0664839	1	11282	tags=39%, list=19%, signal=48%
	GSE5503_LIVER_DC_VS_SPLEEN_DC_ACTIVATED_ALLOGENIC_TCELL_DN	197	-0.293566	-1.22112	0.0333333	0.0665043	1	10754	tags=36%, list=18%, signal=44%
	GSE21774_CD62L_POS_CD56_BRIGHT_VS_CD62L_NEG_CD56_DIM_NK_CELL_DN	198	-0.296294	-1.21909	0.0571429	0.0678749	1	8886	tags=30%, list=15%, signal=35%
	GSE13522_WT_VS_IFNAR_KO_SKIN_UP	200	-0.298616	-1.21904	0	0.0679023	1	9096	tags=31%, list=15%, signal=36%
	GSE2585_THYMIC_MACROPHAGE_VS_MTEC_UP	196	-0.281766	-1.21898	0	0.0678667	1	7942	tags=29%, list=13%, signal=33%
	GSE3720_VD1_VS_VD2_GAMMADELTA_TCELL_WITH_LPS_STIM_UP	198	-0.30073	-1.21762	0	0.0687638	1	11175	tags=36%, list=19%, signal=44%
	GSE21670_UNTREATED_VS_TGFB_TREATED_STAT3_KO_CD4_TCELL_DN	197	-0.286903	-1.2173	0.0357143	0.0689757	1	9503	tags=31%, list=16%, signal=37%
	GSE27241_WT_CTRL_VS_DIGOXIN_TREATED_RORGT_KO_CD4_TCELL_IN_TH17_POLARIZING_CONDITIONS_UP	172	-0.304653	-1.21683	0.0294118	0.0692755	1	9716	tags=35%, list=16%, signal=41%
	GSE21546_WT_VS_SAP1A_KO_AND_ELK1_KO_ANTI_CD3_STIM_DP_THYMOCYTES_DN	197	-0.294166	-1.2162	0.0322581	0.0696511	1	7826	tags=28%, list=13%, signal=33%
	GSE13547_WT_VS_ZFX_KO_BCELL_ANTI_IGM_STIM_12H_DN	157	-0.300891	-1.21619	0.0185185	0.0696057	1	10474	tags=38%, list=17%, signal=46%
	GSE40274_CTRL_VS_XBP1_TRANSDUCED_ACTIVATED_CD4_TCELL_UP	171	-0.295646	-1.21587	0.0322581	0.0697257	1	6771	tags=27%, list=11%, signal=31%
	GSE7460_TREG_VS_TCONV_ACT_WITH_TGFB_UP	196	-0.293883	-1.21529	0.0952381	0.0701439	1	7219	tags=28%, list=12%, signal=32%
	GSE15330_HSC_VS_LYMPHOID_PRIMED_MULTIPOTENT_PROGENITOR_IKAROS_KO_UP	195	-0.291793	-1.21497	0	0.0703729	1	13631	tags=45%, list=23%, signal=58%
	GSE40274_FOXP3_VS_FOXP3_AND_EOS_TRANSDUCED_ACTIVATED_CD4_TCELL_UP	198	-0.290268	-1.2149	0.0285714	0.0703998	1	8261	tags=31%, list=14%, signal=36%
	HOEK_NK_CELL_2011_2012_TIV_ADULT_7DY_UP	18	-0.437493	-1.2143	0.163866	0.0708745	1	1316	tags=17%, list=2%, signal=17%
	GSE26030_TH1_VS_TH17_RESTIMULATED_DAY15_POST_POLARIZATION_UP	198	-0.289465	-1.21414	0.027027	0.0708933	1	11079	tags=35%, list=18%, signal=43%
	GSE27786_NEUTROPHIL_VS_MONO_MAC_DN	199	-0.29852	-1.21383	0.0952381	0.0710592	1	10835	tags=38%, list=18%, signal=46%
	GSE17721_LPS_VS_PAM3CSK4_16H_BMDC_DN	199	-0.29456	-1.2137	0.0606061	0.0710937	1	8802	tags=32%, list=15%, signal=37%
	GSE17721_LPS_VS_POLYIC_12H_BMDC_UP	199	-0.28829	-1.21365	0	0.0711097	1	11791	tags=40%, list=20%, signal=50%
	GSE7509_FCGRIIB_VS_TNFA_IL1B_IL6_PGE_STIM_DC_UP	185	-0.289164	-1.21364	0.0625	0.0710636	1	9815	tags=30%, list=16%, signal=36%
	GSE39556_CD8A_DC_VS_NK_CELL_DN	199	-0.297702	-1.21354	0.0476191	0.0710615	1	9856	tags=34%, list=16%, signal=41%
	GSE17186_MEMORY_VS_CD21HIGH_TRANSITIONAL_BCELL_DN	199	-0.290885	-1.21274	0	0.0716548	1	9445	tags=37%, list=16%, signal=43%
	GSE39916_B_CELL_SPLEEN_VS_PLASMA_CELL_BONE_MARROW_UP	197	-0.29634	-1.21255	0.0344828	0.0717383	1	7527	tags=28%, list=12%, signal=32%
	GSE35685_CD34POS_CD10NEG_CD62LPOS_VS_CD34POS_CD10POS_BONE_MARROW_UP	200	-0.292521	-1.21253	0	0.0717189	1	11054	tags=36%, list=18%, signal=44%
	GSE36392_EOSINOPHIL_VS_NEUTROPHIL_IL25_TREATED_LUNG_DN	197	-0.28041	-1.21137	0.0416667	0.0725132	1	10193	tags=32%, list=17%, signal=38%
	GSE5503_PLN_DC_VS_SPLEEN_DC_ACTIVATED_ALLOGENIC_TCELL_DN	197	-0.290316	-1.21051	0.04	0.073067	1	10033	tags=31%, list=17%, signal=37%
	GSE30962_PRIMARY_VS_SECONDARY_ACUTE_LCMV_INF_CD8_TCELL_DN	197	-0.293562	-1.21044	0	0.0730894	1	9527	tags=29%, list=16%, signal=35%
	ANDERSON_BLOOD_CN54GP140_ADJUVANTED_WITH_GLA_AF_AGE_18_45YO_3DY_DN	34	-0.38051	-1.21036	0.133005	0.0731037	1	6948	tags=29%, list=12%, signal=33%
	GSE10239_NAIVE_VS_DAY4.5_EFF_CD8_TCELL_UP	198	-0.29257	-1.21035	0.0384615	0.0730566	1	10613	tags=38%, list=18%, signal=46%
	GSE369_IFNG_KO_VS_WT_LIVER_UP	196	-0.283421	-1.21013	0.03125	0.0731735	1	9353	tags=31%, list=15%, signal=37%
	GSE45365_NK_CELL_VS_CD11B_DC_MCMV_INFECTION_UP	199	-0.282774	-1.21006	0	0.0731892	1	7002	tags=24%, list=12%, signal=27%
	GSE40273_GATA1_KO_VS_WT_TREG_UP	199	-0.288718	-1.20993	0.0357143	0.0732471	1	8117	tags=26%, list=13%, signal=30%
	GSE37301_HEMATOPOIETIC_STEM_CELL_VS_LYMPHOID_PRIMED_MPP_DN	169	-0.286394	-1.20965	0.0277778	0.0734385	1	10234	tags=30%, list=17%, signal=36%
	GSE6674_ANTI_IGM_VS_PL2_3_STIM_BCELL_DN	194	-0.281611	-1.20932	0.0344828	0.0737099	1	11506	tags=39%, list=19%, signal=48%
	GSE30971_CTRL_VS_LPS_STIM_MACROPHAGE_WBP7_HET_4H_DN	198	-0.280037	-1.209	0.0384615	0.0738158	1	11145	tags=35%, list=18%, signal=43%
	GSE3982_EFF_MEMORY_CD4_TCELL_VS_NKCELL_DN	196	-0.286251	-1.20893	0.0833333	0.0738393	1	10145	tags=34%, list=17%, signal=40%
	GSE24142_EARLY_THYMIC_PROGENITOR_VS_DN2_THYMOCYTE_ADULT_DN	198	-0.280593	-1.20855	0	0.0740642	1	6884	tags=24%, list=11%, signal=27%
	GSE9988_LPS_VS_CTRL_TREATED_MONOCYTE_DN	199	-0.28642	-1.20808	0	0.0743386	1	10655	tags=33%, list=18%, signal=40%
	GSE30971_2H_VS_4H_LPS_STIM_MACROPHAGE_WBP7_HET_UP	191	-0.285208	-1.2079	0	0.0744161	1	11978	tags=38%, list=20%, signal=48%
	GSE4590_LARGE_PRE_BCELL_VS_VPREB_POS_LARGE_PRE_BCELL_UP	174	-0.296521	-1.20777	0.05	0.0744741	1	9991	tags=35%, list=17%, signal=42%
	GSE5142_CTRL_VS_HTERT_TRANSDUCED_CD8_TCELL_EARLY_PASSAGE_CLONE_UP	198	-0.287254	-1.20775	0	0.074454	1	9838	tags=32%, list=16%, signal=38%
	GSE2770_IL12_ACT_VS_ACT_CD4_TCELL_6H_DN	189	-0.28312	-1.20722	0	0.0748825	1	10431	tags=36%, list=17%, signal=43%
	GSE21063_CTRL_VS_ANTI_IGM_STIM_BCELL_NFATC1_KO_16H_DN	196	-0.289263	-1.2069	0	0.0750731	1	11180	tags=33%, list=19%, signal=41%
	GSE33425_CD161_HIGH_VS_INT_CD8_TCELL_UP	198	-0.291292	-1.20608	0	0.0756844	1	10102	tags=32%, list=17%, signal=38%
	GSE19923_WT_VS_HEB_KO_DP_THYMOCYTE_DN	198	-0.286098	-1.20602	0	0.0756859	1	11573	tags=36%, list=19%, signal=44%
	GSE29618_PRE_VS_DAY7_POST_TIV_FLU_VACCINE_MDC_UP	197	-0.290293	-1.20589	0	0.0757051	1	10049	tags=35%, list=17%, signal=42%
	GSE9988_LOW_LPS_VS_VEHICLE_TREATED_MONOCYTE_DN	198	-0.289585	-1.20558	0	0.075973	1	11058	tags=31%, list=18%, signal=38%
	GSE41978_ID2_KO_VS_ID2_KO_AND_BIM_KO_KLRG1_LOW_EFFECTOR_CD8_TCELL_DN	200	-0.280944	-1.20508	0	0.0763453	1	13714	tags=45%, list=23%, signal=57%
	GSE33425_CD8_ALPHAALPHA_VS_ALPHABETA_CD161_HIGH_TCELL_UP	199	-0.287571	-1.20497	0	0.0764006	1	7926	tags=29%, list=13%, signal=33%
	GSE33425_CD161_INT_VS_NEG_CD8_TCELL_DN	197	-0.282967	-1.20475	0	0.0764988	1	6346	tags=20%, list=11%, signal=22%
	GSE11961_MARGINAL_ZONE_BCELL_VS_GERMINAL_CENTER_BCELL_DAY40_UP	196	-0.291553	-1.20456	0	0.0766067	1	7057	tags=25%, list=12%, signal=28%
	GSE10147_IL3_AND_HIVP17_VS_IL3_AND_CPG_STIM_PDC_DN	151	-0.290833	-1.20447	0.0454545	0.0766184	1	8245	tags=23%, list=14%, signal=27%
	GSE2585_THYMIC_DC_VS_THYMIC_MACROPHAGE_DN	198	-0.289295	-1.20412	0.025641	0.0767739	1	9118	tags=30%, list=15%, signal=35%
	GSE8921_UNSTIM_0H_VS_TLR1_2_STIM_MONOCYTE_12H_DN	199	-0.288018	-1.20359	0	0.0771337	1	9303	tags=28%, list=15%, signal=33%
	GSE15930_STIM_VS_STIM_AND_IL12_48H_CD8_T_CELL_UP	198	-0.283792	-1.2035	0.0294118	0.077145	1	10537	tags=32%, list=17%, signal=39%
	GSE10240_CTRL_VS_IL22_STIM_PRIMARY_BRONCHIAL_EPITHELIAL_CELLS_DN	197	-0.281972	-1.2032	0.0333333	0.0773788	1	9745	tags=29%, list=16%, signal=34%
	GSE17721_CTRL_VS_PAM3CSK4_0.5H_BMDC_UP	195	-0.292698	-1.20259	0.0384615	0.0777792	1	10538	tags=33%, list=17%, signal=40%
	GSE5679_CTRL_VS_PPARG_LIGAND_ROSIGLITAZONE_TREATED_DC_DN	196	-0.286082	-1.20232	0.04	0.0780759	1	10327	tags=32%, list=17%, signal=38%
	GSE17721_0.5H_VS_12H_PAM3CSK4_BMDC_DN	197	-0.284855	-1.20213	0.0357143	0.0781789	1	10974	tags=32%, list=18%, signal=40%
	GSE21360_PRIMARY_VS_TERTIARY_MEMORY_CD8_TCELL_UP	199	-0.281045	-1.202	0	0.0782043	1	10763	tags=33%, list=18%, signal=40%
	GSE21927_SPLEEN_VS_TUMOR_MONOCYTE_C57BL6_DN	182	-0.284268	-1.20198	0.0540541	0.0781821	1	8456	tags=30%, list=14%, signal=34%
	GSE29618_PRE_VS_DAY7_POST_LAIV_FLU_VACCINE_BCELL_DN	195	-0.278135	-1.20007	0.0645161	0.0796502	1	8555	tags=29%, list=14%, signal=33%
	GSE37532_TREG_VS_TCONV_PPARG_KO_CD4_TCELL_FROM_VISCERAL_ADIPOSE_TISSUE_UP	197	-0.279182	-1.19998	0	0.0796538	1	10120	tags=36%, list=17%, signal=43%
	GSE27786_LIN_NEG_VS_CD4_TCELL_UP	198	-0.284804	-1.19865	0	0.0807096	1	10926	tags=35%, list=18%, signal=43%
	GSE37533_PPARG1_FOXP3_VS_PPARG2_FOXP3_TRANSDUCED_CD4_TCELL_DN	198	-0.289299	-1.19848	0	0.0808057	1	10013	tags=31%, list=17%, signal=37%
	GSE37416_CTRL_VS_48H_F_TULARENSIS_LVS_NEUTROPHIL_UP	189	-0.287067	-1.19785	0.0333333	0.0812597	1	8185	tags=37%, list=14%, signal=43%
	GSE4142_PLASMA_CELL_VS_GC_BCELL_DN	197	-0.285995	-1.19764	0	0.0814395	1	10632	tags=36%, list=18%, signal=44%
	GSE28737_WT_VS_BCL6_KO_MARGINAL_ZONE_BCELL_DN	197	-0.286139	-1.19763	0.0357143	0.0813883	1	11228	tags=36%, list=19%, signal=44%
	GSE12845_IGD_POS_VS_NEG_BLOOD_BCELL_DN	196	-0.284076	-1.19723	0.04	0.0818007	1	10949	tags=30%, list=18%, signal=37%
	GSE18281_CORTICAL_THYMOCYTE_VS_WHOLE_CORTEX_THYMUS_DN	198	-0.282137	-1.19705	0.0384615	0.0819469	1	13551	tags=40%, list=22%, signal=52%
	GSE46242_TH1_VS_ANERGIC_TH1_CD4_TCELL_WITH_EGR2_DELETED_DN	189	-0.285948	-1.19669	0.0571429	0.0822181	1	10731	tags=38%, list=18%, signal=46%
	GSE25088_WT_VS_STAT6_KO_MACROPHAGE_ROSIGLITAZONE_AND_IL4_STIM_UP	196	-0.282824	-1.19652	0	0.0823112	1	11054	tags=36%, list=18%, signal=44%
	GSE360_HIGH_DOSE_B_MALAYI_VS_M_TUBERCULOSIS_MAC_UP	199	-0.2834	-1.19631	0	0.0824341	1	11167	tags=33%, list=19%, signal=41%
	GSE1432_CTRL_VS_IFNG_24H_MICROGLIA_UP	200	-0.288518	-1.19567	0.0344828	0.082945	1	10839	tags=38%, list=18%, signal=46%
	GSE42021_CD24HI_VS_CD24LOW_TCONV_THYMUS_UP	199	-0.287739	-1.19464	0.04	0.0837234	1	9622	tags=30%, list=16%, signal=35%
	GSE17580_UNINFECTED_VS_S_MANSONI_INF_TEFF_UP	199	-0.279507	-1.19438	0	0.0839315	1	9903	tags=32%, list=16%, signal=38%
	GSE20198_IL12_VS_IFNA_TREATED_ACT_CD4_TCELL_DN	197	-0.284084	-1.19377	0.0714286	0.0843981	1	8403	tags=28%, list=14%, signal=33%
	GSE36476_YOUNG_VS_OLD_DONOR_MEMORY_CD4_TCELL_16H_TSST_ACT_DN	196	-0.283884	-1.19368	0	0.0844196	1	8238	tags=27%, list=14%, signal=31%
	GSE21927_SPLEEN_VS_BONE_MARROW_MONOCYTE_BALBC_DN	192	-0.29103	-1.19343	0.027027	0.0845864	1	10170	tags=34%, list=17%, signal=41%
	GSE3720_VD1_VS_VD2_GAMMADELTA_TCELL_WITH_PMA_STIM_UP	197	-0.278617	-1.1933	0.0384615	0.0847009	1	10120	tags=31%, list=17%, signal=38%
	GSE27786_CD8_TCELL_VS_NKTCELL_UP	200	-0.288986	-1.19286	0.0333333	0.0850392	1	9022	tags=33%, list=15%, signal=39%
	GSE9509_LPS_VS_LPS_AND_IL10_STIM_IL10_KO_MACROPHAGE_30MIN_DN	191	-0.292917	-1.1926	0	0.085202	1	7957	tags=23%, list=13%, signal=26%
	GSE24210_TCONV_VS_TREG_DN	198	-0.283178	-1.19231	0	0.0853538	1	10163	tags=32%, list=17%, signal=38%
	GSE3039_ALPHAALPHA_CD8_TCELL_VS_B1_BCELL_DN	198	-0.285929	-1.19081	0.0416667	0.0866883	1	9260	tags=27%, list=15%, signal=32%
	GSE17721_CTRL_VS_LPS_6H_BMDC_UP	200	-0.286342	-1.1905	0.0487805	0.0868732	1	10769	tags=34%, list=18%, signal=41%
	GSE2770_UNTREATED_VS_TGFB_AND_IL4_TREATED_ACT_CD4_TCELL_4H_DN	128	-0.30376	-1.19045	0.114754	0.086865	1	10985	tags=39%, list=18%, signal=48%
	GSE16266_LPS_VS_HEATSHOCK_AND_LPS_STIM_MEF_DN	198	-0.29117	-1.18993	0.0769231	0.0872681	1	9604	tags=33%, list=16%, signal=40%
	GSE36527_CD62L_HIGH_CD69_NEG_VS_CD62L_LOW_CD69_POS_TREG_KLRG1_NEG_UP	197	-0.285954	-1.18966	0.0526316	0.0874666	1	10098	tags=33%, list=17%, signal=39%
	GSE15330_LYMPHOID_MULTIPOTENT_VS_GRANULOCYTE_MONOCYTE_PROGENITOR_UP	196	-0.283574	-1.18896	0.0714286	0.0878538	1	7681	tags=30%, list=13%, signal=34%
	GSE369_SOCS3_KO_VS_WT_LIVER_DN	197	-0.281388	-1.18878	0.030303	0.0880062	1	9349	tags=27%, list=15%, signal=32%
	GSE1925_CTRL_VS_24H_IFNG_STIM_MACROPHAGE_DN	185	-0.283554	-1.18853	0.0540541	0.0882326	1	9366	tags=32%, list=16%, signal=38%
	GSE12392_WT_VS_IFNAR_KO_CD8A_NEG_SPLEEN_DC_UP	200	-0.282132	-1.18832	0	0.0883634	1	9826	tags=33%, list=16%, signal=39%
	GSE41867_NAIVE_VS_DAY8_LCMV_ARMSTRONG_EFFECTOR_CD8_TCELL_UP	199	-0.28624	-1.18775	0.103448	0.0888894	1	9734	tags=29%, list=16%, signal=34%
	GSE5589_IL6_KO_VS_IL10_KO_LPS_AND_IL6_STIM_MACROPHAGE_45MIN_UP	197	-0.283596	-1.1874	0.03125	0.0891668	1	10354	tags=29%, list=17%, signal=35%
	GSE33425_CD8_ALPHAALPHA_VS_ALPHABETA_CD161_HIGH_TCELL_DN	199	-0.290979	-1.18662	0.0357143	0.0898075	1	10874	tags=33%, list=18%, signal=40%
	GSE13411_NAIVE_VS_SWITCHED_MEMORY_BCELL_DN	198	-0.289123	-1.18645	0	0.089973	1	13690	tags=42%, list=23%, signal=54%
	GSE17721_ALL_VS_24H_PAM3CSK4_BMDC_DN	199	-0.282309	-1.18627	0.0333333	0.0901238	1	9224	tags=31%, list=15%, signal=36%
	GSE14908_ATOPIC_VS_NONATOPIC_PATIENT_HDM_STIM_CD4_TCELL_DN	195	-0.286999	-1.1847	0.027027	0.0914957	1	11882	tags=41%, list=20%, signal=51%
	GSE45365_NK_CELL_VS_CD11B_DC_MCMV_INFECTION_DN	199	-0.276524	-1.18465	0	0.0914881	1	6937	tags=22%, list=11%, signal=25%
	GSE41867_DAY8_EFFECTOR_VS_DAY30_EXHAUSTED_CD8_TCELL_LCMV_CLONE13_DN	198	-0.280242	-1.18452	0.0227273	0.0916009	1	10275	tags=33%, list=17%, signal=40%
	GSE14308_TH2_VS_INDUCED_TREG_DN	195	-0.274997	-1.18368	0.0714286	0.0923608	1	10083	tags=33%, list=17%, signal=40%
	GSE29164_DAY3_VS_DAY7_UNTREATED_MELANOMA_DN	196	-0.281538	-1.18251	0.0294118	0.0936715	1	9382	tags=31%, list=16%, signal=36%
	GSE2770_IL12_AND_TGFB_VS_IL4_TREATED_ACT_CD4_TCELL_6H_UP	197	-0.284052	-1.18237	0.08	0.0937879	1	10515	tags=32%, list=17%, signal=39%
	GSE360_T_GONDII_VS_M_TUBERCULOSIS_DC_UP	200	-0.277774	-1.182	0	0.0941008	1	9800	tags=31%, list=16%, signal=36%
	GSE15324_NAIVE_VS_ACTIVATED_ELF4_KO_CD8_TCELL_UP	198	-0.283274	-1.18173	0.0344828	0.0943137	1	7068	tags=25%, list=12%, signal=29%
	GSE12505_WT_VS_E2_2_HET_PDC_DN	158	-0.292197	-1.1817	0.0697674	0.0942824	1	11068	tags=31%, list=18%, signal=38%
	GSE7460_CTRL_VS_TGFB_TREATED_ACT_TREG_UP	195	-0.277531	-1.18143	0.0357143	0.0944713	1	9850	tags=31%, list=16%, signal=37%
	GSE4590_PRE_BCELL_VS_SMALL_PRE_BCELL_DN	122	-0.298083	-1.1814	0.155172	0.0944477	1	10041	tags=38%, list=17%, signal=45%
	GSE12003_MIR223_KO_VS_WT_BM_PROGENITOR_4D_CULTURE_UP	197	-0.27982	-1.1813	0	0.0945144	1	10422	tags=37%, list=17%, signal=44%
	GSE4984_UNTREATED_VS_VEHICLE_CTRL_TREATED_DC_DN	172	-0.288778	-1.18116	0.0731707	0.0946301	1	8190	tags=26%, list=14%, signal=30%
	GSE17721_PAM3CSK4_VS_GADIQUIMOD_6H_BMDC_UP	199	-0.284284	-1.18098	0.0277778	0.0947432	1	10831	tags=33%, list=18%, signal=40%
	GSE14308_TH2_VS_NAIVE_CD4_TCELL_UP	200	-0.281374	-1.18082	0	0.0948258	1	11029	tags=35%, list=18%, signal=42%
	GSE41978_WT_VS_BIM_KO_KLRG1_LOW_EFFECTOR_CD8_TCELL_DN	197	-0.285298	-1.18044	0.0285714	0.0951791	1	8071	tags=27%, list=13%, signal=31%
	GSE14000_TRANSLATED_RNA_VS_MRNA_16H_LPS_DC_UP	185	-0.282862	-1.18022	0	0.0953111	1	9818	tags=32%, list=16%, signal=38%
	GSE19825_NAIVE_VS_IL2RALOW_DAY3_EFF_CD8_TCELL_DN	196	-0.278152	-1.17985	0.0454545	0.0956282	1	14538	tags=48%, list=24%, signal=63%
	GSE1448_CTRL_VS_ANTI_VBETA5_DP_THYMOCYTE_UP	200	-0.274816	-1.17909	0	0.0962694	1	9832	tags=31%, list=16%, signal=36%
	GSE43863_TH1_VS_LY6C_INT_CXCR5POS_EFFECTOR_CD4_TCELL_DN	198	-0.276915	-1.17879	0	0.0964562	1	10793	tags=35%, list=18%, signal=42%
	GSE21927_SPLEEN_C57BL6_VS_EL4_TUMOR_BALBC_MONOCYTES_DN	199	-0.282825	-1.17877	0.030303	0.0964068	1	10775	tags=32%, list=18%, signal=39%
	GSE5542_UNTREATED_VS_IFNA_AND_IFNG_TREATED_EPITHELIAL_CELLS_6H_DN	198	-0.281171	-1.17774	0.0434783	0.0974363	1	9297	tags=33%, list=15%, signal=39%
	GSE12845_IGD_NEG_BLOOD_VS_NAIVE_TONSIL_BCELL_UP	196	-0.279108	-1.17723	0.0294118	0.0978216	1	10964	tags=33%, list=18%, signal=40%
	GSE17974_IL4_AND_ANTI_IL12_VS_UNTREATED_2H_ACT_CD4_TCELL_UP	190	-0.27874	-1.17696	0.0571429	0.0980563	1	4675	tags=18%, list=8%, signal=20%
	GSE33425_CD161_HIGH_VS_INT_CD8_TCELL_DN	198	-0.277408	-1.17662	0.0322581	0.0983072	1	8471	tags=26%, list=14%, signal=30%
	GSE360_CTRL_VS_L_MAJOR_DC_UP	197	-0.277314	-1.1766	0.030303	0.0982654	1	9628	tags=29%, list=16%, signal=35%
	GSE2770_TGFB_AND_IL4_VS_TGFB_AND_IL12_TREATED_ACT_CD4_TCELL_2H_DN	194	-0.284934	-1.17619	0.0909091	0.0986609	1	10574	tags=35%, list=18%, signal=42%
	GSE7460_CTRL_VS_TGFB_TREATED_ACT_TREG_DN	195	-0.281214	-1.17592	0.0322581	0.0988936	1	6591	tags=26%, list=11%, signal=29%
	GSE9650_EFFECTOR_VS_EXHAUSTED_CD8_TCELL_UP	199	-0.285191	-1.17586	0	0.0989098	1	10769	tags=33%, list=18%, signal=40%
	GSE19888_CTRL_VS_A3R_ACTIVATION_MAST_CELL_UP	197	-0.281949	-1.17557	0.0869565	0.0990981	1	8336	tags=27%, list=14%, signal=32%
	GSE20715_0H_VS_24H_OZONE_TLR4_KO_LUNG_UP	197	-0.270665	-1.17531	0	0.0993533	1	10668	tags=40%, list=18%, signal=48%
	GSE21927_EL4_VS_MCA203_TUMOR_MONOCYTES_DN	187	-0.27953	-1.1742	0.0322581	0.100395	1	7297	tags=24%, list=12%, signal=27%
	GSE25088_CTRL_VS_ROSIGLITAZONE_STIM_STAT6_KO_MACROPHAGE_UP	189	-0.282931	-1.17399	0.108108	0.100577	1	9699	tags=33%, list=16%, signal=39%
	GSE32986_CURDLAN_LOWDOSE_VS_GMCSF_AND_CURDLAN_LOWDOSE_STIM_DC_UP	196	-0.278412	-1.17331	0.107143	0.101218	1	9815	tags=29%, list=16%, signal=35%
	GSE27786_NKTCELL_VS_ERYTHROBLAST_UP	198	-0.280247	-1.17322	0.0333333	0.101273	1	9316	tags=28%, list=15%, signal=33%
	GSE5589_UNSTIM_VS_180MIN_LPS_AND_IL10_STIM_MACROPHAGE_DN	197	-0.285915	-1.17275	0.0588235	0.101716	1	10689	tags=35%, list=18%, signal=42%
	GSE28726_NAIVE_CD4_TCELL_VS_NAIVE_VA24NEG_NKTCELL_UP	200	-0.284886	-1.17266	0.0333333	0.101755	1	10513	tags=33%, list=17%, signal=39%
	GSE16385_MONOCYTE_VS_12H_ROSIGLITAZONE_IL4_TREATED_MACROPHAGE_UP	199	-0.269333	-1.17234	0	0.102064	1	11905	tags=37%, list=20%, signal=46%
	GSE369_SOCS3_KO_VS_WT_LIVER_POST_IL6_INJECTION_DN	200	-0.280652	-1.17221	0.05	0.102178	1	7511	tags=24%, list=12%, signal=27%
	GSE14699_NAIVE_VS_DELETIONAL_TOLERANCE_CD8_TCELL_DN	197	-0.280462	-1.17156	0.0645161	0.102784	1	10281	tags=38%, list=17%, signal=45%
	GSE369_PRE_VS_POST_IL6_INJECTION_IFNG_KO_LIVER_DN	198	-0.279076	-1.1713	0.0454545	0.103013	1	6751	tags=28%, list=11%, signal=31%
	GSE2770_UNTREATED_VS_IL4_TREATED_ACT_CD4_TCELL_48H_DN	197	-0.28176	-1.17124	0.0416667	0.103025	1	11180	tags=32%, list=19%, signal=40%
	GSE11864_CSF1_VS_CSF1_IFNG_IN_MAC_UP	193	-0.276279	-1.1708	0	0.103424	1	9395	tags=30%, list=16%, signal=35%
	GSE43863_NAIVE_VS_MEMORY_TFH_CD4_TCELL_D150_LCMV_UP	200	-0.273856	-1.17045	0.04	0.103721	1	8916	tags=29%, list=15%, signal=34%
	GSE7218_UNSTIM_VS_ANTIGEN_STIM_THROUGH_IGM_BCELL_DN	120	-0.291287	-1.17012	0.0952381	0.10394	1	7020	tags=28%, list=12%, signal=31%
	GSE7509_FCGRIIB_VS_TNFA_IL1B_IL6_PGE_STIM_DC_DN	154	-0.279921	-1.1698	0.0487805	0.104276	1	4207	tags=18%, list=7%, signal=19%
	GSE6092_UNSTIM_VS_IFNG_STIM_ENDOTHELIAL_CELL_UP	197	-0.283725	-1.16975	0.0526316	0.104287	1	10937	tags=40%, list=18%, signal=49%
	GSE17186_MEMORY_VS_CD21LOW_TRANSITIONAL_BCELL_UP	198	-0.286996	-1.16961	0.0606061	0.104393	1	9764	tags=32%, list=16%, signal=38%
	GSE18893_CTRL_VS_TNF_TREATED_TREG_2H_UP	200	-0.274255	-1.16961	0.0606061	0.10433	1	10345	tags=31%, list=17%, signal=37%
	GSE16450_CTRL_VS_IFNA_6H_STIM_IMMATURE_NEURON_CELL_LINE_UP	197	-0.275485	-1.16878	0.0540541	0.105127	1	8979	tags=31%, list=15%, signal=37%
	GSE7219_UNSTIM_VS_LPS_AND_ANTI_CD40_STIM_DC_DN	173	-0.282065	-1.16869	0.0294118	0.105161	1	7512	tags=29%, list=12%, signal=34%
	GSE8921_UNSTIM_0H_VS_TLR1_2_STIM_MONOCYTE_3H_UP	198	-0.280324	-1.16845	0.0645161	0.10535	1	12134	tags=39%, list=20%, signal=49%
	GSE29618_LAIV_VS_TIV_FLU_VACCINE_DAY7_PDC_UP	196	-0.287367	-1.1684	0.125	0.10535	1	11959	tags=37%, list=20%, signal=46%
	GSE6875_WT_VS_FOXP3_KO_TREG_DN	198	-0.276194	-1.16833	0	0.105419	1	9644	tags=28%, list=16%, signal=33%
	GSE2405_0H_VS_6H_A_PHAGOCYTOPHILUM_STIM_NEUTROPHIL_UP	198	-0.284754	-1.16823	0.04	0.105496	1	8134	tags=27%, list=13%, signal=31%
	GSE28408_LY6G_POS_VS_NEG_DC_UP	195	-0.281939	-1.16795	0.0454545	0.105678	1	7205	tags=29%, list=12%, signal=33%
	GSE17721_LPS_VS_POLYIC_6H_BMDC_DN	199	-0.281504	-1.16792	0	0.105631	1	11509	tags=35%, list=19%, signal=43%
	GSE40666_NAIVE_VS_EFFECTOR_CD8_TCELL_WITH_IFNA_STIM_90MIN_DN	200	-0.287136	-1.16703	0.0263158	0.106509	1	9671	tags=29%, list=16%, signal=35%
	GSE17721_POLYIC_VS_CPG_4H_BMDC_UP	197	-0.279933	-1.16655	0.0434783	0.106934	1	10590	tags=32%, list=18%, signal=39%
	GSE42021_TREG_VS_TCONV_PLN_DN	199	-0.273618	-1.16629	0.037037	0.107248	1	9962	tags=31%, list=17%, signal=37%
	GSE14415_INDUCED_TREG_VS_FOXP3_KO_INDUCED_TREG_IL2_CULTURE_DN	142	-0.295021	-1.16616	0.125	0.107296	1	8046	tags=32%, list=13%, signal=37%
	GSE43863_NAIVE_VS_LY6C_LOW_CXCR5NEG_CD4_EFF_TCELL_D6_LCMV_DN	193	-0.274452	-1.16589	0	0.107536	1	9092	tags=31%, list=15%, signal=36%
	GSE40274_CTRL_VS_FOXP3_AND_PBX1_TRANSDUCED_ACTIVATED_CD4_TCELL_UP	165	-0.290983	-1.16516	0.0540541	0.108247	1	9163	tags=28%, list=15%, signal=33%
	GSE27896_HDAC6_KO_VS_WT_TREG_UP	175	-0.276958	-1.16499	0	0.108423	1	11438	tags=37%, list=19%, signal=46%
	GSE1925_CTRL_VS_24H_IFNG_STIM_IFNG_PRIMED_MACROPHAGE_UP	195	-0.271051	-1.16498	0.0416667	0.108366	1	10305	tags=33%, list=17%, signal=40%
	GSE7460_CTRL_VS_TGFB_TREATED_ACT_CD8_TCELL_DN	196	-0.279143	-1.16443	0.09375	0.108949	1	10182	tags=30%, list=17%, signal=35%
	GSE17721_CTRL_VS_GARDIQUIMOD_12H_BMDC_UP	199	-0.269572	-1.16387	0.0645161	0.109586	1	10967	tags=34%, list=18%, signal=42%
	GSE2770_UNTREATED_VS_TGFB_AND_IL4_TREATED_ACT_CD4_TCELL_2H_DN	197	-0.280817	-1.16378	0.0322581	0.109652	1	11188	tags=33%, list=19%, signal=40%
	GSE26669_CD4_VS_CD8_TCELL_IN_MLR_COSTIM_BLOCK_DN	198	-0.27274	-1.16346	0	0.109932	1	10438	tags=33%, list=17%, signal=40%
	GSE17721_LPS_VS_CPG_0.5H_BMDC_UP	196	-0.282878	-1.16325	0.105263	0.110112	1	9992	tags=36%, list=17%, signal=43%
	GSE40277_GATA1_AND_SATB1_TRANSDUCED_VS_CTRL_CD4_TCELL_UP	197	-0.271662	-1.16286	0	0.11057	1	7759	tags=27%, list=13%, signal=31%
	GSE30083_SP1_VS_SP4_THYMOCYTE_UP	198	-0.27848	-1.16278	0.0625	0.110553	1	10616	tags=39%, list=18%, signal=48%
	GSE3691_IFN_PRODUCING_KILLER_DC_VS_PLASMACYTOID_DC_SPLEEN_UP	199	-0.276309	-1.16237	0	0.110887	1	11280	tags=32%, list=19%, signal=39%
	GSE3982_EFF_MEMORY_VS_CENT_MEMORY_CD4_TCELL_UP	193	-0.272296	-1.16229	0.037037	0.110849	1	7152	tags=25%, list=12%, signal=28%
	GSE17721_CTRL_VS_GARDIQUIMOD_24H_BMDC_UP	195	-0.275189	-1.16187	0.03125	0.111412	1	11974	tags=35%, list=20%, signal=44%
	GSE27786_LSK_VS_NKTCELL_UP	198	-0.277892	-1.16182	0.0333333	0.111418	1	10618	tags=35%, list=18%, signal=42%
	GSE25088_CTRL_VS_ROSIGLITAZONE_STIM_MACROPHAGE_UP	197	-0.279127	-1.1616	0.0588235	0.111613	1	8332	tags=30%, list=14%, signal=35%
	GSE17721_CTRL_VS_GARDIQUIMOD_6H_BMDC_UP	198	-0.275018	-1.16159	0.030303	0.111547	1	10958	tags=32%, list=18%, signal=39%
	GSE6875_TCONV_VS_TREG_DN	197	-0.275895	-1.1615	0.0384615	0.111614	1	6212	tags=23%, list=10%, signal=25%
	GSE24142_EARLY_THYMIC_PROGENITOR_VS_DN3_THYMOCYTE_FETAL_UP	195	-0.272283	-1.16119	0	0.111905	1	11701	tags=39%, list=19%, signal=49%
	GSE22935_WT_VS_MYD88_KO_MACROPHAGE_48H_MBOVIS_BCG_STIM_UP	197	-0.273428	-1.16116	0.037037	0.111938	1	7034	tags=25%, list=12%, signal=29%
	GSE11961_GERMINAL_CENTER_BCELL_DAY7_VS_MEMORY_BCELL_DAY40_UP	197	-0.279877	-1.16075	0	0.112385	1	10792	tags=35%, list=18%, signal=43%
	GSE26290_CTRL_VS_AKT_INHIBITOR_TREATED_ANTI_CD3_AND_IL2_STIM_CD8_TCELL_DN	196	-0.274097	-1.15972	0.0952381	0.113628	1	6666	tags=24%, list=11%, signal=27%
	GSE21546_WT_VS_SAP1A_KO_ANTI_CD3_STIM_DP_THYMOCYTES_DN	197	-0.277739	-1.15927	0.0416667	0.113993	1	10634	tags=37%, list=18%, signal=44%
	GSE22886_NAIVE_CD4_TCELL_VS_48H_ACT_TH2_UP	197	-0.279108	-1.15905	0.0384615	0.114196	1	10837	tags=39%, list=18%, signal=47%
	GSE21774_CD56_BRIGHT_VS_DIM_CD62L_POSITIVE_NK_CELL_UP	200	-0.276355	-1.15832	0.03125	0.114865	1	9246	tags=30%, list=15%, signal=35%
	GSE41867_NAIVE_VS_DAY15_LCMV_ARMSTRONG_EFFECTOR_CD8_TCELL_DN	195	-0.279914	-1.15783	0.0625	0.115363	1	6554	tags=21%, list=11%, signal=23%
	GSE20366_CD103_KLRG1_DP_VS_DN_TREG_DN	197	-0.284982	-1.15777	0.0666667	0.115359	1	9896	tags=31%, list=16%, signal=37%
	GSE25087_TREG_VS_TCONV_FETUS_UP	197	-0.272623	-1.15768	0.0869565	0.115449	1	10478	tags=32%, list=17%, signal=39%
	GSE25677_MPL_VS_MPL_AND_R848_STIM_BCELL_UP	159	-0.277448	-1.1575	0.0487805	0.115649	1	10298	tags=31%, list=17%, signal=38%
	GSE18791_UNSTIM_VS_NEWCATSLE_VIRUS_DC_6H_UP	193	-0.279487	-1.15723	0	0.115896	1	11064	tags=34%, list=18%, signal=41%
	GSE21546_WT_VS_SAP1A_KO_AND_ELK1_KO_DP_THYMOCYTES_DN	198	-0.285539	-1.15703	0.0833333	0.116012	1	7980	tags=29%, list=13%, signal=33%
	GSE40666_WT_VS_STAT1_KO_CD8_TCELL_UP	200	-0.273213	-1.15648	0.0555556	0.116742	1	10597	tags=35%, list=18%, signal=42%
	GSE25123_ROSIGLITAZONE_VS_IL4_AND_ROSIGLITAZONE_STIM_PPARG_KO_MACROPHAGE_DAY10_DN	199	-0.271759	-1.15642	0.0476191	0.116744	1	11959	tags=41%, list=20%, signal=51%
	GSE7852_TREG_VS_TCONV_LN_UP	198	-0.27917	-1.15641	0.0714286	0.116684	1	10430	tags=33%, list=17%, signal=40%
	GSE11973_MIR223_KOVS_WT_BONE_MARROW_NEUTROPHIL_DN	177	-0.275584	-1.15632	0	0.11673	1	10722	tags=36%, list=18%, signal=43%
	GSE21063_WT_VS_NFATC1_KO_BCELL_UP	196	-0.271009	-1.15627	0	0.116735	1	9720	tags=34%, list=16%, signal=40%
	GSE16451_CTRL_VS_WEST_EQUINE_ENC_VIRUS_MATURE_NEURON_CELL_LINE_UP	198	-0.272748	-1.15592	0	0.117008	1	10056	tags=31%, list=17%, signal=37%
	GSE9650_EFFECTOR_VS_MEMORY_CD8_TCELL_DN	198	-0.273563	-1.15556	0.03125	0.117326	1	9896	tags=34%, list=16%, signal=41%
	GSE7460_TREG_VS_TCONV_ACT_DN	195	-0.276876	-1.15509	0.0555556	0.117775	1	9606	tags=33%, list=16%, signal=39%
	GSE39556_CD8A_DC_VS_NK_CELL_UP	200	-0.275379	-1.15435	0.0769231	0.118703	1	6476	tags=22%, list=11%, signal=25%
	GSE24634_NAIVE_CD4_TCELL_VS_DAY5_IL4_CONV_TREG_UP	199	-0.273955	-1.15357	0.030303	0.119572	1	10414	tags=35%, list=17%, signal=42%
	GSE15624_3H_VS_6H_HALOFUGINONE_TREATED_CD4_TCELL_UP	171	-0.284655	-1.15339	0.111111	0.11978	1	8782	tags=29%, list=15%, signal=33%
	GSE15750_DAY6_VS_DAY10_TRAF6KO_EFF_CD8_TCELL_DN	195	-0.283765	-1.15328	0.037037	0.11986	1	11046	tags=35%, list=18%, signal=43%
	GSE8921_UNSTIM_VS_TLR1_2_STIM_MONOCYTE_12H_UP	196	-0.281717	-1.15312	0.04	0.119967	1	8072	tags=30%, list=13%, signal=34%
	GSE1460_INTRATHYMIC_T_PROGENITOR_VS_NAIVE_CD4_TCELL_ADULT_BLOOD_UP	199	-0.272191	-1.15305	0.0454545	0.120064	1	11055	tags=30%, list=18%, signal=36%
	GSE5589_IL6_KO_VS_IL10_KO_LPS_STIM_MACROPHAGE_180MIN_UP	199	-0.277512	-1.15304	0.08	0.120003	1	6722	tags=24%, list=11%, signal=26%
	GSE7460_TCONV_VS_TREG_THYMUS_UP	197	-0.272476	-1.153	0	0.119981	1	8002	tags=28%, list=13%, signal=32%
	GSE37533_PPARG2_FOXP3_VS_FOXP3_TRANSDUCED_CD4_TCELL_PIOGLITAZONE_TREATED_DN	196	-0.268662	-1.15297	0.0416667	0.119966	1	10100	tags=32%, list=17%, signal=38%
	GSE21670_STAT3_KO_VS_WT_CD4_TCELL_TGFB_IL6_TREATED_UP	195	-0.277997	-1.15295	0.0571429	0.119905	1	10056	tags=34%, list=17%, signal=41%
	GSE16385_IFNG_TNF_VS_ROSIGLITAZONE_STIM_MACROPHAGE_UP	182	-0.280996	-1.15286	0.114286	0.119974	1	11069	tags=34%, list=18%, signal=41%
	GSE41176_UNSTIM_VS_ANTI_IGM_STIM_TAK1_KO_BCELL_6H_UP	196	-0.278687	-1.15212	0.0967742	0.121062	1	10596	tags=33%, list=18%, signal=39%
	GSE36527_CD69_NEG_VS_POS_TREG_CD62L_LOS_KLRG1_NEG_DN	198	-0.272826	-1.15185	0	0.121334	1	14343	tags=42%, list=24%, signal=55%
	GSE41176_UNSTIM_VS_ANTI_IGM_STIM_TAK1_KO_BCELL_24H_UP	197	-0.272806	-1.15163	0	0.121535	1	10613	tags=33%, list=18%, signal=40%
	GSE15930_NAIVE_VS_72H_IN_VITRO_STIM_CD8_TCELL_DN	200	-0.2784	-1.15082	0.125	0.122633	1	10943	tags=34%, list=18%, signal=41%
	GSE45881_CXCR6HI_VS_CXCR1LO_COLONIC_LAMINA_PROPRIA_UP	198	-0.265268	-1.15076	0.0833333	0.122656	1	10831	tags=31%, list=18%, signal=37%
	GSE11961_MEMORY_BCELL_DAY7_VS_PLASMA_CELL_DAY7_UP	195	-0.282918	-1.15051	0.0434783	0.122939	1	8607	tags=29%, list=14%, signal=34%
	GSE17974_0H_VS_4H_IN_VITRO_ACT_CD4_TCELL_UP	187	-0.280445	-1.15017	0.108108	0.123357	1	10780	tags=38%, list=18%, signal=46%
	GSE17721_LPS_VS_PAM3CSK4_24H_BMDC_DN	200	-0.278711	-1.15016	0.0357143	0.123302	1	11979	tags=32%, list=20%, signal=40%
	GSE17721_CTRL_VS_POLYIC_6H_BMDC_UP	198	-0.275521	-1.15011	0.04	0.123262	1	9673	tags=28%, list=16%, signal=33%
	GSE39820_TGFBETA3_IL6_VS_TGFBETA3_IL6_IL23A_TREATED_CD4_TCELL_DN	193	-0.276752	-1.15004	0.1	0.123223	1	11278	tags=37%, list=19%, signal=45%
	GSE15330_MEGAKARYOCYTE_ERYTHROID_PROGENITOR_VS_PRO_BCELL_DN	195	-0.264243	-1.14962	0.0588235	0.123792	1	10131	tags=32%, list=17%, signal=39%
	GSE13306_RA_VS_UNTREATED_TCONV_UP	197	-0.269698	-1.14955	0.0606061	0.123812	1	7842	tags=28%, list=13%, signal=33%
	GSE17186_NAIVE_VS_CD21HIGH_TRANSITIONAL_BCELL_UP	197	-0.274136	-1.14916	0.03125	0.124333	1	10968	tags=37%, list=18%, signal=45%
	GSE27786_BCELL_VS_NKTCELL_DN	199	-0.27006	-1.14899	0.0434783	0.124482	1	8552	tags=30%, list=14%, signal=34%
	GSE20366_EX_VIVO_VS_HOMEOSTATIC_CONVERSION_TREG_DN	197	-0.26837	-1.14814	0.0833333	0.125671	1	9956	tags=32%, list=16%, signal=39%
	GSE22611_MUTANT_NOD2_VS_CTRL_TRANSDUCED_HEK293T_CELL_DN	192	-0.269141	-1.1476	0.0416667	0.126329	1	9490	tags=31%, list=16%, signal=36%
	GSE7831_1H_VS_4H_CPG_STIM_PDC_DN	197	-0.268853	-1.14745	0.0416667	0.126427	1	7863	tags=24%, list=13%, signal=28%
	GSE21546_SAP1A_KO_VS_SAP1A_KO_AND_ELK1_KO_DP_THYMOCYTES_UP	197	-0.284231	-1.14723	0.0333333	0.126712	1	10956	tags=35%, list=18%, signal=43%
	GSE3982_MAC_VS_BASOPHIL_DN	194	-0.276726	-1.14713	0.0416667	0.126821	1	9233	tags=28%, list=15%, signal=33%
	GSE7460_WT_VS_FOXP3_HET_ACT_WITH_TGFB_TCONV_UP	195	-0.277055	-1.14694	0.025641	0.127082	1	9190	tags=32%, list=15%, signal=38%
	GSE5503_LIVER_DC_VS_MLN_DC_ACTIVATED_ALLOGENIC_TCELL_DN	199	-0.271315	-1.14645	0.0666667	0.127687	1	10327	tags=32%, list=17%, signal=39%
	GSE36078_UNTREATED_VS_AD5_INF_IL1R_KO_MOUSE_LUNG_DC_UP	194	-0.277841	-1.14639	0.0967742	0.127646	1	10787	tags=36%, list=18%, signal=43%
	GSE21379_WT_VS_SAP_KO_CD4_TCELL_UP	199	-0.272828	-1.14584	0	0.12833	1	7634	tags=26%, list=13%, signal=30%
	GSE8515_CTRL_VS_IL6_4H_STIM_MAC_DN	192	-0.272714	-1.14561	0.0512821	0.128587	1	5654	tags=26%, list=9%, signal=28%
	GSE22935_WT_VS_MYD88_KO_MACROPHAGE_24H_MBOVIS_BCG_STIM_UP	199	-0.276567	-1.14501	0.0645161	0.129455	1	10229	tags=32%, list=17%, signal=39%
	GSE3982_BCELL_VS_TH2_DN	196	-0.281617	-1.145	0.12	0.129382	1	8112	tags=28%, list=13%, signal=32%
	GSE20715_WT_VS_TLR4_KO_LUNG_DN	196	-0.279237	-1.14491	0.0909091	0.129451	1	10364	tags=37%, list=17%, signal=44%
	GSE17721_LPS_VS_POLYIC_16H_BMDC_UP	199	-0.274904	-1.1449	0.0689655	0.129378	1	10052	tags=31%, list=17%, signal=37%
	GSE22601_CD4_SINGLE_POSITIVE_VS_CD8_SINGLE_POSITIVE_THYMOCYTE_DN	191	-0.273333	-1.14466	0.0588235	0.129598	1	10964	tags=34%, list=18%, signal=41%
	GSE21927_UNTREATED_VS_GMCSF_GCSF_TREATED_BONE_MARROW_DN	192	-0.271108	-1.14463	0.0769231	0.12955	1	10595	tags=32%, list=18%, signal=39%
	GSE17186_NAIVE_VS_CD21HIGH_TRANSITIONAL_BCELL_DN	199	-0.274308	-1.14377	0.111111	0.130832	1	9983	tags=34%, list=17%, signal=40%
	GSE22601_DOUBLE_NEGATIVE_VS_IMMATURE_CD4_SP_THYMOCYTE_DN	194	-0.273461	-1.14341	0.0645161	0.131242	1	10388	tags=32%, list=17%, signal=39%
	GSE25123_CTRL_VS_IL4_STIM_PPARG_KO_MACROPHAGE_UP	198	-0.27223	-1.14332	0.1	0.131303	1	9989	tags=30%, list=17%, signal=36%
	GSE369_SOCS3_KO_VS_IFNG_KO_LIVER_DN	196	-0.272044	-1.14327	0.115385	0.131288	1	10776	tags=32%, list=18%, signal=38%
	GSE14000_4H_VS_16H_LPS_DC_TRANSLATED_RNA_UP	194	-0.262727	-1.14317	0	0.131352	1	11498	tags=34%, list=19%, signal=42%
	GSE6681_DELETED_FOXP3_VS_WT_TREG_DN	197	-0.276155	-1.14315	0.0571429	0.131287	1	11090	tags=35%, list=18%, signal=43%
	GSE29614_CTRL_VS_TIV_FLU_VACCINE_PBMC_2007_DN	184	-0.283267	-1.14302	0.135135	0.131443	1	6130	tags=23%, list=10%, signal=25%
	GSE14308_TH2_VS_NAIVE_CD4_TCELL_DN	197	-0.272986	-1.14277	0.0967742	0.131704	1	9688	tags=31%, list=16%, signal=37%
	GSE6875_TCONV_VS_TREG_UP	197	-0.273721	-1.14236	0.103448	0.132193	1	9691	tags=32%, list=16%, signal=38%
	GSE33162_UNTREATED_VS_4H_LPS_STIM_HDAC3_HET_MACROPHAGE_DN	197	-0.264659	-1.14236	0.1	0.132118	1	7849	tags=27%, list=13%, signal=31%
	GSE39820_CTRL_VS_TGFBETA3_IL6_IL23A_CD4_TCELL_DN	196	-0.272252	-1.14216	0.103448	0.132301	1	9716	tags=33%, list=16%, signal=39%
	GSE32164_ALTERNATIVELY_ACT_M2_VS_CMYC_INHIBITED_MACROPHAGE_UP	199	-0.267672	-1.14184	0.107143	0.132648	1	10491	tags=36%, list=17%, signal=43%
	GSE18804_BRAIN_VS_COLON_TUMORAL_MACROPHAGE_DN	190	-0.265782	-1.14108	0.097561	0.133686	1	10033	tags=35%, list=17%, signal=42%
	GSE17721_CTRL_VS_LPS_24H_BMDC_UP	199	-0.268884	-1.14105	0	0.133695	1	9090	tags=28%, list=15%, signal=32%
	GSE5679_PPARG_LIGAND_ROSIGLITAZONE_VS_RARA_AGONIST_AM580_TREATED_DC_DN	195	-0.266289	-1.14093	0.0967742	0.133806	1	8695	tags=35%, list=14%, signal=41%
	GSE6259_DEC205_POS_DC_VS_CD8_TCELL_UP	183	-0.27401	-1.14086	0.0833333	0.133822	1	9867	tags=29%, list=16%, signal=35%
	GSE15330_HSC_VS_GRANULOCYTE_MONOCYTE_PROGENITOR_UP	192	-0.273704	-1.14054	0.037037	0.134236	1	10098	tags=31%, list=17%, signal=37%
	GSE5589_LPS_VS_LPS_AND_IL10_STIM_IL6_KO_MACROPHAGE_180MIN_DN	197	-0.270973	-1.14038	0.0666667	0.134444	1	9685	tags=32%, list=16%, signal=38%
	ANDERSON_BLOOD_CN54GP140_ADJUVANTED_WITH_GLA_AF_AGE_18_45YO_7DY_UP	41	-0.341254	-1.14036	0.224719	0.134384	1	8627	tags=39%, list=14%, signal=46%
	GSE8921_UNSTIM_VS_TLR1_2_STIM_MONOCYTE_12H_DN	200	-0.268156	-1.14	0.0769231	0.134833	1	10286	tags=34%, list=17%, signal=40%
	GSE6674_UNSTIM_VS_PL2_3_STIM_BCELL_UP	150	-0.286098	-1.13993	0.0769231	0.134859	1	10733	tags=37%, list=18%, signal=44%
	GSE26351_UNSTIM_VS_BMP_PATHWAY_STIM_HEMATOPOIETIC_PROGENITORS_DN	197	-0.272862	-1.13984	0.0344828	0.134884	1	10204	tags=30%, list=17%, signal=37%
	GSE37301_RAG2_KO_VS_RAG2_AND_ETS1_KO_NK_CELL_DN	198	-0.277756	-1.13977	0.107143	0.134915	1	10002	tags=32%, list=17%, signal=38%
	GSE2770_IL12_AND_TGFB_ACT_VS_ACT_CD4_TCELL_2H_DN	193	-0.272593	-1.13974	0.0625	0.134901	1	10351	tags=35%, list=17%, signal=42%
	GSE369_PRE_VS_POST_IL6_INJECTION_IFNG_KO_LIVER_UP	196	-0.274057	-1.13949	0.0967742	0.13526	1	11824	tags=39%, list=20%, signal=49%
	GSE24671_CTRL_VS_SENDAI_VIRUS_INFECTED_MOUSE_SPLENOCYTES_UP	161	-0.267947	-1.13943	0.0888889	0.135277	1	9830	tags=31%, list=16%, signal=37%
	GSE14308_TH1_VS_INDUCED_TREG_DN	197	-0.269495	-1.13903	0.0645161	0.135818	1	10383	tags=34%, list=17%, signal=41%
	GSE17721_POLYIC_VS_PAM3CSK4_1H_BMDC_UP	197	-0.272984	-1.13891	0.0740741	0.135949	1	11158	tags=35%, list=18%, signal=42%
	GSE17580_TREG_VS_TEFF_DN	200	-0.275983	-1.13886	0.0666667	0.135997	1	9052	tags=30%, list=15%, signal=35%
	GSE33162_UNTREATED_VS_4H_LPS_STIM_HDAC3_KO_MACROPHAGE_DN	199	-0.276871	-1.13852	0.0909091	0.136446	1	14845	tags=45%, list=25%, signal=59%
	GSE19888_ADENOSINE_A3R_ACT_VS_TCELL_MEMBRANES_ACT_AND_A3R_INH_PRETREAT_IN_MAST_CELL_DN	193	-0.270885	-1.13846	0.0357143	0.136496	1	8079	tags=30%, list=13%, signal=34%
	GSE25846_IL10_POS_VS_NEG_CD8_TCELL_DAY7_POST_CORONAVIRUS_BRAIN_DN	195	-0.269036	-1.13835	0.0909091	0.136531	1	10463	tags=36%, list=17%, signal=43%
	GSE30971_2H_VS_4H_LPS_STIM_MACROPHAGE_WBP7_KO_UP	199	-0.268981	-1.13774	0.0645161	0.137294	1	8178	tags=31%, list=14%, signal=36%
	GSE10239_KLRG1INT_VS_KLRG1HIGH_EFF_CD8_TCELL_DN	198	-0.268442	-1.13767	0.0769231	0.137288	1	10560	tags=33%, list=17%, signal=40%
	GSE7831_1H_VS_4H_CPG_STIM_PDC_UP	196	-0.271363	-1.13742	0.0909091	0.137536	1	10074	tags=35%, list=17%, signal=42%
	GSE15330_LYMPHOID_MULTIPOTENT_VS_MEGAKARYOCYTE_ERYTHROID_PROGENITOR_UP	197	-0.280811	-1.1369	0.0689655	0.138246	1	10776	tags=34%, list=18%, signal=41%
	GSE41867_NAIVE_VS_DAY8_LCMV_CLONE13_EFFECTOR_CD8_TCELL_DN	193	-0.270767	-1.13619	0.0810811	0.139356	1	8096	tags=28%, list=13%, signal=33%
	GSE11924_TH1_VS_TH17_CD4_TCELL_DN	195	-0.267017	-1.13604	0.0476191	0.139567	1	6544	tags=21%, list=11%, signal=24%
	GSE3982_MAC_VS_NKCELL_DN	197	-0.276132	-1.13596	0.0357143	0.139588	1	9513	tags=34%, list=16%, signal=40%
	GSE5679_PPARG_LIGAND_ROSIGLITAZONE_VS_RARA_AGONIST_AM580_TREATED_DC_UP	198	-0.269155	-1.13579	0.04	0.139715	1	10850	tags=33%, list=18%, signal=40%
	GSE33425_CD161_INT_VS_NEG_CD8_TCELL_UP	198	-0.267826	-1.13525	0.137931	0.140454	1	11788	tags=33%, list=20%, signal=41%
	GSE40274_CTRL_VS_FOXP3_AND_HELIOS_TRANSDUCED_ACTIVATED_CD4_TCELL_DN	196	-0.261766	-1.13492	0.0769231	0.141004	1	11830	tags=34%, list=20%, signal=42%
	GSE9509_10MIN_VS_30MIN_LPS_STIM_IL10_KO_MACROPHAGE_UP	194	-0.269103	-1.13322	0.08	0.143675	1	7062	tags=21%, list=12%, signal=23%
	GSE5589_LPS_VS_LPS_AND_IL10_STIM_IL10_KO_MACROPHAGE_180MIN_DN	197	-0.270187	-1.13318	0.0294118	0.143642	1	10018	tags=30%, list=17%, signal=36%
	GSE13411_NAIVE_VS_IGM_MEMORY_BCELL_DN	198	-0.275394	-1.13281	0.0909091	0.144277	1	12420	tags=37%, list=21%, signal=47%
	GSE36826_NORMAL_VS_STAPH_AUREUS_INF_IL1R_KO_SKIN_DN	199	-0.26981	-1.13278	0.0857143	0.144242	1	10052	tags=30%, list=17%, signal=36%
	GSE1925_CTRL_VS_3H_IFNG_STIM_MACROPHAGE_UP	199	-0.268282	-1.13278	0.0769231	0.144177	1	8932	tags=32%, list=15%, signal=37%
	GSE19888_CTRL_VS_TCELL_MEMBRANES_ACT_MAST_CELL_PRETREAT_A3R_INH_UP	198	-0.27192	-1.13274	0.03125	0.144173	1	7287	tags=24%, list=12%, signal=27%
	GSE37301_HEMATOPOIETIC_STEM_CELL_VS_GRAN_MONO_PROGENITOR_UP	162	-0.272399	-1.13237	0.0444444	0.14461	1	8039	tags=27%, list=13%, signal=31%
	GSE32255_WT_VS_JMJD2D_KNOCKDOWN_4H_LPS_STIM_DC_DN	155	-0.276597	-1.13224	0.108696	0.144715	1	10745	tags=32%, list=18%, signal=39%
	GSE24671_CTRL_VS_BAKIMULC_INFECTED_MOUSE_SPLENOCYTES_UP	198	-0.267341	-1.13205	0.0833333	0.144935	1	9935	tags=27%, list=16%, signal=33%
	GSE22611_NOD2_TRANSD_VS_CTRL_TRANSD_HEK293_MDP_STIM_2H_UP	194	-0.266279	-1.13177	0	0.145315	1	8282	tags=29%, list=14%, signal=34%
	GSE5142_HTERT_TRANSDUCED_VS_CTRL_CD8_TCELL_LATE_PASSAGE_CLONE_UP	197	-0.269641	-1.13167	0.12	0.145378	1	11231	tags=32%, list=19%, signal=40%
	GSE30962_PRIMARY_VS_SECONDARY_ACUTE_LCMV_INF_CD8_TCELL_UP	197	-0.266647	-1.13165	0.0322581	0.145328	1	10498	tags=27%, list=17%, signal=32%
	GSE17301_ACD3_ACD28_VS_ACD3_ACD28_AND_IFNA5_STIM_CD8_TCELL_UP	196	-0.275503	-1.13116	0.1	0.146	1	7350	tags=22%, list=12%, signal=25%
	GSE20198_UNTREATED_VS_IL12_IL18_TREATED_ACT_CD4_TCELL_DN	196	-0.272546	-1.13094	0.0606061	0.146268	1	10120	tags=31%, list=17%, signal=37%
	GSE2706_R848_VS_R848_AND_LPS_2H_STIM_DC_UP	179	-0.272553	-1.13061	0.135135	0.146751	1	9733	tags=34%, list=16%, signal=41%
	GSE14350_IL2RB_KO_VS_WT_TREG_UP	196	-0.271606	-1.13059	0.166667	0.146684	1	11087	tags=41%, list=18%, signal=50%
	GSE7764_NKCELL_VS_SPLENOCYTE_DN	200	-0.27199	-1.13033	0.0606061	0.147042	1	10655	tags=34%, list=18%, signal=41%
	GSE27786_BCELL_VS_NKCELL_DN	199	-0.272143	-1.13018	0.0967742	0.147156	1	9447	tags=30%, list=16%, signal=36%
	GSE40274_CTRL_VS_FOXP3_TRANSDUCED_ACTIVATED_CD4_TCELL_UP	199	-0.268588	-1.12995	0.1	0.147384	1	11857	tags=33%, list=20%, signal=41%
	GSE25088_WT_VS_STAT6_KO_MACROPHAGE_ROSIGLITAZONE_AND_IL4_STIM_DN	196	-0.26934	-1.1297	0.178571	0.147744	1	6765	tags=24%, list=11%, signal=27%
	GSE2935_UV_INACTIVATED_VS_LIVE_SENDAI_VIRUS_INF_MACROPHAGE_DN	178	-0.281791	-1.1293	0.0857143	0.14827	1	10777	tags=34%, list=18%, signal=41%
	GSE10856_CTRL_VS_TNFRSF6B_IN_MACROPHAGE_UP	183	-0.267326	-1.12863	0.0810811	0.149238	1	9832	tags=32%, list=16%, signal=38%
	GSE36476_CTRL_VS_TSST_ACT_16H_MEMORY_CD4_TCELL_OLD_UP	197	-0.270395	-1.12802	0.0810811	0.150208	1	9010	tags=31%, list=15%, signal=37%
	GSE24634_IL4_VS_CTRL_TREATED_NAIVE_CD4_TCELL_DAY7_UP	197	-0.271486	-1.12799	0.0833333	0.1502	1	9841	tags=29%, list=16%, signal=34%
	GSE22935_24H_VS_48H_MBOVIS_BCG_STIM_MACROPHAGE_DN	196	-0.276275	-1.12781	0.09375	0.150339	1	10850	tags=33%, list=18%, signal=40%
	GSE3720_LPS_VS_PMA_STIM_VD2_GAMMADELTA_TCELL_UP	136	-0.283559	-1.12743	0.142857	0.15104	1	9404	tags=30%, list=16%, signal=36%
	GSE14308_TH1_VS_NAIVE_CD4_TCELL_UP	195	-0.271573	-1.12679	0.0476191	0.152142	1	11733	tags=34%, list=19%, signal=43%
	GSE3982_EOSINOPHIL_VS_TH2_UP	193	-0.267607	-1.12584	0.0740741	0.153789	1	7329	tags=23%, list=12%, signal=26%
	GSE3565_CTRL_VS_LPS_INJECTED_SPLENOCYTES_UP	178	-0.271726	-1.12577	0.107143	0.153871	1	9628	tags=31%, list=16%, signal=37%
	GSE36476_CTRL_VS_TSST_ACT_72H_MEMORY_CD4_TCELL_YOUNG_DN	198	-0.271605	-1.12481	0.0769231	0.15547	1	9260	tags=29%, list=15%, signal=34%
	GSE39820_CTRL_VS_TGFBETA1_IL6_IL23A_CD4_TCELL_UP	194	-0.268679	-1.1242	0.133333	0.15644	1	9734	tags=32%, list=16%, signal=38%
	GSE3039_B2_VS_B1_BCELL_UP	195	-0.266937	-1.12398	0.0540541	0.156812	1	9903	tags=35%, list=16%, signal=42%
	GSE39820_TGFBETA1_IL6_VS_TGFBETA1_IL6_IL23A_TREATED_CD4_TCELL_UP	199	-0.272994	-1.12258	0	0.159315	1	10145	tags=29%, list=17%, signal=35%
	GSE16385_MONOCYTE_VS_12H_IFNG_TNF_TREATED_MACROPHAGE_UP	199	-0.262707	-1.12206	0.0476191	0.160258	1	9175	tags=30%, list=15%, signal=35%
	GSE18893_TCONV_VS_TREG_2H_CULTURE_UP	197	-0.264348	-1.12196	0.0606061	0.160338	1	9672	tags=28%, list=16%, signal=33%
	GSE28737_WT_VS_BCL6_KO_FOLLICULAR_BCELL_DN	199	-0.266964	-1.12189	0.15	0.160359	1	10674	tags=34%, list=18%, signal=41%
	GSE32423_MEMORY_VS_NAIVE_CD8_TCELL_UP	195	-0.27171	-1.12173	0.0645161	0.160663	1	6711	tags=27%, list=11%, signal=30%
	GSE17721_CTRL_VS_PAM3CSK4_2H_BMDC_UP	196	-0.276774	-1.12155	0.136364	0.160899	1	11490	tags=36%, list=19%, signal=45%
	GSE46606_UNSTIM_VS_CD40L_IL2_IL5_1DAY_STIMULATED_IRF4HIGH_SORTED_BCELL_UP	195	-0.264956	-1.12063	0.15	0.162629	1	10787	tags=36%, list=18%, signal=44%
	GSE13493_CD4INTCD8POS_VS_CD8POS_THYMOCYTE_UP	198	-0.272962	-1.12061	0.0731707	0.162563	1	7450	tags=23%, list=12%, signal=26%
	GSE43863_TH1_VS_LY6C_LOW_CXCR5NEG_EFFECTOR_CD4_TCELL_UP	197	-0.262181	-1.12058	0	0.162492	1	12570	tags=36%, list=21%, signal=45%
	GSE37301_COMMON_LYMPHOID_PROGENITOR_VS_GRAN_MONO_PROGENITOR_DN	195	-0.260861	-1.12054	0.0625	0.162478	1	7656	tags=28%, list=13%, signal=32%
	GSE14026_TH1_VS_TH17_DN	200	-0.258018	-1.12007	0.103448	0.163132	1	11100	tags=35%, list=18%, signal=43%
	GSE2405_HEAT_KILLED_LYSATE_VS_LIVE_A_PHAGOCYTOPHILUM_STIM_NEUTROPHIL_24H_DN	197	-0.269319	-1.11959	0.0454545	0.163904	1	10203	tags=37%, list=17%, signal=44%
	GSE24102_GRANULOCYSTIC_MDSC_VS_NEUTROPHIL_DN	196	-0.265095	-1.11956	0.0769231	0.163873	1	10104	tags=33%, list=17%, signal=39%
	GSE22886_UNSTIM_VS_IL2_STIM_NKCELL_UP	193	-0.264286	-1.11926	0.0689655	0.164369	1	9477	tags=31%, list=16%, signal=36%
	GSE9509_LPS_VS_LPS_AND_IL10_STIM_IL10_KO_MACROPHAGE_20MIN_UP	191	-0.274465	-1.11885	0.0384615	0.165016	1	9717	tags=32%, list=16%, signal=38%
	GSE26488_CTRL_VS_PEPTIDE_INJECTION_OT2_THYMOCYTE_DN	183	-0.270321	-1.11804	0.142857	0.166477	1	8638	tags=29%, list=14%, signal=34%
	GSE7852_TREG_VS_TCONV_LN_DN	198	-0.264931	-1.11771	0.0540541	0.167094	1	7203	tags=28%, list=12%, signal=31%
	GSE16450_CTRL_VS_IFNA_12H_STIM_MATURE_NEURON_CELL_LINE_DN	200	-0.269379	-1.11763	0.1	0.167127	1	11147	tags=31%, list=18%, signal=37%
	GSE43260_BTLA_POS_VS_NEG_INTRATUMORAL_CD8_TCELL_DN	199	-0.271502	-1.11758	0.0952381	0.167122	1	9754	tags=35%, list=16%, signal=42%
	GSE27291_6H_VS_7D_STIM_GAMMADELTA_TCELL_UP	190	-0.279212	-1.11751	0.12	0.167151	1	10482	tags=36%, list=17%, signal=44%
	GSE17974_IL4_AND_ANTI_IL12_VS_UNTREATED_12H_ACT_CD4_TCELL_UP	190	-0.263494	-1.11743	0.0740741	0.167225	1	10777	tags=35%, list=18%, signal=43%
	NAKAYA_PLASMACYTOID_DENDRITIC_CELL_FLUARIX_FLUVIRIN_AGE_18_50YO_7DY_DN	196	-0.258726	-1.11639	0.08	0.169196	1	10396	tags=34%, list=17%, signal=41%
	GSE39916_B_CELL_SPLEEN_VS_PLASMA_CELL_BONE_MARROW_DN	199	-0.267197	-1.11579	0.153846	0.170324	1	10560	tags=37%, list=17%, signal=44%
	GSE2706_2H_VS_8H_LPS_STIM_DC_UP	193	-0.269911	-1.1157	0.137931	0.170397	1	11982	tags=42%, list=20%, signal=53%
	GSE11864_UNTREATED_VS_CSF1_IFNG_IN_MAC_DN	196	-0.272778	-1.11516	0.0967742	0.171247	1	10769	tags=41%, list=18%, signal=50%
	GSE40274_CTRL_VS_LEF1_TRANSDUCED_ACTIVATED_CD4_TCELL_DN	170	-0.26685	-1.11516	0.153846	0.171155	1	9199	tags=32%, list=15%, signal=37%
	GSE22229_RENAL_TRANSPLANT_VS_HEALTHY_PBMC_DN	197	-0.263711	-1.11497	0.1	0.171434	1	8080	tags=27%, list=13%, signal=31%
	GSE2770_IL12_ACT_VS_ACT_CD4_TCELL_6H_UP	194	-0.271319	-1.1147	0.0909091	0.171784	1	11097	tags=34%, list=18%, signal=42%
	GSE12366_GC_VS_NAIVE_BCELL_UP	197	-0.268983	-1.1143	0.0645161	0.172489	1	9397	tags=26%, list=16%, signal=31%
	GSE5455_HEALTHY_VS_TUMOR_BEARING_MOUSE_SPLEEN_MONOCYTE_24H_INCUBATION_UP	198	-0.273118	-1.11348	0.107143	0.173912	1	7529	tags=28%, list=12%, signal=32%
	GSE14413_UNSTIM_VS_IFNB_STIM_L929_CELLS_UP	120	-0.281734	-1.11302	0.15942	0.174701	1	7674	tags=28%, list=13%, signal=31%
	GSE3982_EFF_MEMORY_CD4_TCELL_VS_TH2_DN	199	-0.266414	-1.11295	0.09375	0.174697	1	11958	tags=36%, list=20%, signal=45%
	GSE18893_TCONV_VS_TREG_2H_TNF_STIM_DN	192	-0.2688	-1.11254	0.0571429	0.17547	1	9529	tags=30%, list=16%, signal=35%
	GSE21927_HEALTHY_VS_TUMOROUS_BALBC_MOUSE_MONOCYTE_UP	189	-0.266316	-1.11235	0.09375	0.175724	1	10412	tags=33%, list=17%, signal=40%
	GSE20715_0H_VS_48H_OZONE_LUNG_UP	200	-0.26667	-1.11226	0.222222	0.175768	1	6554	tags=23%, list=11%, signal=25%
	GSE2585_AIRE_KO_VS_WT_CD80_HIGH_MTEC_UP	200	-0.264182	-1.11193	0.0666667	0.176401	1	10655	tags=32%, list=18%, signal=38%
	GSE37301_PRO_BCELL_VS_GRANULOCYTE_MONOCYTE_PROGENITOR_DN	173	-0.269273	-1.11139	0.05	0.177438	1	10777	tags=36%, list=18%, signal=44%
	GSE27291_0H_VS_7D_STIM_GAMMADELTA_TCELL_DN	186	-0.26379	-1.11075	0.114286	0.178652	1	7912	tags=27%, list=13%, signal=31%
	GSE17721_CPG_VS_GARDIQUIMOD_6H_BMDC_DN	198	-0.272772	-1.11069	0.133333	0.178665	1	11183	tags=34%, list=19%, signal=41%
	GSE25088_ROSIGLITAZONE_VS_IL4_AND_ROSIGLITAZONE_STIM_MACROPHAGE_DAY10_UP	192	-0.269009	-1.11005	0.128205	0.179958	1	11959	tags=37%, list=20%, signal=46%
	GSE3982_DC_VS_TH1_DN	198	-0.266185	-1.10987	0.0666667	0.180233	1	9841	tags=32%, list=16%, signal=38%
	GSE14308_TH1_VS_NAIVE_CD4_TCELL_DN	200	-0.263105	-1.10976	0.0909091	0.180352	1	10071	tags=31%, list=17%, signal=37%
	GSE17721_CTRL_VS_PAM3CSK4_8H_BMDC_UP	197	-0.263511	-1.10973	0.192308	0.180316	1	11878	tags=37%, list=20%, signal=45%
	HOEK_NEUTROPHIL_2011_2012_TIV_ADULT_1DY_DN	62	-0.309359	-1.10958	0.219697	0.180467	1	9850	tags=37%, list=16%, signal=44%
	GSE3982_DC_VS_NKCELL_DN	197	-0.261842	-1.10885	0.173913	0.181962	1	7742	tags=29%, list=13%, signal=33%
	GSE17721_PAM3CSK4_VS_GADIQUIMOD_2H_BMDC_DN	197	-0.265821	-1.10866	0.148148	0.182337	1	14226	tags=45%, list=24%, signal=58%
	GSE20366_CD103_KLRG1_DP_VS_DN_TREG_UP	194	-0.269609	-1.10803	0.0967742	0.183482	1	10605	tags=38%, list=18%, signal=46%
	GSE17186_NAIVE_VS_CD21LOW_TRANSITIONAL_BCELL_CORD_BLOOD_DN	200	-0.261491	-1.10797	0.105263	0.183493	1	11116	tags=35%, list=18%, signal=42%
	GSE12392_CD8A_POS_VS_NEG_SPLEEN_IFNB_KO_DC_DN	199	-0.263167	-1.1077	0.1	0.184058	1	8230	tags=30%, list=14%, signal=34%
	GSE17721_CPG_VS_GARDIQUIMOD_24H_BMDC_DN	199	-0.253707	-1.10757	0.111111	0.184229	1	10720	tags=35%, list=18%, signal=43%
	GSE2405_HEAT_KILLED_VS_LIVE_A_PHAGOCYTOPHILUM_STIM_NEUTROPHIL_9H_UP	195	-0.258902	-1.10715	0.0740741	0.184888	1	11870	tags=33%, list=20%, signal=41%
	GSE10239_MEMORY_VS_DAY4.5_EFF_CD8_TCELL_UP	199	-0.264641	-1.10712	0.166667	0.184832	1	10754	tags=35%, list=18%, signal=42%
	THAKAR_PBMC_INACTIVATED_INFLUENZA_AGE_21_30YO_RESPONDERS_28DY_UP	437	-0.250343	-1.10709	0	0.184785	1	11153	tags=24%, list=18%, signal=30%
	GSE22589_HEALTHY_VS_HIV_AND_SIV_INFECTED_DC_DN	195	-0.265311	-1.10698	0.09375	0.184883	1	10958	tags=33%, list=18%, signal=40%
	GSE2405_S_AUREUS_VS_UNTREATED_NEUTROPHIL_UP	197	-0.261932	-1.10688	0.137931	0.185088	1	10622	tags=29%, list=18%, signal=36%
	GSE17974_2H_VS_72H_UNTREATED_IN_VITRO_CD4_TCELL_UP	194	-0.268553	-1.10623	0.0833333	0.186354	1	11023	tags=38%, list=18%, signal=47%
	GSE19941_LPS_VS_LPS_AND_IL10_STIM_IL10_KO_NFKBP50_KO_MACROPHAGE_DN	195	-0.255825	-1.10619	0.0810811	0.186307	1	9806	tags=32%, list=16%, signal=38%
	GSE16451_IMMATURE_VS_MATURE_NEURON_CELL_LINE_WEST_EQUINE_ENC_VIRUS_UP	196	-0.265861	-1.10572	0.185185	0.187163	1	8265	tags=27%, list=14%, signal=31%
	GSE22886_DC_VS_MONOCYTE_UP	198	-0.266156	-1.10561	0.125	0.187385	1	7341	tags=29%, list=12%, signal=33%
	GSE32034_UNTREATED_VS_ROSIGLIZATONE_TREATED_LY6C_HIGH_MONOCYTE_DN	198	-0.255013	-1.10508	0.12	0.188456	1	11081	tags=34%, list=18%, signal=42%
	GSE2770_TGFB_AND_IL4_VS_IL12_TREATED_ACT_CD4_TCELL_48H_UP	198	-0.264262	-1.10459	0.0689655	0.189338	1	10727	tags=31%, list=18%, signal=37%
	GSE21670_IL6_VS_TGFB_AND_IL6_TREATED_STAT3_KO_CD4_TCELL_UP	198	-0.260939	-1.10422	0.111111	0.189976	1	10430	tags=29%, list=17%, signal=35%
	GSE43955_1H_VS_42H_ACT_CD4_TCELL_UP	197	-0.259607	-1.10387	0.113636	0.190704	1	10620	tags=32%, list=18%, signal=39%
	GSE18893_CTRL_VS_TNF_TREATED_TREG_24H_DN	194	-0.253982	-1.10376	0.111111	0.190848	1	10833	tags=32%, list=18%, signal=39%
	GSE40274_HELIOS_VS_FOXP3_AND_HELIOS_TRANSDUCED_ACTIVATED_CD4_TCELL_UP	197	-0.256144	-1.10357	0.121212	0.191189	1	10110	tags=33%, list=17%, signal=40%
	GSE40685_NAIVE_CD4_TCELL_VS_TREG_DN	195	-0.261565	-1.10355	0.111111	0.191145	1	11175	tags=34%, list=19%, signal=41%
	GSE360_DC_VS_MAC_B_MALAYI_LOW_DOSE_UP	199	-0.257519	-1.10326	0.0714286	0.19166	1	9287	tags=23%, list=15%, signal=27%
	GSE8621_LPS_PRIMED_UNSTIM_VS_LPS_PRIMED_AND_LPS_STIM_MACROPHAGE_DN	198	-0.256571	-1.10277	0.148148	0.192579	1	10902	tags=31%, list=18%, signal=38%
	GSE11961_MEMORY_BCELL_DAY7_VS_MEMORY_BCELL_DAY40_UP	196	-0.266217	-1.10253	0.125	0.193032	1	10260	tags=34%, list=17%, signal=41%
	GSE15330_WT_VS_IKAROS_KO_MEGAKARYOCYTE_ERYTHROID_PROGENITOR_DN	200	-0.255192	-1.10241	0.0952381	0.193143	1	10949	tags=31%, list=18%, signal=38%
	GSE5589_LPS_AND_IL10_VS_LPS_AND_IL6_STIM_IL6_KO_MACROPHAGE_45MIN_DN	200	-0.258578	-1.10224	0.0476191	0.193573	1	10395	tags=33%, list=17%, signal=39%
	GSE11057_EFF_MEM_VS_CENT_MEM_CD4_TCELL_UP	197	-0.265538	-1.10203	0.111111	0.193941	1	6759	tags=24%, list=11%, signal=27%
	GSE14308_TH1_VS_NATURAL_TREG_UP	195	-0.262334	-1.10121	0.15625	0.195415	1	10850	tags=33%, list=18%, signal=40%
	GSE16385_MONOCYTE_VS_12H_ROSIGLITAZONE_IL4_TREATED_MACROPHAGE_DN	199	-0.261279	-1.10044	0.2	0.197165	1	10594	tags=33%, list=18%, signal=40%
	GSE40277_GATA1_AND_SATB1_TRANSDUCED_VS_CTRL_CD4_TCELL_DN	195	-0.261207	-1.10041	0.0869565	0.197173	1	8269	tags=32%, list=14%, signal=37%
	GSE21063_CTRL_VS_ANTI_IGM_STIM_BCELL_3H_DN	159	-0.271065	-1.10009	0.176471	0.197828	1	7803	tags=25%, list=13%, signal=29%
	GSE17721_CTRL_VS_GARDIQUIMOD_2H_BMDC_UP	197	-0.265565	-1.09958	0.16129	0.198902	1	8041	tags=26%, list=13%, signal=30%
	GSE11924_TH1_VS_TH2_CD4_TCELL_UP	193	-0.260046	-1.09951	0.0869565	0.198996	1	9658	tags=31%, list=16%, signal=37%
	GSE2405_S_AUREUS_VS_UNTREATED_NEUTROPHIL_DN	199	-0.268926	-1.0988	0.0689655	0.200601	1	5917	tags=20%, list=10%, signal=22%
	GSE24142_DN2_VS_DN3_THYMOCYTE_FETAL_DN	198	-0.263873	-1.09874	0.137931	0.200639	1	5580	tags=23%, list=9%, signal=25%
	GSE25123_CTRL_VS_IL4_STIM_MACROPHAGE_UP	200	-0.260143	-1.09842	0.0833333	0.201338	1	11467	tags=31%, list=19%, signal=38%
	GSE28408_LY6G_POS_VS_NEG_DC_DN	196	-0.257332	-1.0984	0.12	0.20129	1	11231	tags=35%, list=19%, signal=43%
	GSE45739_NRAS_KO_VS_WT_UNSTIM_CD4_TCELL_UP	199	-0.262311	-1.09797	0.153846	0.202275	1	10482	tags=34%, list=17%, signal=41%
	GSE21546_SAP1A_KO_VS_SAP1A_KO_AND_ELK1_KO_ANTI_CD3_STIM_DP_THYMOCYTES_UP	199	-0.262743	-1.09763	0.115385	0.202966	1	10493	tags=30%, list=17%, signal=36%
	GSE29164_DAY3_VS_DAY7_CD8_TCELL_TREATED_MELANOMA_UP	198	-0.265592	-1.09741	0.107143	0.203321	1	10693	tags=36%, list=18%, signal=43%
	GSE27241_WT_VS_RORGT_KO_TH17_POLARIZED_CD4_TCELL_DN	165	-0.264565	-1.09741	0.209302	0.203215	1	12235	tags=38%, list=20%, signal=47%
	GSE17721_0.5H_VS_8H_PAM3CSK4_BMDC_UP	200	-0.254339	-1.09715	0.0416667	0.203713	1	11049	tags=34%, list=18%, signal=41%
	GSE25088_CTRL_VS_ROSIGLITAZONE_STIM_STAT6_KO_MACROPHAGE_DN	197	-0.266245	-1.09685	0.0555556	0.204255	1	14410	tags=44%, list=24%, signal=57%
	GSE25088_CTRL_VS_IL4_STIM_STAT6_KO_MACROPHAGE_DN	184	-0.265529	-1.09664	0.0625	0.204688	1	10114	tags=36%, list=17%, signal=43%
	GSE22443_NAIVE_VS_ACT_AND_IL12_TREATED_CD8_TCELL_UP	199	-0.257583	-1.09628	0.1	0.205418	1	11163	tags=33%, list=18%, signal=40%
	GSE39110_UNTREATED_VS_IL2_TREATED_CD8_TCELL_DAY6_POST_IMMUNIZATION_UP	198	-0.258052	-1.09621	0.121212	0.205489	1	6791	tags=24%, list=11%, signal=27%
	GSE10239_NAIVE_VS_KLRG1INT_EFF_CD8_TCELL_UP	196	-0.261976	-1.09572	0.117647	0.206518	1	11179	tags=37%, list=19%, signal=45%
	GSE25088_IL4_VS_IL4_AND_ROSIGLITAZONE_STIM_MACROPHAGE_DAY10_UP	198	-0.257288	-1.09568	0.208333	0.206539	1	10162	tags=33%, list=17%, signal=40%
	GSE20727_CTRL_VS_ROS_INHIBITOR_TREATED_DC_DN	199	-0.261709	-1.09555	0.130435	0.206694	1	7108	tags=22%, list=12%, signal=25%
	GSE17974_IL4_AND_ANTI_IL12_VS_UNTREATED_72H_ACT_CD4_TCELL_UP	178	-0.265254	-1.0949	0.121951	0.208195	1	8157	tags=30%, list=14%, signal=34%
	GSE7460_WT_VS_FOXP3_HET_ACT_TCONV_DN	197	-0.261894	-1.09401	0.111111	0.210205	1	11067	tags=34%, list=18%, signal=42%
	GSE6259_BCELL_VS_CD8_TCELL_DN	194	-0.258124	-1.09311	0.0333333	0.212109	1	10674	tags=31%, list=18%, signal=37%
	GSE23568_CTRL_TRANSDUCED_VS_WT_CD8_TCELL_DN	200	-0.26905	-1.09298	0.153846	0.212276	1	10906	tags=36%, list=18%, signal=44%
	GSE3691_CONVENTIONAL_VS_PLASMACYTOID_DC_SPLEEN_UP	199	-0.266391	-1.09285	0.0714286	0.212494	1	9301	tags=30%, list=15%, signal=36%
	GSE18281_SUBCAPSULAR_CORTICAL_REGION_VS_WHOLE_CORTEX_THYMUS_DN	196	-0.264794	-1.09278	0.272727	0.212597	1	10430	tags=34%, list=17%, signal=41%
	GSE3920_IFNA_VS_IFNG_TREATED_ENDOTHELIAL_CELL_DN	167	-0.270294	-1.09249	0.0952381	0.213226	1	11973	tags=42%, list=20%, signal=52%
	GSE22935_WT_VS_MYD88_KO_MACROPHAGE_24H_MBOVIS_BCG_STIM_DN	199	-0.261958	-1.09216	0.137931	0.213809	1	10475	tags=31%, list=17%, signal=37%
	GSE22611_NOD2_VS_CTRL_TRANSDUCED_HEK293T_CELL_UP	196	-0.269619	-1.09216	0.184211	0.213713	1	7183	tags=26%, list=12%, signal=29%
	GSE27786_LIN_NEG_VS_NKCELL_UP	193	-0.265074	-1.09201	0.21875	0.214006	1	8920	tags=30%, list=15%, signal=35%
	GSE29618_LAIV_VS_TIV_FLU_VACCINE_DAY7_BCELL_UP	198	-0.25672	-1.09174	0.0769231	0.21449	1	9852	tags=35%, list=16%, signal=42%
	GSE34515_CD16_NEG_MONOCYTE_VS_DC_DN	199	-0.267636	-1.0914	0.190476	0.215282	1	10850	tags=32%, list=18%, signal=38%
	GSE40274_CTRL_VS_FOXP3_AND_LEF1_TRANSDUCED_ACTIVATED_CD4_TCELL_DN	169	-0.271378	-1.09092	0.212121	0.216282	1	9473	tags=27%, list=16%, signal=32%
	GSE1460_DP_THYMOCYTE_VS_THYMIC_STROMAL_CELL_DN	199	-0.263375	-1.09076	0.09375	0.21654	1	8870	tags=29%, list=15%, signal=34%
	GSE3982_BASOPHIL_VS_NKCELL_DN	195	-0.263244	-1.09066	0.171429	0.216744	1	9795	tags=38%, list=16%, signal=45%
	GSE18281_CORTEX_VS_MEDULLA_THYMUS_UP	190	-0.265439	-1.09005	0.133333	0.218223	1	10595	tags=33%, list=18%, signal=40%
	GSE3039_CD4_TCELL_VS_B1_BCELL_UP	197	-0.263819	-1.09005	0.148148	0.218111	1	10795	tags=34%, list=18%, signal=41%
	GSE7568_IL4_VS_IL4_AND_DEXAMETHASONE_TREATED_MACROPHAGE_UP	171	-0.267084	-1.09004	0.185185	0.21804	1	9062	tags=27%, list=15%, signal=32%
	GSE2770_TGFB_AND_IL4_VS_TGFB_AND_IL12_TREATED_ACT_CD4_TCELL_48H_DN	192	-0.262093	-1.08954	0.142857	0.219119	1	10745	tags=34%, list=18%, signal=42%
	GSE11864_CSF1_IFNG_VS_CSF1_PAM3CYS_IN_MAC_UP	197	-0.255052	-1.08912	0.12	0.219973	1	10595	tags=35%, list=18%, signal=42%
	GSE41867_LCMV_ARMSTRONG_VS_CLONE13_DAY6_EFFECTOR_CD8_TCELL_UP	200	-0.262101	-1.08894	0.103448	0.22032	1	10672	tags=31%, list=18%, signal=38%
	GSE33424_CD161_HIGH_VS_INT_CD8_TCELL_DN	198	-0.259573	-1.08857	0.136364	0.221079	1	9226	tags=28%, list=15%, signal=33%
	GSE13306_TREG_VS_TCONV_SPLEEN_DN	199	-0.258686	-1.08856	0.16	0.220972	1	11058	tags=35%, list=18%, signal=43%
	GSE3565_CTRL_VS_LPS_INJECTED_DUSP1_KO_SPLENOCYTES_UP	181	-0.25834	-1.08852	0.133333	0.220962	1	6112	tags=20%, list=10%, signal=23%
	GSE22886_UNSTIM_VS_IL15_STIM_NKCELL_UP	195	-0.254031	-1.08832	0.142857	0.221327	1	9487	tags=31%, list=16%, signal=36%
	GSE43863_NAIVE_VS_TH1_EFF_CD4_TCELL_D6_LCMV_UP	192	-0.262103	-1.08778	0.142857	0.222511	1	6140	tags=22%, list=10%, signal=25%
	GSE19923_E2A_KO_VS_E2A_AND_HEB_KO_DP_THYMOCYTE_UP	200	-0.260555	-1.08763	0.208333	0.222834	1	11180	tags=34%, list=19%, signal=41%
	GSE11924_TH2_VS_TH17_CD4_TCELL_DN	197	-0.259717	-1.08748	0.1875	0.223081	1	10775	tags=36%, list=18%, signal=44%
	GSE29618_PDC_VS_MDC_UP	198	-0.255066	-1.08641	0.137931	0.225691	1	9359	tags=31%, list=16%, signal=36%
	GSE17721_LPS_VS_CPG_16H_BMDC_DN	199	-0.267816	-1.08641	0.205882	0.225576	1	10386	tags=35%, list=17%, signal=42%
	GSE20484_MCSG_VS_CXCL4_MONOCYTE_DERIVED_MACROPHAGE_UP	197	-0.267423	-1.08613	0.210526	0.226178	1	9988	tags=32%, list=17%, signal=38%
	GSE41176_UNSTIM_VS_ANTI_IGM_STIM_TAK1_KO_BCELL_1H_DN	197	-0.257645	-1.08559	0.222222	0.227293	1	10769	tags=36%, list=18%, signal=44%
	GSE29164_UNTREATED_VS_CD8_TCELL_AND_IL12_TREATED_MELANOMA_DAY3_UP	197	-0.25512	-1.08526	0.0857143	0.228033	1	10772	tags=35%, list=18%, signal=42%
	GSE18203_CTRL_VS_INTRATUMORAL_CPG_INJ_MC38_TUMOR_UP	196	-0.257576	-1.08503	0.153846	0.228517	1	11087	tags=34%, list=18%, signal=42%
	GSE360_T_GONDII_VS_B_MALAYI_HIGH_DOSE_DC_DN	198	-0.253573	-1.08483	0.107143	0.228884	1	11439	tags=34%, list=19%, signal=42%
	GSE5503_MLN_DC_VS_SPLEEN_DC_ACTIVATED_ALLOGENIC_TCELL_UP	198	-0.265841	-1.08479	0.16	0.228863	1	8943	tags=29%, list=15%, signal=34%
	GSE17186_BLOOD_VS_CORD_BLOOD_CD21HIGH_TRANSITIONAL_BCELL_UP	198	-0.257587	-1.08435	0.178571	0.229704	1	9764	tags=29%, list=16%, signal=35%
	GSE17974_0H_VS_2H_IN_VITRO_ACT_CD4_TCELL_UP	195	-0.256467	-1.0841	0.25	0.23027	1	10776	tags=37%, list=18%, signal=45%
	GSE14415_NATURAL_TREG_VS_FOXP3_KO_NATURAL_TREG_DN	160	-0.265573	-1.084	0.142857	0.230423	1	9092	tags=32%, list=15%, signal=37%
	GSE37532_TREG_VS_TCONV_CD4_TCELL_FROM_VISCERAL_ADIPOSE_TISSUE_DN	168	-0.265359	-1.08391	0.162791	0.230555	1	10602	tags=29%, list=18%, signal=35%
	GSE27786_BCELL_VS_CD8_TCELL_DN	194	-0.257257	-1.0838	0.2	0.23076	1	9913	tags=30%, list=16%, signal=36%
	GSE15930_STIM_VS_STIM_AND_IL12_24H_CD8_T_CELL_UP	197	-0.265065	-1.08345	0.157895	0.23162	1	9923	tags=33%, list=16%, signal=39%
	GSE11961_MEMORY_BCELL_DAY7_VS_PLASMA_CELL_DAY7_DN	197	-0.256887	-1.08278	0.16	0.233353	1	7928	tags=26%, list=13%, signal=30%
	GSE25088_IL4_VS_IL4_AND_ROSIGLITAZONE_STIM_MACROPHAGE_DAY10_DN	198	-0.259982	-1.08241	0.162162	0.234067	1	10045	tags=30%, list=17%, signal=36%
	GSE40685_NAIVE_CD4_TCELL_VS_FOXP3_KO_TREG_PRECURSOR_UP	197	-0.260314	-1.08216	0.178571	0.234535	1	7310	tags=26%, list=12%, signal=30%
	GSE17721_0.5H_VS_24H_CPG_BMDC_UP	200	-0.254277	-1.08175	0.1	0.235563	1	9430	tags=31%, list=16%, signal=37%
	GSE1925_CTRL_VS_3H_IFNG_STIM_IFNG_PRIMED_MACROPHAGE_DN	198	-0.261288	-1.08101	0.137931	0.237432	1	10131	tags=32%, list=17%, signal=39%
	GSE26030_UNSTIM_VS_RESTIM_TH1_DAY5_POST_POLARIZATION_DN	200	-0.260789	-1.08079	0.148148	0.237986	1	9263	tags=28%, list=15%, signal=33%
	GSE13306_TREG_RA_VS_TCONV_RA_UP	195	-0.257269	-1.08076	0.190476	0.237954	1	10569	tags=35%, list=18%, signal=42%
	GSE37301_MULTIPOTENT_PROGENITOR_VS_RAG2_KO_NK_CELL_UP	199	-0.257502	-1.08046	0.08	0.238734	1	9087	tags=26%, list=15%, signal=31%
	GSE8621_LPS_PRIMED_UNSTIM_VS_LPS_PRIMED_AND_LPS_STIM_MACROPHAGE_UP	196	-0.253187	-1.08034	0.173913	0.238945	1	8083	tags=26%, list=13%, signal=30%
	NAKAYA_PLASMACYTOID_DENDRITIC_CELL_FLUARIX_FLUVIRIN_AGE_18_50YO_7DY_UP	219	-0.259009	-1.08023	0.217391	0.23912	1	10592	tags=32%, list=18%, signal=38%
	GSE21360_NAIVE_VS_TERTIARY_MEMORY_CD8_TCELL_UP	194	-0.254883	-1.08013	0.173913	0.239227	1	8146	tags=25%, list=13%, signal=29%
	GSE2706_2H_VS_8H_R848_STIM_DC_UP	193	-0.2521	-1.07981	0.257143	0.239883	1	9803	tags=31%, list=16%, signal=37%
	GSE9316_CD4_TCELL_BALBC_VS_TH17_ENRI_CD4_TCELL_SKG_PMA_IONO_STIM_FR4NEG_DN	197	-0.253231	-1.07947	0.238095	0.240697	1	10596	tags=33%, list=18%, signal=40%
	GSE22611_UNSTIM_VS_6H_MDP_STIM_MUTANT_NOD2_TRANSDUCED_HEK293T_CELL_UP	196	-0.257581	-1.07922	0.16129	0.241195	1	8170	tags=23%, list=14%, signal=26%
	GSE26669_CD4_VS_CD8_TCELL_IN_MLR_COSTIM_BLOCK_UP	198	-0.248605	-1.07901	0.137931	0.241656	1	11042	tags=34%, list=18%, signal=41%
	GSE17721_POLYIC_VS_GARDIQUIMOD_0.5H_BMDC_DN	198	-0.25615	-1.07879	0.171429	0.242014	1	10233	tags=34%, list=17%, signal=41%
	GSE36392_TYPE_2_MYELOID_VS_NEUTROPHIL_IL25_TREATED_LUNG_DN	198	-0.255889	-1.07865	0.0740741	0.242304	1	11919	tags=36%, list=20%, signal=45%
	GSE6269_FLU_VS_STREP_PNEUMO_INF_PBMC_DN	171	-0.26087	-1.07846	0.205128	0.242797	1	9520	tags=28%, list=16%, signal=33%
	GSE27786_ERYTHROBLAST_VS_NEUTROPHIL_DN	199	-0.254977	-1.07828	0.16	0.243051	1	9959	tags=27%, list=17%, signal=32%
	GSE7219_WT_VS_NIK_NFKB2_KO_LPS_AND_ANTI_CD40_STIM_DC_DN	199	-0.252507	-1.07819	0.15	0.243208	1	9671	tags=33%, list=16%, signal=39%
	GSE13522_CTRL_VS_T_CRUZI_G_STRAIN_INF_SKIN_UP	193	-0.260333	-1.07751	0.157895	0.244709	1	10145	tags=31%, list=17%, signal=37%
	GSE37301_MULTIPOTENT_PROGENITOR_VS_PRO_BCELL_UP	196	-0.260034	-1.07727	0.242424	0.245215	1	9944	tags=30%, list=16%, signal=35%
	GSE41867_DAY15_EFFECTOR_VS_DAY30_MEMORY_CD8_TCELL_LCMV_ARMSTRONG_DN	187	-0.256352	-1.07699	0.125	0.245899	1	10754	tags=35%, list=18%, signal=42%
	GSE14308_INDUCED_VS_NATURAL_TREG_UP	194	-0.259318	-1.07636	0.148148	0.247583	1	11067	tags=37%, list=18%, signal=45%
	GSE5099_UNSTIM_VS_MCSF_TREATED_MONOCYTE_DAY3_DN	196	-0.255922	-1.07609	0.235294	0.248261	1	9339	tags=28%, list=15%, signal=33%
	GSE16385_MONOCYTE_VS_12H_ROSIGLITAZONE_IFNG_TNF_TREATED_MACROPHAGE_UP	197	-0.262088	-1.07579	0.111111	0.249094	1	10786	tags=32%, list=18%, signal=39%
	GSE15324_NAIVE_VS_ACTIVATED_ELF4_KO_CD8_TCELL_DN	198	-0.256402	-1.07553	0.216216	0.249803	1	11023	tags=35%, list=18%, signal=43%
[truncated: 3,092 more rows]

## Sheet: S3b. Children
A gene list ranked by log2 fold-change was produced by EdgeR and tested for enrichment of immune related gene setsfrom the ImmuneSigDB gene set collection using GSEA	Gene sets	SIZE	ES	NES	NOM p-val	FDR q-val	FWER p-val	RANK AT MAX	LEADING EDGE
	ZAK_PBMC_MRKAD5_HIV_1_GAG_POL_NEF_AGE_20_50YO_AD5_NAB_TITERS_GTE_200_VS_LTE_200_1DY_UP	169	-0.779065	-3.24346	0	0	0	8966	tags=72%, list=15%, signal=85%
	GSE4984_UNTREATED_VS_GALECTIN1_TREATED_DC_DN	188	-0.764446	-3.22339	0	0	0	7901	tags=71%, list=13%, signal=81%
	GSE10325_LUPUS_CD4_TCELL_VS_LUPUS_MYELOID_UP	198	-0.748717	-3.19531	0	0	0	9122	tags=71%, list=15%, signal=84%
	GSE10325_CD4_TCELL_VS_MYELOID_UP	198	-0.736811	-3.13612	0	0	0	10901	tags=75%, list=18%, signal=92%
	GSE22886_NAIVE_CD4_TCELL_VS_MONOCYTE_UP	197	-0.724577	-3.11911	0	0	0	9122	tags=71%, list=15%, signal=83%
	GSE22886_NAIVE_TCELL_VS_MONOCYTE_UP	198	-0.708941	-2.97706	0	0	0	9122	tags=67%, list=15%, signal=78%
	GSE22886_NAIVE_CD8_TCELL_VS_MONOCYTE_UP	198	-0.6965	-2.93017	0	0	0	9172	tags=70%, list=15%, signal=83%
	NAKAYA_PBMC_FLUAD_MALE_AGE_14_27YO_1D_POSTBOOST_VS_0D_PREIMM_MF59_ADJUVANTED_1DY_GENES_IN_BTM_M40_AND_M53_DN	56	-0.829695	-2.91622	0	0	0	4577	tags=77%, list=8%, signal=83%
	GAUCHER_PBMC_YF_VAX_STAMARIL_UNKNOWN_AGE_7DY_DN	189	-0.68297	-2.85903	0	0	0	7600	tags=60%, list=13%, signal=68%
	GSE22886_NAIVE_BCELL_VS_NEUTROPHIL_UP	199	-0.656079	-2.82494	0	0	0	11868	tags=71%, list=20%, signal=89%
	GSE34205_HEALTHY_VS_FLU_INF_INFANT_PBMC_UP	196	-0.668764	-2.8034	0	0	0	10920	tags=65%, list=18%, signal=79%
	SCHERER_PBMC_APSV_WETVAX_AGE_18_32YO_5_TO_7DY_DN	186	-0.653595	-2.77795	0	0	0	7885	tags=57%, list=13%, signal=65%
	GSE29618_BCELL_VS_MONOCYTE_UP	192	-0.658749	-2.74027	0	0	0	9376	tags=63%, list=16%, signal=74%
	GAUCHER_PBMC_YF_VAX_STAMARIL_UNKNOWN_AGE_3DY_DN	103	-0.695858	-2.72679	0	0	0	7009	tags=60%, list=12%, signal=68%
	GSE11057_NAIVE_CD4_VS_PBMC_CD4_TCELL_UP	193	-0.638176	-2.72265	0	0	0	12431	tags=66%, list=21%, signal=83%
	GSE29618_BCELL_VS_MONOCYTE_DAY7_FLU_VACCINE_UP	195	-0.651056	-2.71786	0	0	0	9396	tags=61%, list=16%, signal=71%
	GSE10325_BCELL_VS_MYELOID_UP	195	-0.631471	-2.69229	0	0	0	9885	tags=64%, list=16%, signal=76%
	GSE26495_NAIVE_VS_PD1HIGH_CD8_TCELL_UP	189	-0.643642	-2.68634	0	0	0	7176	tags=52%, list=12%, signal=59%
	GSE2405_0H_VS_9H_A_PHAGOCYTOPHILUM_STIM_NEUTROPHIL_DN	200	-0.619625	-2.6722	0	0	0	6047	tags=43%, list=10%, signal=47%
	GSE10325_LUPUS_BCELL_VS_LUPUS_MYELOID_UP	193	-0.641288	-2.66581	0	0	0	12376	tags=72%, list=21%, signal=90%
	GSE22886_NAIVE_TCELL_VS_NKCELL_UP	196	-0.626192	-2.6553	0	0	0	10987	tags=58%, list=18%, signal=71%
	GSE11057_PBMC_VS_MEM_CD4_TCELL_DN	195	-0.635465	-2.64816	0	0	0	9984	tags=59%, list=17%, signal=71%
	GSE4748_CYANOBACTERIUM_LPSLIKE_VS_LPS_AND_CYANOBACTERIUM_LPSLIKE_STIM_DC_3H_UP	192	-0.630954	-2.64169	0	0	0	9421	tags=61%, list=16%, signal=72%
	GSE6269_HEALTHY_VS_FLU_INF_PBMC_UP	175	-0.645144	-2.62128	0	0	0	11197	tags=62%, list=19%, signal=76%
	NAKAYA_PBMC_FLUARIX_FLUVIRIN_AGE_18_50YO_CORRELATED_WITH_HAI_28DY_RESPONSE_AT_3DY_NEGATIVE	360	-0.597837	-2.61146	0	0	0	11432	tags=53%, list=19%, signal=65%
	GSE11057_CD4_EFF_MEM_VS_PBMC_UP	198	-0.615699	-2.57193	0	0	0	11387	tags=58%, list=19%, signal=71%
	GSE22886_NAIVE_CD8_TCELL_VS_NKCELL_UP	197	-0.613975	-2.55816	0	0	0	11332	tags=54%, list=19%, signal=66%
	GSE22886_NAIVE_TCELL_VS_DC_UP	198	-0.610027	-2.52176	0	0	0	5418	tags=48%, list=9%, signal=53%
	GSE34205_HEALTHY_VS_RSV_INF_INFANT_PBMC_UP	193	-0.600499	-2.52155	0	0	0	9536	tags=52%, list=16%, signal=61%
	GSE22886_NAIVE_BCELL_VS_MONOCYTE_UP	196	-0.588006	-2.51775	0	0	0	9121	tags=57%, list=15%, signal=66%
	GSE22886_NAIVE_CD4_TCELL_VS_DC_UP	197	-0.575133	-2.46176	0	0	0	9191	tags=52%, list=15%, signal=61%
	GSE10325_LUPUS_CD4_TCELL_VS_LUPUS_BCELL_UP	199	-0.586431	-2.45589	0	0	0	7767	tags=52%, list=13%, signal=59%
	GSE26495_NAIVE_VS_PD1LOW_CD8_TCELL_UP	192	-0.588829	-2.44918	0	0	0	9732	tags=60%, list=16%, signal=72%
	GAUCHER_PBMC_YF_VAX_STAMARIL_UNKNOWN_AGE_10DY_DN	106	-0.624182	-2.44324	0	0	0	10271	tags=53%, list=17%, signal=64%
	GSE22886_NAIVE_CD4_TCELL_VS_NEUTROPHIL_UP	197	-0.588081	-2.43641	0	0	0	13073	tags=62%, list=22%, signal=79%
	GSE7400_CTRL_VS_CSF3_IN_VIVO_TREATED_PBMC_UP	196	-0.590182	-2.43416	0	0	0	12463	tags=64%, list=21%, signal=81%
	GSE6269_E_COLI_VS_STAPH_AUREUS_INF_PBMC_UP	155	-0.579188	-2.42242	0	0	0	11644	tags=64%, list=19%, signal=79%
	GSE11057_NAIVE_VS_EFF_MEMORY_CD4_TCELL_UP	197	-0.579435	-2.40996	0	0	0	11250	tags=61%, list=19%, signal=75%
	GSE6269_FLU_VS_STAPH_AUREUS_INF_PBMC_UP	183	-0.57146	-2.4044	0	0	0	11824	tags=58%, list=20%, signal=72%
	GSE11057_NAIVE_VS_MEMORY_CD4_TCELL_UP	195	-0.584003	-2.39278	0	0	0	11541	tags=61%, list=19%, signal=75%
	SOBOLEV_PBMC_PANDEMRIX_AGE_18_64YO_HIGH_VS_LOW_RESPONDERS_MEDIUM_HIGH_ADVERSE_EVENTS_SCORE_1DY_CORRELATED_WITH_TRANSITIONAL_B_CELLS_UP	21	-0.848431	-2.35182	0	0	0	7714	tags=90%, list=13%, signal=104%
	GSE34156_NOD2_LIGAND_VS_TLR1_TLR2_LIGAND_24H_TREATED_MONOCYTE_DN	190	-0.534579	-2.33162	0	0	0	13383	tags=56%, list=22%, signal=71%
	SOBOLEV_PBMC_PANDEMRIX_AGE_18_64YO_MEDIUM_HIGH_ADVERSE_EVENT_SUBJECTS_1DY_UP	39	-0.709256	-2.32302	0	0	0	9121	tags=74%, list=15%, signal=88%
	HOEK_PBMC_INACTIVATED_INFLUENZA_ADULT_7DY_UP	48	-0.683522	-2.31371	0	0	0	4644	tags=48%, list=8%, signal=52%
	GSE22886_NAIVE_TCELL_VS_NEUTROPHIL_UP	198	-0.550308	-2.30724	0	0	0	14431	tags=63%, list=24%, signal=82%
	GSE22886_NAIVE_BCELL_VS_DC_UP	196	-0.546875	-2.29806	0	0	0	9121	tags=52%, list=15%, signal=61%
	GSE22886_NAIVE_CD8_TCELL_VS_DC_UP	197	-0.539796	-2.29717	0	0	0	8651	tags=49%, list=14%, signal=57%
	GSE42724_NAIVE_VS_B1_BCELL_DN	198	-0.542773	-2.28206	0	0	0	11712	tags=56%, list=19%, signal=69%
	GSE29618_BCELL_VS_MDC_DAY7_FLU_VACCINE_UP	191	-0.546579	-2.27795	0	0	0	10961	tags=55%, list=18%, signal=68%
	GSE11057_CD4_CENT_MEM_VS_PBMC_UP	196	-0.536972	-2.2731	0	0	0	11616	tags=56%, list=19%, signal=69%
	SCHERER_PBMC_YF_VAX_OR_APSV_WETVAX_AGE_18_40YO_JOINT_TO_VACCINIA_AND_YELLOW_FEVER_DN	22	-0.788773	-2.26076	0	0	0	1684	tags=55%, list=3%, signal=56%
	GSE34156_NOD2_LIGAND_VS_NOD2_AND_TLR1_TLR2_LIGAND_6H_TREATED_MONOCYTE_UP	186	-0.527772	-2.24647	0	0	0	14613	tags=60%, list=24%, signal=79%
	SOBOLEV_T_CELL_PANDEMRIX_AGE_18_64YO_7DY_DN	21	-0.810385	-2.2292	0	0	0	6803	tags=81%, list=11%, signal=91%
	GSE3982_NEUTROPHIL_VS_BCELL_DN	198	-0.527501	-2.21928	0	0	0	16026	tags=64%, list=27%, signal=87%
	GSE22886_NAIVE_CD8_TCELL_VS_NEUTROPHIL_UP	198	-0.520942	-2.21805	0	0	0	14572	tags=62%, list=24%, signal=81%
	GSE45365_WT_VS_IFNAR_KO_CD11B_DC_UP	190	-0.534506	-2.21112	0	0	0	12790	tags=58%, list=21%, signal=74%
	GSE29618_MONOCYTE_VS_MDC_DAY7_FLU_VACCINE_DN	199	-0.517208	-2.20747	0	0	0	9257	tags=53%, list=15%, signal=63%
	GSE3982_NEUTROPHIL_VS_CENT_MEMORY_CD4_TCELL_DN	197	-0.512707	-2.19226	0	0	0	15179	tags=57%, list=25%, signal=76%
	HOWARD_NEUTROPHIL_INACT_MONOV_INFLUENZA_A_INDONESIA_05_2005_H5N1_AGE_18_49YO_1DY_DN	109	-0.559394	-2.19014	0	0	0	7714	tags=43%, list=13%, signal=49%
	GSE41978_ID2_KO_VS_ID2_KO_AND_BIM_KO_KLRG1_LOW_EFFECTOR_CD8_TCELL_DN	200	-0.508257	-2.18831	0	0	0	6732	tags=35%, list=11%, signal=39%
	GSE3982_NEUTROPHIL_VS_NKCELL_DN	195	-0.507711	-2.18787	0	0	0	16098	tags=65%, list=27%, signal=89%
	GSE18791_CTRL_VS_NEWCASTLE_VIRUS_DC_16H_UP	197	-0.507356	-2.17955	0	0	0	13005	tags=52%, list=22%, signal=66%
	HOEK_NEUTROPHIL_2011_2012_TIV_ADULT_7DY_UP	19	-0.800855	-2.17141	0	0	0	5168	tags=63%, list=9%, signal=69%
	GSE14415_INDUCED_TREG_VS_FOXP3_KO_INDUCED_TREG_UP	169	-0.508345	-2.14165	0	0	0	11265	tags=46%, list=19%, signal=57%
	HOWARD_PBMC_INACT_MONOV_INFLUENZA_A_INDONESIA_05_2005_H5N1_AGE_19_39YO_AS03_ADJUVANT_VS_BUFFER_1DY_DN	33	-0.668758	-2.12791	0	0	0	8137	tags=48%, list=13%, signal=56%
	GSE5542_UNTREATED_VS_IFNG_TREATED_EPITHELIAL_CELLS_24H_DN	196	-0.504309	-2.12554	0	0	0	11908	tags=59%, list=20%, signal=73%
	SCHERER_PBMC_YF_VAX_AGE_18_40YO_4_TO_7DY_DN	240	-0.500255	-2.11293	0	0	0	7969	tags=38%, list=13%, signal=44%
	GSE29614_DAY3_VS_DAY7_TIV_FLU_VACCINE_PBMC_DN	187	-0.510204	-2.11137	0	0	0	12899	tags=51%, list=21%, signal=64%
	ERWIN_COHEN_BLOOD_VACCINE_TC_83_AGE_23_48YO_VACCINATED_VS_CONTROL_2DY_DN	32	-0.682196	-2.10613	0	0	0	7893	tags=66%, list=13%, signal=75%
	SCHERER_PBMC_APSV_WETVAX_AGE_18_40YO_5_TO_7DY_DN	20	-0.77511	-2.10352	0	0	0	7161	tags=75%, list=12%, signal=85%
	GSE32986_UNSTIM_VS_GMCSF_STIM_DC_UP	194	-0.509207	-2.10183	0	0	0	11508	tags=54%, list=19%, signal=66%
	GSE2405_0H_VS_24H_A_PHAGOCYTOPHILUM_STIM_NEUTROPHIL_UP	199	-0.497373	-2.09376	0	0	0	4710	tags=37%, list=8%, signal=40%
	GSE29618_MONOCYTE_VS_MDC_DN	200	-0.501022	-2.09141	0	0	0	6803	tags=45%, list=11%, signal=51%
	GSE16385_IL4_VS_ROSIGLITAZONE_STIM_MACROPHAGE_UP	190	-0.490213	-2.09046	0	0	0	12297	tags=55%, list=20%, signal=69%
	GSE29618_BCELL_VS_MDC_UP	191	-0.486247	-2.08356	0	0	0	10597	tags=52%, list=18%, signal=63%
	GSE11057_NAIVE_VS_CENT_MEMORY_CD4_TCELL_UP	191	-0.491476	-2.08143	0	0	0	11511	tags=53%, list=19%, signal=65%
	GSE32986_GMCSF_VS_GMCSF_AND_CURDLAN_LOWDOSE_STIM_DC_DN	195	-0.497546	-2.0763	0	4.1565e-05	0.001	10173	tags=49%, list=17%, signal=58%
	GSE5542_UNTREATED_VS_IFNA_TREATED_EPITHELIAL_CELLS_24H_DN	194	-0.482939	-2.05394	0	4.10321e-05	0.001	11328	tags=53%, list=19%, signal=65%
	GSE21927_SPLEEN_C57BL6_VS_4T1_TUMOR_BALBC_MONOCYTES_UP	199	-0.482907	-2.05251	0	4.05128e-05	0.001	11100	tags=50%, list=18%, signal=61%
	GSE18791_CTRL_VS_NEWCASTLE_VIRUS_DC_12H_UP	197	-0.476599	-2.02481	0	0.000200156	0.005	15130	tags=59%, list=25%, signal=79%
	GSE22886_NAIVE_CD4_TCELL_VS_NKCELL_UP	195	-0.490168	-2.02066	0	0.000197685	0.005	9765	tags=43%, list=16%, signal=51%
	GSE36888_UNTREATED_VS_IL2_TREATED_STAT5_AB_KNOCKIN_TCELL_2H_DN	193	-0.476315	-2.01508	0	0.000195274	0.005	11928	tags=51%, list=20%, signal=63%
	GSE3982_NEUTROPHIL_VS_TH1_DN	194	-0.475333	-2.01279	0	0.000192921	0.005	15213	tags=52%, list=25%, signal=69%
	GSE15330_HSC_VS_MEGAKARYOCYTE_ERYTHROID_PROGENITOR_UP	161	-0.485894	-2.00336	0	0.000225864	0.006	7002	tags=40%, list=12%, signal=45%
	HOFT_PBMC_TICE_BCG_RBCG_AG85A_AG85B_AGE_18_40YO_CORRELATED_WITH_WHOLE_BLOOD_BACTERICIDAL_ACTIVITY_NEGATIVE	40	-0.631336	-2.00268	0	0.000223206	0.006	11164	tags=65%, list=18%, signal=80%
	GSE25088_WT_VS_STAT6_KO_MACROPHAGE_ROSIGLITAZONE_STIM_UP	191	-0.468505	-2.0019	0	0.000257268	0.007	12782	tags=53%, list=21%, signal=67%
	GSE32986_UNSTIM_VS_GMCSF_AND_CURDLAN_HIGHDOSE_STIM_DC_DN	194	-0.47334	-2.00165	0	0.000292962	0.008	11198	tags=48%, list=19%, signal=59%
	GSE40685_NAIVE_CD4_TCELL_VS_TREG_UP	194	-0.486294	-1.99438	0	0.000363986	0.01	11558	tags=48%, list=19%, signal=60%
	KANNAN_BLOOD_2012_2013_TIV_AGE_65PLS_REVACCINATED_IN_6_9_MO_VS_REVACCINATED_IN_12_13_MO_UP	220	-0.463039	-1.98745	0	0.000466179	0.013	9361	tags=39%, list=16%, signal=46%
	GAUCHER_PBMC_YF_VAX_STAMARIL_UNKNOWN_AGE_60DY_DN	34	-0.634063	-1.98671	0.00373134	0.000460999	0.013	13020	tags=65%, list=22%, signal=82%
	GSE14000_TRANSLATED_RNA_VS_MRNA_DC_DN	188	-0.467001	-1.98152	0	0.000493487	0.014	7107	tags=35%, list=12%, signal=39%
	GSE34156_NOD2_LIGAND_VS_NOD2_AND_TLR1_TLR2_LIGAND_24H_TREATED_MONOCYTE_DN	192	-0.469814	-1.97861	0	0.000488123	0.014	12804	tags=53%, list=21%, signal=67%
	GSE3982_EOSINOPHIL_VS_EFF_MEMORY_CD4_TCELL_DN	197	-0.468123	-1.96668	0	0.000517288	0.015	11313	tags=50%, list=19%, signal=62%
	FULLER_PBMC_F_TULARENSIS_VACCINE_LVS_AGE_22_54YO_18HR_TO_48HR_EARLY_DN	38	-0.602417	-1.96203	0	0.000511785	0.015	8223	tags=61%, list=14%, signal=70%
	GSE5542_UNTREATED_VS_IFNG_TREATED_EPITHELIAL_CELLS_6H_UP	195	-0.462287	-1.96111	0	0.000506398	0.015	9862	tags=48%, list=16%, signal=57%
	GSE6269_FLU_VS_E_COLI_INF_PBMC_DN	162	-0.47288	-1.95985	0	0.00053489	0.016	7589	tags=36%, list=13%, signal=42%
	GSE34156_UNTREATED_VS_24H_TLR1_TLR2_LIGAND_TREATED_MONOCYTE_DN	191	-0.468609	-1.95936	0	0.000529376	0.016	12726	tags=49%, list=21%, signal=62%
	GSE14000_UNSTIM_VS_4H_LPS_DC_UP	194	-0.472777	-1.95917	0	0.000523974	0.016	14104	tags=52%, list=23%, signal=68%
	GSE18791_CTRL_VS_NEWCASTLE_VIRUS_DC_10H_UP	196	-0.463783	-1.95649	0	0.000551092	0.017	14866	tags=58%, list=25%, signal=76%
	GSE14000_UNSTIM_VS_4H_LPS_DC_TRANSLATED_RNA_UP	196	-0.463722	-1.95126	0	0.000545581	0.017	16046	tags=61%, list=27%, signal=82%
	GSE2770_TGFB_AND_IL4_ACT_VS_ACT_CD4_TCELL_2H_UP	194	-0.477803	-1.94076	0	0.000696417	0.022	7736	tags=41%, list=13%, signal=47%
	GSE3982_NEUTROPHIL_VS_TH2_DN	196	-0.460943	-1.93951	0	0.000722038	0.023	12904	tags=48%, list=21%, signal=61%
	GSE24634_IL4_VS_CTRL_TREATED_NAIVE_CD4_TCELL_DAY10_UP	195	-0.462619	-1.93509	0	0.000747762	0.024	9607	tags=49%, list=16%, signal=58%
	GSE13485_CTRL_VS_DAY7_YF17D_VACCINE_PBMC_UP	183	-0.453174	-1.9309	0	0.000772564	0.025	9446	tags=42%, list=16%, signal=50%
	GSE29614_CTRL_VS_DAY7_TIV_FLU_VACCINE_PBMC_DN	191	-0.463525	-1.93014	0	0.000798474	0.026	12899	tags=50%, list=21%, signal=63%
	GSE10325_CD4_TCELL_VS_BCELL_UP	197	-0.467475	-1.9294	0	0.000790941	0.026	7131	tags=47%, list=12%, signal=53%
	KAZMIN_PBMC_P_FALCIPARUM_RTSS_AS01_AGE_UNKNOWN_CORRELATED_WITH_PROTECTION_56DY_NEGATIVE	43	-0.561147	-1.92467	0	0.000813309	0.027	5273	tags=49%, list=9%, signal=53%
	GSE3720_UNSTIM_VS_PMA_STIM_VD2_GAMMADELTA_TCELL_UP	175	-0.465577	-1.92342	0	0.000805779	0.027	7223	tags=43%, list=12%, signal=49%
	GSE3982_CENT_MEMORY_CD4_TCELL_VS_NKCELL_UP	197	-0.459513	-1.92128	0	0.000827093	0.028	8947	tags=41%, list=15%, signal=48%
	GSE3565_DUSP1_VS_WT_SPLENOCYTES_POST_LPS_INJECTION_UP	164	-0.457189	-1.91594	0	0.000972505	0.033	7602	tags=36%, list=13%, signal=41%
	OVSYANNIKOVA_PBMC_FLUARIX_AGE_55_64YO_RESPONDERS_VS_NONRESPONDERS_0DY_UP	31	-0.621597	-1.9156	0	0.000963744	0.033	5618	tags=42%, list=9%, signal=46%
	GSE29617_DAY3_VS_DAY7_TIV_FLU_VACCINE_PBMC_2008_DN	185	-0.456807	-1.91069	0	0.000984846	0.034	12673	tags=51%, list=21%, signal=65%
	GSE13485_DAY3_VS_DAY7_YF17D_VACCINE_PBMC_UP	181	-0.456916	-1.90659	0	0.00100431	0.035	11884	tags=49%, list=20%, signal=61%
	GSE16450_CTRL_VS_IFNA_12H_STIM_IMMATURE_NEURON_CELL_LINE_UP	195	-0.446325	-1.9033	0	0.000995501	0.035	10983	tags=48%, list=18%, signal=58%
	GSE5542_UNTREATED_VS_IFNA_AND_IFNG_TREATED_EPITHELIAL_CELLS_6H_UP	196	-0.453069	-1.89472	0	0.0010445	0.037	8799	tags=42%, list=15%, signal=49%
	GSE40666_UNTREATED_VS_IFNA_STIM_STAT1_KO_CD8_TCELL_90MIN_DN	196	-0.449764	-1.89429	0	0.0010355	0.037	11383	tags=49%, list=19%, signal=61%
	GSE3565_CTRL_VS_LPS_INJECTED_SPLENOCYTES_DN	175	-0.447434	-1.89333	0	0.00102665	0.037	7764	tags=42%, list=13%, signal=48%
	GSE18791_CTRL_VS_NEWCASTLE_VIRUS_DC_14H_UP	195	-0.447908	-1.88509	0	0.00118701	0.043	12966	tags=52%, list=21%, signal=66%
	GSE24634_TEFF_VS_TCONV_DAY3_IN_CULTURE_UP	199	-0.44534	-1.87983	0	0.00120568	0.044	13170	tags=55%, list=22%, signal=70%
	GSE3720_UNSTIM_VS_LPS_STIM_VD2_GAMMADELTA_TCELL_UP	167	-0.452214	-1.87883	0	0.00119563	0.044	4543	tags=37%, list=8%, signal=39%
	GSE34515_CD16_NEG_VS_POS_MONOCYTE_DN	198	-0.442507	-1.85903	0	0.00135001	0.05	11814	tags=49%, list=20%, signal=61%
	KAECH_NAIVE_VS_DAY8_EFF_CD8_TCELL_UP	198	-0.438101	-1.85726	0	0.00133894	0.05	10244	tags=42%, list=17%, signal=51%
	HARALAMBIEVA_PBMC_FLUARIX_AGE_50_74YO_CORR_WITH_28D_MEM_B_CELL_RESPONSE_AT_0DY_POSITIVE	481	-0.398101	-1.8555	0	0.00132805	0.05	14840	tags=50%, list=25%, signal=65%
	GSE25088_CTRL_VS_IL4_AND_ROSIGLITAZONE_STIM_STAT6_KO_MACROPHAGE_UP	193	-0.444315	-1.85184	0	0.00142729	0.054	12921	tags=46%, list=21%, signal=58%
	GSE41867_DAY15_EFFECTOR_VS_DAY30_EXHAUSTED_CD8_TCELL_LCMV_CLONE13_DN	198	-0.445177	-1.84838	0	0.00146719	0.056	13005	tags=46%, list=22%, signal=58%
	GSE3982_EOSINOPHIL_VS_CENT_MEMORY_CD4_TCELL_DN	195	-0.43401	-1.84712	0	0.00150788	0.058	12725	tags=50%, list=21%, signal=63%
	VOIGT_PBMC_FLUARIX_AGE_50_74YO_FEMALES_VS_MALES_0DY_TO_28D_UP	20	-0.671348	-1.83591	0	0.00174993	0.066	8720	tags=70%, list=14%, signal=82%
	GSE37532_WT_VS_PPARG_KO_VISCERAL_ADIPOSE_TISSUE_TCONV_DN	197	-0.437927	-1.83498	0	0.00176152	0.067	13052	tags=50%, list=22%, signal=63%
	GSE21546_WT_VS_ELK1_KO_ANTI_CD3_STIM_DP_THYMOCYTES_DN	196	-0.439633	-1.83452	0	0.00174786	0.067	14853	tags=52%, list=25%, signal=69%
	GSE15271_CXCR4_POS_VS_NEG_GC_BCELL_UP	174	-0.440634	-1.83443	0	0.00173442	0.067	13020	tags=47%, list=22%, signal=59%
	GSE15330_LYMPHOID_MULTIPOTENT_VS_MEGAKARYOCYTE_ERYTHROID_PROGENITOR_IKAROS_KO_UP	166	-0.44605	-1.82207	0	0.00201199	0.079	8220	tags=41%, list=14%, signal=47%
	GSE21670_UNTREATED_VS_TGFB_IL6_TREATED_CD4_TCELL_DN	194	-0.435345	-1.8097	0	0.00222279	0.088	12849	tags=46%, list=21%, signal=59%
	GSE13547_CTRL_VS_ANTI_IGM_STIM_ZFX_KO_BCELL_12H_DN	162	-0.430452	-1.80813	0	0.00220608	0.088	8220	tags=39%, list=14%, signal=45%
	GSE14699_NAIVE_VS_DELETIONAL_TOLERANCE_CD8_TCELL_UP	152	-0.444149	-1.80751	0	0.00221314	0.089	7002	tags=39%, list=12%, signal=44%
	GSE18791_CTRL_VS_NEWCASTLE_VIRUS_DC_8H_UP	195	-0.429788	-1.80584	0	0.00219674	0.089	14914	tags=55%, list=25%, signal=73%
	GSE3982_NEUTROPHIL_VS_EFF_MEMORY_CD4_TCELL_DN	198	-0.43061	-1.79671	0	0.00220383	0.09	15074	tags=58%, list=25%, signal=77%
	GSE3982_BASOPHIL_VS_TH2_DN	198	-0.422521	-1.79574	0	0.0022131	0.091	14069	tags=49%, list=23%, signal=64%
	GSE25087_TREG_VS_TCONV_FETUS_DN	190	-0.418322	-1.79541	0	0.00219706	0.091	11067	tags=44%, list=18%, signal=53%
	GSE3039_NKT_CELL_VS_B1_BCELL_DN	199	-0.428375	-1.79096	0	0.00227169	0.095	12725	tags=47%, list=21%, signal=59%
	GSE22589_HEALTHY_VS_HIV_INFECTED_DC_UP	199	-0.414205	-1.78913	0	0.00235011	0.099	15644	tags=53%, list=26%, signal=71%
	GSE24634_TEFF_VS_TCONV_DAY5_IN_CULTURE_UP	198	-0.429694	-1.78781	0	0.00233345	0.099	12966	tags=51%, list=21%, signal=64%
	GSE21546_UNSTIM_VS_ANTI_CD3_STIM_DP_THYMOCYTES_DN	195	-0.415016	-1.77922	0	0.00252404	0.107	16151	tags=57%, list=27%, signal=77%
	GSE27786_LSK_VS_MONO_MAC_UP	197	-0.419139	-1.77581	0	0.00259768	0.111	14486	tags=52%, list=24%, signal=68%
	GSE27786_LIN_NEG_VS_MONO_MAC_UP	198	-0.421218	-1.77505	0	0.0026011	0.112	14261	tags=49%, list=24%, signal=65%
	GSE18791_UNSTIM_VS_NEWCATSLE_VIRUS_DC_10H_UP	194	-0.416169	-1.77135	0	0.00262994	0.114	16053	tags=54%, list=27%, signal=73%
	GSE34205_RSV_VS_FLU_INF_INFANT_PBMC_UP	191	-0.412134	-1.77125	0	0.00261193	0.114	9393	tags=37%, list=16%, signal=44%
	SCHERER_PBMC_APSV_WETVAX_AGE_18_32YO_2_TO_4DY_DN	38	-0.546455	-1.76956	0	0.00268308	0.117	6464	tags=37%, list=11%, signal=41%
	GSE14415_INDUCED_TREG_VS_TCONV_DN	164	-0.423841	-1.76913	0	0.00268652	0.118	9378	tags=44%, list=16%, signal=52%
	TSANG_PBMC_FLUVIRIN_PANDEMRIX_ADULT_CORR_WITH_CELL_FREQ_CD27HI_CD38HI_CD20_NEG_PLASMABLASTS_AND_CD38PLUS_OF_IGD_CD27PLUS_MEM_B_CELLS_7DY_POSITIVE	78	-0.468641	-1.76326	0	0.00290919	0.128	12899	tags=60%, list=21%, signal=77%
	GSE3982_MAST_CELL_VS_NEUTROPHIL_UP	196	-0.41518	-1.75661	0	0.00311021	0.137	15213	tags=52%, list=25%, signal=69%
	GSE10325_CD4_TCELL_VS_LUPUS_CD4_TCELL_UP	195	-0.414407	-1.75416	0	0.00317501	0.139	7588	tags=33%, list=13%, signal=38%
	GSE5542_UNTREATED_VS_IFNA_TREATED_EPITHELIAL_CELLS_6H_DN	195	-0.419003	-1.754	0	0.00315412	0.139	7477	tags=38%, list=12%, signal=44%
	GSE45739_UNSTIM_VS_ACD3_ACD28_STIM_NRAS_KO_CD4_TCELL_UP	200	-0.417625	-1.74807	0	0.00334459	0.148	11380	tags=50%, list=19%, signal=61%
	NAKAYA_PBMC_FLUARIX_FLUVIRIN_AGE_18_50YO_CORRELATED_WITH_HAI_28DY_RESPONSE_AT_7DY_NEGATIVE	470	-0.382366	-1.74528	0	0.00342404	0.152	11928	tags=42%, list=20%, signal=52%
	GSE41978_KLRG1_HIGH_VS_LOW_EFFECTOR_CD8_TCELL_DN	199	-0.416248	-1.74294	0	0.00346431	0.155	6677	tags=31%, list=11%, signal=34%
	GSE24634_TEFF_VS_TCONV_DAY7_IN_CULTURE_UP	200	-0.415332	-1.74214	0	0.00346226	0.156	12855	tags=52%, list=21%, signal=65%
	GSE19401_PLN_VS_PEYERS_PATCH_FOLLICULAR_DC_UP	195	-0.416017	-1.74005	0	0.00350442	0.158	12953	tags=50%, list=21%, signal=63%
	GSE3920_IFNB_VS_IFNG_TREATED_ENDOTHELIAL_CELL_UP	166	-0.417194	-1.73647	0	0.00359078	0.162	9379	tags=41%, list=16%, signal=48%
	GSE25087_FETAL_VS_ADULT_TREG_DN	187	-0.419525	-1.7344	0	0.00371729	0.167	10154	tags=40%, list=17%, signal=47%
	GSE3565_DUSP1_VS_WT_SPLENOCYTES_DN	179	-0.417064	-1.73326	0	0.00371536	0.168	8940	tags=42%, list=15%, signal=50%
	GSE14699_NAIVE_VS_ACT_CD8_TCELL_DN	174	-0.418125	-1.73313	0	0.00369228	0.168	11265	tags=44%, list=19%, signal=54%
	GSE25123_WT_VS_PPARG_KO_MACROPHAGE_IL4_AND_ROSIGLITAZONE_STIM_DN	193	-0.420363	-1.73206	0	0.003689	0.169	9584	tags=37%, list=16%, signal=44%
	THAKAR_PBMC_INACTIVATED_INFLUENZA_AGE_21_30YO_VS_70PLS_0DY_UP	22	-0.604194	-1.72941	0.00662252	0.00374697	0.173	10626	tags=50%, list=18%, signal=61%
	GSE2770_IL12_AND_TGFB_ACT_VS_ACT_CD4_TCELL_6H_UP	196	-0.410095	-1.72645	0	0.0038206	0.178	9460	tags=41%, list=16%, signal=48%
	GSE3982_EOSINOPHIL_VS_BCELL_DN	196	-0.410412	-1.72448	0	0.00379745	0.178	11819	tags=46%, list=20%, signal=58%
	THAKAR_PBMC_INACTIVATED_INFLUENZA_AGE_70PLS_NONRESPONDER_2DY_UP	108	-0.434744	-1.71445	0	0.00420027	0.192	9155	tags=33%, list=15%, signal=39%
	GSE24634_TREG_VS_TCONV_POST_DAY3_IL4_CONVERSION_UP	199	-0.411106	-1.71301	0	0.00421431	0.194	16100	tags=60%, list=27%, signal=82%
	GSE1432_CTRL_VS_IFNG_6H_MICROGLIA_UP	199	-0.408637	-1.71167	0	0.00422828	0.195	12814	tags=46%, list=21%, signal=58%
	GSE18791_CTRL_VS_NEWCASTLE_VIRUS_DC_6H_UP	198	-0.41107	-1.70946	0	0.00433778	0.202	12920	tags=47%, list=21%, signal=60%
	GARCIA_PINERES_PBMC_HPV_16_L1_VLP_AGE_18_25YO_STIMULATED_VS_UNSTIMULATED_0DY_VACCINATION_INDEPENDENT_DN	135	-0.415141	-1.70242	0	0.00453736	0.212	9950	tags=44%, list=16%, signal=52%
	GSE3982_NEUTROPHIL_VS_BASOPHIL_DN	199	-0.409096	-1.69899	0	0.00470166	0.218	14743	tags=48%, list=24%, signal=64%
	GSE6566_STRONG_VS_WEAK_DC_STIMULATED_CD4_TCELL_DN	186	-0.401052	-1.69573	0	0.00476759	0.222	12624	tags=44%, list=21%, signal=56%
	GSE15330_HSC_VS_MEGAKARYOCYTE_ERYTHROID_PROGENITOR_DN	168	-0.404732	-1.69469	0	0.00481517	0.225	9256	tags=42%, list=15%, signal=49%
	GSE22886_UNSTIM_VS_IL2_STIM_NKCELL_DN	200	-0.403974	-1.69419	0	0.0047875	0.225	14949	tags=52%, list=25%, signal=68%
	FRANCO_BLOOD_SANOFI_PASTEUR_SA_INACTIVATED_INFLUENZA_VACCINE_CORRELATED_WITH_ANTIBODY_RESPONSE_AGE_18_40YO_1DY_NEGATIVE	21	-0.595321	-1.688	0.0165016	0.00503976	0.238	9284	tags=48%, list=15%, signal=56%
	ZAK_PBMC_MRKAD5_HIV_1_GAG_POL_NEF_AGE_20_50YO_CORRELATED_WITH_CD8_T_CELL_RESPONSE_3DY_POSITIVE	84	-0.451732	-1.68313	0	0.00519471	0.244	16559	tags=58%, list=27%, signal=80%
	GSE25087_FETAL_VS_ADULT_TCONV_DN	186	-0.404328	-1.6816	0	0.00520148	0.245	9363	tags=39%, list=16%, signal=46%
	GSE7852_THYMUS_VS_FAT_TREG_UP	197	-0.40078	-1.67865	0	0.00526643	0.249	12591	tags=48%, list=21%, signal=60%
	GSE6269_STAPH_AUREUS_VS_STREP_PNEUMO_INF_PBMC_DN	181	-0.387966	-1.67814	0	0.00525411	0.25	9609	tags=38%, list=16%, signal=45%
	GSE9650_NAIVE_VS_EFF_CD8_TCELL_UP	197	-0.394273	-1.6775	0	0.00528023	0.252	11059	tags=41%, list=18%, signal=50%
	GSE2706_UNSTIM_VS_8H_LPS_DC_UP	195	-0.396873	-1.67477	0	0.00546259	0.263	12921	tags=46%, list=21%, signal=59%
	GSE26928_NAIVE_VS_CENT_MEMORY_CD4_TCELL_UP	186	-0.397157	-1.67129	0	0.00560638	0.272	9974	tags=40%, list=17%, signal=48%
	GSE26495_PD1HIGH_VS_PD1LOW_CD8_TCELL_UP	187	-0.399206	-1.67093	0	0.00559378	0.273	6058	tags=31%, list=10%, signal=34%
	GSE27786_LSK_VS_NEUTROPHIL_UP	197	-0.397491	-1.67087	0	0.00556338	0.273	12357	tags=42%, list=20%, signal=53%
	GSE40274_XBP1_VS_FOXP3_AND_XBP1_TRANSDUCED_ACTIVATED_CD4_TCELL_DN	197	-0.389946	-1.66616	0	0.00576289	0.282	11722	tags=42%, list=19%, signal=52%
	QI_PBMC_ZOSTAVAX_AGE_50_75YO_CORRELATED_WITH_28D_PEAK_T_CELL_RESPONSE_14DY_NEGATIVE	37	-0.515767	-1.66254	0.0077821	0.00590965	0.289	12814	tags=57%, list=21%, signal=72%
	GSE3982_EFF_MEMORY_CD4_TCELL_VS_NKCELL_UP	197	-0.390724	-1.66202	0	0.00591475	0.291	8788	tags=37%, list=15%, signal=43%
	GSE2935_UV_INACTIVATED_VS_LIVE_SENDAI_VIRUS_INF_MACROPHAGE_UP	171	-0.402256	-1.66088	0	0.00596931	0.296	9402	tags=40%, list=16%, signal=47%
	GSE10325_MYELOID_VS_LUPUS_MYELOID_UP	193	-0.395028	-1.6588	0	0.00603994	0.3	5354	tags=26%, list=9%, signal=28%
	GSE40666_UNTREATED_VS_IFNA_STIM_STAT4_KO_EFFECTOR_CD8_TCELL_90MIN_DN	197	-0.397721	-1.65745	0	0.00602496	0.301	7685	tags=36%, list=13%, signal=41%
	SOBOLEV_T_CELL_PANDEMRIX_AGE_18_64YO_1DY_UP	23	-0.575679	-1.65739	0.010101	0.00599341	0.301	6803	tags=74%, list=11%, signal=83%
	GSE18791_UNSTIM_VS_NEWCATSLE_VIRUS_DC_18H_UP	195	-0.394216	-1.65191	0	0.00637661	0.32	16266	tags=55%, list=27%, signal=76%
	GSE3982_DC_VS_CENT_MEMORY_CD4_TCELL_DN	197	-0.394873	-1.65018	0	0.00644479	0.324	8799	tags=38%, list=15%, signal=44%
	GSE13738_RESTING_VS_BYSTANDER_ACTIVATED_CD4_TCELL_UP	189	-0.389535	-1.64574	0	0.00657872	0.331	9990	tags=34%, list=17%, signal=40%
	GSE21063_WT_VS_NFATC1_KO_8H_ANTI_IGM_STIM_BCELL_UP	198	-0.385782	-1.64199	0	0.00669953	0.336	12814	tags=47%, list=21%, signal=60%
	GSE9960_GRAM_NEG_VS_GRAM_NEG_AND_POS_SEPSIS_PBMC_DN	195	-0.388017	-1.63672	0	0.00688177	0.348	14565	tags=47%, list=24%, signal=62%
	SOBOLEV_PBMC_PANDEMRIX_AGE_18_64YO_RESPONDERS_VS_NONRESPONDERS_7DY_UP	22	-0.579801	-1.63248	0.0175439	0.00697889	0.351	14003	tags=55%, list=23%, signal=71%
	GSE14415_ACT_VS_CTRL_NATURAL_TREG_DN	167	-0.390908	-1.62747	0	0.00730811	0.366	9399	tags=44%, list=16%, signal=52%
	GSE24634_TREG_VS_TCONV_POST_DAY5_IL4_CONVERSION_UP	198	-0.388741	-1.62612	0	0.00735401	0.37	15927	tags=64%, list=26%, signal=86%
	GSE3982_EOSINOPHIL_VS_TH2_DN	195	-0.394492	-1.62609	0	0.00731724	0.37	11722	tags=44%, list=19%, signal=55%
	FRANCO_BLOOD_SANOFI_PASTEUR_SA_INACTIVATED_INFLUENZA_VACCINE_CORRELATED_WITH_ANTIBODY_RESPONSE_AGE_18_40YO_14DY_POSITIVE	24	-0.565886	-1.62598	0.00664452	0.00728083	0.37	16637	tags=71%, list=28%, signal=98%
	GSE45739_UNSTIM_VS_ACD3_ACD28_STIM_WT_CD4_TCELL_UP	195	-0.391268	-1.62102	0	0.00759715	0.383	6640	tags=36%, list=11%, signal=41%
	GSE22886_UNSTIM_VS_IL15_STIM_NKCELL_DN	200	-0.386329	-1.61933	0	0.00768753	0.385	14794	tags=47%, list=25%, signal=61%
	GSE3982_BCELL_VS_NKCELL_UP	195	-0.378292	-1.61826	0	0.00777884	0.39	9935	tags=45%, list=16%, signal=53%
	GSE20727_H2O2_VS_ROS_INHIBITOR_TREATED_DC_DN	198	-0.381588	-1.61414	0	0.0081103	0.407	10908	tags=39%, list=18%, signal=47%
	GSE41867_DAY6_VS_DAY8_LCMV_ARMSTRONG_EFFECTOR_CD8_TCELL_DN	198	-0.379278	-1.61298	0	0.00816646	0.409	14616	tags=46%, list=24%, signal=61%
	GSE22432_MULTIPOTENT_VS_COMMON_DC_PROGENITOR_UNTREATED_UP	196	-0.381756	-1.61015	0	0.00835184	0.416	14981	tags=54%, list=25%, signal=71%
	GSE18893_TCONV_VS_TREG_24H_TNF_STIM_UP	197	-0.376664	-1.6089	0	0.00838834	0.42	15800	tags=52%, list=26%, signal=71%
	GSE24634_TEFF_VS_TCONV_DAY10_IN_CULTURE_UP	198	-0.374806	-1.60879	0	0.00837828	0.421	12371	tags=44%, list=20%, signal=55%
	GSE21063_CTRL_VS_ANTI_IGM_STIM_BCELL_3H_UP	187	-0.390075	-1.60378	0	0.00870163	0.435	11332	tags=43%, list=19%, signal=53%
	GSE3565_CTRL_VS_LPS_INJECTED_DUSP1_KO_SPLENOCYTES_DN	171	-0.389637	-1.60377	0	0.00866039	0.435	9256	tags=40%, list=15%, signal=48%
	HOWARD_MONOCYTE_INACT_MONOV_INFLUENZA_A_INDONESIA_05_2005_H5N1_AGE_18_49YO_1DY_DN	34	-0.517996	-1.60264	0.00813008	0.00869858	0.438	8145	tags=44%, list=13%, signal=51%
	GSE13547_WT_VS_ZFX_KO_BCELL_ANTI_IGM_STIM_2H_UP	179	-0.386155	-1.59881	0	0.00891986	0.45	12866	tags=49%, list=21%, signal=62%
	GSE26928_NAIVE_VS_EFF_MEMORY_CD4_TCELL_UP	184	-0.377748	-1.59621	0	0.00907993	0.455	12783	tags=48%, list=21%, signal=60%
	GSE17721_0.5H_VS_12H_POLYIC_BMDC_UP	198	-0.374609	-1.59563	0	0.00906884	0.455	12189	tags=40%, list=20%, signal=50%
	GSE11057_EFF_MEM_VS_CENT_MEM_CD4_TCELL_DN	187	-0.376853	-1.59408	0	0.00913247	0.458	10910	tags=45%, list=18%, signal=55%
	GSE24726_WT_VS_E2_2_KO_PDC_DAY6_POST_DELETION_UP	200	-0.375211	-1.59336	0	0.00911974	0.458	12819	tags=43%, list=21%, signal=54%
	GSE22886_CD4_TCELL_VS_BCELL_NAIVE_DN	196	-0.378118	-1.59247	0	0.00910889	0.458	9262	tags=39%, list=15%, signal=46%
	GSE6269_FLU_VS_STREP_PNEUMO_INF_PBMC_DN	171	-0.393387	-1.59	0	0.00934805	0.471	9175	tags=32%, list=15%, signal=38%
	GSE3982_MEMORY_CD4_TCELL_VS_BCELL_UP	199	-0.372723	-1.58754	0	0.00936637	0.472	9061	tags=39%, list=15%, signal=45%
	GSE3982_CTRL_VS_LPS_4H_MAC_UP	199	-0.372072	-1.58111	0	0.00976752	0.484	12718	tags=43%, list=21%, signal=55%
	GSE18791_CTRL_VS_NEWCASTLE_VIRUS_DC_4H_UP	195	-0.377422	-1.57896	0	0.00982362	0.487	12471	tags=42%, list=21%, signal=52%
	GSE14415_FOXP3_KO_NATURAL_TREG_VS_TCONV_DN	173	-0.387862	-1.57816	0	0.00991315	0.495	12010	tags=43%, list=20%, signal=54%
	GSE3982_BASOPHIL_VS_CENT_MEMORY_CD4_TCELL_DN	197	-0.36855	-1.57375	0	0.0102149	0.506	11661	tags=41%, list=19%, signal=50%
	GSE14000_UNSTIM_VS_16H_LPS_DC_TRANSLATED_RNA_UP	196	-0.372669	-1.57195	0	0.0103725	0.511	12616	tags=45%, list=21%, signal=57%
	GSE3982_EOSINOPHIL_VS_NKCELL_DN	196	-0.372104	-1.57151	0	0.0103683	0.512	11819	tags=41%, list=20%, signal=51%
	GSE3982_EOSINOPHIL_VS_MAST_CELL_DN	197	-0.377606	-1.56958	0	0.0105321	0.521	13020	tags=43%, list=22%, signal=55%
	GSE37534_UNTREATED_VS_PIOGLITAZONE_TREATED_CD4_TCELL_PPARG1_AND_FOXP3_TRASDUCED_UP	193	-0.379034	-1.5688	0	0.0105297	0.523	11950	tags=41%, list=20%, signal=51%
	GSE10239_MEMORY_VS_DAY4.5_EFF_CD8_TCELL_DN	199	-0.367443	-1.56851	0	0.0104985	0.523	12853	tags=44%, list=21%, signal=55%
	GSE3982_MAST_CELL_VS_TH2_DN	198	-0.369384	-1.56577	0	0.0106429	0.53	11939	tags=43%, list=20%, signal=54%
	GSE18791_CTRL_VS_NEWCASTLE_VIRUS_DC_18H_UP	197	-0.370633	-1.5654	0	0.010654	0.533	15085	tags=52%, list=25%, signal=69%
	GSE39110_UNTREATED_VS_IL2_TREATED_CD8_TCELL_DAY3_POST_IMMUNIZATION_UP	196	-0.373018	-1.56447	0	0.0106794	0.534	6719	tags=29%, list=11%, signal=32%
	GSE3982_MAC_VS_CENT_MEMORY_CD4_TCELL_DN	196	-0.373593	-1.56111	0	0.0108719	0.54	11606	tags=41%, list=19%, signal=50%
	GSE44649_NAIVE_VS_ACTIVATED_CD8_TCELL_DN	196	-0.373974	-1.55848	0.0149254	0.0109909	0.545	15644	tags=56%, list=26%, signal=76%
	GSE45365_HEALTHY_VS_MCMV_INFECTION_CD11B_DC_IFNAR_KO_UP	191	-0.366664	-1.55563	0	0.0111959	0.553	11719	tags=46%, list=19%, signal=56%
	GSE9509_10MIN_VS_30MIN_LPS_STIM_IL10_KO_MACROPHAGE_DN	191	-0.362497	-1.55523	0	0.011177	0.553	10961	tags=39%, list=18%, signal=47%
	GSE39110_DAY3_VS_DAY6_POST_IMMUNIZATION_CD8_TCELL_UP	198	-0.367124	-1.55354	0	0.0112824	0.557	8264	tags=33%, list=14%, signal=38%
	GSE40068_CXCR5POS_BCL6POS_TFH_VS_CXCR5NEG_BCL6NEG_CD4_TCELL_UP	200	-0.366778	-1.55187	0	0.0113602	0.561	8312	tags=32%, list=14%, signal=36%
	GSE17974_0H_VS_6H_IN_VITRO_ACT_CD4_TCELL_DN	195	-0.365157	-1.54736	0	0.0116083	0.572	13879	tags=48%, list=23%, signal=62%
	GSE4984_LPS_VS_VEHICLE_CTRL_TREATED_DC_UP	195	-0.365578	-1.54725	0	0.0115599	0.572	7368	tags=33%, list=12%, signal=37%
	NAKAYA_B_CELL_FLUMIST_AGE_18_50YO_7DY_UP	470	-0.343806	-1.54632	0	0.0116476	0.577	13096	tags=41%, list=22%, signal=51%
	GSE3982_MEMORY_CD4_TCELL_VS_TH1_UP	196	-0.372242	-1.54446	0	0.0118168	0.583	8868	tags=35%, list=15%, signal=41%
	GSE29618_MONOCYTE_VS_PDC_DAY7_FLU_VACCINE_DN	199	-0.366265	-1.54279	0	0.0118616	0.588	9243	tags=40%, list=15%, signal=47%
	GSE22045_TREG_VS_TCONV_DN	183	-0.371288	-1.54202	0	0.0118934	0.591	9808	tags=41%, list=16%, signal=49%
	GSE13522_CTRL_VS_T_CRUZI_Y_STRAIN_INF_SKIN_BALBC_MOUSE_DN	138	-0.388564	-1.53983	0	0.0120688	0.602	6897	tags=33%, list=11%, signal=37%
	GSE7568_IL4_VS_IL4_AND_TGFB_TREATED_MACROPHAGE_24H_DN	187	-0.370487	-1.53683	0	0.0122738	0.608	12484	tags=42%, list=21%, signal=53%
	GSE27241_WT_VS_RORGT_KO_TH17_POLARIZED_CD4_TCELL_UP	162	-0.370123	-1.5351	0	0.0123572	0.61	12921	tags=42%, list=21%, signal=53%
	GSE27786_LIN_NEG_VS_NEUTROPHIL_UP	194	-0.357154	-1.53376	0	0.0123838	0.613	14557	tags=46%, list=24%, signal=61%
	GSE411_100MIN_VS_400MIN_IL6_STIM_MACROPHAGE_DN	200	-0.366603	-1.5314	0	0.0126071	0.621	13015	tags=48%, list=22%, signal=60%
	GSE42021_CD24HI_VS_CD24INT_TREG_THYMUS_UP	199	-0.361113	-1.52872	0	0.012818	0.629	11134	tags=39%, list=18%, signal=47%
	GSE45365_HEALTHY_VS_MCMV_INFECTION_CD11B_DC_UP	185	-0.367084	-1.52802	0	0.0128208	0.631	12762	tags=41%, list=21%, signal=51%
	KAECH_NAIVE_VS_DAY15_EFF_CD8_TCELL_UP	198	-0.362019	-1.52783	0	0.0127958	0.631	9959	tags=35%, list=17%, signal=42%
	GSE29614_CTRL_VS_TIV_FLU_VACCINE_PBMC_2007_DN	184	-0.363486	-1.52255	0	0.0132797	0.647	11763	tags=41%, list=19%, signal=50%
	SCHERER_PBMC_YF_VAX_AGE_18_40YO_ANYD_DN	18	-0.560905	-1.51445	0.0357143	0.0141553	0.678	7762	tags=56%, list=13%, signal=64%
	GSE24634_TREG_VS_TCONV_POST_DAY7_IL4_CONVERSION_UP	199	-0.359277	-1.513	0	0.0143028	0.681	12814	tags=46%, list=21%, signal=58%
	GOLDRATH_NAIVE_VS_EFF_CD8_TCELL_UP	197	-0.360233	-1.51208	0	0.0143214	0.685	11694	tags=46%, list=19%, signal=56%
	GSE29618_MONOCYTE_VS_PDC_DN	197	-0.362158	-1.51104	0	0.0144021	0.687	11753	tags=48%, list=19%, signal=59%
	GSE33292_WT_VS_TCF1_KO_DN3_THYMOCYTE_DN	200	-0.364092	-1.51038	0	0.014433	0.69	12921	tags=47%, list=21%, signal=60%
	GSE6269_HEALTHY_VS_E_COLI_INF_PBMC_UP	173	-0.358587	-1.50984	0	0.0144385	0.691	12659	tags=40%, list=21%, signal=51%
	GSE14000_UNSTIM_VS_16H_LPS_DC_UP	195	-0.358018	-1.5097	0	0.0144212	0.692	12690	tags=43%, list=21%, signal=54%
	GSE25087_TREG_VS_TCONV_ADULT_DN	192	-0.36205	-1.50857	0	0.0145145	0.694	9916	tags=41%, list=16%, signal=48%
	GSE3982_DC_VS_TH2_DN	199	-0.361971	-1.506	0	0.014715	0.7	12230	tags=45%, list=20%, signal=57%
	GSE25088_WT_VS_STAT6_KO_MACROPHAGE_IL4_STIM_UP	197	-0.358539	-1.5043	0	0.0148463	0.704	11705	tags=38%, list=19%, signal=47%
	GSE21670_UNTREATED_VS_TGFB_IL6_TREATED_CD4_TCELL_UP	190	-0.354067	-1.5037	0	0.0148411	0.705	12788	tags=41%, list=21%, signal=52%
	GSE31082_DN_VS_CD8_SP_THYMOCYTE_UP	199	-0.357281	-1.50221	0	0.0150154	0.711	14464	tags=44%, list=24%, signal=57%
	GSE36078_WT_VS_IL1R_KO_LUNG_DC_AFTER_AD5_INF_DN	199	-0.358771	-1.50172	0	0.0150604	0.713	10889	tags=38%, list=18%, signal=46%
	GSE3982_DC_VS_BCELL_DN	193	-0.352491	-1.5017	0	0.015004	0.713	9974	tags=39%, list=17%, signal=46%
	GSE17186_NAIVE_VS_CD21HIGH_TRANSITIONAL_BCELL_CORD_BLOOD_DN	198	-0.352701	-1.49908	0	0.0152901	0.718	10095	tags=38%, list=17%, signal=45%
	GSE24634_NAIVE_CD4_TCELL_VS_DAY10_IL4_CONV_TREG_UP	195	-0.352718	-1.49877	0	0.0152792	0.718	9707	tags=33%, list=16%, signal=39%
	GSE10325_BCELL_VS_LUPUS_BCELL_UP	193	-0.350481	-1.49745	0	0.0154192	0.725	11879	tags=38%, list=20%, signal=47%
	GSE12366_GC_VS_NAIVE_BCELL_UP	197	-0.352843	-1.49707	0	0.0154227	0.726	12814	tags=44%, list=21%, signal=55%
	GSE31082_DN_VS_CD4_SP_THYMOCYTE_UP	198	-0.350317	-1.49701	0	0.0153777	0.726	12719	tags=41%, list=21%, signal=52%
	GSE32423_MEMORY_VS_NAIVE_CD8_TCELL_IL7_IL4_DN	197	-0.360001	-1.49604	0	0.0155092	0.732	14841	tags=47%, list=25%, signal=62%
	GSE24081_CONTROLLER_VS_PROGRESSOR_HIV_SPECIFIC_CD8_TCELL_UP	198	-0.360046	-1.49283	0	0.015904	0.74	8195	tags=31%, list=14%, signal=36%
	HOEK_MYELOID_DENDRITIC_CELL_2011_2012_TIV_ADULT_7DY_UP	27	-0.486122	-1.49108	0.0273973	0.0161594	0.749	3637	tags=48%, list=6%, signal=51%
	GSE22886_CTRL_VS_LPS_24H_DC_UP	200	-0.355649	-1.49038	0	0.016162	0.751	12012	tags=42%, list=20%, signal=52%
	GSE10325_CD4_TCELL_VS_BCELL_DN	193	-0.350097	-1.48971	0	0.01621	0.752	9567	tags=44%, list=16%, signal=52%
	GSE29164_DAY3_VS_DAY7_UNTREATED_MELANOMA_UP	194	-0.35045	-1.4893	0	0.0161878	0.753	10775	tags=39%, list=18%, signal=48%
	GSE39022_LN_VS_SPLEEN_DC_DN	195	-0.359867	-1.48741	0	0.0165191	0.761	12583	tags=43%, list=21%, signal=54%
	GSE13547_CTRL_VS_ANTI_IGM_STIM_BCELL_12H_DN	177	-0.355127	-1.48685	0	0.0165289	0.762	9498	tags=37%, list=16%, signal=43%
	GSE10239_NAIVE_VS_DAY4.5_EFF_CD8_TCELL_UP	198	-0.34822	-1.48594	0	0.0165404	0.763	9080	tags=35%, list=15%, signal=41%
	GSE22886_NAIVE_CD8_TCELL_VS_MEMORY_TCELL_UP	192	-0.362778	-1.4856	0	0.0165387	0.764	10103	tags=39%, list=17%, signal=47%
	GSE46606_IRF4_KO_VS_WT_UNSTIM_BCELL_UP	198	-0.353273	-1.48435	0	0.0166398	0.767	12524	tags=41%, list=21%, signal=52%
	GSE37533_PPARG2_FOXP3_VS_FOXP3_TRANSDUCED_CD4_TCELL_UP	199	-0.353956	-1.48201	0	0.0168067	0.77	12716	tags=42%, list=21%, signal=53%
	GSE22432_CONVENTIONAL_CDC_VS_PLASMACYTOID_PDC_UP	196	-0.355112	-1.47978	0	0.0171244	0.774	14463	tags=51%, list=24%, signal=66%
	GSE6269_HEALTHY_VS_STAPH_PNEUMO_INF_PBMC_UP	185	-0.34754	-1.47506	0	0.0175887	0.783	12586	tags=43%, list=21%, signal=54%
	GSE29164_CD8_TCELL_VS_CD8_TCELL_AND_IL12_TREATED_MELANOMA_DAY3_DN	200	-0.353361	-1.47462	0	0.0176307	0.785	7838	tags=33%, list=13%, signal=37%
	GSE41867_NAIVE_VS_EFFECTOR_CD8_TCELL_DN	195	-0.35227	-1.47453	0	0.0175815	0.785	16021	tags=53%, list=27%, signal=72%
	GSE22886_TCELL_VS_BCELL_NAIVE_DN	198	-0.348957	-1.47384	0	0.0176364	0.786	6812	tags=33%, list=11%, signal=37%
	GSE22886_IGM_MEMORY_BCELL_VS_BM_PLASMA_CELL_UP	199	-0.342899	-1.47364	0	0.0176084	0.787	8809	tags=33%, list=15%, signal=39%
	GSE27241_CTRL_VS_DIGOXIN_TREATED_RORGT_KO_CD4_TCELL_IN_TH17_POLARIZING_CONDITIONS_UP	191	-0.358215	-1.47251	0	0.0176712	0.789	13148	tags=40%, list=22%, signal=51%
	GSE3982_NKCELL_VS_TH2_DN	198	-0.347236	-1.47054	0	0.0178669	0.795	12230	tags=43%, list=20%, signal=54%
	GSE3982_BCELL_VS_TH1_UP	194	-0.343066	-1.46773	0	0.0181276	0.799	11672	tags=40%, list=19%, signal=50%
	GSE19941_LPS_VS_LPS_AND_IL10_STIM_IL10_KO_MACROPHAGE_UP	182	-0.343506	-1.46749	0	0.018088	0.8	12864	tags=39%, list=21%, signal=49%
	GSE17301_CTRL_VS_48H_ACD3_ACD28_STIM_CD8_TCELL_UP	197	-0.349263	-1.46692	0	0.0180917	0.801	9690	tags=35%, list=16%, signal=41%
	GSE40068_BCL6_POS_VS_NEG_CXCR5_POS_TFH_DN	198	-0.354514	-1.46612	0.0149254	0.0181434	0.803	8234	tags=32%, list=14%, signal=37%
	GSE21063_3H_VS_16H_ANTI_IGM_STIM_NFATC1_KOBCELL_DN	199	-0.340432	-1.46556	0	0.0181051	0.803	14657	tags=48%, list=24%, signal=64%
	GSE17301_CTRL_VS_48H_IFNA2_STIM_CD8_TCELL_DN	193	-0.349231	-1.46276	0	0.0183701	0.814	10812	tags=36%, list=18%, signal=44%
	GSE2405_S_AUREUS_VS_UNTREATED_NEUTROPHIL_DN	199	-0.347811	-1.46129	0	0.0184388	0.817	12899	tags=46%, list=21%, signal=59%
	GSE3720_LPS_VS_PMA_STIM_VD1_GAMMADELTA_TCELL_DN	172	-0.355695	-1.45813	0	0.0188147	0.821	6863	tags=31%, list=11%, signal=35%
	GSE21360_NAIVE_VS_TERTIARY_MEMORY_CD8_TCELL_DN	197	-0.347381	-1.45788	0	0.0187728	0.821	12902	tags=43%, list=21%, signal=54%
	GSE22886_CD8_TCELL_VS_BCELL_NAIVE_DN	198	-0.343226	-1.45764	0	0.0187647	0.824	9316	tags=37%, list=15%, signal=43%
	GSE3982_MAST_CELL_VS_MAC_UP	198	-0.3457	-1.45739	0	0.0187345	0.824	11757	tags=45%, list=19%, signal=56%
	GSE22432_MULTIPOTENT_VS_COMMON_DC_PROGENITOR_UP	195	-0.347322	-1.45661	0	0.0187356	0.826	13383	tags=40%, list=22%, signal=51%
	GSE16450_IMMATURE_VS_MATURE_NEURON_CELL_LINE_UP	192	-0.345118	-1.45526	0	0.0188762	0.831	10983	tags=38%, list=18%, signal=46%
	GSE6259_FLT3L_INDUCED_33D1_POS_DC_VS_CD4_TCELL_DN	170	-0.349639	-1.45524	0	0.0188145	0.831	9702	tags=36%, list=16%, signal=43%
	GSE1432_1H_VS_6H_IFNG_MICROGLIA_UP	200	-0.343693	-1.4532	0	0.0191077	0.834	11501	tags=41%, list=19%, signal=50%
	GSE10239_NAIVE_VS_KLRG1HIGH_EFF_CD8_TCELL_UP	197	-0.343419	-1.45269	0	0.019151	0.835	9066	tags=35%, list=15%, signal=40%
	GSE2124_CTRL_VS_LYMPHOTOXIN_BETA_TREATED_MLN_UP	193	-0.351461	-1.45267	0	0.019089	0.835	2701	tags=16%, list=4%, signal=16%
	GSE10500_ARTHRITIC_SYNOVIAL_FLUID_VS_HEALTHY_MACROPHAGE_UP	154	-0.354499	-1.45267	0	0.0190274	0.835	12841	tags=44%, list=21%, signal=56%
	GSE3982_MAST_CELL_VS_DC_UP	199	-0.340157	-1.45058	0	0.0193118	0.84	10069	tags=36%, list=17%, signal=43%
	GSE39556_UNTREATED_VS_3H_POLYIC_INJ_MOUSE_CD8A_DC_UP	199	-0.342029	-1.44936	0	0.0194275	0.845	9316	tags=38%, list=15%, signal=45%
	GSE16450_IMMATURE_VS_MATURE_NEURON_CELL_LINE_DN	194	-0.344149	-1.44506	0	0.0198763	0.854	12635	tags=44%, list=21%, signal=56%
	GSE3982_MAST_CELL_VS_CENT_MEMORY_CD4_TCELL_DN	195	-0.34347	-1.44494	0	0.0198236	0.854	8926	tags=33%, list=15%, signal=39%
	GSE40274_CTRL_VS_FOXP3_TRANSDUCED_ACTIVATED_CD4_TCELL_UP	199	-0.335248	-1.44133	0	0.0203244	0.862	11263	tags=39%, list=19%, signal=48%
	GSE33292_DN3_THYMOCYTE_VS_TCELL_LYMPHOMA_FROM_TCF1_KO_UP	172	-0.354074	-1.44035	0	0.0204133	0.864	14508	tags=44%, list=24%, signal=57%
	GSE24026_PD1_LIGATION_VS_CTRL_IN_ACT_TCELL_LINE_DN	198	-0.34831	-1.4395	0	0.0204197	0.864	12864	tags=41%, list=21%, signal=52%
	GSE22432_PDC_VS_TGFB1_TREATEDCOMMON_DC_PROGENITOR_UP	195	-0.346437	-1.43737	0	0.0206862	0.867	16685	tags=53%, list=28%, signal=73%
	GSE36476_CTRL_VS_TSST_ACT_16H_MEMORY_CD4_TCELL_OLD_UP	197	-0.335505	-1.43576	0	0.0209405	0.869	7718	tags=33%, list=13%, signal=38%
	GSE18893_TCONV_VS_TREG_24H_TNF_STIM_DN	194	-0.334824	-1.43462	0	0.0211021	0.872	11662	tags=35%, list=19%, signal=43%
	GSE24142_DN2_VS_DN3_THYMOCYTE_ADULT_DN	195	-0.339864	-1.43408	0	0.0210957	0.872	9402	tags=33%, list=16%, signal=39%
	NAKAYA_PBMC_FLUARIX_FLUVIRIN_AGE_18_50YO_3DY_DN	430	-0.31936	-1.43279	0	0.021311	0.876	13102	tags=40%, list=22%, signal=51%
	GSE24634_NAIVE_CD4_TCELL_VS_DAY3_IL4_CONV_TREG_UP	198	-0.337424	-1.43228	0	0.021385	0.879	9209	tags=34%, list=15%, signal=40%
	GSE4590_LARGE_PRE_BCELL_VS_VPREB_POS_LARGE_PRE_BCELL_DN	179	-0.34642	-1.43188	0	0.0213889	0.88	5350	tags=29%, list=9%, signal=32%
	GSE3920_IFNA_VS_IFNG_TREATED_FIBROBLAST_DN	186	-0.339386	-1.42881	0	0.0219403	0.883	9376	tags=35%, list=16%, signal=42%
	GSE2770_TGFB_AND_IL4_VS_IL12_TREATED_ACT_CD4_TCELL_6H_DN	196	-0.338636	-1.42605	0	0.0224166	0.89	14955	tags=47%, list=25%, signal=63%
	GSE3982_EOSINOPHIL_VS_NEUTROPHIL_UP	196	-0.333022	-1.42575	0	0.0223898	0.891	14472	tags=46%, list=24%, signal=61%
	GSE36888_UNTREATED_VS_IL2_TREATED_TCELL_6H_DN	194	-0.335377	-1.42457	0	0.0225113	0.893	12574	tags=40%, list=21%, signal=50%
	KAECH_NAIVE_VS_MEMORY_CD8_TCELL_UP	200	-0.331755	-1.42445	0	0.022473	0.893	11017	tags=39%, list=18%, signal=48%
	GSE14415_FOXP3_KO_NATURAL_TREG_VS_TCONV_UP	169	-0.34999	-1.42427	0	0.0224726	0.895	11017	tags=37%, list=18%, signal=45%
	GSE30962_PRIMARY_VS_SECONDARY_ACUTE_LCMV_INF_CD8_TCELL_UP	197	-0.336505	-1.42421	0	0.0224153	0.895	12371	tags=40%, list=20%, signal=50%
	GSE2770_UNTREATED_VS_ACT_CD4_TCELL_48H_UP	197	-0.333127	-1.42239	0	0.0227284	0.899	14445	tags=48%, list=24%, signal=63%
	GSE13484_UNSTIM_VS_YF17D_VACCINE_STIM_PBMC_UP	199	-0.336061	-1.41974	0	0.0230963	0.904	15902	tags=50%, list=26%, signal=67%
	GSE22886_NAIVE_BCELL_VS_BLOOD_PLASMA_CELL_UP	200	-0.338587	-1.41828	0	0.0232864	0.907	11672	tags=42%, list=19%, signal=52%
	GSE11961_FOLLICULAR_BCELL_VS_GERMINAL_CENTER_BCELL_DAY40_UP	196	-0.331995	-1.41824	0	0.0232169	0.907	11921	tags=37%, list=20%, signal=46%
	GSE21678_WT_VS_FOXO1_FOXO3_KO_TREG_DN	187	-0.341435	-1.41538	0	0.0238299	0.914	12621	tags=44%, list=21%, signal=55%
	GSE22886_UNSTIM_VS_STIM_MEMORY_TCELL_UP	196	-0.332015	-1.41524	0	0.0237785	0.914	9080	tags=35%, list=15%, signal=41%
	GSE7852_LN_VS_FAT_TCONV_UP	197	-0.330332	-1.41494	0	0.0237372	0.914	13018	tags=45%, list=22%, signal=57%
	GSE6259_FLT3L_INDUCED_33D1_POS_DC_VS_BCELL_UP	195	-0.333051	-1.41341	0	0.0239969	0.918	12373	tags=44%, list=21%, signal=55%
	GSE22886_CD4_TCELL_VS_BCELL_NAIVE_UP	198	-0.335365	-1.41066	0	0.0244876	0.922	10092	tags=38%, list=17%, signal=46%
	GSE40274_FOXP3_VS_FOXP3_AND_EOS_TRANSDUCED_ACTIVATED_CD4_TCELL_DN	197	-0.335485	-1.40987	0	0.0245564	0.922	11458	tags=39%, list=19%, signal=47%
	GSE13547_WT_VS_ZFX_KO_BCELL_ANTI_IGM_STIM_2H_DN	160	-0.345949	-1.40718	0.0217391	0.0250618	0.932	9537	tags=38%, list=16%, signal=44%
	GSE27786_CD8_TCELL_VS_MONO_MAC_UP	195	-0.34047	-1.40672	0	0.0251418	0.934	16127	tags=51%, list=27%, signal=70%
	ANDERSON_BLOOD_CN54GP140_ADJUVANTED_WITH_GLA_AF_AGE_18_45YO_7DY_UP	41	-0.430791	-1.40639	0.0364372	0.0251735	0.935	8650	tags=34%, list=14%, signal=40%
	GSE5099_CLASSICAL_M1_VS_ALTERNATIVE_M2_MACROPHAGE_UP	192	-0.333087	-1.40476	0	0.0254479	0.939	6719	tags=38%, list=11%, signal=42%
	GSE20727_H2O2_VS_ROS_INHIBITOR_TREATED_DC_UP	198	-0.33733	-1.40468	0	0.0253935	0.939	8712	tags=34%, list=14%, signal=40%
	GSE39820_CTRL_VS_TGFBETA3_IL6_IL23A_CD4_TCELL_UP	195	-0.329167	-1.40395	0.0125	0.0255001	0.943	11829	tags=37%, list=20%, signal=46%
	GSE31082_DN_VS_DP_THYMOCYTE_UP	199	-0.338408	-1.40367	0	0.0254928	0.943	15143	tags=48%, list=25%, signal=64%
	GSE15733_BM_VS_SPLEEN_MEMORY_CD4_TCELL_DN	197	-0.328019	-1.40309	0	0.0255681	0.945	11998	tags=40%, list=20%, signal=50%
	GSE22432_MULTIPOTENT_PROGENITOR_VS_CDC_DN	197	-0.325864	-1.40251	0	0.0256066	0.946	13015	tags=43%, list=22%, signal=55%
	GSE17301_CTRL_VS_48H_ACD3_ACD28_IFNA2_STIM_CD8_TCELL_DN	200	-0.3337	-1.40189	0	0.0256556	0.946	12921	tags=39%, list=21%, signal=49%
	HOEK_NK_CELL_2011_2012_TIV_7D_VS_0DY_ADULT_7D_DN	18	-0.532175	-1.4018	0.0792683	0.0256294	0.946	11578	tags=39%, list=19%, signal=48%
	GSE9006_TYPE_1_DIABETES_AT_DX_VS_4MONTH_POST_DX_PBMC_DN	189	-0.336576	-1.39935	0.0144928	0.026158	0.95	6714	tags=23%, list=11%, signal=26%
	HOEK_NK_CELL_2011_2012_TIV_ADULT_3DY_UP	23	-0.486237	-1.399	0.0701107	0.0261578	0.951	5668	tags=30%, list=9%, signal=34%
	GSE360_L_MAJOR_VS_T_GONDII_MAC_DN	199	-0.326949	-1.39858	0	0.0261381	0.952	14315	tags=45%, list=24%, signal=58%
	GSE11961_MARGINAL_ZONE_BCELL_VS_PLASMA_CELL_DAY7_DN	194	-0.33529	-1.39839	0	0.0261194	0.952	12816	tags=42%, list=21%, signal=53%
	GSE9509_LPS_VS_LPS_AND_IL10_STIM_IL10_KO_MACROPHAGE_30MIN_DN	191	-0.329836	-1.3974	0	0.0262865	0.952	7290	tags=27%, list=12%, signal=31%
	GSE27786_BCELL_VS_NEUTROPHIL_UP	198	-0.331759	-1.39466	0.0405405	0.0269201	0.955	12559	tags=41%, list=21%, signal=52%
	GSE17186_MEMORY_VS_NAIVE_BCELL_UP	198	-0.323067	-1.39206	0.0128205	0.0273157	0.959	11642	tags=39%, list=19%, signal=49%
	GSE24634_NAIVE_CD4_TCELL_VS_DAY5_IL4_CONV_TREG_UP	199	-0.332235	-1.39115	0	0.0274286	0.959	9203	tags=37%, list=15%, signal=43%
	GSE45365_WT_VS_IFNAR_KO_CD8A_DC_UP	197	-0.330912	-1.39085	0	0.027434	0.959	9663	tags=30%, list=16%, signal=36%
	GSE9960_HEALTHY_VS_SEPSIS_PBMC_UP	188	-0.332266	-1.39007	0	0.027558	0.962	12386	tags=30%, list=21%, signal=38%
	GSE3720_UNSTIM_VS_PMA_STIM_VD1_GAMMADELTA_TCELL_UP	175	-0.332496	-1.38913	0	0.0277128	0.962	6894	tags=29%, list=11%, signal=32%
	GSE16386_IL4_VS_IL4_AND_ROSIGLITAZONE_STIM_MACROPHAGE_6H_UP	198	-0.321359	-1.38822	0	0.0278777	0.964	16266	tags=49%, list=27%, signal=68%
	GSE30962_PRIMARY_VS_SECONDARY_CHRONIC_LCMV_INF_CD8_TCELL_UP	193	-0.329838	-1.38667	0	0.0281746	0.965	12920	tags=45%, list=21%, signal=57%
	GSE22886_IGM_MEMORY_BCELL_VS_BLOOD_PLASMA_CELL_UP	195	-0.324328	-1.38593	0	0.0282973	0.966	8247	tags=32%, list=14%, signal=37%
	GSE8678_IL7R_LOW_VS_HIGH_EFF_CD8_TCELL_DN	197	-0.330252	-1.38471	0	0.0285762	0.968	11059	tags=45%, list=18%, signal=55%
	GSE13738_TCR_VS_BYSTANDER_ACTIVATED_CD4_TCELL_UP	196	-0.330188	-1.383	0	0.0290443	0.97	11011	tags=42%, list=18%, signal=51%
	GSE27786_BCELL_VS_NKCELL_UP	196	-0.327898	-1.38245	0	0.0291227	0.97	12852	tags=42%, list=21%, signal=54%
	GSE26928_EFF_MEMORY_VS_CXCR5_POS_CD4_TCELL_DN	189	-0.329472	-1.38234	0	0.0290792	0.97	10086	tags=35%, list=17%, signal=42%
	GSE3982_MAC_VS_TH2_DN	197	-0.325262	-1.38196	0	0.029036	0.97	12510	tags=43%, list=21%, signal=54%
	GSE3982_MAST_CELL_VS_BCELL_DN	195	-0.333695	-1.37975	0	0.0295356	0.973	11900	tags=47%, list=20%, signal=58%
	GSE6269_E_COLI_VS_STREP_PNEUMO_INF_PBMC_UP	167	-0.330814	-1.37923	0	0.0296222	0.973	8239	tags=35%, list=14%, signal=40%
	GSE10239_KLRG1INT_VS_KLRG1HIGH_EFF_CD8_TCELL_UP	196	-0.323695	-1.3785	0	0.0297547	0.974	13095	tags=46%, list=22%, signal=58%
	GSE24574_BCL6_HIGH_TFH_VS_TFH_CD4_TCELL_DN	200	-0.322941	-1.37764	0	0.0298955	0.975	5776	tags=25%, list=10%, signal=28%
	GSE24142_EARLY_THYMIC_PROGENITOR_VS_DN2_THYMOCYTE_DN	199	-0.325638	-1.37756	0	0.0298337	0.975	11291	tags=38%, list=19%, signal=46%
	GSE32423_IL7_VS_IL7_IL4_MEMORY_CD8_TCELL_UP	197	-0.331388	-1.37734	0	0.0298174	0.975	11504	tags=38%, list=19%, signal=47%
	GSE22886_NAIVE_BCELL_VS_BM_PLASMA_CELL_UP	200	-0.327324	-1.37602	0	0.0301141	0.976	10209	tags=34%, list=17%, signal=41%
	GSE37416_12H_VS_48H_F_TULARENSIS_LVS_NEUTROPHIL_DN	183	-0.332234	-1.37595	0	0.0300521	0.976	11881	tags=40%, list=20%, signal=50%
	GSE29618_BCELL_VS_PDC_DAY7_FLU_VACCINE_UP	193	-0.330367	-1.37479	0	0.0303587	0.977	7484	tags=34%, list=12%, signal=39%
	GSE22601_CD4_SINGLE_POSITIVE_VS_CD8_SINGLE_POSITIVE_THYMOCYTE_UP	198	-0.329116	-1.37461	0	0.0303394	0.978	14653	tags=45%, list=24%, signal=59%
	GSE40666_NAIVE_VS_EFFECTOR_CD8_TCELL_UP	199	-0.331911	-1.37341	0	0.0304792	0.978	12174	tags=44%, list=20%, signal=55%
	GSE45365_HEALTHY_VS_MCMV_INFECTION_CD8A_DC_IFNAR_KO_UP	195	-0.325564	-1.37258	0	0.0306599	0.978	12923	tags=42%, list=21%, signal=53%
	GSE39110_UNTREATED_VS_IL2_TREATED_CD8_TCELL_DAY6_POST_IMMUNIZATION_DN	198	-0.33421	-1.37249	0	0.0305879	0.978	10836	tags=35%, list=18%, signal=43%
	GSE32986_UNSTIM_VS_CURDLAN_HIGHDOSE_STIM_DC_DN	197	-0.323376	-1.37134	0	0.0308987	0.979	9937	tags=36%, list=16%, signal=42%
	GSE3982_BCELL_VS_BASOPHIL_UP	196	-0.331606	-1.37069	0	0.0310249	0.979	12469	tags=41%, list=21%, signal=51%
	GSE15930_NAIVE_VS_48H_IN_VITRO_STIM_IFNAB_CD8_TCELL_DN	200	-0.323364	-1.37048	0	0.0310102	0.979	12608	tags=38%, list=21%, signal=47%
	GSE18804_SPLEEN_MACROPHAGE_VS_BRAIN_TUMORAL_MACROPHAGE_DN	195	-0.328211	-1.36909	0	0.0314427	0.979	9033	tags=32%, list=15%, signal=37%
	GSE11961_MARGINAL_ZONE_BCELL_VS_MEMORY_BCELL_DAY40_DN	198	-0.317037	-1.36732	0	0.0318979	0.981	12921	tags=42%, list=21%, signal=54%
	GSE13411_NAIVE_BCELL_VS_PLASMA_CELL_UP	195	-0.320811	-1.36706	0.0149254	0.031883	0.981	7197	tags=29%, list=12%, signal=33%
	GSE16385_IFNG_TNF_VS_UNSTIM_MACROPHAGE_ROSIGLITAZONE_TREATED_DN	200	-0.322042	-1.36413	0.0147059	0.0325851	0.982	4851	tags=22%, list=8%, signal=23%
	GSE17974_CTRL_VS_ACT_IL4_AND_ANTI_IL12_4H_CD4_TCELL_DN	197	-0.31926	-1.36064	0	0.0334393	0.982	16318	tags=55%, list=27%, signal=75%
	GSE9650_NAIVE_VS_MEMORY_CD8_TCELL_UP	200	-0.32047	-1.35905	0	0.03387	0.982	12212	tags=43%, list=20%, signal=53%
	GSE2770_IL12_VS_TGFB_AND_IL12_TREATED_ACT_CD4_TCELL_48H_DN	196	-0.329192	-1.35855	0	0.033982	0.983	12504	tags=47%, list=21%, signal=59%
	HOEK_MYELOID_DENDRITIC_CELL_2011_2012_TIV_ADULT_3DY_DN	33	-0.425631	-1.3581	0.0759494	0.033971	0.983	5829	tags=18%, list=10%, signal=20%
	GSE8515_CTRL_VS_IL1_4H_STIM_MAC_UP	199	-0.320717	-1.35769	0	0.0340072	0.983	11813	tags=41%, list=20%, signal=50%
	GSE19401_PAM2CSK4_VS_RETINOIC_ACID_STIM_FOLLICULAR_DC_DN	195	-0.317435	-1.35712	0	0.0341286	0.984	13234	tags=40%, list=22%, signal=51%
	GSE5099_UNSTIM_VS_MCSF_TREATED_MONOCYTE_DAY7_UP	199	-0.321133	-1.35603	0	0.0344305	0.984	11813	tags=38%, list=20%, signal=47%
	GSE45739_UNSTIM_VS_ACD3_ACD28_STIM_NRAS_KO_CD4_TCELL_DN	192	-0.324542	-1.35506	0	0.0346078	0.984	9480	tags=41%, list=16%, signal=49%
	GSE25085_FETAL_LIVER_VS_ADULT_BM_SP4_THYMIC_IMPLANT_DN	196	-0.32267	-1.35404	0.0151515	0.0348924	0.984	14947	tags=42%, list=25%, signal=56%
	GSE32901_TH1_VS_TH17_ENRICHED_CD4_TCELL_DN	156	-0.331275	-1.35218	0.0240964	0.0353274	0.985	12712	tags=37%, list=21%, signal=46%
	GSE25123_CTRL_VS_IL4_STIM_MACROPHAGE_DN	195	-0.314043	-1.35109	0	0.0355403	0.986	9848	tags=32%, list=16%, signal=38%
	GSE25123_CTRL_VS_IL4_AND_ROSIGLITAZONE_STIM_PPARG_KO_MACROPHAGE_DN	199	-0.315859	-1.35065	0	0.0356218	0.986	11177	tags=44%, list=19%, signal=53%
	GSE17974_0H_VS_24H_IN_VITRO_ACT_CD4_TCELL_UP	186	-0.318092	-1.35054	0	0.0356232	0.986	9732	tags=38%, list=16%, signal=45%
	GSE37532_TREG_VS_TCONV_CD4_TCELL_FROM_LN_UP	192	-0.325744	-1.35031	0	0.035615	0.986	12799	tags=47%, list=21%, signal=60%
	GSE3982_EOSINOPHIL_VS_TH1_DN	197	-0.321287	-1.35021	0.0166667	0.0355596	0.986	11644	tags=42%, list=19%, signal=51%
	GSE2405_0H_VS_12H_A_PHAGOCYTOPHILUM_STIM_NEUTROPHIL_DN	195	-0.309394	-1.34882	0	0.0358662	0.987	11666	tags=37%, list=19%, signal=46%
	GSE37532_WT_VS_PPARG_KO_VISCERAL_ADIPOSE_TISSUE_TREG_UP	194	-0.324243	-1.34813	0.0147059	0.0359462	0.988	14884	tags=43%, list=25%, signal=57%
	GSE21063_CTRL_VS_ANTI_IGM_STIM_BCELL_NFATC1_KO_8H_DN	195	-0.321873	-1.34806	0.0196078	0.0358665	0.988	12809	tags=46%, list=21%, signal=58%
	GSE3982_DC_VS_EFF_MEMORY_CD4_TCELL_DN	196	-0.325795	-1.34781	0.0181818	0.0358273	0.988	9209	tags=31%, list=15%, signal=37%
	GSE3982_DC_VS_TH1_DN	198	-0.322296	-1.34604	0.0181818	0.036446	0.988	9974	tags=39%, list=17%, signal=46%
	GOLDRATH_EFF_VS_MEMORY_CD8_TCELL_DN	196	-0.324968	-1.34572	0.0144928	0.036491	0.988	6142	tags=28%, list=10%, signal=31%
	GSE3982_DC_VS_NEUTROPHIL_UP	198	-0.324338	-1.34514	0	0.0366321	0.988	12008	tags=38%, list=20%, signal=47%
	GSE22589_HEALTHY_VS_HIV_AND_SIV_INFECTED_DC_UP	197	-0.320812	-1.34452	0	0.0367534	0.989	11986	tags=40%, list=20%, signal=49%
	GSE19888_CTRL_VS_TCELL_MEMBRANES_ACT_MAST_CELL_PRETREAT_A3R_INH_UP	198	-0.321618	-1.34311	0.0163934	0.0371021	0.99	7861	tags=28%, list=13%, signal=32%
	GSE9006_HEALTHY_VS_TYPE_1_DIABETES_PBMC_4MONTH_POST_DX_DN	195	-0.313207	-1.33723	0	0.0393862	0.995	15181	tags=46%, list=25%, signal=61%
	GSE7764_IL15_NK_CELL_24H_VS_SPLENOCYTE_UP	198	-0.322842	-1.33498	0.0163934	0.0402419	0.998	12975	tags=38%, list=21%, signal=48%
	GSE21063_CTRL_VS_ANTI_IGM_STIM_BCELL_NFATC1_KO_3H_DN	186	-0.317779	-1.33476	0	0.0402462	0.998	10909	tags=36%, list=18%, signal=44%
	GSE37301_MULTIPOTENT_PROGENITOR_VS_CD4_TCELL_UP	172	-0.318417	-1.33322	0.011236	0.0406618	0.998	9456	tags=34%, list=16%, signal=41%
	GSE9960_HEALTHY_VS_GRAM_POS_SEPSIS_PBMC_UP	188	-0.31725	-1.33274	0.0140845	0.0407734	0.998	8636	tags=27%, list=14%, signal=32%
	GSE8921_UNSTIM_VS_TLR1_2_STIM_MONOCYTE_6H_UP	199	-0.321477	-1.33175	0.0185185	0.0411333	0.998	12473	tags=40%, list=21%, signal=51%
	GSE7568_IL4_TGFB_DEXAMETHASONE_VS_IL4_TGFB_TREATED_MACROPHAGE_UP	172	-0.327311	-1.33068	0	0.0414895	0.999	14344	tags=45%, list=24%, signal=59%
	GSE3982_MAST_CELL_VS_EFF_MEMORY_CD4_TCELL_DN	193	-0.317434	-1.33015	0	0.0416312	0.999	8926	tags=34%, list=15%, signal=39%
	GSE17974_CTRL_VS_ACT_IL4_AND_ANTI_IL12_24H_CD4_TCELL_UP	191	-0.312162	-1.328	0	0.042482	0.999	6558	tags=29%, list=11%, signal=33%
	GSE27786_NKCELL_VS_NKTCELL_DN	194	-0.316024	-1.32641	0.012987	0.0429211	0.999	11457	tags=36%, list=19%, signal=44%
	GSE9509_10MIN_VS_30MIN_LPS_AND_IL10_STIM_IL10_KO_MACROPHAGE_UP	175	-0.321789	-1.32603	0	0.0429343	0.999	12262	tags=44%, list=20%, signal=55%
	GSE14415_ACT_TCONV_VS_ACT_NATURAL_TREG_UP	172	-0.320818	-1.32597	0.0123457	0.0428485	0.999	8245	tags=34%, list=14%, signal=39%
	KAECH_DAY8_EFF_VS_MEMORY_CD8_TCELL_DN	197	-0.314103	-1.3257	0.0135135	0.0428832	0.999	6331	tags=28%, list=10%, signal=31%
	GSE27786_CD4_TCELL_VS_NEUTROPHIL_UP	198	-0.314647	-1.32503	0	0.0430467	0.999	12368	tags=41%, list=20%, signal=51%
	GSE24142_ADULT_VS_FETAL_EARLY_THYMIC_PROGENITOR_DN	199	-0.315714	-1.32455	0	0.0431494	0.999	11861	tags=35%, list=20%, signal=43%
	GSE7764_IL15_TREATED_VS_CTRL_NK_CELL_24H_UP	199	-0.314545	-1.32197	0	0.0441528	0.999	12294	tags=44%, list=20%, signal=55%
	GSE27859_DC_VS_CD11C_INT_F480_INT_DC_DN	199	-0.309931	-1.31936	0	0.0451996	0.999	12017	tags=39%, list=20%, signal=48%
	QI_PBMC_ZOSTAVAX_AGE_50_75YO_CORRELATED_WITH_CONTRACTION_OF_VZV_SPECIFIC_T_CELLS_PEAK_TO_28DYAT_1DY_NEGATIVE	194	-0.315648	-1.3193	0	0.0451252	0.999	5294	tags=24%, list=9%, signal=26%
	QI_PBMC_ZOSTAVAX_AGE_50_75YO_CORRELATED_WITH_EXPANSION_OF_VZV_SPECIFIC_T_CELLS_TO_PEAK_AT_1DY_NEGATIVE	133	-0.320192	-1.3178	0	0.0457125	0.999	12077	tags=39%, list=20%, signal=49%
	GSE1925_CTRL_VS_IFNG_PRIMED_MACROPHAGE_3H_IFNG_STIM_UP	174	-0.313906	-1.31762	0.0136986	0.0457045	0.999	10889	tags=35%, list=18%, signal=43%
	GSE24142_EARLY_THYMIC_PROGENITOR_VS_DN3_THYMOCYTE_DN	197	-0.315732	-1.31579	0	0.0463504	0.999	11211	tags=40%, list=19%, signal=48%
	GSE6674_ANTI_IGM_VS_PL2_3_STIM_BCELL_DN	194	-0.314143	-1.31452	0	0.0468157	0.999	13022	tags=43%, list=22%, signal=55%
	GSE40068_CXCR5POS_BCL6POS_TFH_VS_CXCR5NEG_BCL6NEG_CD4_TCELL_DN	198	-0.311836	-1.31352	0	0.0472383	0.999	5069	tags=23%, list=8%, signal=25%
	GSE21546_WT_VS_SAP1A_KO_AND_ELK1_KO_ANTI_CD3_STIM_DP_THYMOCYTES_DN	197	-0.305906	-1.31251	0.0147059	0.047636	0.999	12371	tags=36%, list=20%, signal=45%
	GSE3982_BASOPHIL_VS_TH1_DN	198	-0.314449	-1.31201	0	0.0477045	0.999	9563	tags=34%, list=16%, signal=40%
	GSE41867_DAY6_EFFECTOR_VS_DAY30_EXHAUSTED_CD8_TCELL_LCMV_CLONE13_DN	199	-0.311174	-1.31135	0.016129	0.0479583	0.999	16998	tags=54%, list=28%, signal=75%
	GSE45739_UNSTIM_VS_ACD3_ACD28_STIM_WT_CD4_TCELL_DN	196	-0.312878	-1.31116	0.015873	0.0479614	0.999	9480	tags=34%, list=16%, signal=40%
	GSE13493_DP_VS_CD4INTCD8POS_THYMOCYTE_DN	197	-0.311598	-1.30965	0.0188679	0.0485294	0.999	11770	tags=42%, list=20%, signal=52%
	GSE37532_VISCERAL_ADIPOSE_TISSUE_VS_LN_DERIVED_PPARG_KO_TCONV_CD4_TCELL_UP	165	-0.321623	-1.30962	0.0119048	0.0484339	0.999	12445	tags=36%, list=21%, signal=46%
	GSE21546_ELK1_KO_VS_SAP1A_KO_AND_ELK1_KO_DP_THYMOCYTES_DN	196	-0.314411	-1.30869	0.0285714	0.0487666	0.999	14279	tags=44%, list=24%, signal=58%
	GSE9239_CTRL_VS_TNF_INHIBITOR_TREATED_DC_DN	198	-0.311665	-1.30771	0	0.0492114	0.999	14363	tags=42%, list=24%, signal=55%
	GSE7218_IGM_VS_IGG_SIGNAL_THGOUGH_ANTIGEN_BCELL_UP	187	-0.315249	-1.30745	0	0.0492751	0.999	14080	tags=43%, list=23%, signal=56%
	GSE26928_NAIVE_VS_CXCR5_POS_CD4_TCELL_UP	187	-0.313106	-1.30735	0.0123457	0.0492386	0.999	12783	tags=43%, list=21%, signal=55%
	GSE17974_CTRL_VS_ACT_IL4_AND_ANTI_IL12_48H_CD4_TCELL_DN	195	-0.309569	-1.3066	0.0131579	0.049545	0.999	15213	tags=46%, list=25%, signal=61%
	GSE42088_UNINF_VS_LEISHMANIA_INF_DC_4H_DN	198	-0.305918	-1.30524	0	0.0500978	0.999	9099	tags=36%, list=15%, signal=43%
	GSE11386_NAIVE_VS_MEMORY_BCELL_DN	158	-0.320651	-1.30499	0	0.0501352	0.999	8277	tags=32%, list=14%, signal=37%
	GSE42021_CD24INT_VS_CD24LOW_TREG_THYMUS_UP	193	-0.306874	-1.30282	0.0166667	0.0509517	1	7002	tags=23%, list=12%, signal=26%
	GSE22611_NOD2_TRANSD_VS_CTRL_TRANSD_HEK293_MDP_STIM_2H_UP	194	-0.313325	-1.30279	0	0.050847	1	9025	tags=30%, list=15%, signal=35%
	GSE22432_MULTIPOTENT_VS_COMMON_DC_PROGENITOR_UNTREATED_DN	194	-0.30824	-1.30074	0	0.0518911	1	12666	tags=43%, list=21%, signal=55%
	GSE40274_LEF1_VS_FOXP3_AND_LEF1_TRANSDUCED_ACTIVATED_CD4_TCELL_DN	195	-0.304679	-1.29968	0	0.0524019	1	10244	tags=36%, list=17%, signal=43%
	GSE15330_GRANULOCYTE_MONOCYTE_PROGENITOR_VS_PRO_BCELL_UP	195	-0.315447	-1.29946	0	0.0523672	1	10930	tags=29%, list=18%, signal=36%
	GSE3039_ALPHAALPHA_VS_ALPHABETA_CD8_TCELL_DN	200	-0.301826	-1.29863	0	0.0526143	1	5282	tags=23%, list=9%, signal=25%
	GSE2770_TGFB_AND_IL4_VS_IL12_TREATED_ACT_CD4_TCELL_2H_UP	194	-0.305236	-1.29818	0	0.0526963	1	12512	tags=40%, list=21%, signal=51%
	GSE27786_NEUTROPHIL_VS_MONO_MAC_DN	199	-0.307385	-1.29772	0	0.0528703	1	12424	tags=41%, list=21%, signal=52%
	GSE21360_NAIVE_VS_TERTIARY_MEMORY_CD8_TCELL_UP	194	-0.313211	-1.29739	0.0153846	0.052943	1	12351	tags=38%, list=20%, signal=47%
	GSE26030_UNSTIM_VS_RESTIM_TH1_DAY5_POST_POLARIZATION_UP	198	-0.29743	-1.2965	0.0135135	0.0532248	1	9276	tags=31%, list=15%, signal=37%
	GSE40274_CTRL_VS_EOS_TRANSDUCED_ACTIVATED_CD4_TCELL_DN	150	-0.315569	-1.29482	0	0.0539848	1	7152	tags=32%, list=12%, signal=36%
	GSE45365_WT_VS_IFNAR_KO_BCELL_MCMV_INFECTION_DN	190	-0.310727	-1.29451	0.0235294	0.0540649	1	10859	tags=37%, list=18%, signal=45%
	GSE40274_FOXP3_VS_FOXP3_AND_HELIOS_TRANSDUCED_ACTIVATED_CD4_TCELL_DN	143	-0.316743	-1.29449	0.0319149	0.0539691	1	8367	tags=26%, list=14%, signal=30%
	GSE24142_EARLY_THYMIC_PROGENITOR_VS_DN2_THYMOCYTE_ADULT_DN	198	-0.30881	-1.29359	0.0153846	0.0544315	1	8774	tags=34%, list=15%, signal=40%
	GSE2405_HEAT_KILLED_LYSATE_VS_LIVE_A_PHAGOCYTOPHILUM_STIM_NEUTROPHIL_9H_DN	198	-0.310057	-1.29345	0	0.054393	1	11528	tags=37%, list=19%, signal=45%
	GSE21063_3H_VS_16H_ANTI_IGM_STIM_BCELL_DN	192	-0.310361	-1.29264	0.0319149	0.0547237	1	12940	tags=45%, list=21%, signal=57%
	GSE3982_CENT_MEMORY_CD4_TCELL_VS_TH2_DN	197	-0.306798	-1.29155	0	0.0551963	1	12233	tags=36%, list=20%, signal=45%
	GSE24634_IL4_VS_CTRL_TREATED_NAIVE_CD4_TCELL_DAY7_UP	197	-0.304554	-1.29118	0	0.0552582	1	12886	tags=44%, list=21%, signal=56%
	GSE33424_CD161_HIGH_VS_NEG_CD8_TCELL_DN	196	-0.305807	-1.28775	0.0144928	0.0570258	1	12598	tags=42%, list=21%, signal=53%
	GSE41867_NAIVE_VS_DAY15_LCMV_CONE13_EFFECTOR_CD8_TCELL_DN	193	-0.304719	-1.28766	0.016129	0.0569452	1	14655	tags=44%, list=24%, signal=58%
	GSE26669_CD4_VS_CD8_TCELL_IN_MLR_DN	198	-0.302316	-1.28741	0	0.0569801	1	8619	tags=32%, list=14%, signal=37%
	GSE29617_CTRL_VS_DAY7_TIV_FLU_VACCINE_PBMC_2008_DN	191	-0.302296	-1.28675	0.0169492	0.0572598	1	11666	tags=36%, list=19%, signal=45%
	GSE24142_EARLY_THYMIC_PROGENITOR_VS_DN3_THYMOCYTE_ADULT_DN	198	-0.300885	-1.28627	0.0136986	0.057386	1	8280	tags=29%, list=14%, signal=34%
	GSE7568_CTRL_VS_3H_TGFB_TREATED_MACROPHAGES_WITH_IL4_AND_DEXAMETHASONE_DN	165	-0.309121	-1.28471	0.0246914	0.0581294	1	16178	tags=51%, list=27%, signal=69%
	GSE7852_LN_VS_FAT_TREG_UP	194	-0.300071	-1.28432	0	0.0581917	1	10244	tags=31%, list=17%, signal=38%
	GSE17301_ACD3_ACD28_VS_ACD3_ACD28_AND_IFNA5_STIM_CD8_TCELL_UP	196	-0.311022	-1.28356	0	0.0584935	1	12517	tags=37%, list=21%, signal=47%
	GSE3720_VD1_VS_VD2_GAMMADELTA_TCELL_WITH_LPS_STIM_UP	198	-0.303745	-1.28344	0.0263158	0.0584116	1	9091	tags=31%, list=15%, signal=36%
	GSE33162_UNTREATED_VS_4H_LPS_STIM_HDAC3_HET_MACROPHAGE_DN	197	-0.30868	-1.28319	0.0131579	0.0584728	1	9710	tags=30%, list=16%, signal=36%
	GSE17721_PAM3CSK4_VS_CPG_12H_BMDC_UP	197	-0.309721	-1.28306	0	0.0584132	1	12485	tags=36%, list=21%, signal=45%
	GSE20727_DNFB_ALLERGEN_VS_ROS_INH_AND_DNFB_ALLERGEN_TREATED_DC_UP	193	-0.298415	-1.28177	0.03125	0.0589643	1	10720	tags=39%, list=18%, signal=47%
	GSE2706_2H_VS_8H_LPS_STIM_DC_UP	193	-0.304255	-1.2801	0	0.0597619	1	12088	tags=37%, list=20%, signal=46%
	GSE12845_IGD_NEG_BLOOD_VS_DARKZONE_GC_TONSIL_BCELL_DN	198	-0.30205	-1.27973	0	0.059923	1	11883	tags=39%, list=20%, signal=48%
	GSE21670_UNTREATED_VS_TGFB_TREATED_STAT3_KO_CD4_TCELL_DN	197	-0.30916	-1.27927	0.0188679	0.0601204	1	8264	tags=29%, list=14%, signal=33%
	GSE13484_UNSTIM_VS_3H_YF17D_VACCINE_STIM_PBMC_UP	197	-0.300746	-1.2787	0	0.0602922	1	12959	tags=39%, list=21%, signal=50%
	GSE37532_WT_VS_PPARG_KO_LN_TCONV_UP	198	-0.304829	-1.27846	0.0135135	0.0603496	1	12788	tags=42%, list=21%, signal=54%
	GSE21033_CTRL_VS_POLYIC_STIM_DC_3H_UP	200	-0.304848	-1.27771	0	0.0607156	1	14320	tags=45%, list=24%, signal=58%
	GSE12845_PRE_GC_VS_DARKZONE_GC_TONSIL_BCELL_DN	196	-0.301183	-1.27748	0.0126582	0.0607113	1	14932	tags=44%, list=25%, signal=58%
	GSE17974_0H_VS_12H_IN_VITRO_ACT_CD4_TCELL_UP	191	-0.307675	-1.27741	0.038961	0.0606139	1	7134	tags=31%, list=12%, signal=36%
	GSE1432_CTRL_VS_IFNG_24H_MICROGLIA_UP	200	-0.295932	-1.27467	0	0.0621376	1	11705	tags=40%, list=19%, signal=49%
	GSE46606_IRF4HIGH_VS_IRF4MID_CD40L_IL2_IL5_DAY1_STIMULATED_BCELL_UP	199	-0.300813	-1.27353	0.0149254	0.0626978	1	14811	tags=48%, list=25%, signal=63%
	GSE3982_CENT_MEMORY_CD4_TCELL_VS_TH1_UP	195	-0.301655	-1.2718	0	0.0636796	1	7797	tags=28%, list=13%, signal=32%
	GSE21033_1H_VS_24H_POLYIC_STIM_DC_DN	167	-0.309527	-1.27119	0.0126582	0.0639579	1	9501	tags=37%, list=16%, signal=43%
	GSE2706_UNSTIM_VS_8H_LPS_AND_R848_DC_UP	195	-0.30331	-1.27031	0.0185185	0.0644283	1	12598	tags=40%, list=21%, signal=50%
	GSE557_CIITA_KO_VS_I_AB_KO_DC_DN	195	-0.298955	-1.26989	0	0.0645801	1	15031	tags=43%, list=25%, signal=56%
	GSE32034_UNTREATED_VS_ROSIGLIZATONE_TREATED_LY6C_HIGH_MONOCYTE_DN	198	-0.297884	-1.26897	0.0136986	0.0650747	1	12815	tags=38%, list=21%, signal=49%
	GSE40443_INDUCED_VS_TOTAL_TREG_UP	198	-0.302437	-1.26745	0.04	0.0659769	1	12427	tags=38%, list=21%, signal=48%
	GSE17721_CTRL_VS_LPS_0.5H_BMDC_DN	200	-0.297166	-1.26742	0	0.0658572	1	11907	tags=34%, list=20%, signal=42%
	GSE40225_WT_VS_RIP_B7X_DIABETIC_MOUSE_PANCREATIC_CD8_TCELL_UP	198	-0.305441	-1.26687	0	0.0661088	1	10275	tags=33%, list=17%, signal=40%
	GSE1740_UNSTIM_VS_IFNA_STIMULATED_MCSF_IFNG_DERIVED_MACROPHAGE_DN	193	-0.300183	-1.26556	0	0.0669188	1	16410	tags=47%, list=27%, signal=64%
	GSE1791_CTRL_VS_NEUROMEDINU_IN_T_CELL_LINE_12H_UP	197	-0.303671	-1.26496	0	0.0672147	1	16492	tags=49%, list=27%, signal=68%
	GSE15735_CTRL_VS_HDAC_INHIBITOR_TREATED_CD4_TCELL_12H_UP	196	-0.300976	-1.26412	0	0.0675961	1	13170	tags=40%, list=22%, signal=51%
	HOFT_CD4_POSITIVE_ALPHA_BETA_MEMORY_T_CELL_BCG_VACCINE_AGE_18_45YO_56D_TOP_100_DEG_AFTER_IN_VITRO_RE_STIMULATION_UP	24	-0.43404	-1.26276	0.121951	0.0684548	1	11457	tags=42%, list=19%, signal=51%
	ANDERSON_BLOOD_CN54GP140_ADJUVANTED_WITH_GLA_AF_AGE_18_45YO_1DY_UP	82	-0.336089	-1.26123	0.0421687	0.0693012	1	5105	tags=17%, list=8%, signal=19%
	GSE27291_0H_VS_6H_STIM_GAMMADELTA_TCELL_UP	188	-0.297652	-1.26107	0.0181818	0.0692745	1	11179	tags=37%, list=19%, signal=46%
	GSE16385_ROSIGLITAZONE_IL4_VS_IFNG_TNF_STIM_MACROPHAGE_UP	200	-0.302512	-1.2605	0.0163934	0.0696119	1	5350	tags=24%, list=9%, signal=26%
	GSE8835_HEALTHY_VS_CLL_CD4_TCELL_DN	195	-0.291474	-1.26034	0.0147059	0.0696154	1	10177	tags=31%, list=17%, signal=38%
	GSE17186_CD21LOW_VS_CD21HIGH_TRANSITIONAL_BCELL_CORD_BLOOD_DN	195	-0.304812	-1.25992	0	0.0697745	1	9835	tags=35%, list=16%, signal=42%
	GSE29618_PRE_VS_DAY7_POST_LAIV_FLU_VACCINE_BCELL_DN	195	-0.304472	-1.25956	0	0.069901	1	12356	tags=34%, list=20%, signal=43%
	GSE37533_UNTREATED_VS_PIOGLIZATONE_TREATED_CD4_TCELL_PPARG2_AND_FOXP3_TRASDUCED_UP	143	-0.304392	-1.2595	0.03125	0.0698266	1	11279	tags=34%, list=19%, signal=42%
	GSE22919_RESTING_VS_IL2_IL12_IL15_STIM_NK_CELL_UP	196	-0.304383	-1.25947	0.0172414	0.0696964	1	12799	tags=40%, list=21%, signal=51%
	GSE46606_IRF4HIGH_VS_WT_CD40L_IL2_IL5_DAY1_STIMULATED_BCELL_UP	195	-0.30327	-1.25905	0.025974	0.0699183	1	14542	tags=45%, list=24%, signal=59%
	GSE16451_CTRL_VS_WEST_EQUINE_ENC_VIRUS_IMMATURE_NEURON_CELL_LINE_UP	196	-0.302424	-1.25879	0	0.0699428	1	11121	tags=36%, list=18%, signal=44%
	GSE22886_NAIVE_VS_IGG_IGA_MEMORY_BCELL_UP	196	-0.298081	-1.25667	0.0163934	0.0714211	1	5622	tags=26%, list=9%, signal=28%
	GSE16450_CTRL_VS_IFNA_6H_STIM_IMMATURE_NEURON_CELL_LINE_DN	189	-0.293875	-1.25647	0.0153846	0.0713963	1	8304	tags=31%, list=14%, signal=35%
	GSE25085_FETAL_LIVER_VS_ADULT_BM_SP4_THYMIC_IMPLANT_UP	196	-0.298104	-1.25632	0	0.0713847	1	14464	tags=43%, list=24%, signal=57%
	GSE22886_CD8_TCELL_VS_BCELL_NAIVE_UP	198	-0.30424	-1.25609	0.0166667	0.0714231	1	9058	tags=32%, list=15%, signal=38%
	GSE2405_0H_VS_1.5H_A_PHAGOCYTOPHILUM_STIM_NEUTROPHIL_DN	198	-0.297135	-1.2547	0	0.0724156	1	11292	tags=32%, list=19%, signal=39%
	GSE39110_DAY3_VS_DAY6_POST_IMMUNIZATION_CD8_TCELL_WITH_IL2_TREATMENT_DN	199	-0.298189	-1.25407	0.0128205	0.0727662	1	10984	tags=34%, list=18%, signal=41%
	HOEK_PBMC_INACTIVATED_INFLUENZA_ADULT_3DY_UP	16	-0.485466	-1.25378	0.172205	0.0728332	1	12235	tags=56%, list=20%, signal=71%
	GSE36888_UNTREATED_VS_IL2_TREATED_STAT5_AB_KNOCKIN_TCELL_6H_DN	193	-0.298933	-1.25372	0.015625	0.0727312	1	14769	tags=46%, list=24%, signal=60%
	GSE24634_NAIVE_CD4_TCELL_VS_DAY7_IL4_CONV_TREG_UP	195	-0.30048	-1.25198	0.0289855	0.0739949	1	9174	tags=29%, list=15%, signal=34%
	GSE26488_WT_VS_HDAC7_KO_DOUBLE_POSITIVE_THYMOCYTE_UP	185	-0.297027	-1.25191	0.0243902	0.0739277	1	12828	tags=39%, list=21%, signal=50%
	GSE6259_DEC205_POS_DC_VS_CD4_TCELL_DN	200	-0.303724	-1.25	0.0422535	0.075278	1	12171	tags=40%, list=20%, signal=49%
	GSE46606_IRF4HIGH_VS_IRF4MID_CD40L_IL2_IL5_DAY3_STIMULATED_BCELL_UP	200	-0.296761	-1.24978	0.016129	0.0753344	1	12920	tags=38%, list=21%, signal=48%
	GSE25123_WT_VS_PPARG_KO_MACROPHAGE_IL4_STIM_UP	199	-0.288824	-1.24825	0	0.0764453	1	7937	tags=30%, list=13%, signal=34%
	GSE29618_PRE_VS_DAY7_FLU_VACCINE_MDC_UP	192	-0.291799	-1.24757	0	0.0768996	1	10487	tags=36%, list=17%, signal=44%
	GSE37605_FOXP3_FUSION_GFP_VS_IRES_GFP_TREG_NOD_DN	171	-0.30569	-1.24712	0.0357143	0.0770704	1	7751	tags=27%, list=13%, signal=31%
	GSE21670_IL6_VS_TGFB_AND_IL6_TREATED_CD4_TCELL_UP	189	-0.295394	-1.24692	0.0117647	0.0771042	1	5698	tags=28%, list=9%, signal=30%
	GSE27786_CD8_TCELL_VS_NKCELL_UP	195	-0.292023	-1.24635	0.0136986	0.0774452	1	12868	tags=39%, list=21%, signal=50%
	GSE23505_IL6_IL1_VS_IL6_IL1_TGFB_TREATED_CD4_TCELL_UP	196	-0.296193	-1.24577	0.0338983	0.0777922	1	9885	tags=32%, list=16%, signal=38%
	GSE9650_EFFECTOR_VS_MEMORY_CD8_TCELL_DN	198	-0.296633	-1.24571	0	0.0776951	1	9964	tags=33%, list=17%, signal=40%
	GSE4590_SMALL_VS_VPREB_POS_LARGE_PRE_BCELL_UP	168	-0.298557	-1.24527	0.0428571	0.0780826	1	11987	tags=42%, list=20%, signal=53%
	GSE14769_20MIN_VS_360MIN_LPS_BMDM_UP	199	-0.302008	-1.24447	0.0147059	0.0786222	1	14130	tags=43%, list=23%, signal=56%
	GSE40274_CTRL_VS_FOXP3_AND_LEF1_TRANSDUCED_ACTIVATED_CD4_TCELL_UP	165	-0.300162	-1.24444	0.0107527	0.0784932	1	4946	tags=27%, list=8%, signal=30%
	GAUCHER_PBMC_YF_VAX_STAMARIL_UNKNOWN_AGE_14DY_UP	58	-0.354878	-1.24352	0.111111	0.079189	1	6319	tags=29%, list=10%, signal=33%
	GSE21927_SPLEEN_C57BL6_VS_EL4_TUMOR_BALBC_MONOCYTES_UP	197	-0.297859	-1.24289	0	0.0795076	1	9117	tags=27%, list=15%, signal=32%
	GSE2770_UNTREATED_VS_ACT_CD4_TCELL_6H_DN	194	-0.293904	-1.24289	0.0617284	0.0793598	1	11583	tags=37%, list=19%, signal=45%
	GSE10240_CTRL_VS_IL17_AND_IL22_STIM_PRIMARY_BRONCHIAL_EPITHELIAL_CELLS_UP	195	-0.305401	-1.2425	0.0476191	0.079511	1	12819	tags=44%, list=21%, signal=56%
	HOEK_NK_CELL_2011_2012_TIV_ADULT_7DY_UP	18	-0.453495	-1.2419	0.132686	0.079884	1	6226	tags=28%, list=10%, signal=31%
	GSE5142_CTRL_VS_HTERT_TRANSDUCED_CD8_TCELL_EARLY_PASSAGE_CLONE_DN	200	-0.290247	-1.24177	0	0.0798383	1	10985	tags=35%, list=18%, signal=43%
	GSE3982_CTRL_VS_LPS_48H_DC_UP	198	-0.294312	-1.24152	0.0375	0.0798962	1	10151	tags=30%, list=17%, signal=36%
	GSE17974_CTRL_VS_ACT_IL4_AND_ANTI_IL12_12H_CD4_TCELL_DN	194	-0.298744	-1.24113	0.0131579	0.0800885	1	16067	tags=49%, list=27%, signal=67%
	GSE18791_UNSTIM_VS_NEWCATSLE_VIRUS_DC_6H_UP	193	-0.289053	-1.23989	0.0138889	0.0810624	1	12907	tags=40%, list=21%, signal=51%
	GSE9878_CTRL_VS_EBF_TRANSDUCED_PAX5_KO_PRO_BCELL_DN	199	-0.289598	-1.23985	0.0481928	0.0809368	1	12695	tags=40%, list=21%, signal=50%
	GSE46606_IRF4_KO_VS_WT_CD40L_IL2_IL5_1DAY_STIMULATED_BCELL_UP	193	-0.289874	-1.23975	0.0133333	0.0808969	1	9935	tags=35%, list=16%, signal=41%
	GSE23505_UNTREATED_VS_4DAY_IL6_IL1_TREATED_CD4_TCELL_UP	197	-0.295812	-1.23746	0	0.0827453	1	14789	tags=43%, list=25%, signal=57%
	GSE3982_BCELL_VS_TH2_DN	196	-0.291395	-1.23736	0.0273973	0.0827072	1	8774	tags=30%, list=15%, signal=35%
	GSE1740_MCSF_VS_MCSF_AND_IFNG_DAY2_DERIVED_MACROPHAGE_WITH_IFNA_STIM_UP	199	-0.291309	-1.23708	0.0169492	0.0827955	1	16182	tags=51%, list=27%, signal=69%
	GSE18804_SPLEEN_MACROPHAGE_VS_TUMORAL_MACROPHAGE_DN	195	-0.293874	-1.23674	0.0266667	0.0829369	1	11701	tags=36%, list=19%, signal=44%
	GSE1460_DP_VS_CD4_THYMOCYTE_UP	200	-0.291831	-1.2354	0	0.08396	1	12465	tags=34%, list=21%, signal=43%
	GSE45365_CD8A_DC_VS_CD11B_DC_DN	190	-0.29255	-1.23472	0.0289855	0.0844227	1	11718	tags=35%, list=19%, signal=43%
	GSE6674_UNSTIM_VS_ANTI_IGM_AND_CPG_STIM_BCELL_UP	200	-0.296771	-1.23456	0.0344828	0.0844127	1	11960	tags=36%, list=20%, signal=44%
	GSE17721_POLYIC_VS_GARDIQUIMOD_16H_BMDC_DN	197	-0.287881	-1.23407	0.0285714	0.0847213	1	15046	tags=49%, list=25%, signal=65%
	GSE12366_NAIVE_VS_MEMORY_BCELL_DN	192	-0.291228	-1.23375	0.0147059	0.0849217	1	8350	tags=32%, list=14%, signal=37%
	GSE12845_IGD_NEG_BLOOD_VS_NAIVE_TONSIL_BCELL_DN	196	-0.288761	-1.23371	0.012987	0.0848147	1	11549	tags=36%, list=19%, signal=45%
	GSE17974_0H_VS_72H_IN_VITRO_ACT_CD4_TCELL_UP	187	-0.297616	-1.2336	0.0238095	0.0847742	1	9641	tags=34%, list=16%, signal=41%
	GSE21379_WT_VS_SAP_KO_CD4_TCELL_DN	197	-0.296684	-1.23274	0.0238095	0.0854478	1	8911	tags=28%, list=15%, signal=33%
	GSE17186_NAIVE_VS_CD21LOW_TRANSITIONAL_BCELL_DN	198	-0.290994	-1.23255	0.0307692	0.0854687	1	9576	tags=33%, list=16%, signal=39%
	GSE15750_DAY6_VS_DAY10_TRAF6KO_EFF_CD8_TCELL_UP	200	-0.295752	-1.23145	0.0153846	0.0862538	1	14279	tags=42%, list=24%, signal=55%
	GSE36476_CTRL_VS_TSST_ACT_16H_MEMORY_CD4_TCELL_YOUNG_UP	197	-0.290776	-1.23133	0.0140845	0.0861647	1	9334	tags=35%, list=15%, signal=41%
	GSE21927_BALBC_VS_C57BL6_MONOCYTE_SPLEEN_UP	185	-0.293956	-1.23008	0.025641	0.0871251	1	9522	tags=34%, list=16%, signal=40%
	GSE43863_NAIVE_VS_LY6C_INT_CXCR5POS_CD4_EFF_TCELL_D6_LCMV_UP	191	-0.293432	-1.22974	0.0138889	0.0872975	1	12903	tags=39%, list=21%, signal=50%
	GSE1460_INTRATHYMIC_T_PROGENITOR_VS_DP_THYMOCYTE_DN	196	-0.290201	-1.22948	0.0163934	0.0873624	1	5146	tags=22%, list=9%, signal=24%
	GSE25088_WT_VS_STAT6_KO_MACROPHAGE_IL4_STIM_DN	198	-0.292683	-1.22901	0.0350877	0.0877221	1	12921	tags=37%, list=21%, signal=47%
	GSE46606_UNSTIM_VS_CD40L_IL2_IL5_1DAY_STIMULATED_IRF4_KO_BCELL_DN	191	-0.291648	-1.22822	0.0519481	0.0882502	1	12919	tags=38%, list=21%, signal=48%
	GSE5455_EX_VIVO_VS_POST_24H_INCUBATION_MONOCYTES_FROM_TUMOR_BEARING_MOUSE_UP	198	-0.291741	-1.22723	0.015873	0.0891214	1	12816	tags=40%, list=21%, signal=51%
	HOEK_B_CELL_2011_2012_TIV_ADULT_7DY_UP	48	-0.359825	-1.22697	0.117347	0.0891705	1	11605	tags=54%, list=19%, signal=67%
	GSE13484_UNSTIM_VS_12H_YF17D_VACCINE_STIM_PBMC_UP	199	-0.286309	-1.2266	0.0526316	0.0893993	1	15512	tags=46%, list=26%, signal=61%
	GSE22886_NAIVE_CD4_TCELL_VS_12H_ACT_TH2_UP	197	-0.29011	-1.22396	0.0298507	0.0918979	1	9191	tags=32%, list=15%, signal=38%
	GSE6674_ANTI_IGM_VS_ANTI_IGM_AND_CPG_STIM_BCELL_DN	197	-0.291574	-1.22383	0.0246914	0.0918742	1	13107	tags=42%, list=22%, signal=54%
	GSE7219_UNSTIM_VS_LPS_AND_ANTI_CD40_STIM_DC_UP	172	-0.296249	-1.22374	0.0487805	0.0918195	1	7937	tags=31%, list=13%, signal=36%
	GSE46606_DAY1_VS_DAY3_CD40L_IL2_IL5_STIMULATED_IRF4HIGH_BCELL_UP	194	-0.291881	-1.22337	0.037037	0.09212	1	12502	tags=44%, list=21%, signal=56%
	GSE42021_TREG_PLN_VS_TREG_PRECURSORS_THYMUS_UP	194	-0.291552	-1.22321	0.0298507	0.0920967	1	11609	tags=36%, list=19%, signal=45%
	GSE5679_CTRL_VS_PPARG_LIGAND_ROSIGLITAZONE_TREATED_DC_UP	198	-0.28486	-1.22262	0.0140845	0.092496	1	13148	tags=41%, list=22%, signal=53%
	GSE21670_UNTREATED_VS_IL6_TREATED_STAT3_KO_CD4_TCELL_DN	196	-0.29357	-1.22244	0.0307692	0.0924996	1	12843	tags=51%, list=21%, signal=65%
	GSE9988_LPS_VS_LOW_LPS_MONOCYTE_UP	188	-0.290748	-1.22222	0.0461538	0.0925294	1	8908	tags=28%, list=15%, signal=33%
	GSE3982_EOSINOPHIL_VS_BASOPHIL_DN	197	-0.29387	-1.22081	0.0357143	0.0938984	1	12062	tags=38%, list=20%, signal=47%
	GSE2706_UNSTIM_VS_2H_LPS_AND_R848_DC_UP	187	-0.294149	-1.22042	0.0606061	0.0941953	1	12046	tags=39%, list=20%, signal=48%
	GSE17974_IL4_AND_ANTI_IL12_VS_UNTREATED_72H_ACT_CD4_TCELL_UP	178	-0.296518	-1.21914	0.0677966	0.0953148	1	9730	tags=38%, list=16%, signal=45%
	GSE36476_CTRL_VS_TSST_ACT_72H_MEMORY_CD4_TCELL_OLD_UP	195	-0.292686	-1.21666	0.0491803	0.0977339	1	8948	tags=31%, list=15%, signal=36%
	GSE22886_CD8_VS_CD4_NAIVE_TCELL_UP	197	-0.289847	-1.21582	0.025	0.0984905	1	13020	tags=39%, list=22%, signal=50%
	GSE22432_CDC_VS_COMMON_DC_PROGENITOR_DN	199	-0.282379	-1.21496	0.0181818	0.0991218	1	13353	tags=42%, list=22%, signal=54%
	GSE24210_CTRL_VS_IL35_TREATED_TCONV_CD4_TCELL_DN	197	-0.287848	-1.21466	0.0273973	0.0993318	1	12814	tags=42%, list=21%, signal=53%
	GSE7460_CTRL_VS_TGFB_TREATED_ACT_TREG_DN	195	-0.287416	-1.21434	0.0422535	0.0994833	1	7169	tags=28%, list=12%, signal=31%
	GSE2706_2H_VS_8H_R848_AND_LPS_STIM_DC_UP	195	-0.285288	-1.21324	0.0454545	0.100526	1	12375	tags=34%, list=21%, signal=43%
	GSE2197_IMMUNOSUPPRESSIVE_DNA_VS_UNTREATEDIN_DC_DN	194	-0.290288	-1.21176	0.0428571	0.101967	1	13152	tags=38%, list=22%, signal=48%
	GSE21927_SPLEEN_MONOCYTE_VS_GMCSF_GCSF_BONE_MARROW_UP	184	-0.291414	-1.20986	0.0322581	0.103822	1	7913	tags=30%, list=13%, signal=35%
	GSE20152_SPHK1_KO_VS_HTNFA_OVEREXPRESS_ANKLE_DN	196	-0.287375	-1.20913	0.015873	0.104474	1	12923	tags=37%, list=21%, signal=47%
	GSE17721_CTRL_VS_POLYIC_12H_BMDC_UP	199	-0.282387	-1.20909	0.0166667	0.104347	1	12670	tags=38%, list=21%, signal=48%
	GSE22527_ANTI_CD3_INVIVO_VS_UNTREATED_MOUSE_TREG_DN	196	-0.282436	-1.20895	0.0289855	0.10435	1	12516	tags=39%, list=21%, signal=49%
	GSE14000_TRANSLATED_RNA_VS_MRNA_16H_LPS_DC_DN	190	-0.28533	-1.20873	0.0519481	0.104446	1	12920	tags=37%, list=21%, signal=47%
	GSE29618_LAIV_VS_TIV_FLU_VACCINE_DAY7_MONOCYTE_UP	197	-0.286133	-1.20852	0.0128205	0.104474	1	12401	tags=36%, list=21%, signal=45%
	GSE36476_CTRL_VS_TSST_ACT_40H_MEMORY_CD4_TCELL_YOUNG_UP	197	-0.2867	-1.20843	0.0506329	0.104382	1	8751	tags=30%, list=14%, signal=36%
	GSE22886_NAIVE_VS_MEMORY_TCELL_UP	193	-0.287108	-1.20766	0.0410959	0.105195	1	13177	tags=39%, list=22%, signal=50%
	GSE39820_CTRL_VS_IL1B_IL6_CD4_TCELL_UP	196	-0.283006	-1.20717	0.04	0.105604	1	9203	tags=32%, list=15%, signal=37%
	GSE26343_WT_VS_NFAT5_KO_MACROPHAGE_UP	195	-0.288172	-1.20594	0	0.10681	1	12586	tags=39%, list=21%, signal=50%
	GSE13738_RESTING_VS_TCR_ACTIVATED_CD4_TCELL_UP	190	-0.290183	-1.20593	0	0.106636	1	11886	tags=35%, list=20%, signal=44%
	GSE36392_TYPE_2_MYELOID_VS_EOSINOPHIL_IL25_TREATED_LUNG_UP	197	-0.294079	-1.2058	0.0483871	0.10661	1	8465	tags=25%, list=14%, signal=29%
	GSE37416_CTRL_VS_12H_F_TULARENSIS_LVS_NEUTROPHIL_UP	194	-0.294121	-1.20366	0.028169	0.109039	1	8712	tags=28%, list=14%, signal=32%
	GSE22886_NAIVE_CD4_TCELL_VS_48H_ACT_TH1_UP	198	-0.285315	-1.20362	0.0246914	0.108924	1	9191	tags=32%, list=15%, signal=37%
	GSE28737_FOLLICULAR_VS_MARGINAL_ZONE_BCELL_BCL6_HET_UP	196	-0.289474	-1.20241	0.0333333	0.110315	1	6879	tags=26%, list=11%, signal=29%
	GSE23925_LIGHT_ZONE_VS_DARK_ZONE_BCELL_DN	199	-0.28857	-1.20222	0.0416667	0.110353	1	9475	tags=31%, list=16%, signal=37%
	GSE21063_CTRL_VS_ANTI_IGM_STIM_BCELL_NFATC1_KO_16H_DN	196	-0.286807	-1.20196	0.0142857	0.110483	1	11902	tags=36%, list=20%, signal=44%
	GSE27786_NKCELL_VS_ERYTHROBLAST_DN	196	-0.286443	-1.20088	0.0588235	0.111636	1	11119	tags=31%, list=18%, signal=37%
	GSE2770_UNTREATED_VS_ACT_CD4_TCELL_2H_DN	196	-0.284098	-1.20085	0.0294118	0.1115	1	12690	tags=38%, list=21%, signal=48%
	GSE7218_UNSTIM_VS_ANTIGEN_STIM_THROUGH_IGG_BCELL_UP	187	-0.286091	-1.19989	0.0410959	0.112476	1	12819	tags=39%, list=21%, signal=49%
	GSE45365_HEALTHY_VS_MCMV_INFECTION_BCELL_IFNAR_KO_DN	191	-0.286491	-1.19987	0.037037	0.112322	1	10154	tags=32%, list=17%, signal=39%
	GSE27786_LSK_VS_LIN_NEG_CELL_DN	198	-0.285942	-1.1998	0.0350877	0.112214	1	12712	tags=40%, list=21%, signal=50%
	GSE6875_TCONV_VS_TREG_DN	197	-0.281227	-1.19826	0.0454545	0.113979	1	10110	tags=29%, list=17%, signal=35%
	GSE29618_LAIV_VS_TIV_FLU_VACCINE_DAY7_BCELL_UP	198	-0.282493	-1.19825	0.0447761	0.113814	1	11009	tags=33%, list=18%, signal=40%
	GSE23502_WT_VS_HDC_KO_MYELOID_DERIVED_SUPPRESSOR_CELL_BM_UP	198	-0.288391	-1.19544	0.0714286	0.11718	1	4500	tags=20%, list=7%, signal=21%
	GSE13522_CTRL_VS_T_CRUZI_Y_STRAIN_INF_SKIN_IFNAR_KO_UP	199	-0.284184	-1.19528	0.0410959	0.117156	1	3856	tags=20%, list=6%, signal=21%
	GSE2197_CPG_DNA_VS_UNTREATED_IN_DC_DN	195	-0.277846	-1.19458	0	0.117951	1	14743	tags=44%, list=24%, signal=58%
	GSE11961_MEMORY_BCELL_DAY7_VS_GERMINAL_CENTER_BCELL_DAY40_DN	197	-0.284208	-1.1945	0.031746	0.117838	1	10984	tags=34%, list=18%, signal=41%
	GSE27786_BCELL_VS_MONO_MAC_UP	197	-0.291761	-1.19437	0.0307692	0.117835	1	12852	tags=41%, list=21%, signal=51%
	GSE3982_MAC_VS_BCELL_DN	196	-0.285965	-1.19392	0.0298507	0.118233	1	12733	tags=43%, list=21%, signal=55%
	GSE39820_CTRL_VS_IL1B_IL6_IL23A_CD4_TCELL_UP	200	-0.283058	-1.19361	0.0491803	0.118413	1	11355	tags=35%, list=19%, signal=43%
	GSE16451_IMMATURE_VS_MATURE_NEURON_CELL_LINE_WEST_EQUINE_ENC_VIRUS_DN	195	-0.283436	-1.19199	0.0365854	0.120435	1	13020	tags=40%, list=22%, signal=51%
	GSE1740_MCSF_VS_MCSF_AND_IFNG_DAY2_DERIVED_MACROPHAGE_DN	196	-0.281662	-1.19194	0.0545455	0.120337	1	16910	tags=48%, list=28%, signal=67%
	GSE411_UNSTIM_VS_400MIN_IL6_STIM_MACROPHAGE_UP	193	-0.281885	-1.19167	0.0128205	0.120567	1	12822	tags=41%, list=21%, signal=52%
	GSE16451_CTRL_VS_WEST_EQUINE_ENC_VIRUS_IMMATURE_NEURON_CELL_LINE_DN	198	-0.281513	-1.19063	0	0.121808	1	12998	tags=43%, list=22%, signal=55%
	GSE23321_CENTRAL_VS_EFFECTOR_MEMORY_CD8_TCELL_DN	200	-0.280977	-1.19011	0.0277778	0.122297	1	11885	tags=36%, list=20%, signal=45%
	GSE41867_DAY6_VS_DAY8_LCMV_CLONE13_EFFECTOR_CD8_TCELL_DN	199	-0.280744	-1.18989	0.03125	0.122362	1	12026	tags=35%, list=20%, signal=44%
	GSE45365_NK_CELL_VS_CD11B_DC_MCMV_INFECTION_UP	199	-0.282963	-1.18978	0.0327869	0.122309	1	12491	tags=38%, list=21%, signal=48%
	GSE13411_PLASMA_CELL_VS_MEMORY_BCELL_DN	196	-0.275892	-1.18957	0.0307692	0.122355	1	9276	tags=32%, list=15%, signal=38%
	GSE40666_UNTREATED_VS_IFNA_STIM_CD8_TCELL_90MIN_DN	193	-0.288782	-1.18809	0.106667	0.124236	1	12849	tags=36%, list=21%, signal=46%
	GSE17974_CTRL_VS_ACT_IL4_AND_ANTI_IL12_48H_CD4_TCELL_UP	185	-0.279717	-1.188	0.0606061	0.124107	1	7134	tags=27%, list=12%, signal=31%
	GSE45881_CXCR6HI_VS_CXCR1LO_COLONIC_LAMINA_PROPRIA_UP	198	-0.276524	-1.18755	0.0263158	0.124547	1	12935	tags=38%, list=21%, signal=48%
	GSE3982_MAC_VS_NEUTROPHIL_UP	197	-0.282701	-1.18746	0.05	0.124412	1	15275	tags=41%, list=25%, signal=55%
	GSE7852_LN_VS_THYMUS_TREG_DN	196	-0.279145	-1.18683	0.0212766	0.125003	1	10257	tags=36%, list=17%, signal=43%
	GSE22886_DAY1_VS_DAY7_MONOCYTE_IN_CULTURE_DN	200	-0.281245	-1.18652	0.0634921	0.125206	1	16143	tags=48%, list=27%, signal=65%
	GSE40274_FOXP3_VS_FOXP3_AND_SATB1_TRANSDUCED_ACTIVATED_CD4_TCELL_DN	178	-0.291328	-1.18635	0.0540541	0.125271	1	13170	tags=40%, list=22%, signal=51%
	GSE30962_ACUTE_VS_CHRONIC_LCMV_SECONDARY_INF_CD8_TCELL_UP	195	-0.284719	-1.18524	0.0933333	0.126695	1	7673	tags=26%, list=13%, signal=29%
	GSE22886_DC_VS_MONOCYTE_UP	198	-0.277187	-1.18509	0.0684932	0.126725	1	6714	tags=24%, list=11%, signal=27%
	GSE14769_UNSTIM_VS_240MIN_LPS_BMDM_UP	195	-0.284771	-1.18499	0.0555556	0.126628	1	12480	tags=40%, list=21%, signal=50%
	MATSUMIYA_PBMC_MODIFIED_VACCINIA_ANKARA_VACCINE_AGE_18_55YO_VACCINATED_VS_CONTROL_TREATED_IN_VITRO_WITH_WILD_TYPE_MVA_6HR_UP	32	-0.380017	-1.1847	0.199324	0.126813	1	11991	tags=38%, list=20%, signal=47%
	GSE19825_CD24LOW_VS_IL2RA_HIGH_DAY3_EFF_CD8_TCELL_DN	199	-0.271803	-1.18438	0.0208333	0.127052	1	11735	tags=38%, list=19%, signal=47%
	GSE40685_NAIVE_CD4_TCELL_VS_FOXP3_KO_TREG_PRECURSOR_DN	194	-0.286608	-1.18433	0.0526316	0.126935	1	10194	tags=34%, list=17%, signal=40%
	GSE21670_UNTREATED_VS_TGFB_IL6_TREATED_STAT3_KO_CD4_TCELL_UP	199	-0.279806	-1.18424	0.0307692	0.126867	1	13020	tags=44%, list=22%, signal=56%
	GSE25088_WT_VS_STAT6_KO_MACROPHAGE_ROSIGLITAZONE_AND_IL4_STIM_UP	196	-0.275866	-1.18422	0.0277778	0.126684	1	12052	tags=38%, list=20%, signal=47%
	GSE40274_CTRL_VS_FOXP3_AND_XBP1_TRANSDUCED_ACTIVATED_CD4_TCELL_UP	167	-0.281397	-1.18369	0.0444444	0.127354	1	13015	tags=40%, list=22%, signal=51%
	GSE14769_UNSTIM_VS_360MIN_LPS_BMDM_UP	198	-0.281681	-1.18345	0.0588235	0.127515	1	12814	tags=38%, list=21%, signal=48%
	GSE14000_TRANSLATED_RNA_VS_MRNA_DC_UP	199	-0.281	-1.18256	0.038961	0.128694	1	14811	tags=42%, list=25%, signal=55%
	GSE7460_TCONV_VS_TREG_LN_UP	197	-0.285385	-1.18227	0.0869565	0.128903	1	6457	tags=24%, list=11%, signal=27%
	GSE40274_GATA1_VS_FOXP3_AND_GATA1_TRANSDUCED_ACTIVATED_CD4_TCELL_DN	200	-0.281969	-1.1815	0.0649351	0.129856	1	12666	tags=44%, list=21%, signal=55%
	GSE3982_EFF_MEMORY_VS_CENT_MEMORY_CD4_TCELL_DN	196	-0.281126	-1.18145	0.0285714	0.129711	1	11705	tags=37%, list=19%, signal=46%
	GSE2770_IL12_AND_TGFB_VS_IL4_TREATED_ACT_CD4_TCELL_6H_UP	197	-0.280379	-1.18122	0.114286	0.129816	1	12517	tags=37%, list=21%, signal=47%
	GSE27786_CD8_TCELL_VS_NEUTROPHIL_UP	195	-0.280144	-1.181	0.0428571	0.129973	1	14961	tags=45%, list=25%, signal=60%
	GSE26488_WT_VS_VP16_TRANSGENIC_HDAC7_KO_DOUBLE_POSITIVE_THYMOCYTE_DN	169	-0.287242	-1.18046	0.0519481	0.130583	1	7014	tags=30%, list=12%, signal=34%
	GSE33424_CD161_INT_VS_NEG_CD8_TCELL_DN	199	-0.274876	-1.18011	0	0.130944	1	11642	tags=33%, list=19%, signal=41%
	GSE22886_NEUTROPHIL_VS_MONOCYTE_DN	199	-0.277524	-1.17996	0.0740741	0.130904	1	14252	tags=40%, list=24%, signal=52%
	GSE1460_INTRATHYMIC_T_PROGENITOR_VS_THYMIC_STROMAL_CELL_UP	196	-0.284159	-1.17929	0.0677966	0.131653	1	12458	tags=39%, list=21%, signal=49%
	GSE10239_NAIVE_VS_KLRG1INT_EFF_CD8_TCELL_UP	196	-0.280786	-1.17843	0.0571429	0.132737	1	8034	tags=31%, list=13%, signal=36%
	GSE33292_DN3_THYMOCYTE_VS_TCF1_KO_TCELL_LYMPHOMA_UP	200	-0.27787	-1.17794	0.0609756	0.13325	1	10015	tags=36%, list=17%, signal=43%
	GSE39556_CD8A_DC_VS_NK_CELL_MOUSE_3H_POST_POLYIC_INJ_UP	199	-0.276872	-1.17776	0.0519481	0.13323	1	13148	tags=43%, list=22%, signal=54%
	GSE5542_IFNG_VS_IFNA_AND_IFNG_TREATED_EPITHELIAL_CELLS_6H_DN	198	-0.274141	-1.17648	0.0422535	0.135197	1	6861	tags=24%, list=11%, signal=27%
	GSE17721_CTRL_VS_CPG_4H_BMDC_UP	197	-0.279012	-1.17553	0.0714286	0.136344	1	12831	tags=40%, list=21%, signal=50%
	GSE3982_NKCELL_VS_TH1_DN	198	-0.276053	-1.17483	0.0377359	0.137116	1	12517	tags=38%, list=21%, signal=48%
	GSE26669_CTRL_VS_COSTIM_BLOCK_MLR_CD4_TCELL_DN	199	-0.277473	-1.17459	0.015625	0.137311	1	10271	tags=32%, list=17%, signal=39%
	GSE22886_NAIVE_CD4_TCELL_VS_48H_ACT_TH2_UP	197	-0.277953	-1.17444	0.038961	0.137323	1	8858	tags=31%, list=15%, signal=37%
	GSE6259_33D1_POS_DC_VS_CD4_TCELL_UP	184	-0.27858	-1.17355	0.0958904	0.138614	1	11712	tags=35%, list=19%, signal=44%
	GSE2770_IL12_ACT_VS_ACT_CD4_TCELL_6H_DN	189	-0.280971	-1.17336	0.09375	0.138722	1	13121	tags=41%, list=22%, signal=52%
	GSE43863_TH1_VS_LY6C_INT_CXCR5POS_EFFECTOR_CD4_TCELL_UP	200	-0.270272	-1.17286	0.037037	0.139144	1	12940	tags=36%, list=21%, signal=46%
	GSE8921_3H_VS_24H_TLR1_2_STIM_MONOCYTE_UP	196	-0.277518	-1.1723	0.037037	0.13978	1	12368	tags=40%, list=20%, signal=50%
	GSE12366_NAIVE_VS_MEMORY_BCELL_UP	190	-0.277915	-1.1708	0.0634921	0.141891	1	7739	tags=31%, list=13%, signal=36%
	GSE1460_NAIVE_CD4_TCELL_ADULT_BLOOD_VS_THYMIC_STROMAL_CELL_UP	193	-0.27696	-1.17075	0.05	0.141762	1	10136	tags=31%, list=17%, signal=37%
	GSE1460_DP_THYMOCYTE_VS_NAIVE_CD4_TCELL_ADULT_BLOOD_DN	195	-0.28056	-1.17056	0.0945946	0.141783	1	9335	tags=34%, list=15%, signal=40%
	GSE32901_TH1_VS_TH17_ENRICHED_CD4_TCELL_UP	173	-0.28403	-1.16908	0.0701754	0.143933	1	9433	tags=27%, list=16%, signal=31%
	GSE36476_YOUNG_VS_OLD_DONOR_MEMORY_CD4_TCELL_72H_TSST_ACT_DN	198	-0.275385	-1.1687	0.0933333	0.144358	1	11455	tags=37%, list=19%, signal=46%
	GSE360_T_GONDII_VS_M_TUBERCULOSIS_DC_UP	200	-0.276414	-1.16816	0.0727273	0.145066	1	12812	tags=37%, list=21%, signal=47%
	GSE38304_MYC_NEG_VS_POS_GC_BCELL_UP	200	-0.276143	-1.16789	0.0677966	0.145254	1	9835	tags=33%, list=16%, signal=39%
	GSE2770_IL12_ACT_VS_ACT_CD4_TCELL_48H_DN	194	-0.274793	-1.16654	0.0422535	0.147029	1	11583	tags=38%, list=19%, signal=47%
	GSE31082_CD4_VS_CD8_SP_THYMOCYTE_DN	198	-0.270058	-1.16585	0.0136986	0.148026	1	12920	tags=41%, list=21%, signal=52%
	GSE17974_0.5H_VS_72H_UNTREATED_IN_VITRO_CD4_TCELL_UP	190	-0.280061	-1.16456	0.0833333	0.14992	1	9476	tags=32%, list=16%, signal=38%
	GSE20366_CD103_POS_VS_CD103_KLRG1_DP_TREG_UP	199	-0.277139	-1.1643	0.0983607	0.150212	1	9540	tags=32%, list=16%, signal=37%
	GSE360_HIGH_DOSE_B_MALAYI_VS_M_TUBERCULOSIS_DC_UP	199	-0.274328	-1.16428	0.0526316	0.150029	1	13152	tags=37%, list=22%, signal=47%
	GSE4984_UNTREATED_VS_LPS_TREATED_DC_UP	150	-0.28981	-1.16416	0.0990099	0.15	1	8551	tags=33%, list=14%, signal=39%
	GSE21546_WT_VS_SAP1A_KO_DP_THYMOCYTES_DN	188	-0.275889	-1.16403	0.0886076	0.150035	1	9744	tags=30%, list=16%, signal=36%
	GSE36476_CTRL_VS_TSST_ACT_40H_MEMORY_CD4_TCELL_OLD_UP	195	-0.276336	-1.16193	0.0746269	0.153343	1	8948	tags=33%, list=15%, signal=39%
	GSE39864_WT_VS_GATA3_KO_TREG_DN	198	-0.273148	-1.16132	0.0428571	0.154276	1	12692	tags=38%, list=21%, signal=48%
	GSE42021_TREG_VS_TCONV_PLN_DN	199	-0.273514	-1.16109	0.046875	0.154406	1	11626	tags=33%, list=19%, signal=40%
	GSE11884_WT_VS_FURIN_KO_NAIVE_CD4_TCELL_UP	139	-0.292148	-1.16108	0.0849057	0.154185	1	4872	tags=19%, list=8%, signal=20%
	GSE22229_RENAL_TRANSPLANT_VS_HEALTHY_PBMC_UP	197	-0.271616	-1.15996	0.09375	0.156023	1	12371	tags=35%, list=20%, signal=43%
	GSE21546_SAP1A_KO_VS_SAP1A_KO_AND_ELK1_KO_ANTI_CD3_STIM_DP_THYMOCYTES_UP	199	-0.274621	-1.15888	0.0526316	0.157706	1	9768	tags=30%, list=16%, signal=35%
	GSE5099_DAY3_VS_DAY7_MCSF_TREATED_MACROPHAGE_DN	182	-0.272685	-1.15831	0.0930233	0.158445	1	8838	tags=27%, list=15%, signal=31%
	GSE28237_FOLLICULAR_VS_EARLY_GC_BCELL_DN	199	-0.277896	-1.15827	0.0909091	0.158249	1	14703	tags=43%, list=24%, signal=57%
	GSE21033_CTRL_VS_POLYIC_STIM_DC_12H_UP	158	-0.28367	-1.15733	0.0714286	0.159777	1	9365	tags=32%, list=16%, signal=37%
	GSE27786_CD4_VS_CD8_TCELL_DN	196	-0.275281	-1.15716	0.0779221	0.159805	1	10549	tags=34%, list=17%, signal=41%
	GSE17721_POLYIC_VS_PAM3CSK4_24H_BMDC_DN	197	-0.271945	-1.15651	0.0983607	0.160804	1	13022	tags=38%, list=22%, signal=48%
	GSE29618_PRE_VS_DAY7_POST_LAIV_FLU_VACCINE_MONOCYTE_DN	198	-0.273119	-1.15629	0.0704225	0.161008	1	12719	tags=40%, list=21%, signal=50%
	GSE15659_CD45RA_NEG_CD4_TCELL_VS_RESTING_TREG_DN	197	-0.275049	-1.15481	0.0923077	0.163418	1	13073	tags=37%, list=22%, signal=47%
	GSE30083_SP1_VS_SP4_THYMOCYTE_UP	198	-0.273449	-1.15468	0.0555556	0.163464	1	12424	tags=40%, list=21%, signal=50%
	GSE5679_PPARG_LIGAND_ROSIGLITAZONE_VS_RARA_AGONIST_AM580_TREATED_DC_UP	198	-0.272193	-1.1535	0.107692	0.165361	1	12920	tags=38%, list=21%, signal=48%
	GSE37301_COMMON_LYMPHOID_PROGENITOR_VS_GRAN_MONO_PROGENITOR_UP	199	-0.281543	-1.15033	0.0961538	0.170961	1	11791	tags=32%, list=20%, signal=40%
	GSE15767_MED_VS_SCS_MAC_LN_DN	197	-0.272355	-1.15016	0.0958904	0.171033	1	12252	tags=41%, list=20%, signal=51%
	GSE19888_ADENOSINE_A3R_ACT_VS_A3R_ACT_WITH_A3R_INH_PRETREATMENT_IN_MAST_CELL_UP	189	-0.27869	-1.14978	0.125	0.171534	1	16285	tags=50%, list=27%, signal=68%
	GSE21927_UNTREATED_VS_GMCSF_IL6_TREATED_BONE_MARROW_DN	184	-0.279084	-1.1479	0.0684932	0.175103	1	11036	tags=38%, list=18%, signal=46%
	GSE14415_TCONV_VS_FOXP3_KO_INDUCED_TREG_UP	172	-0.271681	-1.14788	0.0645161	0.174894	1	13073	tags=41%, list=22%, signal=53%
	GSE36476_CTRL_VS_TSST_ACT_72H_MEMORY_CD4_TCELL_OLD_DN	200	-0.276131	-1.14748	0.0895522	0.175379	1	12855	tags=42%, list=21%, signal=53%
	GSE13411_NAIVE_VS_MEMORY_BCELL_DN	197	-0.270218	-1.14733	0.0701754	0.175334	1	10373	tags=34%, list=17%, signal=40%
	GSE21927_C26GM_VS_4T1_TUMOR_MONOCYTE_BALBC_DN	198	-0.27211	-1.14698	0.0694445	0.175739	1	9853	tags=29%, list=16%, signal=35%
	GSE21774_CD56_BRIGHT_VS_DIM_CD62L_POSITIVE_NK_CELL_DN	196	-0.274762	-1.14696	0.0869565	0.175522	1	12391	tags=34%, list=21%, signal=42%
	GSE22432_MULTIPOTENT_PROGENITOR_VS_PDC_DN	199	-0.268464	-1.14651	0.0517241	0.176126	1	16598	tags=49%, list=28%, signal=68%
	HOWARD_NK_CELL_INACT_MONOV_INFLUENZA_A_INDONESIA_05_2005_H5N1_AGE_18_49YO_3DY_UP	68	-0.314604	-1.14616	0.163366	0.176501	1	16721	tags=57%, list=28%, signal=79%
	GSE18281_SUBCAPSULAR_CORTICAL_REGION_VS_WHOLE_CORTEX_THYMUS_UP	197	-0.279131	-1.14591	0.173077	0.176809	1	12891	tags=40%, list=21%, signal=50%
	GSE42021_TCONV_PLN_VS_TREG_PRECURSORS_THYMUS_UP	197	-0.272301	-1.14586	0.102941	0.176683	1	11964	tags=38%, list=20%, signal=47%
	GSE36392_EOSINOPHIL_VS_NEUTROPHIL_IL25_TREATED_LUNG_DN	197	-0.269917	-1.14576	0.0945946	0.176678	1	12764	tags=39%, list=21%, signal=49%
	GSE16385_MONOCYTE_VS_12H_ROSIGLITAZONE_TREATED_MACROPHAGE_DN	197	-0.26752	-1.1451	0.0816327	0.177815	1	11691	tags=32%, list=19%, signal=40%
	GSE17721_CTRL_VS_PAM3CSK4_0.5H_BMDC_DN	200	-0.267633	-1.14477	0.0819672	0.17813	1	13324	tags=35%, list=22%, signal=45%
	GSE12366_GC_VS_MEMORY_BCELL_UP	196	-0.27182	-1.14452	0.0694445	0.178375	1	12982	tags=40%, list=22%, signal=51%
	GSE1460_DP_THYMOCYTE_VS_NAIVE_CD4_TCELL_CORD_BLOOD_UP	198	-0.271572	-1.14445	0.0769231	0.178268	1	12855	tags=37%, list=21%, signal=47%
	GSE3920_UNTREATED_VS_IFNG_TREATED_FIBROBLAST_DN	178	-0.272624	-1.14393	0.0945946	0.178997	1	8657	tags=32%, list=14%, signal=37%
	GSE17974_CTRL_VS_ACT_IL4_AND_ANTI_IL12_4H_CD4_TCELL_UP	192	-0.275952	-1.14373	0.125	0.179178	1	8618	tags=33%, list=14%, signal=39%
	GSE1460_INTRATHYMIC_T_PROGENITOR_VS_CD4_THYMOCYTE_UP	199	-0.270805	-1.14363	0.132353	0.179141	1	12511	tags=37%, list=21%, signal=47%
	GSE22886_IGA_VS_IGM_MEMORY_BCELL_UP	194	-0.271503	-1.14329	0.0684932	0.179589	1	9333	tags=26%, list=15%, signal=31%
	GSE16385_ROSIGLITAZONE_IL4_VS_ROSIGLITAZONE_ALONE_STIM_MACROPHAGE_DN	196	-0.271303	-1.14324	0.0882353	0.179403	1	11838	tags=36%, list=20%, signal=45%
	GSE2770_UNTREATED_VS_IL4_TREATED_ACT_CD4_TCELL_48H_DN	197	-0.270847	-1.1427	0.0714286	0.1802	1	12855	tags=37%, list=21%, signal=46%
	GSE17721_CTRL_VS_GARDIQUIMOD_8H_BMDC_UP	199	-0.272466	-1.14239	0.0714286	0.180472	1	12252	tags=36%, list=20%, signal=45%
	GSE5589_LPS_AND_IL10_VS_LPS_AND_IL6_STIM_IL10_KO_MACROPHAGE_45MIN_DN	197	-0.268271	-1.13981	0.0625	0.185299	1	8601	tags=31%, list=14%, signal=36%
	GSE37301_HEMATOPOIETIC_STEM_CELL_VS_PRO_BCELL_DN	168	-0.27592	-1.13928	0.123596	0.186121	1	14836	tags=38%, list=25%, signal=50%
	GSE22886_IGG_IGA_MEMORY_BCELL_VS_BLOOD_PLASMA_CELL_UP	198	-0.270948	-1.13871	0.125	0.187099	1	9121	tags=34%, list=15%, signal=40%
	GSE7852_LN_VS_THYMUS_TCONV_DN	196	-0.270277	-1.13852	0.109375	0.187199	1	12253	tags=37%, list=20%, signal=46%
	GSE360_LOW_DOSE_B_MALAYI_VS_M_TUBERCULOSIS_DC_UP	200	-0.270992	-1.13842	0.0952381	0.18713	1	9252	tags=26%, list=15%, signal=31%
	GSE22601_DOUBLE_POSITIVE_VS_CD4_SINGLE_POSITIVE_THYMOCYTE_DN	198	-0.270766	-1.13809	0.0821918	0.187623	1	12864	tags=41%, list=21%, signal=52%
	GSE360_L_MAJOR_VS_T_GONDII_DC_DN	197	-0.270388	-1.13771	0.0508475	0.188157	1	10960	tags=30%, list=18%, signal=37%
	GSE45837_WT_VS_GFI1_KO_PDC_DN	199	-0.270445	-1.13753	0.0833333	0.188251	1	15493	tags=45%, list=26%, signal=60%
	GSE21927_UNTREATED_VS_GMCSF_GCSF_TREATED_BONE_MARROW_UP	191	-0.270362	-1.13748	0.129032	0.188099	1	11097	tags=38%, list=18%, signal=47%
	GSE7852_TREG_VS_TCONV_LN_DN	198	-0.270096	-1.13687	0.125	0.189135	1	11757	tags=38%, list=19%, signal=47%
	GSE14000_4H_VS_16H_LPS_DC_TRANSLATED_RNA_DN	194	-0.273623	-1.13634	0.0875	0.189963	1	13137	tags=46%, list=22%, signal=58%
	GSE11864_CSF1_VS_CSF1_IFNG_PAM3CYS_IN_MAC_UP	191	-0.266722	-1.13548	0.131579	0.191635	1	12474	tags=37%, list=21%, signal=46%
	GSE37301_PRO_BCELL_VS_CD4_TCELL_UP	170	-0.272508	-1.13447	0.0810811	0.193576	1	12938	tags=41%, list=21%, signal=52%
	GSE6674_ANTI_IGM_VS_CPG_STIM_BCELL_UP	199	-0.271303	-1.13439	0.0882353	0.193481	1	11573	tags=37%, list=19%, signal=45%
	ANDERSON_BLOOD_CN54GP140_ADJUVANTED_WITH_GLA_AF_AGE_18_45YO_3DY_UP	39	-0.3524	-1.13434	0.227799	0.193282	1	10274	tags=36%, list=17%, signal=43%
	GSE24210_RESTING_TREG_VS_TCONV_DN	199	-0.268516	-1.13397	0.0655738	0.193917	1	12998	tags=39%, list=22%, signal=50%
	GSE13547_WT_VS_ZFX_KO_BCELL_ANTI_IGM_STIM_12H_DN	157	-0.279612	-1.13372	0.122449	0.194147	1	9913	tags=32%, list=16%, signal=39%
	GSE1460_CD4_THYMOCYTE_VS_NAIVE_CD4_TCELL_CORD_BLOOD_DN	196	-0.270239	-1.13343	0.0882353	0.194579	1	7366	tags=26%, list=12%, signal=29%
	GSE27786_LIN_NEG_VS_NKCELL_UP	193	-0.265455	-1.13295	0.150685	0.195283	1	12719	tags=37%, list=21%, signal=47%
	GSE32164_RESTING_DIFFERENTIATED_VS_ALTERNATIVELY_ACT_M2_MACROPHAGE_UP	200	-0.262431	-1.13236	0.126984	0.196334	1	12301	tags=40%, list=20%, signal=49%
	KAECH_DAY8_EFF_VS_DAY15_EFF_CD8_TCELL_DN	199	-0.269405	-1.13233	0.112676	0.196113	1	6331	tags=25%, list=10%, signal=28%
	GSE44649_WT_VS_MIR155_KO_ACTIVATED_CD8_TCELL_DN	198	-0.268685	-1.13169	0.152174	0.197249	1	11558	tags=38%, list=19%, signal=47%
	GSE27786_CD4_TCELL_VS_MONO_MAC_UP	198	-0.267469	-1.13113	0.0645161	0.198205	1	12870	tags=39%, list=21%, signal=50%
	GSE17186_BLOOD_VS_CORD_BLOOD_CD21LOW_TRANSITIONAL_BCELL_UP	199	-0.273646	-1.13071	0.104478	0.198873	1	11504	tags=36%, list=19%, signal=45%
	GSE1460_INTRATHYMIC_T_PROGENITOR_VS_NAIVE_CD4_TCELL_CORD_BLOOD_UP	198	-0.268128	-1.13045	0.156863	0.199215	1	12831	tags=39%, list=21%, signal=49%
	GSE9601_UNTREATED_VS_NFKB_INHIBITOR_TREATED_HCMV_INF_MONOCYTE_DN	174	-0.270121	-1.12959	0.0595238	0.200876	1	11013	tags=33%, list=18%, signal=41%
	GSE20754_WT_VS_TCF1_KO_MEMORY_CD8_TCELL_DN	196	-0.265929	-1.12907	0.0933333	0.20175	1	13148	tags=40%, list=22%, signal=51%
	GSE41867_LCMV_ARMSTRONG_VS_CLONE13_DAY8_EFFECTOR_CD8_TCELL_DN	197	-0.265299	-1.12902	0.142857	0.201648	1	11095	tags=35%, list=18%, signal=43%
	GSE22589_HIV_VS_HIV_AND_SIV_INFECTED_DC_DN	197	-0.262869	-1.12895	0.0857143	0.201598	1	16249	tags=51%, list=27%, signal=70%
	GSE20727_CTRL_VS_ROS_INH_AND_DNFB_ALLERGEN_TREATED_DC_UP	194	-0.265198	-1.12889	0.0735294	0.201443	1	11940	tags=41%, list=20%, signal=51%
	GSE17974_0H_VS_48H_IN_VITRO_ACT_CD4_TCELL_UP	188	-0.269718	-1.12826	0.101449	0.202551	1	5184	tags=23%, list=9%, signal=25%
	GSE3982_EFF_MEMORY_CD4_TCELL_VS_TH1_UP	196	-0.266011	-1.12673	0.113924	0.20561	1	7838	tags=25%, list=13%, signal=29%
	GSE43863_TH1_VS_LY6C_LOW_CXCR5NEG_EFFECTOR_CD4_TCELL_UP	197	-0.268938	-1.12658	0.134146	0.205625	1	12621	tags=39%, list=21%, signal=49%
	GSE20198_IL12_VS_IFNA_TREATED_ACT_CD4_TCELL_UP	196	-0.264811	-1.12615	0.0694445	0.206296	1	12586	tags=39%, list=21%, signal=49%
	GSE3982_BASOPHIL_VS_EFF_MEMORY_CD4_TCELL_DN	196	-0.265006	-1.12559	0.121951	0.207223	1	11326	tags=32%, list=19%, signal=39%
	GSE22589_SIV_VS_HIV_AND_SIV_INFECTED_DC_DN	200	-0.269414	-1.12555	0.0786517	0.20703	1	9919	tags=29%, list=16%, signal=34%
	GSE38696_LIGHT_ZONE_VS_DARK_ZONE_BCELL_UP	181	-0.270343	-1.1254	0.12	0.207116	1	11744	tags=34%, list=19%, signal=42%
	GSE2770_IL12_VS_IL4_TREATED_ACT_CD4_TCELL_2H_UP	145	-0.27862	-1.12468	0.15625	0.208497	1	9964	tags=29%, list=17%, signal=35%
	GSE5589_WT_VS_IL10_KO_LPS_AND_IL6_STIM_MACROPHAGE_45MIN_UP	198	-0.265005	-1.12443	0.176471	0.208849	1	11342	tags=31%, list=19%, signal=38%
	GSE3982_MAC_VS_EFF_MEMORY_CD4_TCELL_DN	195	-0.269645	-1.1243	0.112903	0.208856	1	9470	tags=30%, list=16%, signal=36%
	GSE17186_NAIVE_VS_CD21LOW_TRANSITIONAL_BCELL_CORD_BLOOD_UP	198	-0.262545	-1.12423	0.0933333	0.208746	1	11641	tags=35%, list=19%, signal=43%
	GSE1460_INTRATHYMIC_T_PROGENITOR_VS_NAIVE_CD4_TCELL_CORD_BLOOD_DN	198	-0.267883	-1.12405	0.121622	0.208906	1	7713	tags=28%, list=13%, signal=32%
	GSE12845_IGD_POS_BLOOD_VS_DARKZONE_GC_TONSIL_BCELL_UP	194	-0.268389	-1.12404	0.0895522	0.208645	1	5260	tags=22%, list=9%, signal=24%
	GSE25088_CTRL_VS_IL4_AND_ROSIGLITAZONE_STIM_MACROPHAGE_UP	190	-0.26818	-1.12315	0.0933333	0.210405	1	10095	tags=31%, list=17%, signal=37%
	GSE22935_UNSTIM_VS_48H_MBOVIS_BCG_STIM_MYD88_KO_MACROPHAGE_UP	197	-0.272958	-1.12289	0.117647	0.21081	1	7134	tags=24%, list=12%, signal=27%
	FRANCO_BLOOD_SANOFI_PASTEUR_SA_INACTIVATED_INFLUENZA_VACCINE_CORRELATED_WITH_ANTIBODY_RESPONSE_AGE_18_40YO_0DY_POSITIVE	22	-0.401309	-1.12259	0.284173	0.211223	1	11332	tags=50%, list=19%, signal=62%
	GSE2770_UNTREATED_VS_TGFB_AND_IL4_TREATED_ACT_CD4_TCELL_4H_DN	128	-0.29082	-1.1224	0.173077	0.211451	1	11665	tags=33%, list=19%, signal=41%
	GSE40666_UNTREATED_VS_IFNA_STIM_EFFECTOR_CD8_TCELL_90MIN_DN	197	-0.265073	-1.12238	0.1	0.211221	1	11751	tags=37%, list=19%, signal=45%
	GSE7460_TREG_VS_TCONV_ACT_WITH_TGFB_UP	196	-0.266519	-1.12207	0.0958904	0.211743	1	10341	tags=32%, list=17%, signal=39%
	GSE22886_NAIVE_CD4_TCELL_VS_12H_ACT_TH1_UP	199	-0.262445	-1.12114	0.1	0.213693	1	9117	tags=29%, list=15%, signal=34%
	GSE42021_CD24HI_VS_CD24LOW_TREG_THYMUS_UP	196	-0.266884	-1.12059	0.126984	0.214635	1	11900	tags=38%, list=20%, signal=47%
	GSE33424_CD161_HIGH_VS_INT_CD8_TCELL_DN	198	-0.26996	-1.12051	0.115942	0.214546	1	12301	tags=42%, list=20%, signal=52%
	GSE17721_0.5H_VS_8H_GARDIQUIMOD_BMDC_UP	196	-0.261567	-1.12024	0.107692	0.214876	1	12454	tags=35%, list=21%, signal=44%
	GSE12366_GC_BCELL_VS_PLASMA_CELL_UP	192	-0.267159	-1.12018	0.106667	0.214779	1	12991	tags=39%, list=22%, signal=49%
	GSE7852_THYMUS_VS_FAT_TCONV_UP	194	-0.266038	-1.12009	0.0967742	0.214722	1	10156	tags=29%, list=17%, signal=35%
	GSE41867_NAIVE_VS_DAY30_LCMV_ARMSTRONG_MEMORY_CD8_TCELL_DN	198	-0.266013	-1.11963	0.155172	0.215499	1	14257	tags=39%, list=24%, signal=51%
	GSE19923_WT_VS_HEB_AND_E2A_KO_DP_THYMOCYTE_UP	199	-0.265778	-1.11944	0.0909091	0.215718	1	12864	tags=39%, list=21%, signal=49%
	GSE9960_GRAM_NEG_VS_GRAM_POS_SEPSIS_PBMC_DN	195	-0.268436	-1.11889	0.172414	0.216637	1	12698	tags=37%, list=21%, signal=47%
	PATEL_SKIN_OF_BODY_ZOSTAVAX_AGE_70_93YO_VZV_CHALLENGE_6HR_DN	109	-0.287122	-1.11825	0.163121	0.217922	1	8601	tags=28%, list=14%, signal=32%
	GSE1460_INTRATHYMIC_T_PROGENITOR_VS_NAIVE_CD4_TCELL_ADULT_BLOOD_DN	196	-0.263493	-1.1179	0.0869565	0.218449	1	4706	tags=20%, list=8%, signal=22%
	GSE17721_CTRL_VS_PAM3CSK4_0.5H_BMDC_UP	195	-0.268672	-1.11789	0.166667	0.218182	1	10705	tags=31%, list=18%, signal=38%
	HOWARD_DENDRITIC_CELL_INACT_MONOV_INFLUENZA_A_INDONESIA_05_2005_H5N1_AGE_18_49YO_1DY_DN	41	-0.346109	-1.11777	0.236434	0.218159	1	10961	tags=37%, list=18%, signal=45%
	GSE17721_0.5H_VS_4H_LPS_BMDC_UP	198	-0.268973	-1.11749	0.1375	0.218506	1	12077	tags=37%, list=20%, signal=46%
	GSE26488_CTRL_VS_PEPTIDE_INJECTION_HDAC7_DELTAP_TG_OT2_THYMOCYTE_DN	198	-0.263274	-1.11715	0.0909091	0.219109	1	7969	tags=26%, list=13%, signal=30%
	GSE17721_PAM3CSK4_VS_GADIQUIMOD_12H_BMDC_UP	195	-0.257881	-1.11706	0.0757576	0.219059	1	6411	tags=18%, list=11%, signal=21%
	GSE22886_UNSTIM_VS_STIM_MEMORY_TCELL_DN	200	-0.26683	-1.11656	0.106667	0.220001	1	14629	tags=40%, list=24%, signal=53%
	GSE11864_UNTREATED_VS_CSF1_IFNG_PAM3CYS_IN_MAC_UP	192	-0.262257	-1.1165	0.134146	0.219919	1	11514	tags=32%, list=19%, signal=39%
	GSE6269_HEALTHY_VS_STAPH_AUREUS_INF_PBMC_DN	177	-0.273212	-1.11585	0.181818	0.221104	1	9285	tags=25%, list=15%, signal=30%
	GSE23502_BM_VS_COLON_TUMOR_MYELOID_DERIVED_SUPPRESSOR_CELL_DN	199	-0.267427	-1.11414	0.184615	0.224974	1	9155	tags=30%, list=15%, signal=35%
	GSE8685_IL15_ACT_IL2_STARVED_VS_IL21_ACT_IL2_STARVED_CD4_TCELL_DN	158	-0.275823	-1.11352	0.150538	0.22626	1	12669	tags=41%, list=21%, signal=51%
	GSE22886_NAIVE_VS_IGM_MEMORY_BCELL_UP	195	-0.25976	-1.11332	0.0895522	0.226566	1	9928	tags=32%, list=16%, signal=39%
	GSE40274_FOXP3_VS_FOXP3_AND_XBP1_TRANSDUCED_ACTIVATED_CD4_TCELL_DN	158	-0.268644	-1.11315	0.16092	0.226676	1	12019	tags=39%, list=20%, signal=48%
	GSE22886_UNSTIM_VS_IL15_STIM_NKCELL_UP	195	-0.263936	-1.11278	0.131579	0.227346	1	8137	tags=25%, list=13%, signal=29%
	PATEL_SKIN_OF_BODY_ZOSTAVAX_AGE_70_93YO_VZV_CHALLENGE_3DY_DN	42	-0.336947	-1.11267	0.240506	0.227298	1	5369	tags=21%, list=9%, signal=24%
	GSE26030_UNSTIM_VS_RESTIM_TH17_DAY15_POST_POLARIZATION_UP	175	-0.267174	-1.11217	0.166667	0.228375	1	9827	tags=29%, list=16%, signal=34%
	GSE12366_PLASMA_CELL_VS_NAIVE_BCELL_DN	197	-0.268526	-1.11195	0.137931	0.228668	1	6852	tags=25%, list=11%, signal=29%
	GSE15624_CTRL_VS_3H_HALOFUGINONE_TREATED_CD4_TCELL_DN	169	-0.271188	-1.11169	0.155844	0.229021	1	12666	tags=39%, list=21%, signal=49%
	GSE1460_INTRATHYMIC_T_PROGENITOR_VS_NAIVE_CD4_TCELL_ADULT_BLOOD_UP	199	-0.260316	-1.1111	0.140625	0.230315	1	14880	tags=42%, list=25%, signal=55%
	GSE3720_VD1_VS_VD2_GAMMADELTA_TCELL_WITH_PMA_STIM_UP	197	-0.262817	-1.11021	0.164179	0.232261	1	12986	tags=43%, list=22%, signal=54%
	GSE9006_TYPE_1_DIABETES_AT_DX_VS_1MONTH_POST_DX_PBMC_DN	190	-0.266099	-1.10973	0.159091	0.232988	1	11770	tags=29%, list=20%, signal=36%
	GSE21927_SPLENIC_C26GM_TUMOROUS_VS_BONE_MARROW_MONOCYTES_DN	187	-0.267165	-1.1094	0.126761	0.233558	1	13137	tags=40%, list=22%, signal=51%
	GSE22886_TCELL_VS_BCELL_NAIVE_UP	198	-0.267491	-1.1087	0.151899	0.235157	1	10986	tags=38%, list=18%, signal=46%
	GSE7768_OVA_ALONE_VS_OVA_WITH_MPL_IMMUNIZED_MOUSE_WHOLE_SPLEEN_6H_UP	180	-0.266144	-1.10862	0.138889	0.235013	1	12788	tags=39%, list=21%, signal=49%
	GSE36888_UNTREATED_VS_IL2_TREATED_STAT5_AB_KNOCKIN_TCELL_17H_DN	197	-0.26169	-1.10841	0.144737	0.235222	1	13007	tags=39%, list=22%, signal=49%
	GSE17721_0.5H_VS_12H_LPS_BMDC_UP	195	-0.263824	-1.1076	0.15493	0.236967	1	12062	tags=35%, list=20%, signal=43%
	GSE45739_NRAS_KO_VS_WT_UNSTIM_CD4_TCELL_UP	199	-0.263464	-1.10736	0.130435	0.23737	1	9537	tags=29%, list=16%, signal=35%
	GSE31082_DP_VS_CD8_SP_THYMOCYTE_UP	198	-0.260615	-1.10732	0.151515	0.237177	1	15412	tags=40%, list=26%, signal=53%
	GSE28737_FOLLICULAR_VS_MARGINAL_ZONE_BCELL_UP	197	-0.261875	-1.10711	0.0666667	0.237484	1	12273	tags=38%, list=20%, signal=47%
	GSE16266_LPS_VS_HEATSHOCK_AND_LPS_STIM_MEF_UP	196	-0.260983	-1.10706	0.104478	0.237319	1	9121	tags=30%, list=15%, signal=35%
	GSE14308_TH1_VS_NATURAL_TREG_UP	195	-0.258899	-1.10705	0.0967742	0.237063	1	12040	tags=32%, list=20%, signal=40%
	GSE8835_CD4_VS_CD8_TCELL_UP	198	-0.260038	-1.10704	0.151515	0.236817	1	12721	tags=35%, list=21%, signal=44%
	GSE15735_2H_VS_12H_HDAC_INHIBITOR_TREATED_CD4_TCELL_UP	197	-0.269825	-1.10674	0.106061	0.237341	1	11609	tags=37%, list=19%, signal=46%
	GSE26928_EFF_MEM_VS_CENTR_MEM_CD4_TCELL_DN	185	-0.271311	-1.10669	0.177215	0.237196	1	4757	tags=17%, list=8%, signal=19%
	GSE9650_NAIVE_VS_EXHAUSTED_CD8_TCELL_UP	197	-0.258849	-1.10644	0.105263	0.237516	1	12259	tags=36%, list=20%, signal=44%
	GSE27241_WT_CTRL_VS_DIGOXIN_TREATED_RORGT_KO_CD4_TCELL_IN_TH17_POLARIZING_CONDITIONS_UP	172	-0.26109	-1.10597	0.123457	0.238419	1	11211	tags=34%, list=19%, signal=42%
	GSE42724_MEMORY_BCELL_VS_PLASMABLAST_DN	197	-0.264111	-1.10533	0.141026	0.239829	1	11013	tags=32%, list=18%, signal=40%
	GSE22886_IGG_IGA_MEMORY_BCELL_VS_BM_PLASMA_CELL_UP	200	-0.258435	-1.10415	0.0754717	0.2426	1	7746	tags=26%, list=13%, signal=30%
	GSE14000_TRANSLATED_RNA_VS_MRNA_4H_LPS_DC_UP	195	-0.266766	-1.10372	0.137931	0.243529	1	15985	tags=43%, list=26%, signal=58%
	NAKAYA_MYELOID_DENDRITIC_CELL_FLUARIX_FLUVIRIN_AGE_18_50YO_7DY_DN	268	-0.253202	-1.10365	0.148936	0.24346	1	11968	tags=35%, list=20%, signal=44%
	GSE5589_LPS_VS_LPS_AND_IL6_STIM_IL10_KO_MACROPHAGE_45MIN_DN	198	-0.258697	-1.10332	0.12	0.244072	1	15651	tags=47%, list=26%, signal=63%
	GSE5679_CTRL_VS_RARA_AGONIST_AM580_TREATED_DC_UP	197	-0.258571	-1.10101	0.188406	0.249793	1	11644	tags=38%, list=19%, signal=46%
	HOFT_CD4_POSITIVE_ALPHA_BETA_MEMORY_T_CELL_BCG_VACCINE_AGE_18_45YO_ID_7DY_TOP_100_DEG_EX_VIVO_UP	28	-0.368681	-1.10065	0.289377	0.250531	1	11687	tags=54%, list=19%, signal=66%
	GSE17974_IL4_AND_ANTI_IL12_VS_UNTREATED_24H_ACT_CD4_TCELL_UP	180	-0.258267	-1.09952	0.163934	0.253531	1	11112	tags=32%, list=18%, signal=39%
	GSE21927_SPLEEN_VS_TUMOR_MONOCYTE_C57BL6_DN	182	-0.256971	-1.09943	0.102564	0.253469	1	10084	tags=30%, list=17%, signal=36%
	GSE39382_IL3_VS_IL3_IL33_TREATED_MAST_CELL_UP	200	-0.25743	-1.09891	0.173913	0.254455	1	11501	tags=34%, list=19%, signal=41%
	GSE19888_CTRL_VS_A3R_INHIBITOR_TREATED_MAST_CELL_UP	196	-0.257613	-1.09889	0.183099	0.254199	1	15898	tags=48%, list=26%, signal=66%
	GSE21927_UNTREATED_VS_GMCSF_GCSF_TREATED_BONE_MARROW_DN	192	-0.261575	-1.09889	0.114943	0.253891	1	9454	tags=36%, list=16%, signal=42%
	GSE46606_IRF4MID_VS_WT_CD40L_IL2_IL5_DAY1_STIMULATED_BCELL_UP	197	-0.259481	-1.09823	0.135593	0.255369	1	11763	tags=34%, list=19%, signal=41%
	GSE1460_DP_THYMOCYTE_VS_NAIVE_CD4_TCELL_ADULT_BLOOD_UP	196	-0.262067	-1.09792	0.153846	0.255887	1	12253	tags=35%, list=20%, signal=43%
	GSE13484_3H_UNSTIM_VS_YF17D_VACCINE_STIM_PBMC_UP	197	-0.25822	-1.09778	0.1	0.255959	1	11284	tags=29%, list=19%, signal=36%
	GSE6674_CPG_VS_PL2_3_STIM_BCELL_UP	196	-0.251891	-1.09739	0.173077	0.256634	1	9756	tags=28%, list=16%, signal=33%
	GSE11961_MEMORY_BCELL_DAY7_VS_MEMORY_BCELL_DAY40_DN	198	-0.261455	-1.09693	0.179104	0.257592	1	9331	tags=25%, list=15%, signal=29%
	GSE21063_WT_VS_NFATC1_KO_BCELL_DN	199	-0.26015	-1.09624	0.125	0.259425	1	12357	tags=38%, list=20%, signal=47%
	GSE21927_SPLENIC_C26GM_TUMOROUS_VS_4T1_TUMOR_MONOCYTES_DN	193	-0.266188	-1.09603	0.153846	0.259737	1	12160	tags=41%, list=20%, signal=51%
	GSE42088_UNINF_VS_LEISHMANIA_INF_DC_8H_DN	196	-0.257795	-1.09448	0.208333	0.263905	1	12680	tags=38%, list=21%, signal=48%
	GSE7568_IL4_VS_IL4_AND_DEXAMETHASONE_TREATED_MACROPHAGE_UP	171	-0.267658	-1.09373	0.164557	0.265722	1	12092	tags=31%, list=20%, signal=39%
	GSE28726_NAIVE_VS_ACTIVATED_VA24NEG_NKTCELL_UP	199	-0.261967	-1.09289	0.184211	0.267727	1	12260	tags=39%, list=20%, signal=49%
	GSE2770_TGFB_AND_IL4_VS_IL4_TREATED_ACT_CD4_TCELL_6H_UP	190	-0.258857	-1.09237	0.147541	0.268709	1	12443	tags=39%, list=21%, signal=49%
	GSE37301_LYMPHOID_PRIMED_MPP_VS_GRAN_MONO_PROGENITOR_UP	199	-0.253321	-1.09218	0.140625	0.268963	1	11770	tags=40%, list=20%, signal=49%
	GSE33513_TCF7_KO_VS_HET_EARLY_THYMIC_PROGENITOR_DN	199	-0.262116	-1.09211	0.161765	0.268821	1	12454	tags=36%, list=21%, signal=45%
	GSE411_WT_VS_SOCS3_KO_MACROPHAGE_IL6_STIM_400MIN_DN	197	-0.258857	-1.09207	0.183333	0.268626	1	11034	tags=33%, list=18%, signal=40%
	GSE41176_UNSTIM_VS_ANTI_IGM_STIM_TAK1_KO_BCELL_1H_DN	197	-0.256154	-1.0917	0.145161	0.269303	1	10553	tags=26%, list=17%, signal=32%
	THAKAR_PBMC_INACTIVATED_INFLUENZA_AGE_21_30YO_RESPONDERS_28DY_UP	437	-0.232115	-1.09151	0	0.269474	1	9252	tags=24%, list=15%, signal=28%
	NAKAYA_MONOCYTE_FLUARIX_FLUVIRIN_AGE_18_50YO_7DY_UP	88	-0.285605	-1.09148	0.209877	0.26924	1	12459	tags=40%, list=21%, signal=50%
	GSE40274_HELIOS_VS_FOXP3_AND_HELIOS_TRANSDUCED_ACTIVATED_CD4_TCELL_DN	199	-0.26187	-1.09125	0.155172	0.26964	1	12357	tags=36%, list=20%, signal=45%
	GSE17812_WT_VS_THPOK_KO_MEMORY_CD8_TCELL_UP	197	-0.262265	-1.09108	0.185714	0.269813	1	9331	tags=30%, list=15%, signal=36%
	GSE30971_2H_VS_4H_LPS_STIM_MACROPHAGE_WBP7_KO_UP	199	-0.257097	-1.08994	0.133333	0.272873	1	6730	tags=24%, list=11%, signal=26%
	GSE7460_TREG_VS_TCONV_ACT_DN	195	-0.258535	-1.08919	0.202703	0.274782	1	9238	tags=28%, list=15%, signal=33%
	GSE46606_UNSTIM_VS_CD40L_IL2_IL5_1DAY_STIMULATED_IRF4MID_SORTED_BCELL_DN	200	-0.257784	-1.08911	0.15942	0.274704	1	5897	tags=18%, list=10%, signal=20%
	GSE12505_WT_VS_E2_2_HET_PDC_DN	158	-0.260519	-1.08907	0.173469	0.274499	1	9417	tags=27%, list=16%, signal=31%
	GSE13306_TREG_VS_TCONV_DN	198	-0.253645	-1.08834	0.179104	0.27622	1	11816	tags=33%, list=20%, signal=41%
	GSE2770_TGFB_AND_IL4_VS_TGFB_AND_IL12_TREATED_ACT_CD4_TCELL_48H_UP	195	-0.258871	-1.08796	0.194444	0.276953	1	12893	tags=38%, list=21%, signal=48%
	GSE12366_PLASMA_CELL_VS_MEMORY_BCELL_DN	198	-0.254897	-1.0878	0.117647	0.277041	1	9817	tags=29%, list=16%, signal=34%
	GSE35435_RESTING_VS_IL4_TREATED_MACROPHAGE_DN	198	-0.257333	-1.08712	0.153846	0.278729	1	9247	tags=25%, list=15%, signal=29%
	GSE6092_CTRL_VS_BORRELIA_BIRGDOFERI_INF_ENDOTHELIAL_CELL_UP	156	-0.266111	-1.08646	0.149425	0.280289	1	14210	tags=41%, list=24%, signal=54%
	GARCIA_PINERES_PBMC_HPV_16_L1_VLP_AGE_18_25YO_12MO_CORRELATED_WITH_ANTIBODY_RESPONSE_NEGATIVE	20	-0.38968	-1.08595	0.296053	0.281576	1	10702	tags=40%, list=18%, signal=49%
	GSE19941_UNSTIM_VS_LPS_AND_IL10_STIM_IL10_KO_NFKBP50_KO_MACROPHAGE_UP	172	-0.261694	-1.08583	0.172414	0.281525	1	8671	tags=30%, list=14%, signal=35%
	GSE37534_GW1929_VS_ROSIGLITAZONE_TREATED_CD4_TCELL_PPARG1_FOXP3_TRANSDUCED_DN	164	-0.263197	-1.08416	0.148936	0.28644	1	12876	tags=35%, list=21%, signal=45%
	GSE37301_PRO_BCELL_VS_RAG2_KO_NK_CELL_DN	179	-0.263064	-1.08409	0.24359	0.286277	1	11907	tags=39%, list=20%, signal=49%
	GSE2585_THYMIC_DC_VS_THYMIC_MACROPHAGE_UP	192	-0.25982	-1.08329	0.155844	0.288295	1	9603	tags=32%, list=16%, signal=38%
	GSE29615_DAY3_VS_DAY7_LAIV_FLU_VACCINE_PBMC_DN	188	-0.258377	-1.08311	0.160494	0.288467	1	9662	tags=30%, list=16%, signal=35%
	GSE27786_LSK_VS_CD8_TCELL_DN	199	-0.253895	-1.08291	0.19403	0.288705	1	10909	tags=26%, list=18%, signal=32%
	GSE13887_RESTING_VS_NO_TREATED_CD4_TCELL_DN	113	-0.277705	-1.08286	0.258333	0.28854	1	7979	tags=22%, list=13%, signal=25%
	GSE25147_UNSTIM_VS_HELIOBACTER_PYLORI_LPS_STIM_MKN45_CELL_DN	167	-0.2584	-1.08266	0.174419	0.288931	1	9723	tags=29%, list=16%, signal=34%
	GSE32423_MEMORY_VS_NAIVE_CD8_TCELL_DN	200	-0.263039	-1.08207	0.180556	0.290268	1	12948	tags=36%, list=21%, signal=45%
	GSE18804_SPLEEN_MACROPHAGE_VS_COLON_TUMORAL_MACROPHAGE_DN	197	-0.262722	-1.08206	0.208955	0.289963	1	11900	tags=37%, list=20%, signal=45%
	GSE7509_UNSTIM_VS_IFNA_STIM_IMMATURE_DC_UP	179	-0.262022	-1.08202	0.175	0.289737	1	11725	tags=34%, list=19%, signal=42%
	GSE11864_CSF1_VS_CSF1_IFNG_IN_MAC_UP	193	-0.256946	-1.08126	0.224719	0.291792	1	11460	tags=38%, list=19%, signal=47%
	GSE14415_INDUCED_TREG_VS_FAILED_INDUCED_TREG_UP	184	-0.255071	-1.08125	0.183099	0.291471	1	12982	tags=42%, list=22%, signal=53%
	GSE11961_FOLLICULAR_BCELL_VS_GERMINAL_CENTER_BCELL_DAY7_UP	198	-0.255908	-1.08098	0.2125	0.29193	1	11770	tags=33%, list=20%, signal=41%
	GSE36392_EOSINOPHIL_VS_MAC_IL25_TREATED_LUNG_DN	198	-0.250711	-1.08095	0.169231	0.291695	1	15901	tags=47%, list=26%, signal=64%
	GSE32423_CTRL_VS_IL4_MEMORY_CD8_TCELL_UP	194	-0.255101	-1.08077	0.185714	0.291974	1	9885	tags=29%, list=16%, signal=34%
	GSE14350_IL2RB_KO_VS_WT_TEFF_UP	199	-0.252998	-1.08009	0.180723	0.293807	1	9639	tags=30%, list=16%, signal=36%
	GSE45365_HEALTHY_VS_MCMV_INFECTION_CD8_TCELL_IFNAR_KO_DN	189	-0.260209	-1.07891	0.214286	0.297283	1	9121	tags=24%, list=15%, signal=29%
	GSE24574_NAIVE_VS_TCONV_CD4_TCELL_DN	199	-0.2588	-1.07885	0.134615	0.297097	1	12814	tags=40%, list=21%, signal=51%
	GSE22611_NOD2_TRANSDUCED_VS_CTRL_HEK293T_STIMULATED_WITH_MDP_2H_DN	181	-0.256399	-1.07849	0.207792	0.297839	1	13107	tags=43%, list=22%, signal=54%
	GSE21063_WT_VS_NFATC1_KO_8H_ANTI_IGM_STIM_BCELL_DN	196	-0.257933	-1.07836	0.232143	0.297865	1	12808	tags=36%, list=21%, signal=46%
	GSE27859_DC_VS_CD11C_INT_F480_HI_MACROPHAGE_UP	197	-0.255772	-1.07833	0.103448	0.297602	1	12057	tags=36%, list=20%, signal=45%
	GSE24574_BCL6_HIGH_VS_LOW_TFH_CD4_TCELL_UP	199	-0.255076	-1.07654	0.283582	0.302943	1	5773	tags=22%, list=10%, signal=24%
	GSE20366_EX_VIVO_VS_HOMEOSTATIC_CONVERSION_NAIVE_CD4_TCELL_UP	197	-0.249052	-1.07602	0.2	0.304227	1	9085	tags=27%, list=15%, signal=32%
	GSE40273_EOS_KO_VS_WT_TREG_DN	196	-0.25478	-1.07529	0.214286	0.306239	1	11639	tags=33%, list=19%, signal=40%
	GSE46606_UNSTIM_VS_CD40L_IL2_IL5_1DAY_STIMULATED_IRF4HIGH_SORTED_BCELL_UP	195	-0.25255	-1.07463	0.202899	0.308231	1	10103	tags=25%, list=17%, signal=30%
	GSE17186_NAIVE_VS_CD21HIGH_TRANSITIONAL_BCELL_CORD_BLOOD_UP	193	-0.257523	-1.07403	0.236111	0.309803	1	12547	tags=36%, list=21%, signal=46%
	GSE46606_IRF4HIGH_VS_WT_CD40L_IL2_IL5_DAY3_STIMULATED_BCELL_UP	197	-0.247395	-1.07378	0.216667	0.310323	1	14093	tags=39%, list=23%, signal=51%
	GSE339_CD4POS_VS_CD4CD8DN_DC_IN_CULTURE_UP	198	-0.247727	-1.07359	0.202899	0.310607	1	8917	tags=26%, list=15%, signal=30%
	GSE8621_UNSTIM_VS_LPS_PRIMED_AND_LPS_STIM_MACROPHAGE_DN	199	-0.256283	-1.07279	0.173913	0.31287	1	5454	tags=20%, list=9%, signal=21%
	GSE360_L_MAJOR_VS_M_TUBERCULOSIS_DC_UP	198	-0.254757	-1.07201	0.173913	0.315076	1	8868	tags=26%, list=15%, signal=30%
	GSE25123_WT_VS_PPARG_KO_MACROPHAGE_IL4_AND_ROSIGLITAZONE_STIM_UP	186	-0.25855	-1.07176	0.2	0.315515	1	12314	tags=36%, list=20%, signal=45%
	GSE27786_NKTCELL_VS_NEUTROPHIL_UP	197	-0.258839	-1.07158	0.181818	0.315803	1	14685	tags=50%, list=24%, signal=66%
	GSE22886_NEUTROPHIL_VS_DC_DN	200	-0.257411	-1.07119	0.242857	0.316801	1	16720	tags=47%, list=28%, signal=64%
	GSE20727_CTRL_VS_DNFB_ALLERGEN_TREATED_DC_DN	191	-0.249542	-1.07093	0.223881	0.317311	1	9405	tags=29%, list=16%, signal=34%
	GSE13547_2H_VS_12_H_ANTI_IGM_STIM_ZFX_KO_BCELL_DN	172	-0.257937	-1.07017	0.23913	0.319494	1	11538	tags=35%, list=19%, signal=44%
	GSE44649_NAIVE_VS_ACTIVATED_CD8_TCELL_UP	200	-0.255497	-1.06965	0.212121	0.320918	1	12772	tags=32%, list=21%, signal=40%
	GSE5503_MLN_DC_VS_SPLEEN_DC_ACTIVATED_ALLOGENIC_TCELL_DN	197	-0.255554	-1.06837	0.186667	0.325018	1	10887	tags=31%, list=18%, signal=38%
	GSE20727_CTRL_VS_ROS_INH_AND_DNFB_ALLERGEN_TREATED_DC_DN	196	-0.253532	-1.06829	0.225806	0.324925	1	13009	tags=35%, list=22%, signal=45%
	GSE45365_WT_VS_IFNAR_KO_CD11B_DC_MCMV_INFECTION_UP	190	-0.254174	-1.06806	0.232877	0.325343	1	14085	tags=39%, list=23%, signal=51%
	GSE29618_PRE_VS_DAY7_POST_TIV_FLU_VACCINE_MDC_UP	197	-0.252757	-1.06726	0.291139	0.327601	1	12364	tags=36%, list=20%, signal=45%
	GSE1112_OT1_CD8AB_VS_HY_CD8AA_THYMOCYTE_RTOC_CULTURE_DN	187	-0.243174	-1.06604	0.178082	0.33133	1	10849	tags=29%, list=18%, signal=36%
	GSE11864_UNTREATED_VS_CSF1_IN_MAC_DN	194	-0.250986	-1.06479	0.229167	0.335383	1	11115	tags=30%, list=18%, signal=37%
	GSE15930_NAIVE_VS_48H_IN_VITRO_STIM_CD8_TCELL_DN	200	-0.248411	-1.06461	0.213333	0.335647	1	11708	tags=30%, list=19%, signal=37%
	GSE23398_WT_VS_IL2_KO_CD4_TCELL_SCURFY_MOUSE_DN	198	-0.252776	-1.06448	0.215385	0.335687	1	12215	tags=33%, list=20%, signal=42%
	GSE6092_IFNG_VS_IFNG_AND_B_BURGDORFERI_INF_ENDOTHELIAL_CELL_UP	179	-0.260753	-1.0635	0.22807	0.338611	1	11043	tags=34%, list=18%, signal=41%
	GSE13485_DAY7_VS_DAY21_YF17D_VACCINE_PBMC_DN	183	-0.252099	-1.06349	0.2	0.338257	1	8692	tags=23%, list=14%, signal=27%
	GSE42021_TREG_PLN_VS_CD24HI_TREG_THYMUS_DN	198	-0.251895	-1.06342	0.222222	0.338097	1	12041	tags=32%, list=20%, signal=40%
	GSE15324_ELF4_KO_VS_WT_ACTIVATED_CD8_TCELL_UP	198	-0.250663	-1.06335	0.2125	0.338011	1	13007	tags=40%, list=22%, signal=51%
	GSE22033_UNTREATED_VS_MRL24_TREATED_MEF_UP	197	-0.250095	-1.06319	0.222222	0.338203	1	11779	tags=31%, list=20%, signal=38%
	GSE2770_TGFB_AND_IL4_VS_TGFB_AND_IL12_TREATED_ACT_CD4_TCELL_2H_DN	194	-0.25452	-1.06315	0.261538	0.337932	1	14445	tags=40%, list=24%, signal=53%
	GSE17974_CTRL_VS_ACT_IL4_AND_ANTI_IL12_6H_CD4_TCELL_DN	194	-0.250241	-1.06313	0.19697	0.337675	1	12407	tags=41%, list=21%, signal=52%
	GSE32986_UNSTIM_VS_GMCSF_AND_CURDLAN_LOWDOSE_STIM_DC_DN	198	-0.256153	-1.06301	0.257576	0.337845	1	11639	tags=37%, list=19%, signal=46%
	GSE6259_FLT3L_INDUCED_DEC205_POS_DC_VS_CD8_TCELL_UP	146	-0.256786	-1.06298	0.30303	0.337617	1	10008	tags=32%, list=17%, signal=38%
	GSE15930_NAIVE_VS_24H_IN_VITRO_STIM_CD8_TCELL_DN	199	-0.257535	-1.06239	0.25	0.339335	1	12814	tags=38%, list=21%, signal=48%
	NAKAYA_B_CELL_FLUARIX_FLUVIRIN_AGE_18_50YO_7DY_DN	292	-0.244857	-1.06238	0.114286	0.338987	1	11606	tags=32%, list=19%, signal=39%
	GSE25088_CTRL_VS_IL4_STIM_MACROPHAGE_UP	189	-0.247436	-1.06204	0.2	0.339897	1	9748	tags=29%, list=16%, signal=34%
	GSE17721_LPS_VS_CPG_1H_BMDC_UP	197	-0.252687	-1.06167	0.233766	0.340801	1	12609	tags=36%, list=21%, signal=45%
	GSE2770_TGFB_AND_IL4_VS_IL4_TREATED_ACT_CD4_TCELL_2H_UP	196	-0.251536	-1.06131	0.213333	0.341718	1	11985	tags=33%, list=20%, signal=41%
	GSE32255_WT_UNSTIM_VS_JMJD2D_KNOCKDOWN_4H_LPS_STIM_DC_UP	174	-0.260219	-1.06101	0.235294	0.342543	1	8132	tags=27%, list=13%, signal=31%
	GSE24574_BCL6_LOW_TFH_VS_TCONV_CD4_TCELL_DN	200	-0.256358	-1.06043	0.27027	0.344129	1	12814	tags=39%, list=21%, signal=49%
	GSE20366_EX_VIVO_VS_HOMEOSTATIC_CONVERSION_TREG_DN	197	-0.253086	-1.05888	0.309091	0.349247	1	11689	tags=36%, list=19%, signal=45%
	GSE40274_CTRL_VS_FOXP3_AND_IRF4_TRANSDUCED_ACTIVATED_CD4_TCELL_DN	164	-0.256036	-1.05795	0.24359	0.352198	1	10926	tags=31%, list=18%, signal=38%
	GSE5099_UNSTIM_VS_MCSF_TREATED_MONOCYTE_DAY3_UP	197	-0.256126	-1.05774	0.28125	0.352541	1	9690	tags=28%, list=16%, signal=34%
	GSE31082_DP_VS_CD4_SP_THYMOCYTE_UP	197	-0.256448	-1.05725	0.327586	0.353818	1	12814	tags=35%, list=21%, signal=44%
	GSE3920_UNTREATED_VS_IFNG_TREATED_ENDOTHELIAL_CELL_DN	183	-0.252387	-1.05701	0.242857	0.354253	1	13102	tags=40%, list=22%, signal=51%
	GSE17186_BLOOD_VS_CORD_BLOOD_CD21HIGH_TRANSITIONAL_BCELL_DN	198	-0.253388	-1.05604	0.278689	0.357402	1	11766	tags=35%, list=19%, signal=44%
	GSE2706_UNSTIM_VS_2H_LPS_DC_UP	189	-0.251838	-1.0559	0.277778	0.357528	1	12948	tags=39%, list=21%, signal=50%
	GSE22033_UNTREATED_VS_ROSIGLITAZONE_TREATED_MEF_UP	198	-0.248696	-1.05536	0.242857	0.359056	1	9865	tags=29%, list=16%, signal=34%
	GSE46606_UNSTIM_VS_CD40L_IL2_IL5_DAY1_STIMULATED_BCELL_DN	197	-0.256588	-1.05439	0.274194	0.362214	1	14763	tags=46%, list=24%, signal=61%
	GSE1112_OT1_VS_HY_CD8AB_THYMOCYTE_RTOC_CULTURE_DN	198	-0.244163	-1.05384	0.220339	0.363775	1	16373	tags=46%, list=27%, signal=64%
	GSE2770_IL12_AND_TGFB_VS_IL4_TREATED_ACT_CD4_TCELL_2H_DN	194	-0.248967	-1.05351	0.183099	0.364557	1	11110	tags=30%, list=18%, signal=37%
	GSE32255_WT_VS_JMJD2D_KNOCKDOWN_4H_LPS_STIM_DC_UP	153	-0.260983	-1.05289	0.340659	0.366416	1	5520	tags=21%, list=9%, signal=23%
	GSE40274_CTRL_VS_XBP1_TRANSDUCED_ACTIVATED_CD4_TCELL_DN	165	-0.259104	-1.05275	0.258064	0.366526	1	12673	tags=35%, list=21%, signal=44%
	GSE27786_CD4_TCELL_VS_NKCELL_UP	196	-0.248496	-1.05273	0.333333	0.366171	1	11590	tags=36%, list=19%, signal=44%
	GSE360_CTRL_VS_M_TUBERCULOSIS_MAC_UP	196	-0.242812	-1.05246	0.266667	0.366816	1	11713	tags=30%, list=19%, signal=37%
	GSE7219_UNSTIM_VS_LPS_AND_ANTI_CD40_STIM_NIK_NFKB2_KO_DC_UP	177	-0.256202	-1.0524	0.232877	0.366649	1	7777	tags=27%, list=13%, signal=30%
	OVSYANNIKOVA_PBMC_FLUARIX_AGE_50_74YO_COMMON_WITH_BOTH_HAI_AND_VNA_28DY_VS_3DY_USED_IN_HAI_AND_VNA_RESPONSE_MODELS_DN	18	-0.395191	-1.05192	0.373089	0.367995	1	5280	tags=22%, list=9%, signal=24%
	GSE17721_LPS_VS_PAM3CSK4_8H_BMDC_DN	196	-0.247182	-1.05139	0.180328	0.369586	1	8637	tags=24%, list=14%, signal=28%
	GSE15750_DAY6_VS_DAY10_TRAF6KO_EFF_CD8_TCELL_DN	195	-0.248055	-1.05119	0.272727	0.370013	1	12919	tags=38%, list=21%, signal=48%
	GSE21670_STAT3_KO_VS_WT_CD4_TCELL_TGFB_TREATED_UP	193	-0.251678	-1.0511	0.238806	0.36998	1	12904	tags=37%, list=21%, signal=47%
	GSE11864_CSF1_PAM3CYS_VS_CSF1_IFNG_PAM3CYS_IN_MAC_UP	192	-0.253425	-1.05054	0.263158	0.371588	1	13025	tags=39%, list=22%, signal=49%
	KENNEDY_PBMC_DRYVAX_AGE_18_50YO_STIMULATED_VS_UNSTIMULATED_1_TO_48MO_TOP_DEG_UP	22	-0.370631	-1.04949	0.358156	0.375	1	8460	tags=50%, list=14%, signal=58%
	HOEK_T_CELL_2011_2012_TIV_ADULT_3DY_UP	17	-0.391902	-1.04925	0.373288	0.375436	1	12336	tags=47%, list=20%, signal=59%
	GSE18893_CTRL_VS_TNF_TREATED_TCONV_24H_UP	196	-0.255319	-1.0485	0.21875	0.377688	1	12454	tags=36%, list=21%, signal=45%
	GSE17721_PAM3CSK4_VS_GADIQUIMOD_8H_BMDC_UP	196	-0.251021	-1.04766	0.272727	0.380463	1	12920	tags=37%, list=21%, signal=47%
	GSE29615_CTRL_VS_DAY3_LAIV_IFLU_VACCINE_PBMC_DN	185	-0.251928	-1.04669	0.235294	0.383922	1	12209	tags=39%, list=20%, signal=49%
	GSE13493_DP_VS_CD8POS_THYMOCYTE_DN	199	-0.247099	-1.04535	0.288136	0.388954	1	13339	tags=42%, list=22%, signal=53%
	GSE3982_CTRL_VS_IGE_STIM_MAST_CELL_UP	195	-0.245858	-1.04502	0.323077	0.389864	1	10047	tags=29%, list=17%, signal=34%
	GSE17721_0.5H_VS_4H_POLYIC_BMDC_UP	196	-0.248883	-1.04459	0.295775	0.391034	1	12831	tags=32%, list=21%, signal=41%
	GSE4984_UNTREATED_VS_VEHICLE_CTRL_TREATED_DC_DN	172	-0.257761	-1.04446	0.255556	0.391173	1	14478	tags=42%, list=24%, signal=56%
	GSE21033_CTRL_VS_POLYIC_STIM_DC_3H_DN	197	-0.251515	-1.04419	0.285714	0.391832	1	14927	tags=44%, list=25%, signal=58%
	GSE17186_MEMORY_VS_CD21HIGH_TRANSITIONAL_BCELL_UP	196	-0.253244	-1.04385	0.22807	0.392751	1	12150	tags=35%, list=20%, signal=44%
	GSE32533_WT_VS_MIR17_OVEREXPRESS_ACT_CD4_TCELL_UP	194	-0.249067	-1.04383	0.296875	0.392391	1	12782	tags=40%, list=21%, signal=51%
	GSE40666_WT_VS_STAT4_KO_CD8_TCELL_DN	195	-0.250363	-1.04356	0.318841	0.392995	1	14546	tags=41%, list=24%, signal=53%
	GSE21379_TFH_VS_NON_TFH_CD4_TCELL_UP	197	-0.242661	-1.04342	0.266667	0.393172	1	11621	tags=31%, list=19%, signal=39%
	GSE20366_EX_VIVO_VS_DEC205_CONVERSION_DN	195	-0.245224	-1.04321	0.362319	0.393628	1	11011	tags=33%, list=18%, signal=40%
	GSE11864_CSF1_VS_CSF1_PAM3CYS_IN_MAC_UP	193	-0.249754	-1.04297	0.246753	0.394095	1	8620	tags=26%, list=14%, signal=31%
	GSE10211_UV_INACT_SENDAI_VS_LIVE_SENDAI_VIRUS_TRACHEAL_EPITHELIAL_CELLS_UP	150	-0.25348	-1.04292	0.340426	0.393862	1	10231	tags=32%, list=17%, signal=38%
	GSE14000_TRANSLATED_RNA_VS_MRNA_4H_LPS_DC_DN	189	-0.243156	-1.04211	0.240741	0.396465	1	6546	tags=18%, list=11%, signal=20%
	GSE37301_MULTIPOTENT_PROGENITOR_VS_CD4_TCELL_DN	197	-0.243912	-1.04124	0.298701	0.399433	1	12424	tags=35%, list=21%, signal=43%
	GSE45365_WT_VS_IFNAR_KO_CD8A_DC_MCMV_INFECTION_DN	189	-0.245622	-1.04025	0.223881	0.403103	1	8657	tags=24%, list=14%, signal=28%
	GSE5503_MLN_DC_VS_PLN_DC_ACTIVATED_ALLOGENIC_TCELL_DN	197	-0.243623	-1.03993	0.278689	0.403889	1	8080	tags=24%, list=13%, signal=27%
	GSE6259_BCELL_VS_CD4_TCELL_DN	196	-0.245011	-1.03895	0.30303	0.407328	1	11645	tags=30%, list=19%, signal=37%
	GSE7831_1H_VS_4H_INFLUENZA_STIM_PDC_DN	197	-0.250296	-1.03867	0.3	0.408119	1	11398	tags=32%, list=19%, signal=39%
	GSE17721_POLYIC_VS_CPG_16H_BMDC_DN	200	-0.245197	-1.03698	0.324675	0.41455	1	14894	tags=40%, list=25%, signal=53%
	GSE37534_PIOGLITAZONE_VS_ROSIGLITAZONE_TREATED_CD4_TCELL_PPARG1_FOXP3_TRANSDUCED_UP	181	-0.245225	-1.03686	0.306452	0.414606	1	14315	tags=42%, list=24%, signal=55%
	QIU_PBMC_HEPTATITIS_B_SURFACE_ANTIGEN_AGE_UNDER50_NON_RESPONDERS_VS_RESPONDERS_0DY_UP	19	-0.392337	-1.03675	0.399351	0.414584	1	1756	tags=26%, list=3%, signal=27%
	GSE17721_0.5H_VS_12H_CPG_BMDC_UP	200	-0.24158	-1.03663	0.279412	0.414639	1	10567	tags=30%, list=18%, signal=36%
	GSE6259_FLT3L_INDUCED_DEC205_POS_DC_VS_BCELL_DN	169	-0.247168	-1.03642	0.253012	0.415066	1	11067	tags=33%, list=18%, signal=40%
	GSE17322_CD103_POS_VS_CD11B_HIGH_LUNG_DC_DN	193	-0.246334	-1.03554	0.302632	0.418078	1	11408	tags=36%, list=19%, signal=44%
	GSE7460_CD8_TCELL_VS_TREG_ACT_DN	197	-0.241315	-1.03485	0.31746	0.420569	1	12719	tags=38%, list=21%, signal=47%
	GSE7831_1H_VS_4H_CPG_STIM_PDC_DN	197	-0.244883	-1.03463	0.283784	0.421002	1	9695	tags=28%, list=16%, signal=34%
	GSE360_L_DONOVANI_VS_L_MAJOR_DC_UP	199	-0.24471	-1.03416	0.269231	0.422474	1	9808	tags=30%, list=16%, signal=36%
	GSE33425_CD8_ALPHAALPHA_VS_ALPHABETA_CD161_HIGH_TCELL_DN	199	-0.244291	-1.03283	0.302632	0.427666	1	11882	tags=37%, list=20%, signal=46%
	GSE17721_CTRL_VS_LPS_4H_BMDC_UP	198	-0.243122	-1.03063	0.323944	0.436532	1	12188	tags=35%, list=20%, signal=44%
	GSE12845_IGD_POS_BLOOD_VS_DARKZONE_GC_TONSIL_BCELL_DN	198	-0.24202	-1.03057	0.352113	0.436342	1	12194	tags=33%, list=20%, signal=42%
	GSE3400_UNTREATED_VS_IFNB_TREATED_MEF_UP	191	-0.246132	-1.03047	0.3125	0.436341	1	11566	tags=29%, list=19%, signal=36%
	GSE34156_UNTREATED_VS_24H_NOD2_LIGAND_TREATED_MONOCYTE_UP	183	-0.247257	-1.03005	0.310345	0.437643	1	12415	tags=40%, list=21%, signal=50%
	GSE15624_CTRL_VS_6H_HALOFUGINONE_TREATED_CD4_TCELL_DN	163	-0.247353	-1.02929	0.293333	0.440328	1	16246	tags=44%, list=27%, signal=60%
	GSE25088_WT_VS_STAT6_KO_MACROPHAGE_UP	194	-0.241886	-1.02921	0.414286	0.440192	1	8742	tags=28%, list=14%, signal=33%
	GSE7768_OVA_WITH_LPS_VS_OVA_WITH_MPL_IMMUNIZED_MOUSE_WHOLE_SPLEEN_6H_UP	169	-0.25191	-1.02918	0.342466	0.439891	1	12932	tags=39%, list=21%, signal=50%
	GSE20500_RETINOIC_ACID_VS_RARA_ANTAGONIST_TREATED_CD4_TCELL_UP	197	-0.241748	-1.02832	0.385714	0.443212	1	9092	tags=26%, list=15%, signal=31%
	GSE17974_0.5H_VS_72H_IL4_AND_ANTI_IL12_ACT_CD4_TCELL_DN	195	-0.246854	-1.02832	0.342105	0.442786	1	12077	tags=35%, list=20%, signal=43%
	GSE22103_UNSTIM_VS_GMCSF_AND_IFNG_STIM_NEUTROPHIL_UP	197	-0.245152	-1.02756	0.333333	0.445448	1	15074	tags=43%, list=25%, signal=57%
	GSE1925_3H_VS_24H_IFNG_STIM_IFNG_PRIMED_MACROPHAGE_UP	197	-0.243493	-1.02723	0.368421	0.446427	1	8066	tags=22%, list=13%, signal=25%
	GSE9316_CD4_TCELL_BALBC_VS_TH17_ENRI_CD4_TCELL_SKG_PMA_IONO_STIM_FR4NEG_UP	196	-0.242793	-1.02605	0.34375	0.451029	1	11705	tags=33%, list=19%, signal=40%
	GSE17974_0H_VS_12H_IN_VITRO_ACT_CD4_TCELL_DN	195	-0.243716	-1.0259	0.35	0.451178	1	16123	tags=48%, list=27%, signal=66%
	GSE17721_PAM3CSK4_VS_CPG_0.5H_BMDC_DN	196	-0.246915	-1.02589	0.306452	0.45073	1	8479	tags=23%, list=14%, signal=27%
	GSE27786_LIN_NEG_VS_BCELL_UP	197	-0.244975	-1.02435	0.328125	0.456868	1	12669	tags=36%, list=21%, signal=45%
	GSE17721_CTRL_VS_GARDIQUIMOD_12H_BMDC_UP	199	-0.243465	-1.02428	0.362069	0.456678	1	10277	tags=32%, list=17%, signal=38%
	GSE46606_UNSTIM_VS_CD40L_IL2_IL5_3DAY_STIMULATED_IRF4MID_SORTED_BCELL_UP	199	-0.242283	-1.02405	0.341463	0.457095	1	12510	tags=36%, list=21%, signal=45%
	GSE2706_UNSTIM_VS_8H_R848_DC_UP	195	-0.243368	-1.0221	0.411765	0.465005	1	7744	tags=24%, list=13%, signal=27%
	GSE21360_SECONDARY_VS_TERTIARY_MEMORY_CD8_TCELL_DN	167	-0.249608	-1.02095	0.345679	0.469504	1	11666	tags=38%, list=19%, signal=47%
	GSE5142_HTERT_TRANSDUCED_VS_CTRL_CD8_TCELL_LATE_PASSAGE_CLONE_UP	197	-0.23797	-1.02085	0.426667	0.469404	1	12899	tags=39%, list=21%, signal=49%
	GSE7852_TREG_VS_TCONV_FAT_DN	195	-0.244117	-1.02062	0.367647	0.470027	1	11757	tags=37%, list=19%, signal=46%
	GSE360_L_DONOVANI_VS_M_TUBERCULOSIS_DC_UP	199	-0.242197	-1.02032	0.369231	0.470797	1	11149	tags=31%, list=18%, signal=37%
	GSE24142_DN2_VS_DN3_THYMOCYTE_DN	197	-0.241336	-1.01969	0.368421	0.472938	1	4156	tags=18%, list=7%, signal=20%
	GSE14308_INDUCED_VS_NATURAL_TREG_UP	194	-0.24645	-1.01864	0.328767	0.477108	1	15042	tags=39%, list=25%, signal=52%
	GSE23114_PERITONEAL_CAVITY_B1A_BCELL_VS_SPLEEN_BCELL_DN	199	-0.240567	-1.01848	0.362319	0.47725	1	12180	tags=37%, list=20%, signal=46%
	GSE12845_IGD_NEG_BLOOD_VS_PRE_GC_TONSIL_BCELL_DN	197	-0.24463	-1.01649	0.393939	0.485385	1	12371	tags=41%, list=20%, signal=52%
	GSE17721_LPS_VS_PAM3CSK4_16H_BMDC_DN	199	-0.241695	-1.0164	0.397059	0.485335	1	8152	tags=23%, list=14%, signal=26%
	GSE24726_WT_VS_E2_2_KO_PDC_UP	197	-0.242195	-1.01639	0.37931	0.484903	1	12436	tags=34%, list=21%, signal=43%
	GSE41867_NAIVE_VS_DAY8_LCMV_EFFECTOR_CD8_TCELL_UP	196	-0.241998	-1.01535	0.433333	0.489227	1	12968	tags=40%, list=21%, signal=51%
	GSE45365_CD8A_DC_VS_CD11B_DC_IFNAR_KO_DN	194	-0.239817	-1.01518	0.376623	0.489481	1	11885	tags=31%, list=20%, signal=39%
	GSE4142_GC_BCELL_VS_MEMORY_BCELL_DN	197	-0.241586	-1.01446	0.382353	0.49212	1	12855	tags=34%, list=21%, signal=43%
	GSE11924_TH2_VS_TH17_CD4_TCELL_DN	197	-0.240386	-1.01433	0.31746	0.492283	1	12078	tags=38%, list=20%, signal=47%
	GSE36527_CD69_NEG_VS_POS_TREG_CD62L_LOS_KLRG1_NEG_DN	198	-0.240224	-1.01379	0.385714	0.494235	1	9169	tags=22%, list=15%, signal=26%
	GSE38681_WT_VS_LYL1_KO_LYMPHOID_PRIMED_MULTIPOTENT_PROGENITOR_UP	194	-0.238106	-1.01207	0.41791	0.50145	1	15901	tags=40%, list=26%, signal=54%
	GSE32255_UNSTIM_VS_4H_LPS_STIM_DC_UP	185	-0.244776	-1.01206	0.430556	0.501015	1	10605	tags=33%, list=18%, signal=40%
	GSE39556_UNTREATED_VS_3H_POLYIC_INJ_MOUSE_NK_CELL_UP	198	-0.241735	-1.01181	0.412698	0.501731	1	12371	tags=37%, list=20%, signal=47%
	GSE13306_RA_VS_UNTREATED_TREG_UP	194	-0.239828	-1.01141	0.424658	0.502843	1	11423	tags=33%, list=19%, signal=41%
	GSE24210_TCONV_VS_TREG_UP	199	-0.245427	-1.01133	0.346154	0.502673	1	8949	tags=26%, list=15%, signal=30%
	GSE10239_MEMORY_VS_KLRG1INT_EFF_CD8_TCELL_DN	196	-0.2408	-1.01127	0.430769	0.502469	1	12729	tags=38%, list=21%, signal=48%
	GSE23925_LIGHT_ZONE_VS_NAIVE_BCELL_DN	197	-0.24318	-1.01101	0.371429	0.50321	1	11882	tags=37%, list=20%, signal=45%
	GSE2585_THYMIC_MACROPHAGE_VS_MTEC_UP	196	-0.241181	-1.01044	0.457143	0.50525	1	8003	tags=23%, list=13%, signal=27%
	GSE37605_TREG_VS_TCONV_C57BL6_FOXP3_IRES_GFP_DN	152	-0.249099	-1.00961	0.373737	0.508437	1	11405	tags=34%, list=19%, signal=41%
	GSE37532_TREG_VS_TCONV_CD4_TCELL_FROM_VISCERAL_ADIPOSE_TISSUE_DN	168	-0.246739	-1.00937	0.443038	0.508998	1	11735	tags=39%, list=19%, signal=49%
	GSE11961_FOLLICULAR_BCELL_VS_MEMORY_BCELL_DAY7_DN	192	-0.242988	-1.00937	0.424658	0.508506	1	16545	tags=49%, list=27%, signal=68%
	GSE7348_LPS_VS_TOLERIZED_AND_LPS_STIM_MACROPHAGE_UP	181	-0.246546	-1.00893	0.388235	0.509987	1	12788	tags=36%, list=21%, signal=45%
	GSE19888_ADENOSINE_A3R_INH_VS_TCELL_MEMBRANES_ACT_MAST_CELL_DN	199	-0.239434	-1.00744	0.447761	0.516303	1	5300	tags=18%, list=9%, signal=19%
	GSE22601_DOUBLE_NEGATIVE_VS_IMMATURE_CD4_SP_THYMOCYTE_UP	200	-0.238574	-1.00643	0.44	0.520502	1	12451	tags=34%, list=21%, signal=43%
	GSE44649_NAIVE_VS_ACTIVATED_CD8_TCELL_MIR155_KO_DN	197	-0.236408	-1.0061	0.457143	0.52164	1	9970	tags=31%, list=17%, signal=37%
	GSE25123_CTRL_VS_IL4_STIM_PPARG_KO_MACROPHAGE_UP	198	-0.239635	-1.0059	0.362069	0.52195	1	11345	tags=33%, list=19%, signal=41%
	GSE26023_PHD3_KO_VS_WT_NEUTROPHIL_HYPOXIA_DN	196	-0.235142	-1.00579	0.403226	0.522047	1	12668	tags=32%, list=21%, signal=40%
	GSE21927_SPLEEN_C57BL6_VS_EL4_TUMOR_BALBC_MONOCYTES_DN	199	-0.234569	-1.00574	0.492537	0.521779	1	15143	tags=45%, list=25%, signal=60%
	GSE30971_2H_VS_4H_LPS_STIM_MACROPHAGE_WBP7_HET_UP	191	-0.236586	-1.00549	0.397727	0.522438	1	12635	tags=36%, list=21%, signal=45%
	GSE29949_MICROGLIA_BRAIN_VS_CD8_NEG_DC_SPLEEN_DN	197	-0.237144	-1.00431	0.452055	0.527464	1	9428	tags=27%, list=16%, signal=32%
	GSE17721_12H_VS_24H_GARDIQUIMOD_BMDC_DN	200	-0.23955	-1.0038	0.469136	0.529595	1	11721	tags=36%, list=19%, signal=44%
	GSE5542_IFNG_VS_IFNA_TREATED_EPITHELIAL_CELLS_24H_UP	200	-0.238042	-1.00341	0.430769	0.530899	1	14693	tags=44%, list=24%, signal=58%
	GSE17721_0.5H_VS_12H_GARDIQUIMOD_BMDC_UP	200	-0.237099	-1.0032	0.421875	0.531329	1	12382	tags=35%, list=21%, signal=43%
	GSE5679_CTRL_VS_RARA_AGONIST_AM580_TREATED_DC_DN	198	-0.237358	-1.003	0.459016	0.531779	1	10876	tags=30%, list=18%, signal=36%
	GSE9601_UNTREATED_VS_PI3K_INHIBITOR_TREATED_HCMV_INF_MONOCYTE_DN	147	-0.247217	-1.00242	0.39604	0.534129	1	12157	tags=31%, list=20%, signal=39%
	GSE2585_THYMIC_DC_VS_THYMIC_MACROPHAGE_DN	198	-0.236971	-1.00132	0.464789	0.538861	1	4328	tags=15%, list=7%, signal=16%
	GSE11924_TFH_VS_TH17_CD4_TCELL_DN	198	-0.234841	-1.00074	0.416667	0.540992	1	11090	tags=29%, list=18%, signal=35%
	GSE7460_FOXP3_MUT_VS_WT_ACT_TCONV_DN	194	-0.23437	-0.997446	0.415385	0.556159	1	8983	tags=27%, list=15%, signal=31%
	GSE20715_0H_VS_6H_OZONE_TLR4_KO_LUNG_UP	195	-0.240155	-0.997319	0.453333	0.556309	1	8259	tags=26%, list=14%, signal=30%
	GSE37605_C57BL6_VS_NOD_FOXP3_FUSION_GFP_TCONV_DN	185	-0.242252	-0.997067	0.366667	0.556933	1	10127	tags=30%, list=17%, signal=36%
	GSE21379_TFH_VS_NON_TFH_SAP_KO_CD4_TCELL_UP	197	-0.23663	-0.996565	0.435484	0.55877	1	12436	tags=34%, list=21%, signal=42%
	GSE17974_0H_VS_4H_IN_VITRO_ACT_CD4_TCELL_DN	194	-0.233897	-0.996201	0.5	0.559922	1	11469	tags=33%, list=19%, signal=41%
	GSE19888_ADENOSINE_A3R_INH_PRETREAT_AND_ACT_BY_A3R_VS_TCELL_MEMBRANES_ACT_MAST_CELL_DN	196	-0.236558	-0.996144	0.44	0.559692	1	9404	tags=24%, list=16%, signal=29%
	GSE21360_SECONDARY_VS_TERTIARY_MEMORY_CD8_TCELL_UP	199	-0.239858	-0.996066	0.415094	0.559462	1	11829	tags=33%, list=20%, signal=41%
	GSE16755_CTRL_VS_IFNA_TREATED_MAC_UP	194	-0.234379	-0.996015	0.397059	0.559191	1	13137	tags=37%, list=22%, signal=47%
	GSE17721_POLYIC_VS_PAM3CSK4_16H_BMDC_DN	196	-0.236459	-0.995597	0.5	0.560621	1	14840	tags=41%, list=25%, signal=54%
	GSE9650_GP33_VS_GP276_LCMV_SPECIFIC_EXHAUSTED_CD8_TCELL_DN	196	-0.237688	-0.995362	0.47541	0.561209	1	11650	tags=30%, list=19%, signal=37%
	GSE37605_C57BL6_VS_NOD_FOXP3_IRES_GFP_TCONV_UP	143	-0.243882	-0.995296	0.435294	0.560977	1	10271	tags=31%, list=17%, signal=38%
	GSE1460_NAIVE_CD4_TCELL_CORD_BLOOD_VS_THYMIC_STROMAL_CELL_UP	188	-0.242093	-0.994745	0.479452	0.563261	1	7093	tags=23%, list=12%, signal=26%
	GSE40274_CTRL_VS_FOXP3_AND_LEF1_TRANSDUCED_ACTIVATED_CD4_TCELL_DN	169	-0.236807	-0.994676	0.452381	0.56308	1	12899	tags=38%, list=21%, signal=48%
	GSE27670_BLIMP1_VS_LMP1_TRANSDUCED_GC_BCELL_DN	198	-0.236545	-0.994272	0.488095	0.564471	1	11065	tags=28%, list=18%, signal=35%
	GSE360_L_MAJOR_VS_B_MALAYI_HIGH_DOSE_DC_DN	196	-0.232646	-0.994253	0.55	0.564055	1	13022	tags=35%, list=22%, signal=45%
	GSE30083_SP2_VS_SP4_THYMOCYTE_UP	200	-0.233324	-0.993956	0.5	0.564978	1	12214	tags=38%, list=20%, signal=47%
	GSE18281_SUBCAPSULAR_VS_PERIMEDULLARY_CORTICAL_REGION_OF_THYMUS_UP	198	-0.234055	-0.993583	0.474359	0.566172	1	11831	tags=34%, list=20%, signal=42%
	GSE411_UNSTIM_VS_400MIN_IL6_STIM_MACROPHAGE_DN	197	-0.230993	-0.993241	0.545455	0.567237	1	14625	tags=41%, list=24%, signal=54%
	GSE37301_MULTIPOTENT_PROGENITOR_VS_PRO_BCELL_UP	196	-0.235181	-0.99257	0.458824	0.569955	1	9959	tags=24%, list=17%, signal=29%
	GSE15330_HSC_VS_GRANULOCYTE_MONOCYTE_PROGENITOR_IKAROS_KO_DN	199	-0.237663	-0.992258	0.474576	0.570893	1	9225	tags=26%, list=15%, signal=30%
	GSE29618_PRE_VS_DAY7_FLU_VACCINE_MONOCYTE_DN	198	-0.230759	-0.990436	0.506667	0.579184	1	12673	tags=36%, list=21%, signal=45%
	GSE15930_NAIVE_VS_24H_IN_VITRO_STIM_IL12_CD8_TCELL_DN	199	-0.237034	-0.989347	0.514706	0.583771	1	12814	tags=39%, list=21%, signal=49%
	GSE15330_HSC_VS_PRO_BCELL_DN	200	-0.234006	-0.989203	0.532258	0.583831	1	9919	tags=28%, list=16%, signal=33%
	GSE2770_UNTREATED_VS_IL4_TREATED_ACT_CD4_TCELL_2H_DN	199	-0.231669	-0.989014	0.550725	0.584197	1	12986	tags=38%, list=22%, signal=48%
	GSE17974_CTRL_VS_ACT_IL4_AND_ANTI_IL12_24H_CD4_TCELL_DN	198	-0.22697	-0.988175	0.53125	0.587644	1	12843	tags=35%, list=21%, signal=44%
	GSE3982_DC_VS_NEUTROPHIL_LPS_STIM_UP	198	-0.237246	-0.988149	0.478261	0.587213	1	14262	tags=42%, list=24%, signal=55%
	DHIMAN_PBMC_ATTENUVAX_AGE_15_25YO_SUBQ_7_OR_14DY_UP	51	-0.290394	-0.987828	0.453704	0.588291	1	8924	tags=29%, list=15%, signal=34%
	GSE32901_NAIVE_VS_TH1_CD4_TCELL_DN	167	-0.238895	-0.987381	0.472527	0.589897	1	9785	tags=28%, list=16%, signal=33%
	GSE19888_ADENOSINE_A3R_ACT_VS_TCELL_MEMBRANES_ACT_AND_A3R_INH_PRETREAT_IN_MAST_CELL_DN	193	-0.229427	-0.986677	0.465753	0.592676	1	12917	tags=34%, list=21%, signal=43%
	GSE7509_DC_VS_MONOCYTE_WITH_FCGRIIB_STIM_UP	200	-0.235137	-0.986583	0.466667	0.592549	1	12215	tags=34%, list=20%, signal=42%
	GSE41867_DAY8_VS_DAY15_LCMV_ARMSTRONG_EFFECTOR_CD8_TCELL_DN	176	-0.238544	-0.985835	0.520548	0.595659	1	12870	tags=32%, list=21%, signal=41%
	GSE13522_CTRL_VS_T_CRUZI_Y_STRAIN_INF_SKIN_IFNG_KO_UP	157	-0.234713	-0.983882	0.535714	0.604759	1	14306	tags=41%, list=24%, signal=54%
	GSE6674_UNSTIM_VS_ANTI_IGM_AND_CPG_STIM_BCELL_DN	194	-0.232719	-0.983862	0.55	0.60426	1	15020	tags=45%, list=25%, signal=60%
	GSE43863_NAIVE_VS_MEMORY_LY6C_INT_CXCR5POS_CD4_TCELL_D150_LCMV_DN	195	-0.231741	-0.983508	0.535211	0.60526	1	15735	tags=46%, list=26%, signal=62%
	GSE2128_CTRL_VS_MIMETOPE_NEGATIVE_SELECTION_DP_THYMOCYTE_NOD_DN	192	-0.240226	-0.983337	0.522388	0.605563	1	9739	tags=27%, list=16%, signal=32%
	GSE15750_WT_VS_TRAF6KO_DAY10_EFF_CD8_TCELL_UP	196	-0.235918	-0.983287	0.476923	0.605277	1	12659	tags=38%, list=21%, signal=48%
	GSE7831_UNSTIM_VS_CPG_STIM_PDC_4H_UP	200	-0.228869	-0.982932	0.5	0.606352	1	7206	tags=21%, list=12%, signal=23%
	GSE29615_CTRL_VS_LAIV_FLU_VACCINE_PBMC_DN	182	-0.231421	-0.982548	0.52381	0.607532	1	9149	tags=28%, list=15%, signal=33%
	GSE2826_WT_VS_BTK_KO_BCELL_UP	200	-0.234739	-0.982362	0.513158	0.607869	1	9730	tags=27%, list=16%, signal=32%
	GSE26030_TH1_VS_TH17_RESTIMULATED_DAY5_POST_POLARIZATION_UP	198	-0.230644	-0.982014	0.514706	0.609003	1	11608	tags=31%, list=19%, signal=38%
	GSE41978_WT_VS_BIM_KO_KLRG1_LOW_EFFECTOR_CD8_TCELL_DN	197	-0.233955	-0.981913	0.507463	0.608927	1	11537	tags=31%, list=19%, signal=39%
	GSE21927_BALBC_VS_C57BL6_MONOCYTE_TUMOR_DN	189	-0.232508	-0.981713	0.460317	0.609267	1	11950	tags=31%, list=20%, signal=39%
	GSE14415_TCONV_VS_FOXP3_KO_INDUCED_TREG_DN	184	-0.233797	-0.980932	0.588235	0.612709	1	12899	tags=41%, list=21%, signal=52%
	GSE17721_CTRL_VS_LPS_12H_BMDC_UP	197	-0.229425	-0.980547	0.58209	0.614093	1	11095	tags=27%, list=18%, signal=33%
	GSE4142_NAIVE_VS_GC_BCELL_DN	196	-0.236744	-0.979983	0.571429	0.616398	1	12712	tags=42%, list=21%, signal=53%
	GSE29618_PRE_VS_DAY7_POST_TIV_FLU_VACCINE_BCELL_UP	195	-0.235248	-0.979887	0.533333	0.616269	1	5219	tags=14%, list=9%, signal=15%
	GSE25088_CTRL_VS_IL4_AND_ROSIGLITAZONE_STIM_MACROPHAGE_DN	192	-0.234076	-0.979825	0.6	0.615956	1	11712	tags=33%, list=19%, signal=41%
	GSE17721_12H_VS_24H_LPS_BMDC_DN	197	-0.236568	-0.979725	0.58	0.615899	1	12407	tags=34%, list=21%, signal=42%
	GSE40666_WT_VS_STAT1_KO_CD8_TCELL_UP	200	-0.232733	-0.979048	0.545455	0.6185	1	10244	tags=28%, list=17%, signal=34%
	GSE2770_TGFB_AND_IL4_ACT_VS_ACT_CD4_TCELL_6H_DN	196	-0.231798	-0.978621	0.534091	0.620068	1	12882	tags=34%, list=21%, signal=43%
	GSE41176_UNSTIM_VS_ANTI_IGM_STIM_TAK1_KO_BCELL_6H_UP	196	-0.23133	-0.978139	0.5125	0.622041	1	11872	tags=36%, list=20%, signal=45%
	SOBOLEV_PBMC_PANDEMRIX_AGE_18_64YO_CORRELATED_WITH_AGE_1DY_POSITIVE	29	-0.325695	-0.977857	0.468635	0.622922	1	5129	tags=28%, list=8%, signal=30%
	OCONNOR_PBMC_MENVEO_ACWYVAX_AGE_30_70YO_7DY_AFTER_SECOND_DOSE_VS_7DY_AFTER_FIRST_DOSE_UP	142	-0.23727	-0.97588	0.568421	0.631914	1	14828	tags=35%, list=25%, signal=47%
	GSE21063_CTRL_VS_ANTI_IGM_STIM_BCELL_NFATC1_KO_8H_UP	188	-0.235092	-0.975475	0.577465	0.633412	1	13472	tags=36%, list=22%, signal=46%
	GSE20198_IL12_VS_IL12_IL18_TREATED_ACT_CD4_TCELL_DN	198	-0.231546	-0.975302	0.560606	0.633596	1	8554	tags=24%, list=14%, signal=28%
	GSE31082_CD4_VS_CD8_SP_THYMOCYTE_UP	199	-0.233333	-0.974576	0.591549	0.636777	1	11909	tags=33%, list=20%, signal=41%
	GSE17301_IFNA2_VS_IFNA5_STIM_ACD3_ACD28_ACT_CD8_TCELL_DN	198	-0.228521	-0.973519	0.571429	0.64132	1	11723	tags=32%, list=19%, signal=40%
	GSE32164_ALTERNATIVELY_ACT_M2_VS_CMYC_INHIBITED_MACROPHAGE_DN	200	-0.232873	-0.973412	0.491803	0.641262	1	12737	tags=35%, list=21%, signal=44%
	GSE7852_TREG_VS_TCONV_THYMUS_DN	197	-0.234294	-0.973339	0.521739	0.640983	1	10549	tags=27%, list=17%, signal=33%
	GSE24210_TCONV_VS_TREG_DN	198	-0.23092	-0.972692	0.529412	0.643548	1	9337	tags=27%, list=15%, signal=32%
	GSE17721_POLYIC_VS_CPG_8H_BMDC_DN	197	-0.227994	-0.971158	0.57971	0.650307	1	12391	tags=31%, list=21%, signal=39%
	GSE17721_CPG_VS_GARDIQUIMOD_1H_BMDC_DN	200	-0.228696	-0.970412	0.6	0.653274	1	14677	tags=42%, list=24%, signal=55%
	GSE32423_IL7_VS_IL4_MEMORY_CD8_TCELL_UP	198	-0.229661	-0.970252	0.578947	0.653382	1	9155	tags=25%, list=15%, signal=29%
	GSE4748_LPS_VS_LPS_AND_CYANOBACTERIUM_LPSLIKE_STIM_DC_3H_DN	186	-0.22936	-0.969994	0.577465	0.654003	1	9707	tags=26%, list=16%, signal=31%
	GSE35543_IN_VITRO_ITREG_VS_CONVERTED_EX_ITREG_UP	200	-0.227759	-0.969062	0.621622	0.657822	1	13396	tags=40%, list=22%, signal=51%
	GSE41867_DAY8_EFFECTOR_VS_DAY30_EXHAUSTED_CD8_TCELL_LCMV_CLONE13_UP	199	-0.230103	-0.968595	0.584615	0.659494	1	9737	tags=27%, list=16%, signal=32%
	GSE369_IFNG_KO_VS_WT_LIVER_DN	198	-0.228571	-0.968215	0.637681	0.660812	1	12782	tags=37%, list=21%, signal=47%
	GSE27786_LSK_VS_CD4_TCELL_UP	193	-0.229608	-0.968117	0.577465	0.66065	1	12417	tags=33%, list=21%, signal=41%
	GSE22886_NAIVE_VS_MEMORY_TCELL_DN	199	-0.230737	-0.968096	0.605634	0.660161	1	10907	tags=31%, list=18%, signal=37%
	GSE2770_IL12_VS_TGFB_AND_IL12_TREATED_ACT_CD4_TCELL_2H_UP	126	-0.241031	-0.967673	0.553398	0.661627	1	12725	tags=37%, list=21%, signal=46%
	GSE10422_WT_VS_BAFF_TRANSGENIC_LN_BCELL_DN	129	-0.24074	-0.965881	0.575221	0.669563	1	9527	tags=27%, list=16%, signal=32%
	GSE23321_EFFECTOR_MEMORY_VS_NAIVE_CD8_TCELL_DN	196	-0.233114	-0.965676	0.546875	0.669904	1	12692	tags=41%, list=21%, signal=52%
	GSE20500_CTRL_VS_RETINOIC_ACID_TREATED_CD4_TCELL_UP	198	-0.227838	-0.964851	0.637681	0.673427	1	12391	tags=35%, list=21%, signal=44%
	GSE7218_UNSTIM_VS_ANTIGEN_STIM_THROUGH_IGM_BCELL_DN	120	-0.242068	-0.96428	0.569231	0.675505	1	6500	tags=19%, list=11%, signal=21%
	GSE42724_B1_BCELL_VS_PLASMABLAST_DN	197	-0.228383	-0.963549	0.61017	0.678314	1	12866	tags=35%, list=21%, signal=44%
	GSE42021_TREG_PLN_VS_CD24LO_TREG_THYMUS_UP	195	-0.227115	-0.963337	0.615385	0.678758	1	12966	tags=37%, list=21%, signal=47%
	GSE33425_CD161_HIGH_VS_INT_CD8_TCELL_DN	198	-0.229508	-0.962617	0.609375	0.681687	1	11894	tags=33%, list=20%, signal=41%
	GSE24142_EARLY_THYMIC_PROGENITOR_VS_DN3_THYMOCYTE_FETAL_DN	198	-0.227375	-0.962532	0.589041	0.68149	1	7497	tags=21%, list=12%, signal=24%
[truncated: 3,983 more rows]

## Sheet: S3c. Mice Ft 2 dpi
A gene list ranked by log2 fold-change was produced by EdgeR and tested for enrichment of immune related gene setsfrom the ImmuneSigDB gene set collection using GSEA	Gene set	SIZE	ES	NES	NOM p-val	FDR q-val	FWER p-val	RANK AT MAX	LEADING EDGE
[truncated: 5,076 more rows]

[truncated: 4 more sheets: S3d. Mice Ft 7 dpi, S3e. Mice LN 2 dpi, S3f. Mice LN 7 dpi, S3g. significant UP gene sets]
