# Supplementary material for: Chikungunya patient transcriptional signatures faithfully recapitulated in a C57BL/6J mouse model
Source: Front Immunol. 2022 Dec 12;13:1092370. doi: 10.3389/fimmu.2022.1092370 (PMC9791225; doi:10.3389/fimmu.2022.1092370)
Supplement: Supplementary Table 4 — Upstream Regulator annotations enriched in DEG lists. [file Table_4.xlsx]

## Sheet: S4
DEGs obtained from EdgeR were used as input for Ingenuity Pathways Analyisis to identify putative upstream regulators (USRs). USRs that were significantly enriched in at least one group were used for comparison of z-scores between groups. A z-score of zero indicates that the USR was not significantly enriched in that sample.	Upstream regulator	Molecule type	Adults	Children	Mice Ft 2 dpi	Mice Ft 7 dpi	Mice LN 2 dpi	Mice LN 7 dpi
	abatacept	biologic drug	0	0	0	-0.728	0	0
	actinomycin D	biologic drug	-3.756	-2.679	-3.029	-1.318	0.226	2.691
	acyline	biologic drug	0.447	0	-0.13	0	-0.277	-0.277
	aldesleukin	biologic drug	2.985	3.668	3.448	3.898	3.448	2.168
	alefacept	biologic drug	1.925	1.817	-3.618	-3.651	-2.084	0
	anakinra	biologic drug	-2.017	0	-3.229	-2.9	-1.838	0
	aplidine	biologic drug	1.98	0	2.186	2.186	0	0
	bevacizumab	biologic drug	0	0	-1.32	0.905	1.463	2.138
	bleomycin	biologic drug	2.245	2.427	1.829	2.273	-1.925	-2.277
	blinatumomab	biologic drug	0	0	2.236	2.236	0	0
	BQ-788	biologic drug	0.816	0	0	0	0	0
	BQ 123	biologic drug	-1.432	0	-1.809	-0.267	-1.103	0
	buserelin	biologic drug	0.2	0	0	0	0	0
	carfilzomib	biologic drug	3.384	2.572	4.054	3.397	3.136	1.915
	catumaxomab	biologic drug	0	0	2.2	2.415	0	0
	ceruletide	biologic drug	0	0	3.31	2.054	2.437	0
	cetrorelix	biologic drug	-0.421	0	0	0	0	0
	cetuximab	biologic drug	0	0	0	0	0	-0.623
	colistin	biologic drug	-1.859	-0.973	-0.255	-0.604	0.321	0.186
	corticotropin	biologic drug	0	0	0	0	-2.236	0
	coxsackievirus A21	biologic drug	0	2	2.449	2.449	2.449	0
	cyclosporin A	biologic drug	-0.534	0.272	-1.015	0.064	-0.414	0.026
	desmopressin	biologic drug	0.15	0.589	3.219	-0.959	-1.31	-1.548
	edratide	biologic drug	0	0	0	-2	0	0
	emactuzumab	biologic drug	3.317	3.317	3.317	3.317	3.317	0
	enalapril	biologic drug	0	0	1.819	-0.11	2.905	2.075
	enterotoxin B	biologic drug	0	0	5.041	4.341	2.058	0
	entolimod	biologic drug	2.667	2.967	2.623	1.497	2.449	0
	etanercept	biologic drug	0	0	-3.148	-3.091	-3.387	0
	exenatide	biologic drug	0	0	0.621	0	0	0
	filgrastim	biologic drug	4.212	3.587	-2.443	-1.963	-2.82	-1.031
	fontolizumab	biologic drug	-3.051	-3.317	-3.357	-3.5	-3.464	0
	ghrelin	biologic drug	0	0	-0.091	0	0	0
	GLP-1-(7-34)-amide	biologic drug	1.19	0	0	0	0	0
	glucagon	biologic drug	0.601	0.102	2.703	-0.808	-1.048	-0.844
	GnRH analog	biologic drug	0.573	0.084	-0.396	-0.271	-1.083	-1.778
	Hyaluronidase	biologic drug	0	0	1.98	1.98	0	0
	icatibant	biologic drug	0	0	0.728	1.091	1.134	0
	infliximab	biologic drug	-1.519	0	-1.963	-1.45	-0.744	-0.431
	interferon alfacon-1	biologic drug	2.324	0.943	0	-1.964	-2.357	-2.309
	interferon beta-1a	biologic drug	1.087	1.847	2.393	2.941	0.805	0
	isotretinoin	biologic drug	2.937	0	1.148	-0.318	-0.675	-3.157
	l-asparaginase	biologic drug	0	0	5.025	-3.48	-5.295	-7.7
	leuprolide	biologic drug	0	0	0.047	0	0	0
	lisinopril	biologic drug	0	0.889	-1.414	-1.005	0	0
	lunasin	biologic drug	0	0	0	-0.739	0	0
	LY-2510924	biologic drug	0	3.313	1.633	0	0	-1.263
	MK2 inhibitory peptide	biologic drug	0	0	0	0	0.992	0
	muromonab-CD3	biologic drug	0	0	1.264	1.798	0	0
	obinutuzumab	biologic drug	0	0	2.224	2.224	2	0
	oblimersen	biologic drug	4.907	5.422	4.803	2.584	3.668	0
	octreotide	biologic drug	0	0	0	0	0.827	-0.302
	OMP-52M51	biologic drug	0	0	0	0	-0.447	0
	parathyroid hormone-related protein	biologic drug	0	0	0	1.342	0	0
	pegintron	biologic drug	0	2.236	1.342	1.342	2	0
	pembrolizumab	biologic drug	2.232	1.838	5.186	4.949	2.77	-1.213
	peptide T	biologic drug	0	1	0	0	0	0
	pituitary adenylate cyclase-activating polypeptide	biologic drug	0	0.849	0	1.432	1.98	0
	poly rI:rC-RNA	biologic drug	9.56	10.06	12.564	11.453	10.333	-0.946
	polymyxin B	biologic drug	-2.408	-1.706	-2.418	-2.005	0	0
	rituximab	biologic drug	1.637	0	1.235	-1.03	0	0
	romidepsin	biologic drug	0.699	0.164	1.096	-0.598	-0.397	0
	secukinumab	biologic drug	0	0	-1.432	0	0	0
	stallimycin	biologic drug	3.755	3.71	3.5	2.619	2.857	-2.688
	taspoglutide	biologic drug	0	0	0	0	1	0
	TGAL copolymer	biologic drug	0	1.199	-0.708	0.109	-0.396	0
	tocilizumab	biologic drug	0	0	-2.425	0	0	0
	trastuzumab	biologic drug	0	0	-0.308	-1.051	0	0
	triptorelin	biologic drug	1.929	0	0.092	0	0	0
	vancomycin	biologic drug	-0.153	-0.382	1.19	1.816	1.187	-0.322
	vasoactive intestinal peptide	biologic drug	0	0	-0.751	0	0	0
	zinostatin	biologic drug	-0.218	0	0	0	0	0
	1-16:0 lysophosphatidylcholine	chemical - endogenous mammalian	-1	0	-1	-2	-2	0
	1-palmitoyl-2-arachidonyl-sn-glycero-3-phosphorylcholine	chemical - endogenous mammalian	-0.763	0	-1.031	-1.917	-2.496	0
	1-palmitoyl-2-oleoylphosphatidylserine	chemical - endogenous mammalian	1.66	0	3.42	1.505	0.336	0
	10-(9Z-hexadecenoyloxy)-octadecanoic acid	chemical - endogenous mammalian	0	0	-2	0	0	0
	10-nitrooleate	chemical - endogenous mammalian	0	0	-3.148	-2.72	-1.414	0
	10E,12Z-octadecadienoic acid	chemical - endogenous mammalian	0	0	2.377	5.633	4.158	3.719
	11-dehydrocorticosterone	chemical - endogenous mammalian	0	0	0	0	-0.436	-0.436
	11,12-epoxyeicosatrienoic acid	chemical - endogenous mammalian	0	0	-2.055	-1.336	-2.003	-1.765
	12-hydroxyeicosatetraenoic acid	chemical - endogenous mammalian	0	0	1.951	0	0	0
	13-hydroxyoctadecadienoic acid	chemical - endogenous mammalian	0	0	-0.762	-1.109	0	0
	14,15-epoxyeicosatrienoic acid	chemical - endogenous mammalian	0	0	-1.195	-1.066	-0.912	-0.835
	15-deoxy-delta-12,14 -PGJ 2	chemical - endogenous mammalian	0.001	-0.056	-2.35	-1.156	-2.261	-0.355
	15-epi-lipoxin A4	chemical - endogenous mammalian	0	0.069	-0.92	-1.352	0	0
	15(S)-HETE	chemical - endogenous mammalian	0	0	0.509	-0.471	-0.567	0
	16,16-dimethylprostaglandin E2	chemical - endogenous mammalian	0	0.109	0.014	0.012	-1.937	0
	2'3'-cyclic guanosine monophosphate-adenosine monophosphate	chemical - endogenous mammalian	3.652	3.804	3.907	3.8	3.783	0
	2-arachidonoylglycerol	chemical - endogenous mammalian	0	0	0	0	-1.651	-1.396
	2-chlorohexadecanoic acid	chemical - endogenous mammalian	0	0	0.447	0.447	-1	0
	2-mercaptoethanol	chemical - endogenous mammalian	0	0	0.152	-0.391	0	1.432
	2-methoxyestradiol	chemical - endogenous mammalian	-1.153	0	-1.249	-1.279	-1.857	-1.061
	2,2-bis(4-hydroxyphenyl)-1,1,1-trichloroethane	chemical - endogenous mammalian	0	0	0	0	0	1.698
	20alpha-hydroxycholesterol	chemical - endogenous mammalian	0	0	0	-0.277	0	0
	22(S)-hydroxycholesterol	chemical - endogenous mammalian	0	0	0.555	-0.239	0.728	0
	24-hydroxycholesterol	chemical - endogenous mammalian	0	0	0	0.249	-1.434	-0.949
	27-hydroxycholesterol	chemical - endogenous mammalian	0	0	0	1.706	-0.012	0
	3-hydroxyanthranilic acid	chemical - endogenous mammalian	0	0	0	-0.128	0	0
	3-hydroxybutyric acid	chemical - endogenous mammalian	0	-2.178	0	-1.584	0	0
	3-hydroxymorphinan	chemical - endogenous mammalian	0	0	0	-1	0	0
	3,5-diiodothyronine	chemical - endogenous mammalian	0	0	0	-1.463	0	0
	4-hydroxy-N-desmethyltamoxifen	chemical - endogenous mammalian	0	0	0	-0.747	0	0
	4-hydroxyestradiol-17beta	chemical - endogenous mammalian	0	0	0	0	0	-0.404
	4-phenylbutyric acid	chemical - endogenous mammalian	-3.224	-1.731	-2.859	-2.721	-2.758	-2.523
	5'-methylthioadenosine	chemical - endogenous mammalian	0	0	0	0	-0.378	0
	5-hydroxytryptamine	chemical - endogenous mammalian	0	0	2.392	2.498	0.948	0
	5-stearic acid hydroxy stearic acid	chemical - endogenous mammalian	0	0	-2	0	0	0
	5,6,7,8-tetrahydrobiopterin	chemical - endogenous mammalian	0	0	0	0.132	0	0
	7-ketocholesterol	chemical - endogenous mammalian	0	0	3.391	3.036	3.111	0
	7(R)-maresin 1	chemical - endogenous mammalian	0	-0.543	-2.592	-2.337	-2.904	0
	8-epi-prostaglandin F2alpha	chemical - endogenous mammalian	0	0	0	1.387	0	0
	8-hydroxyeicosapentaenoic acid	chemical - endogenous mammalian	-0.378	0	0	0	-3	-2.236
	8-hydroxyguanine	chemical - endogenous mammalian	1.982	0	0	0	0	0
	8,9-epoxyeicosatrienoic acid	chemical - endogenous mammalian	0	0	-1.664	-1.463	-1.664	-1.195
	9-palmitic acid hydroxy stearic acid	chemical - endogenous mammalian	0	0	-2	0	0	0
	9Z,11E-octadecadienoic acid	chemical - endogenous mammalian	0	0	1.201	0.503	0.773	0.834
	acetaldehyde	chemical - endogenous mammalian	2.427	0	0.705	0.599	-0.764	0
	acetate	chemical - endogenous mammalian	0	0	-0.378	0	-0.707	-1.633
	acetic acid	chemical - endogenous mammalian	0	0	2.1	1.852	0	0
	acetone	chemical - endogenous mammalian	0	0	0	-0.218	-0.625	0
	acetylcholine	chemical - endogenous mammalian	0	0	-1.684	-1.897	0	0
	adenine	chemical - endogenous mammalian	0	0	0.378	1.414	0.066	0
	adenosine	chemical - endogenous mammalian	3.074	2.206	1.38	0.367	0.191	0
	ADP	chemical - endogenous mammalian	0	0	0.206	0.456	-0.193	0
	advanced glycation end-products	chemical - endogenous mammalian	0	0.196	1.07	1.023	1.967	1.811
	agmatine	chemical - endogenous mammalian	0	0	1.493	-0.173	-1.934	-1.182
	AICAR	chemical - endogenous mammalian	0	0	2.097	2.209	0.371	-1.92
	aldosterone	chemical - endogenous mammalian	0	0	2.312	0.522	-1.539	-4.109
	allopregnanolone	chemical - endogenous mammalian	0.202	0	0	0	0	0
	alpha-hydroxyglutarate	chemical - endogenous mammalian	0	0	-1	0	0	0
	alpha-methylhydrocinnamic acid	chemical - endogenous mammalian	0	0.152	0	0	0	0
	amino acids	chemical - endogenous mammalian	-3.219	-1.12	-3.202	-1.761	-0.932	0.426
	ammonium	chemical - endogenous mammalian	0.5	0.896	1.085	0.1	-0.593	-0.728
	anandamide	chemical - endogenous mammalian	1.094	1.199	0.9	0.993	0.258	0
	arachidic acid	chemical - endogenous mammalian	0	0	1.767	0	0	0
	arachidonic acid	chemical - endogenous mammalian	0	1.015	1.006	0.613	0.55	-0.358
	arginine	chemical - endogenous mammalian	1.628	-0.721	0.795	0.364	-0.731	0
	ascorbic acid	chemical - endogenous mammalian	0	0	-0.16	-1.959	-1.26	0
	ATP	chemical - endogenous mammalian	2.544	2.023	1.541	1.994	0.396	0
	behenic acid	chemical - endogenous mammalian	0	0	2	2	0	0
	benzoic acid	chemical - endogenous mammalian	0	-2.224	0	-1.754	0	0
	benzoquinone	chemical - endogenous mammalian	1.4	0	0.218	0	0	0
	beta-carotene	chemical - endogenous mammalian	0	0	-0.5	-0.126	1.54	2.746
	beta-estradiol	chemical - endogenous mammalian	3.544	2.975	1.872	2.165	-0.372	-0.343
	beta-hydroxyisovaleric acid	chemical - endogenous mammalian	0	0	-1.981	0	0	0
	betaine	chemical - endogenous mammalian	0	0	0	0	-0.863	0.956
	bilirubin	chemical - endogenous mammalian	0	0	-2.896	0	0	0
	bisphenol A	chemical - endogenous mammalian	1.554	0	1.602	-1.385	-0.197	-2.305
	butyric acid	chemical - endogenous mammalian	1.722	1.824	-0.983	-2.099	-2.802	-1.864
	Ca2+	chemical - endogenous mammalian	4.426	0	2.474	-0.275	1.589	-1.844
	carbohydrate	chemical - endogenous mammalian	0	0	0	0	0	-3.148
	carbon monoxide	chemical - endogenous mammalian	-1.144	-1.133	-1.896	-1.371	-2.181	-1.17
	carboxymethylflavin	chemical - endogenous mammalian	0	0	2	2.236	2	0
	catechol	chemical - endogenous mammalian	0	0	0.283	0	0	0
	ceramide	chemical - endogenous mammalian	1.244	0	0.711	0	1.071	0
	cerotic acid	chemical - endogenous mammalian	0	0	0	1	0	0
	chenodeoxycholic acid	chemical - endogenous mammalian	0	0	0	0	-0.137	0
	cholecalciferol	chemical - endogenous mammalian	2.083	3.535	1.234	-0.815	-1.243	-3.1
	cholesterol	chemical - endogenous mammalian	3.145	2.101	3.477	4.221	0.611	-1.796
	choline	chemical - endogenous mammalian	0	0	0	-0.959	-0.874	2.076
	chondroitin sulfate	chemical - endogenous mammalian	0	0	-1	0	0	0
	chondroitin sulfate A	chemical - endogenous mammalian	0	0	0.188	0.188	0.188	0
	citric acid	chemical - endogenous mammalian	0	1.861	1.887	1.423	1.887	0
	copper	chemical - endogenous mammalian	0	0	0	0	0	-0.57
	corticosterone	chemical - endogenous mammalian	1.983	0	-0.375	-3.11	-1.812	-1.203
	creatine	chemical - endogenous mammalian	0	0	0	-0.528	0	0
	cyanocobalamin	chemical - endogenous mammalian	0	0	0	-0.826	-0.473	0
	cyclic AMP	chemical - endogenous mammalian	2.959	0	2.865	-0.392	-1.489	-4.015
	D-alpha-hydroxyglutarate	chemical - endogenous mammalian	0	-0.816	0	-0.816	0	0
	D-fructose	chemical - endogenous mammalian	0	0	2.139	0.475	-1.668	-3.96
	D-galactosamine	chemical - endogenous mammalian	3.346	2.829	3.776	3.773	3.251	0
	D-glucose	chemical - endogenous mammalian	2.586	0	2.223	0.777	-0.984	-3.331
	dehydroepiandrosterone sulfate	chemical - endogenous mammalian	0	0	0	0	0	-1.342
	dehydroisoandrosterone	chemical - endogenous mammalian	0	0	-0.922	-2.069	0	0
	delta-12-prostaglandin J2	chemical - endogenous mammalian	0	0	-2	0	0	0
	delta-aminolevulinic acid	chemical - endogenous mammalian	0	-0.436	-1.091	0	0	0
	deoxycholate	chemical - endogenous mammalian	-0.223	0	2.486	3.29	2.958	0
	desmosterol	chemical - endogenous mammalian	0	1.195	0.2	0	0	0
	desoxycorticosterone	chemical - endogenous mammalian	0	0	1.532	2	2.156	0
	diacylglycerol	chemical - endogenous mammalian	0	0	0.64	0.239	-1.342	-0.447
	dihydrotestosterone	chemical - endogenous mammalian	0	1.334	0.28	1.492	-0.759	0.077
	dinoprost	chemical - endogenous mammalian	0.31	1.598	2.147	2.364	3.305	1.66
	DL-fructose	chemical - endogenous mammalian	0	0	0	-0.111	-1.122	0
	dopamine	chemical - endogenous mammalian	-0.539	0	-1.367	-1.876	-2.871	-1.429
	double-stranded DNA	chemical - endogenous mammalian	2.148	0	2.354	2.2	2.354	0
	elaidic acid	chemical - endogenous mammalian	-0.057	0	-1.029	-4.682	-4.334	-0.995
	elovanoid N32	chemical - endogenous mammalian	0	0	-0.905	-0.302	0.302	0
	elovanoid N34	chemical - endogenous mammalian	0	0	-0.905	-0.302	0.302	0
	enterolactone	chemical - endogenous mammalian	0	0	0	-0.478	0	0
	epinephrine	chemical - endogenous mammalian	-0.102	0	-0.089	-1.253	-1.109	-0.937
	epoprostenol	chemical - endogenous mammalian	0	0	0.912	0	0	0
	estriol	chemical - endogenous mammalian	0	-1.923	-3.72	-3.162	-2.412	0
	estrone	chemical - endogenous mammalian	0	0	0	0	1.119	1.351
	ethanol	chemical - endogenous mammalian	3.33	3.024	1.406	1.416	-0.274	-1.582
	exisulind	chemical - endogenous mammalian	-1.067	-1.16	1.039	0	0	0
	farnesyl pyrophosphate	chemical - endogenous mammalian	0	0	0.351	0.404	1.816	1.709
	fatty acid	chemical - endogenous mammalian	0	0	3.395	1.765	0.944	-1.499
	Fe2+	chemical - endogenous mammalian	0	0	0	0.216	0	-1.664
	fingolimod phosphate	chemical - endogenous mammalian	0	0	1.342	0.816	2.236	0
	fluoride	chemical - endogenous mammalian	1.341	2.14	1.71	0.03	-0.389	-1.099
	folic acid	chemical - endogenous mammalian	0	0	0.785	0.088	-0.562	-1.325
	formaldehyde	chemical - endogenous mammalian	0	0	2.522	0	1.077	0
	GABA	chemical - endogenous mammalian	2.708	3.564	0.8	0.317	-0.267	-4.572
	galactose	chemical - endogenous mammalian	0	0	0	-1.066	0	-0.447
	gamma-linolenic acid	chemical - endogenous mammalian	0	0	0	1	0.333	0
	ganglioside GD1a	chemical - endogenous mammalian	-1.172	0	0	-1.231	0	0
	ganglioside GD3	chemical - endogenous mammalian	0	0	-1	-1	0	0
	ganglioside GM3	chemical - endogenous mammalian	0	0	0	-2.236	0	0
	geranylgeranyl pyrophosphate	chemical - endogenous mammalian	0	0	-0.044	1.256	2.561	2.214
	glucosamine	chemical - endogenous mammalian	-0.505	0	-2.123	-1.872	-2.447	-1.541
	glucosylceramide	chemical - endogenous mammalian	-0.447	0	-1	0.447	0	0
	glutamine	chemical - endogenous mammalian	-1.553	-0.591	-2.727	-1.485	-1.042	-1.563
	glutamyl-Se-methylselenocysteine	chemical - endogenous mammalian	0	0	-1.265	0	-1	0
	glutathione	chemical - endogenous mammalian	-1.968	-1.535	-1.713	-0.444	-0.557	0
	glycerol	chemical - endogenous mammalian	0	0	0	-2.36	0.113	0.128
	glycine	chemical - endogenous mammalian	0	0	-0.012	0.194	-0.791	0.02
	glycochenodeoxycholate	chemical - endogenous mammalian	0	0	-0.492	0	0	0
	GTP	chemical - endogenous mammalian	0	0	0	0	0	0.343
	heme	chemical - endogenous mammalian	0	0	-2.09	-0.457	-0.057	0
	hemin	chemical - endogenous mammalian	0	0	-1.928	0	-2.315	0
	heparan sulfate	chemical - endogenous mammalian	-0.896	0	-0.97	0	0	0
	heparin	chemical - endogenous mammalian	0.805	0	-0.221	-0.704	-1.546	-1.54
	histamine	chemical - endogenous mammalian	1.242	0	1.888	1.391	0.362	0
	histidinol	chemical - endogenous mammalian	0	0	2.186	0	0	0
	homocysteine	chemical - endogenous mammalian	4.093	0	3.62	2.628	3.906	2.06
	hyaluronic acid	chemical - endogenous mammalian	2.084	1.275	3.009	3.992	1.63	0
	hydrochloric acid	chemical - endogenous mammalian	1.451	0	1.551	1.404	0	0
	hydrocortisone	chemical - endogenous mammalian	1.736	3.066	0.475	0.353	-1.288	-0.876
	hydrogen peroxide	chemical - endogenous mammalian	3.811	3.013	4.99	0.98	-0.731	-3.384
	hydrogen sulfide	chemical - endogenous mammalian	0.438	1.021	0	0	0	0
	hydroquinone	chemical - endogenous mammalian	0	0	-0.777	-1.28	-1.561	0
	indican	chemical - endogenous mammalian	0	1.996	1.96	0.797	0.886	0
	inosine	chemical - endogenous mammalian	2.089	2.637	0.774	3.23	0.277	0
	iodine	chemical - endogenous mammalian	-0.371	0	-0.751	0	-0.034	0
	iron	chemical - endogenous mammalian	-2.069	-2.052	-1.883	-0.073	-2.137	0
	isopentenyl diphosphate	chemical - endogenous mammalian	2.01	0	0.89	0.725	1.491	0
	L-alpha-hydroxyglutarate	chemical - endogenous mammalian	0	1	2	2	0	0
	L-arginine	chemical - endogenous mammalian	0	0	0	-0.234	0	0
	L-asparagine	chemical - endogenous mammalian	1	0	0	2.2	2.236	0
	L-carnitine	chemical - endogenous mammalian	0	0	-1.603	0	-2.956	0
	L-cysteine	chemical - endogenous mammalian	0	0	0.849	0	0	0
	L-cystine	chemical - endogenous mammalian	-0.314	0	0	0	-1.519	0
	L-glutamic acid	chemical - endogenous mammalian	0	0	0.812	0.731	-0.193	-1.268
	L-histidine	chemical - endogenous mammalian	-1.299	-0.187	-2.735	-1.033	0	0
	L-lysine	chemical - endogenous mammalian	0	0	-0.734	-0.788	-1.254	0
	L-methionine	chemical - endogenous mammalian	0	0	-0.863	0	-1.47	0
	L-proline	chemical - endogenous mammalian	0	0	0	1.4	1.342	0
	L-serine	chemical - endogenous mammalian	0	0	1.279	0	-1.149	-1.464
	L-threonine	chemical - endogenous mammalian	0	0	0	-0.252	0	0
	L-triiodothyronine	chemical - endogenous mammalian	0	0	-0.863	-3.934	-4.885	-4.134
	lactic acid	chemical - endogenous mammalian	0	0	-0.479	0.077	-0.612	0
	lactosylceramide	chemical - endogenous mammalian	0	0	2.401	2.401	0	0
	lauric acid	chemical - endogenous mammalian	0	0	2.751	2.376	0	0
	leucine	chemical - endogenous mammalian	0	0	-1.198	0	0	-0.314
	leucovorin	chemical - endogenous mammalian	0	0	-0.152	0	0	0
	leukotriene B4	chemical - endogenous mammalian	0	0	1.675	0	1.456	0
	leukotriene C4	chemical - endogenous mammalian	0	0	2.992	0	0	0
	leukotriene D4	chemical - endogenous mammalian	3.499	3.592	4.048	2.397	1.935	0
	levodopa	chemical - endogenous mammalian	-0.716	-2.692	-1.677	-5.271	-2.37	-0.536
	levothyroxine	chemical - endogenous mammalian	0	0	0	0	0	-1.014
	linoleic acid	chemical - endogenous mammalian	0	0	-0.534	-0.85	0.32	-0.548
	linolenic acid	chemical - endogenous mammalian	0	0.422	-0.346	0.148	0.56	1.993
	lipid	chemical - endogenous mammalian	0	0	1	0	-1.604	-0.707
	lipoxin A4	chemical - endogenous mammalian	0	0	-1.665	-1.012	-2.115	0
	lysophosphatidylinositol	chemical - endogenous mammalian	1.789	1.964	2.711	2.475	0.209	-2.357
	manganese	chemical - endogenous mammalian	-0.342	0	0.651	2.219	2.449	0
	mannitol	chemical - endogenous mammalian	0	0	-0.988	-0.705	0	0
	mannose	chemical - endogenous mammalian	-0.213	0	-0.508	-0.777	-0.777	-2.646
	melatonin	chemical - endogenous mammalian	0	0	-2.167	-2.378	-3.059	0
	methylamine	chemical - endogenous mammalian	0	0	0	-0.762	-1.982	0
	mevalonic acid	chemical - endogenous mammalian	0	0	1.824	1.65	1.064	1.107
	myristic acid	chemical - endogenous mammalian	-0.277	0	0	0	0	0
	N-acetyl-L-aspartic acid	chemical - endogenous mammalian	0	0	0	0	-2.425	-2.425
	N-acetylglucosamine	chemical - endogenous mammalian	-0.478	0	0	0	-2.157	0
	N(1)-methylnicotinamide	chemical - endogenous mammalian	0	0	-1	0	-0.106	0
	N(G)-monomethyl-D-arginine	chemical - endogenous mammalian	0	0	-0.375	-0.704	-0.457	0
	N,N-dimethylarginine	chemical - endogenous mammalian	0	0	1.432	2.425	1.664	1.709
	neuroprotectin D1	chemical - endogenous mammalian	-0.605	0	-2	-1.628	-2.791	0
	niacinamide	chemical - endogenous mammalian	-0.626	-0.809	-0.39	-1.657	0.403	-1.02
	nicotinamide-beta-riboside	chemical - endogenous mammalian	0	0.545	0	-2.769	-3.723	0
	nicotinic acid	chemical - endogenous mammalian	0	0	-1.205	-1.114	-1.063	-0.146
	nitric oxide	chemical - endogenous mammalian	0	1.219	0.809	1.027	-0.879	-0.848
	norepinephrine	chemical - endogenous mammalian	3.161	0	1.416	-0.37	-0.265	-1.923
	octanoic acid	chemical - endogenous mammalian	0	0	0	0	2.562	2.789
	oleic acid	chemical - endogenous mammalian	-0.27	0.691	-1.251	-0.072	-0.5	-1.761
	oleoylethanolamide	chemical - endogenous mammalian	0	0	-0.243	-0.243	0	0
	oxysterol	chemical - endogenous mammalian	0	1.749	0	1.537	-1.156	0
	P1,P4-Di(adenosine-5') tetraphosphate	chemical - endogenous mammalian	0	0	0	0	0	-1.98
	palmitic acid	chemical - endogenous mammalian	3.481	3.739	5.823	4.54	3.336	1.149
	palmitoleic acid	chemical - endogenous mammalian	-1.026	0	-2.156	0	0	0
	phosphate	chemical - endogenous mammalian	0	-0.124	1.452	1.349	1.414	2.247
	phosphatidylcholine	chemical - endogenous mammalian	0	0	0	0	-1.342	0
	phospholipid	chemical - endogenous mammalian	0	0	1.802	0	0	0
	platelet activating factor	chemical - endogenous mammalian	2.852	2.429	1.918	1.698	0.846	0
	polyphosphate	chemical - endogenous mammalian	0	0	2.185	1.415	0	0
	progesterone	chemical - endogenous mammalian	1.98	1.357	2.802	0.906	-0.612	-1.563
	propionic acid	chemical - endogenous mammalian	0	0	1.422	1.028	1.623	0.072
	prostaglandin D2	chemical - endogenous mammalian	1.705	2.063	-0.918	0.312	-1.255	-1.613
	prostaglandin E1	chemical - endogenous mammalian	-0.805	0	-1.442	0	0.09	0
	prostaglandin E2	chemical - endogenous mammalian	1.432	0.07	-0.745	-1.135	-3.637	-2.899
	prostaglandin J2	chemical - endogenous mammalian	0	0	2.297	0.704	1.891	2.351
	psychosine	chemical - endogenous mammalian	0	0	2.236	2.236	0	0
	putrescine	chemical - endogenous mammalian	0.707	0	-0.128	0	0	0
	pyridoxamine	chemical - endogenous mammalian	-1	0	0	0	-2	0
	pyruvaldehyde	chemical - endogenous mammalian	0	0	1.764	1.683	0.526	0
	pyruvic acid	chemical - endogenous mammalian	1.97	0	0	0	0	0
	quinolinic acid	chemical - endogenous mammalian	0.945	0	0	0	1.529	0
	resolvin D1	chemical - endogenous mammalian	0	0	0	-1.656	0	0
	resolvin D2	chemical - endogenous mammalian	-1.425	-1.595	-3.101	-3.204	0	0
	resolvin D5	chemical - endogenous mammalian	0	0	0	-2.236	0	0
	resolvin E1	chemical - endogenous mammalian	0	0	-1.96	-1.789	-2.44	0
	retinaldehyde	chemical - endogenous mammalian	0	0	0	0	-1.342	-0.447
	riboflavin	chemical - endogenous mammalian	0	0	1.414	1.155	1.155	0
	RNA fragment	chemical - endogenous mammalian	0	0	1.249	1.463	1.245	0
	S-adenosylmethionine	chemical - endogenous mammalian	0	0	0	-1.526	0.778	1.468
	selenomethylselenocysteine	chemical - endogenous mammalian	0	0	-0.535	0.905	-0.577	0
	sesamol	chemical - endogenous mammalian	0	0	-2	0	0	0
	sodium chloride	chemical - endogenous mammalian	0	0	1.674	0	0	0
	sorbitol	chemical - endogenous mammalian	0	0	0	0	-1.98	-1.581
	spermidine	chemical - endogenous mammalian	0.933	0	0.863	1.51	0.57	0
	spermine	chemical - endogenous mammalian	0.463	-0.303	-0.877	-0.629	-0.686	0
	sphingosine-1-phosphate	chemical - endogenous mammalian	0	0	1.356	1.365	-0.509	-2.004
	sphingosylphosphocholine	chemical - endogenous mammalian	0	1.037	2.173	1.302	0	0
	stearic acid	chemical - endogenous mammalian	0.965	1.359	1.849	2.468	2.941	0
	sterol	chemical - endogenous mammalian	0	0	0	1.272	1.726	1.222
	succinic acid	chemical - endogenous mammalian	0	0	0.839	0.58	0.791	0.577
	sucrose	chemical - endogenous mammalian	0	0	-1.054	-1.772	-2.882	-3.115
	superoxide	chemical - endogenous mammalian	0	1.294	0.536	0.536	-1.448	0
	taurine	chemical - endogenous mammalian	0	0	0.302	-1.069	-0.775	0
	taurocholic acid	chemical - endogenous mammalian	0	0	1.086	0	0	0
	tauroursodeoxycholic acid	chemical - endogenous mammalian	0	0	-2.939	-2.939	0	0
	testosterone	chemical - endogenous mammalian	1.638	-0.232	1.042	0.388	0.471	1.301
	thymidine	chemical - endogenous mammalian	0	0	-0.816	0	0	0
	thyroid hormone	chemical - endogenous mammalian	0	0	1.488	-0.344	-2.212	-1.606
	tretinoin	chemical - endogenous mammalian	7.316	8.026	4.401	2.726	-1.887	-6.745
	tridecanoic acid	chemical - endogenous mammalian	0	2.646	1.342	0	0.816	0
	ubiquinone 9	chemical - endogenous mammalian	-2.236	0	-2	-0.816	-2.236	0
	UDP	chemical - endogenous mammalian	0	0	1.387	0	0	0
	UDP-D-glucose	chemical - endogenous mammalian	-2	0	-2.449	-2.449	-2.449	-2.449
	uric acid	chemical - endogenous mammalian	2.804	2.486	3.444	2.365	0.4	-3.051
	ursodeoxycholic acid	chemical - endogenous mammalian	0.87	0	0.499	-0.503	-0.676	-1.992
	UTP	chemical - endogenous mammalian	0	0	1.364	2.423	0	0
	vaccenic acid	chemical - endogenous mammalian	0	0	0	-0.447	-1	0
	vitamin A	chemical - endogenous mammalian	0	0	0	0	-0.807	0
	xanthine	chemical - endogenous mammalian	1.186	1.436	-0.676	0.004	-0.516	0
	zeranol	chemical - endogenous mammalian	0	0	0	-0.788	-1.387	-1
	zinc protoporphyrin IX	chemical - endogenous mammalian	0	0.684	-0.478	-0.135	0.493	1.808
	Zn2+	chemical - endogenous mammalian	0	0	1.929	0	0	0
	(-)-epicatechin gallate	chemical - endogenous non-mammalian	0	0	0	-0.431	0	0
	(6)-gingerol	chemical - endogenous non-mammalian	1.732	0	0	0	0	0
	1-butanol	chemical - endogenous non-mammalian	0	0	0	0	-1.067	0
	1-hydroxy-2-methyl-2-butenyl 4-diphosphate	chemical - endogenous non-mammalian	1.268	0.647	2.789	2.789	2.621	0
	12(S)-hydroxyeicosatetraenoic acid	chemical - endogenous non-mammalian	2.201	0	0	0.569	-0.337	0
	18-alpha-glycyrrhetinic acid	chemical - endogenous non-mammalian	0	0	0	1.342	0	0.447
	3',4',7-trihydroxyisoflavone	chemical - endogenous non-mammalian	0	0	0	0	0	-2
	3-D-glucosyl-1,2-diacylglycerol	chemical - endogenous non-mammalian	0	0	1.982	1.982	0	0
	3-deoxy-2-octulosonic acid(2)-lipid A	chemical - endogenous non-mammalian	0.707	0	2.496	2.714	2.333	0
	4-(1-D-ribitylamino)-5-amino-2,6-dihydroxypyrimidine	chemical - endogenous non-mammalian	0.585	0.585	0.883	1.45	0.883	0
	4-hydroxycinnamyl aldehyde	chemical - endogenous non-mammalian	0	0	2.027	0.354	0	0
	5-O-mycolyl-beta-araf-(1->2)-5-O-mycolyl-alpha-araf-(1->1')-glycerol	chemical - endogenous non-mammalian	4.454	4.163	5.637	4.24	2.781	-2.132
	abscisic acid	chemical - endogenous non-mammalian	0	0	0	-0.478	0	0
	acteoside	chemical - endogenous non-mammalian	0	0	0.391	0.121	-0.92	0
	aflatoxin B1	chemical - endogenous non-mammalian	0	0	-3.352	1.144	0.767	3.225
	anacardic acid	chemical - endogenous non-mammalian	0	0	0	0	0.308	-0.555
	angustibalin	chemical - endogenous non-mammalian	0	0	0	0	1.964	0
	anisomycin	chemical - endogenous non-mammalian	1.099	0.964	1.575	0.244	-0.262	-0.924
	antimycin A	chemical - endogenous non-mammalian	0	-1.145	-0.252	0.19	0	0
	apicidin	chemical - endogenous non-mammalian	0	0	0.141	0	0	0
	apigenin	chemical - endogenous non-mammalian	0	0	-1.53	-1.773	-1.667	0
	astragalin	chemical - endogenous non-mammalian	0	0	-1.912	-1.912	-1.633	0
	astragaloside IV	chemical - endogenous non-mammalian	0	0	-2.4	-1.108	-1.23	0
	baicalin	chemical - endogenous non-mammalian	0	0	0	-2.63	-2.782	0
	batatasin I	chemical - endogenous non-mammalian	-1.387	-1.387	-2.63	-2.433	-2.433	0
	bee venom	chemical - endogenous non-mammalian	1.943	1.316	2.799	-0.922	-0.546	0
	benzyl isothiocyanate	chemical - endogenous non-mammalian	0	0	-0.694	-1.853	-1.397	0.286
	beta-cyclodextrin	chemical - endogenous non-mammalian	0	0	-1.787	-2.035	-0.294	1.4
	beta-elemene	chemical - endogenous non-mammalian	0	0	0	-1.103	0	0
	bicuculline	chemical - endogenous non-mammalian	2.998	2.585	4.247	0	2.139	0
	bis(3',5')-cyclic diguanylic acid	chemical - endogenous non-mammalian	2.391	0	2.391	2.177	2.391	0
	brefeldin A	chemical - endogenous non-mammalian	0.168	0.775	1.904	0	0	1.268
	carnosol	chemical - endogenous non-mammalian	0.498	0	0	0	-0.918	0
	casticin	chemical - endogenous non-mammalian	0	0.447	0	0	0	0
	cercosporin	chemical - endogenous non-mammalian	0	0	0	0.7	0	0.298
	chitin	chemical - endogenous non-mammalian	0	0	0	2.394	1.035	0
	chrysin	chemical - endogenous non-mammalian	-1.463	0	-0.971	-1.554	-1.912	0
	costunolide	chemical - endogenous non-mammalian	0	0	-1.51	0	0	0
	cucurbitacin B	chemical - endogenous non-mammalian	0	0	1.53	-0.633	0	-1.067
	curdlan	chemical - endogenous non-mammalian	0	0	2.397	0	0	0
	cyanidin 3-O-glucoside	chemical - endogenous non-mammalian	0	0.557	-1.029	-1.029	-1.506	0
	cyclic guanosine monophosphate-adenosine monophosphate	chemical - endogenous non-mammalian	0	0	2.213	0	0	0
	cyclopiazonic acid	chemical - endogenous non-mammalian	1.499	0	2.953	0	0	0
	decursin	chemical - endogenous non-mammalian	0	0	0.378	0	0	0
	dehydrocostus lactone	chemical - endogenous non-mammalian	0	0	2.207	-0.155	-0.155	-1.418
	diallyl disulfide	chemical - endogenous non-mammalian	0.096	0	-0.142	-0.53	-1.842	-2.201
	diallyl trisulfide	chemical - endogenous non-mammalian	0	0	-0.196	0	0	0
	diaminopimelic acid	chemical - endogenous non-mammalian	0	0	2.732	2.732	0	0
	diazooxonorleucine	chemical - endogenous non-mammalian	0	0	0	0.282	-0.537	0
	diosgenin	chemical - endogenous non-mammalian	0	0	-1.673	-2.201	0	-0.792
	diphtheria toxin	chemical - endogenous non-mammalian	0.64	1.109	0	1.664	-0.896	0
	E. coli B5 lipopolysaccharide	chemical - endogenous non-mammalian	4.378	4.57	8.231	7.971	4.523	-1.385
	E. coli lipopolysaccharide	chemical - endogenous non-mammalian	3.571	4.018	5.46	5.314	4.01	0
	E. coli serotype 0127B8 lipopolysaccharide	chemical - endogenous non-mammalian	3.086	4.223	7.01	6.345	5.198	0.425
	ellagic acid	chemical - endogenous non-mammalian	0	0	0	0	0	0.196
	embelin	chemical - endogenous non-mammalian	0	1.337	0	-0.783	-1.548	-1.432
	erucic acid	chemical - endogenous non-mammalian	0	0	-1	-1	0	0
	evodiamine	chemical - endogenous non-mammalian	0.213	-0.711	-1.929	-1.976	-2.137	0
	ferulic acid	chemical - endogenous non-mammalian	0	0	0	-1.105	0.822	0.083
	flavone	chemical - endogenous non-mammalian	0	0	-0.152	0	0	0
	formylmethylflavin	chemical - endogenous non-mammalian	0	0	2	2.236	2	0
	gallic acid	chemical - endogenous non-mammalian	0	0	0.104	-0.198	0.104	0
	gambogic acid	chemical - endogenous non-mammalian	0	0	-1.633	-1.414	-1.89	0
	garcinol	chemical - endogenous non-mammalian	0	-1.444	-2.01	0.212	-1.115	0.808
	genipin	chemical - endogenous non-mammalian	1.664	0	0	-1.408	0	-2.433
	ginsenoside Rg1	chemical - endogenous non-mammalian	0	0	0	0	-1	0
	glaucocalyxin A	chemical - endogenous non-mammalian	-0.655	0	-2.2	0	-1.964	0
	gossypin	chemical - endogenous non-mammalian	0	0.378	-0.816	-1.414	-2.121	0
	guanidinopropionic acid	chemical - endogenous non-mammalian	0	0	0	-2.093	0	0
	harmine	chemical - endogenous non-mammalian	0	0	-0.816	0	-0.563	0
	helenalin	chemical - endogenous non-mammalian	0	0	-0.822	0	0	0
	hemozoin	chemical - endogenous non-mammalian	2.613	3.677	3.477	3.386	1.524	0
	honokiol	chemical - endogenous non-mammalian	-0.075	0.211	-0.132	-0.524	0.878	0
	hydroxycitric acid	chemical - endogenous non-mammalian	0	0	0	-2	0	0
	isoacteoside	chemical - endogenous non-mammalian	0	0	0	0	-2	0
	isoliquiritigenin	chemical - endogenous non-mammalian	0	0	-0.218	-0.218	-0.298	0
	isorhamnetin	chemical - endogenous non-mammalian	0	0	0	-1.342	0	-1.192
	jasplakinolide	chemical - endogenous non-mammalian	0	0	0.845	0	0	0
	kawain	chemical - endogenous non-mammalian	-1.819	-1.712	-2.214	-2.154	-1.845	0
	kukoamine A	chemical - endogenous non-mammalian	0	0	1.169	0	1.599	1.599
	largazole	chemical - endogenous non-mammalian	-0.97	-0.128	-1.698	0	-0.647	0.896
	linalool	chemical - endogenous non-mammalian	0	0	-0.279	-1.012	-1.956	-1.245
	lipoarabinomannan	chemical - endogenous non-mammalian	2.53	3.13	2.61	2.887	1.897	0
	lipoteichoic acid	chemical - endogenous non-mammalian	3.441	3.897	3.473	4.337	2.905	0
	lumichrome	chemical - endogenous non-mammalian	0	0	2	2.236	2	0
	magnolol	chemical - endogenous non-mammalian	0	0	-0.61	-2.007	-0.97	0
	manassantin B	chemical - endogenous non-mammalian	0	0	0	0	0.915	0
	mangiferin	chemical - endogenous non-mammalian	0	0	0	-0.378	-1.134	0
	mannosylated lipoarabinomannan	chemical - endogenous non-mammalian	0	0	0.618	0.618	0	0
	maslinic acid	chemical - endogenous non-mammalian	-0.473	-1.313	-1.612	-1.965	-0.836	-1.405
	mezerein	chemical - endogenous non-mammalian	0.943	0.625	0	1.067	0	0
	monensin	chemical - endogenous non-mammalian	0	0	-0.314	0	0	0
	monorden	chemical - endogenous non-mammalian	0	0	0	0	2.121	0
	morin	chemical - endogenous non-mammalian	0	0	0	-0.632	-0.788	0
	N-acetylmuramyl-L-alanyl-D-isoglutamine	chemical - endogenous non-mammalian	2.074	1.609	3.708	2.662	1.905	0
	N-hexanoylhomoserine lactone	chemical - endogenous non-mammalian	0	0	-1.977	0	0	0
	naringenin	chemical - endogenous non-mammalian	0	0	0.517	-0.13	1.086	0
	naringin	chemical - endogenous non-mammalian	0	0	0	0	-1.633	0
	nimbolide	chemical - endogenous non-mammalian	0	0	0	-1.342	0	0
	norisoboldine	chemical - endogenous non-mammalian	0	0	1.067	1.432	-0.13	-1.109
	oleanolic acid	chemical - endogenous non-mammalian	0	0.547	0	0	0	0
	oligomycin	chemical - endogenous non-mammalian	2.333	0	-0.333	0	0	0
	oxamic acid	chemical - endogenous non-mammalian	0	0	-1.387	0	-1	0
	peptidoglycan	chemical - endogenous non-mammalian	3.992	4.392	5.468	4.786	4.4	0
	phorbol 12,13-dibutyrate	chemical - endogenous non-mammalian	0	1.197	0.718	0.489	1.741	0
	phytol	chemical - endogenous non-mammalian	0	0	0	0	-1.974	0
	piceatannol	chemical - endogenous non-mammalian	1.303	1.011	-1.849	-1.673	-2.069	0
	PQQ cofactor	chemical - endogenous non-mammalian	-0.13	-1	0	0	0	0
	pregna-4,17-diene-3,16-dione	chemical - endogenous non-mammalian	-0.459	-0.718	-1.384	-1.314	-1.048	0
	prostaglandin A1	chemical - endogenous non-mammalian	1.424	0	0	0	0	0
	prostaglandin A2	chemical - endogenous non-mammalian	0.769	0	0	0	0	-0.145
	prostratin	chemical - endogenous non-mammalian	0	1.964	0	0	0	0
	protocatechuic acid	chemical - endogenous non-mammalian	0	1.387	0	0.555	0	0
	puromycin	chemical - endogenous non-mammalian	0.478	-0.277	-0.563	0.426	0	1.387
	pyrazole	chemical - endogenous non-mammalian	0	0	0	0.651	0	0
	quisqualic acid	chemical - endogenous non-mammalian	0	0	0.872	0	0	0
	rhein	chemical - endogenous non-mammalian	0	0	-0.555	-0.788	0	0
	rhodioloside	chemical - endogenous non-mammalian	0	0	-0.447	0	-1.508	-0.447
	rosmarinic acid	chemical - endogenous non-mammalian	0	0	0	0	-0.152	0
	ryanodine	chemical - endogenous non-mammalian	0	0	0	0.128	1.664	0
	S-allyl-L-cysteine	chemical - endogenous non-mammalian	0	0	0	0	1	0
	salinomycin	chemical - endogenous non-mammalian	0.686	0	0	0	0	0
	salmonella minnesota R595 lipopolysaccharides	chemical - endogenous non-mammalian	5.721	5.899	6.831	6.224	5.113	0
	salmonella typhimurium lipopolysaccharide	chemical - endogenous non-mammalian	0	0	2.421	2.421	2.205	0
	salvianolic acid B	chemical - endogenous non-mammalian	1.8	0	0.651	-0.739	0.328	0
	sanguinarine	chemical - endogenous non-mammalian	0	0	0	-0.128	-1.408	0
	sappanone A	chemical - endogenous non-mammalian	0	0	-2	-2	-2	0
	schizandrin B	chemical - endogenous non-mammalian	0	-2	0	0	0	0
	scoparone	chemical - endogenous non-mammalian	0	1	0	-1	0	0
	sesamin	chemical - endogenous non-mammalian	0	0	0	0	-2.236	0
	sesaminol	chemical - endogenous non-mammalian	0	0	0	3.656	0	0
	tanshinone II	chemical - endogenous non-mammalian	0.523	0	-1.233	-1.921	-1.178	-1.232
	taxifolin	chemical - endogenous non-mammalian	0	0	-2.335	-2.514	-1.897	0
	teasaponin	chemical - endogenous non-mammalian	-1.491	-1.446	-1.741	-1.741	-1.446	0
	tectorigenin	chemical - endogenous non-mammalian	0	0	-2.599	0	0	0
	teichoic acid	chemical - endogenous non-mammalian	0	0	1.406	1.406	1.406	0
	theaflavin	chemical - endogenous non-mammalian	-0.555	0	-0.896	-1.172	-0.728	0
	thiostrepton	chemical - endogenous non-mammalian	0	0	1.638	-3.087	0	-2.923
	tomatidine	chemical - endogenous non-mammalian	0	0	0	0	-0.968	-0.105
	toosendanin	chemical - endogenous non-mammalian	2	2	2	2	2	0
	tripterine	chemical - endogenous non-mammalian	0	0	0	-2.898	0.219	0
	tunicamycin	chemical - endogenous non-mammalian	3.185	2.268	3.854	2.226	4.128	5.811
	vanillin	chemical - endogenous non-mammalian	0.905	0	0	0	0	-1.265
	wogonin	chemical - endogenous non-mammalian	0	0	0	-0.617	-1.414	0
	xestospongin C	chemical - endogenous non-mammalian	0	0	0	0	-0.651	0
	xylooligosaccharide	chemical - endogenous non-mammalian	-0.577	0	-1	-0.577	0	0
	zerumbone	chemical - endogenous non-mammalian	0	0.751	-0.163	-0.819	-1.173	0
	zymosan	chemical - endogenous non-mammalian	2.319	0	3.643	3.168	2.121	0
	zymosan A	chemical - endogenous non-mammalian	0	0	3.098	2.477	0	0
	1L-6-hydroxymethyl-chiro-inositol 2-(R)-2-O-methyl-3-O-octadecylcarbonate	chemical - kinase inhibitor	0.436	0	0.18	-1.254	0	0
	Bay 11-7082	chemical - kinase inhibitor	-2.266	-2.815	-4.671	-4.075	-3.276	0
	dorsomorphin	chemical - kinase inhibitor	0	0	-0.963	-1.594	-1.338	0
	H-7	chemical - kinase inhibitor	-1.342	0	-3.636	-3.13	-1.958	0
	IND S1	chemical - kinase inhibitor	-1.155	0	0	-0.277	-1.732	-0.832
	IND S7	chemical - kinase inhibitor	-1.604	0	0	0	0	-2.324
	MEL S3	chemical - kinase inhibitor	-1.387	0	0	0	0	-2.138
	MEL T1	chemical - kinase inhibitor	-1	0	0	0.333	-1	-0.302
	N-chlorotaurine	chemical - kinase inhibitor	0	0	0	-1.018	0	0
	pCPT-cAMP	chemical - kinase inhibitor	0	0	0	-0.087	-1.588	0
	PD98059	chemical - kinase inhibitor	-4.595	-2.319	-3.748	-4.084	-1.418	1.129
	Rp-8-Br-cAMPS	chemical - kinase inhibitor	0	0	0	0	2.137	0
	2-amino-5-phosphonovaleric acid	chemical - other	-0.767	0.206	-1.87	-1.529	-0.406	0
	cardiotoxin	chemical - other	0.365	3.812	3.549	5.27	0.745	-3.552
	lysophosphatidic acid	chemical - other	3.728	3.307	3.276	2.114	0.869	-1.57
	lysophosphatidylcholine	chemical - other	2.246	1.967	2.91	0.736	3.783	2.16
	phorbol esters	chemical - other	0	2.116	2.692	3.235	1.579	0
	polyamines	chemical - other	1.327	0	0.092	0	0	0
	saturated fatty acid	chemical - other	1.982	0	0	0	0	0
	vanadate	chemical - other	0	0	1.257	1.397	0	-0.544
	WIN 55,212-2	chemical - other	0	0	0	0	1.761	0
	4-(2-aminoethyl)benzenesulfonylfluoride	chemical - protease inhibitor	0	0	-0.851	0	0.057	1.789
	Ac-YVAD-CMK	chemical - protease inhibitor	0	0	-2.219	0	-1.664	0
	aloxistatin	chemical - protease inhibitor	0	0	0	0	0	0.186
	AZ-1	chemical - protease inhibitor	0.429	0.889	0.648	0.32	-1.808	-1.877
	batimastat	chemical - protease inhibitor	0	0	-0.981	0.386	-0.059	0
	clasto-lactacystin beta-lactone	chemical - protease inhibitor	1.782	0	0	0	0	0
	epoxomicin	chemical - protease inhibitor	0	0	2.081	1.297	1.458	1.975
	L-685,458	chemical - protease inhibitor	0	0	0	-0.7	0.38	1.06
	lactacystin	chemical - protease inhibitor	1.241	2.3	2.4	1.455	1.883	1.803
	leupeptin	chemical - protease inhibitor	0	0.053	0	0.164	-1.929	-2.562
	N-[N-(3,5-difluorophenacetyl-L-Ala)]-S-phenylglycine t-butyl ester	chemical - protease inhibitor	-3.286	-2.969	-2.746	-1.314	-0.493	2.785
	N-Ac-Leu-Leu-norleucinal	chemical - protease inhibitor	-1.369	0.644	-0.38	0.529	0.638	1.995
	N-carbobenzyloxy-leucine-leucine-norvalinal	chemical - protease inhibitor	0	0	-0.34	-0.841	-0.053	-0.97
	pepstatin	chemical - protease inhibitor	0	0	-1.353	0	-1.154	-0.896
	Phe-Pro-Arg-chloromethyl ketone	chemical - protease inhibitor	0	-1	0	-2	0	0
	proteasome inhibitor PSI	chemical - protease inhibitor	0.382	0	0.928	1.146	0.486	0.879
	TAPI-1	chemical - protease inhibitor	0	0	0.128	0	0	0
	tosyllysine chloromethyl ketone	chemical - protease inhibitor	-0.277	0	-0.555	-0.128	0	0
	tosylphenylalanyl chloromethyl ketone	chemical - protease inhibitor	-0.508	0	-3.036	-1.979	-2.116	0
	Z-DEVD-FMK	chemical - protease inhibitor	0.816	0.816	-0.447	0.841	0	0
	Z-IETD-FMK	chemical - protease inhibitor	0	0	0	0	-1.961	0
	Z-LLL-CHO	chemical - protease inhibitor	1.478	0.903	2.248	0.578	0.351	0.227
	Z-VRPR-FMK	chemical - protease inhibitor	0	-1.317	-1.648	-1.648	0	0
	zVAD	chemical - protease inhibitor	0.745	0	1.387	0	0	0
	zVAD-FMK	chemical - protease inhibitor	1.065	-0.942	-0.563	-1.284	-1.571	-1.706
	(-)-isoproterenol	chemical drug	0	0	0	-0.106	0	0
	(-)-norephedrine	chemical drug	1.667	0	0	-2.496	0	2.646
	(+)-catechin	chemical drug	0	0	0.196	1.373	0	0
	(+)-MK-801	chemical drug	-0.425	0	-1.117	-2.14	-1.886	0
	(±)-2-hydroxyoleic acid	chemical drug	-0.02	0	0	0	0	0
	1-(carboxymethylthio)tetradecane	chemical drug	0	0	0	0	-2.377	-2.608
	1-chloro-2,4-dinitrobenzene	chemical drug	0	0	2.343	0	0.566	0
	1,25-dihydroxyvitamin D	chemical drug	0	0.264	0.697	-1.984	-0.395	-0.941
	10-(6'-plastoquinonyl)decyltriphenylphosphonium	chemical drug	0	0	-1.732	0	0	0
	10-(6'-ubiquinonyl)decyltriphenylphosphonium	chemical drug	0	0	-1.757	-0.989	-1.863	0
	17-alpha-ethinylestradiol	chemical drug	0	0.89	-0.877	0.207	-2.532	-1.801
	2-(p-hydroxyanilino)-4-(p-chlorophenyl) thiazole	chemical drug	2.607	0	0.97	0	-1.178	1.609
	2-[[9-isopropyl-6-[[4-(2-pyridyl)phenyl]methylamino]purin-2-yl]amino]butan-1-ol	chemical drug	-0.64	0	-1.342	-2.588	0	0
	2-deoxyglucose	chemical drug	0.359	-0.502	-0.465	-1.194	-0.854	-0.211
	2-mercaptoacetate	chemical drug	0	2.429	1.744	1.782	0	0
	2,3 butanedione monoxime	chemical drug	0	0	0	-0.543	0	0
	3-deazaneplanocin	chemical drug	0.957	0.756	1.146	-1.131	-0.612	0
	3,3'-diindolylmethane	chemical drug	3.171	3.656	2.045	0.359	0.889	-0.474
	4-hydroxytamoxifen	chemical drug	3.171	2.953	3.538	0.836	-0.641	-0.839
	5-azacytidine	chemical drug	3.527	0	3.714	1.361	-0.678	-2.204
	5-fluorouracil	chemical drug	2.604	5.545	2.725	1.867	-2.87	-6.07
	5R-hydroxytriptolide	chemical drug	0	-2.236	-1.109	-2.177	0	0
	6-aminopyrazolopyrimidine derivative compound II	chemical drug	-2.975	0	-2.804	-2.138	-2.621	0
	6-mercaptopurine	chemical drug	0.128	0	-1.633	-2.138	-1.664	0
	A-443654	chemical drug	0	0	0	0	-0.447	0
	abemaciclib	chemical drug	0.967	0	0.14	-0.318	-1.61	-2.465
	ABT-737	chemical drug	0	0	2.56	1.767	0	0
	acadesine	chemical drug	-0.647	0	0	0	1.757	0
	acetaminophen	chemical drug	0	2.131	3.077	3.608	1.961	0.594
	acetazolamide	chemical drug	-1	0	-0.447	0	-0.447	0
	acetovanillone	chemical drug	0	0	-1.161	-1.746	0.208	0
	acitretin	chemical drug	0	0	0	1.331	0	0
	acolbifene	chemical drug	0	0	0	-0.297	0	-1.165
	acyclic retinoid	chemical drug	0	0	-0.424	-0.14	2.236	2.805
	AD-5057	chemical drug	0	0	-0.152	-1.067	0	0
	adapalene	chemical drug	0	0	-2.621	-2.425	0	0
	adavosertib	chemical drug	5.13	5.714	5.244	5.78	2.823	-2.555
	adefovir dipivoxil	chemical drug	0	0	-0.156	0	0.713	0
	afatinib	chemical drug	0	0	0	0	0.557	1.566
	AGI-1067	chemical drug	0	0	-2.157	-1.937	-1.387	0
	AGN194204	chemical drug	3.225	2.181	4.225	3.086	0.121	-1.883
	albuterol	chemical drug	0	0	0.556	-0.293	0	0
	alendronic acid	chemical drug	0	0	0.982	0	0.549	0
	alisertib	chemical drug	0	0	0	0	-1.72	-2.392
	aliskiren	chemical drug	0	0	-1	0	0	0
	alitretinoin	chemical drug	0	0	-0.809	-1.011	-2.69	-2.707
	allopurinol	chemical drug	0	0	2.138	1.502	1.62	-0.981
	allyl sulfide	chemical drug	0	0	-1.011	0	-0.09	-0.097
	alpelisib	chemical drug	0	0	0	0.02	0	0
	alpha-methylparatyrosine	chemical drug	0	0	-0.13	0	0	0
	alpha-tocopherol	chemical drug	-1.086	0	-1.797	-1.014	-0.392	1.903
	alpha-tocopherol succinate	chemical drug	0	0	0	0.246	0	1.969
	alvespimycin	chemical drug	0	0	0	0.676	0	0.49
	alvocidib	chemical drug	0	-1.307	-1.694	-1.629	-1.911	0.344
	aminoglutethimide	chemical drug	0	-0.13	0	0	-1.432	0
	amiodarone	chemical drug	0.832	0	0	0	-0.535	0
	amitriptyline	chemical drug	0	0	0	0	-1.824	0
	ammonium chloride	chemical drug	0	-0.47	0.681	0.483	-1.643	0
	ampelopsin	chemical drug	0.391	0	0	0	0	0
	amphetamine	chemical drug	0.805	0	2.317	2.025	0.395	0
	amphotericin B	chemical drug	1.659	0	1.617	1.617	1.617	0
	ampicillin	chemical drug	0	0	-1.633	0	-2.449	0
	androgen	chemical drug	0	0	0.273	0.508	0.766	1.45
	andrographolide	chemical drug	0	0	-0.716	-0.703	-0.289	0.457
	anthralin	chemical drug	0	0	0	-1	0	0
	apomorphine	chemical drug	0	0	0	0	0	-1.382
	aprepitant	chemical drug	0	0	-1.014	0.791	0	3.5
	arecoline	chemical drug	0	0	0	0.99	0	0
	aripiprazole	chemical drug	0	0	0	0.816	-0.447	0
	arsenic trioxide	chemical drug	3.432	3.867	3.544	2.913	0.91	-1.596
	artemisinin	chemical drug	0	0	0	0	0	-1.997
	artesunic acid	chemical drug	0	0	-0.664	-1.612	-1.234	0
	as605240	chemical drug	0	0	-1.473	-0.854	0	0
	asciminib	chemical drug	0	0	1.684	0	-3.315	-3.462
	asoprisnil	chemical drug	0.258	0	-1.257	1.192	0.574	2.864
	aspirin	chemical drug	-2.426	-0.287	-1.911	-1.411	0.832	4.224
	astaxanthin	chemical drug	0	0	-1.982	-1.982	-1.969	0
	atipamezole	chemical drug	0	0	1.067	0	0	0
	atorvastatin	chemical drug	1.208	0.885	-0.205	-2.256	-0.003	1.352
	auranofin	chemical drug	0	0	-0.692	-0.216	-2.016	0
	aurintricarboxylic acid	chemical drug	0	0	0	0	0	0.762
	aurothioglucose	chemical drug	0	0	0	0	-2.2	-1.195
	aurothiomalate	chemical drug	0	0	0	0	-2	0
	azathioprine	chemical drug	0.24	0.539	-1.914	-1.534	-0.547	0
	AZD4547	chemical drug	0	0	-1.342	-0.447	0	0
	AZD8055	chemical drug	0	0	0.095	-0.51	0	0
	azithromycin	chemical drug	0	0	-1.715	-1.029	-1.029	0
	bafilomycin A1	chemical drug	-0.555	0	0.435	-0.173	-1.265	0
	baicalein	chemical drug	0	-0.668	-2.564	-3.041	-3.007	0
	bardoxolone	chemical drug	1.97	0	0.445	-0.222	-1.307	0
	bardoxolone methyl	chemical drug	0	0.02	-2.159	-1.826	-2.643	0
	baricitinib	chemical drug	0	0	-1.342	0	0	0
	BAY 61-3606	chemical drug	0	-2.466	-3.522	-3.256	-2.235	0
	bazedoxifene	chemical drug	0	0	0	0	-1.342	1
	belinostat	chemical drug	0	-0.776	0	0	0	0
	belnacasan	chemical drug	0	0	-2.8	-2.8	-2.619	0
	bempedoic acid	chemical drug	-1.937	-1.463	-2.36	-3.138	-2.157	0
	bendamustine	chemical drug	0	0	1.633	0	0.816	0
	beraprost	chemical drug	-0.426	-0.113	-0.378	0	0.853	0
	berberine	chemical drug	0	0	0.87	-0.157	1.186	1.726
	beta-1,3-glucan	chemical drug	0	0	1.672	-0.343	-0.656	-1.633
	betamethasone	chemical drug	0	0	-0.781	0	0	-0.625
	betulinic acid	chemical drug	0	0	-0.617	-0.64	-1.122	0
	bexarotene	chemical drug	-0.727	0	-2.556	-0.071	-3.831	-4.33
	bezafibrate	chemical drug	-2.72	0	-0.816	-3.361	-3.816	-2.263
	BI 2536	chemical drug	0	0	0	0	0	0.447
	bicalutamide	chemical drug	0	0	0	0	0.535	0
	bicyclol	chemical drug	0	0	0	-0.078	0	0
	birabresib	chemical drug	0	0	0.613	-0.482	1.985	0
	bisindolylmaleimide I	chemical drug	-1.295	0	-2.096	0.586	0.845	1.23
	bisindolylmaleimide iv	chemical drug	0	0	-1.268	-1.672	-0.835	0.512
	BMP type I receptor kinase inhibitor compound A	chemical drug	0	0	-1	-0.816	0	0
	BMS-345541	chemical drug	0	0	-1.168	0	-0.788	0
	BMS-690514	chemical drug	0	-0.535	0	-3.128	-3.674	-3.3
	BMS-754807	chemical drug	0	0	0	-1.89	-2.121	-1.89
	BO-653	chemical drug	0	0	-1.982	-1.982	-1.982	-1.982
	borage oil	chemical drug	0	-0.391	0	0	0	0
	bortezomib	chemical drug	1.603	1.31	2.82	-0.25	2.401	2.283
	bosentan	chemical drug	0	0	0	0	-1.234	0
	bosutinib	chemical drug	0.213	0	0	0	0	-2.813
	branched chain amino acids	chemical drug	-1.342	-1.492	0	-0.447	0.756	2.137
	brimonidine	chemical drug	1.109	0	0	0	0	0
	bromodeoxyuridine	chemical drug	3.867	3.71	3.546	2.995	2.71	-2.554
	bryostatin 1	chemical drug	1.665	0.41	2.827	4.007	3.258	0
	budesonide	chemical drug	-1.161	-1.324	-0.957	2.924	1.461	3.114
	bumetanide	chemical drug	0	0	0	0	1.941	0
	busulfan	chemical drug	0	0	0	1.406	0	0
	butaprost	chemical drug	-1.17	0	1.07	1.279	1.218	0
	buthionine sulfoximine	chemical drug	1.27	2.014	0.703	1.228	0	0
	C-21	chemical drug	0	0	-1.091	-1.289	-1.309	0
	caffeic acid	chemical drug	-0.323	1.387	0	0	0	0
	caffeic acid phenethyl ester	chemical drug	-1.115	-1.503	-1.455	-2.437	-1.706	-0.119
	caffeine	chemical drug	-0.458	0	-0.67	0.081	-0.627	1.187
	calcipotriene	chemical drug	0	0	2.845	1.601	1.805	0
	calcitriol	chemical drug	2.617	2.153	2.392	-5.274	-3.355	-6.477
	calcium chloride	chemical drug	0	0	0	0	-2.398	0
	calmidazolium	chemical drug	0	0	-1.915	0	0	0
	calphostin C	chemical drug	-0.594	-1.084	-1.946	-2.318	0.505	2.115
	camptothecin	chemical drug	3.723	2.814	2.576	1.005	3.172	0.436
	candesartan	chemical drug	0	0	-2.169	-1.493	0	0
	cannabidiol	chemical drug	-1.265	0	-0.945	0.187	-1.175	0.426
	canrenoate potassium	chemical drug	-1.444	0	0	0	0	0
	cantharidin	chemical drug	0.967	0	-1.057	0.319	0	0
	capivasertib	chemical drug	0	0	0.391	-0.555	0	0
	capsaicin	chemical drug	0	0	1.191	1.141	2.249	2.022
	captopril	chemical drug	0	0	1.744	1.407	2.127	0.869
	carbamazepine	chemical drug	3.383	1.628	3.228	0.277	2.315	1.052
	carbamylcholine	chemical drug	0	0	2.58	1.071	0.446	-0.246
	carboplatin	chemical drug	0	0	2.771	1.603	3.194	0.258
	carboxyamido-triazole	chemical drug	0	0	0	-1.029	0	0
	carrageenan	chemical drug	2.38	0	3.017	3.67	0	0
	carvedilol	chemical drug	0	0	-0.606	-0.323	0.391	2.21
	CBR-470-1	chemical drug	0	0	0	0.896	-1.698	0
	CC-122	chemical drug	0	1.311	0	1.311	1.962	0
	CD 437	chemical drug	-0.708	2.436	1.003	-1.788	-5.576	-7.382
	celecoxib	chemical drug	0.246	0.965	-0.695	-1.939	-0.305	0.2
	CEP-1347	chemical drug	0	0	-0.951	-1.205	-1.102	0
	cephaloridine	chemical drug	0	0	0.21	1.531	1.735	1.497
	cerivastatin	chemical drug	0.334	1.193	-0.472	-1.772	-0.729	-0.202
	cerulenin	chemical drug	0	0	-1.118	-1.618	0	0
	CF102	chemical drug	0	0	0	0.106	0	0
	CG-200745	chemical drug	0	0	0	0	-1	0
	chelerythrine	chemical drug	0	0	-2.673	-2.324	0	0
	chidamide	chemical drug	0	0	-0.101	0	0	-1.375
	CHIR 99021	chemical drug	0	0	0	-2.114	-0.857	-1.185
	chlorambucil	chemical drug	0	0	0.762	0	0	0
	chloramphenicol	chemical drug	0	0	0.152	0	0	0
	chlorcyclizine	chemical drug	0	0	0	-1.134	-1.134	0
	chlorogenic acid	chemical drug	0	0	0	-1.48	-1.134	0
	chloropromazine	chemical drug	2.021	0	0.557	-1.828	0.114	0
	chloroquine	chemical drug	-0.604	-0.241	-0.997	-2.206	-3.141	-2.212
	choline fenofibrate	chemical drug	0	0	-0.687	-0.485	-1.129	-1.065
	chromium	chemical drug	0	0	0.728	1.272	0.512	0.405
	CHS-828	chemical drug	0	0	0	0.555	0	1.387
	cicaprost	chemical drug	0	0	2.047	0.556	-0.799	-3.046
	ciglitazone	chemical drug	0	0	-1.824	-1.941	-1.316	0
	cilostazol	chemical drug	0	0	-1.862	-2.188	-2.522	-2.937
	ciprofibrate	chemical drug	0	0	1.541	0.505	-0.571	-2.934
	ciprofloxacin	chemical drug	-0.69	-1.595	-1.047	-1.25	-2.169	-0.354
	cis-urocanic acid	chemical drug	1.95	3.12	1.824	0.463	1.714	-1.311
	cisplatin	chemical drug	1.91	1.582	3.417	2.825	0.575	-3.008
	citarinostat	chemical drug	0	0	-0.905	-1.838	-1.136	0
	CL 316243	chemical drug	0	0	1.592	0.533	-1.403	-2.416
	clarithromycin	chemical drug	0	0	-1.709	-1.97	-1.744	0
	clenbuterol	chemical drug	0	2.942	1.48	1.551	0	0
	clioquinol	chemical drug	0	0	0.594	0	0	0
	clobetasol propionate	chemical drug	-0.378	-0.478	-1.414	-0.508	-0.563	0
	clodronic acid	chemical drug	0	-0.473	0.141	0.321	0.277	0
	clofibrate	chemical drug	0	0	-0.378	-0.857	-3.254	-3.043
	clonidine	chemical drug	0	0	-0.555	0	0	0
	clopidogrel	chemical drug	1.353	0	2.284	0.183	3.149	1.644
	cloprostenol	chemical drug	0	0	1.964	1.964	1.964	0
	clorgyline	chemical drug	-1.89	-1.265	-2.333	-1.508	-1.89	0
	clozapine	chemical drug	0	0	0	-1.039	0	0
	coal tar	chemical drug	0	0	0	0	-1.633	0
	cocaine	chemical drug	0	0	3.506	2.574	0	0
	coconut oil	chemical drug	0	0	2.219	2.219	0	0
	coenzyme Q10	chemical drug	0	0	-1.762	-2.24	-1.411	0
	colchicine	chemical drug	0	0	2.572	0	0	0
	concanamycin A	chemical drug	0	0.761	1.634	2.916	1.213	0
	concanavalin a	chemical drug	3.77	3.107	5.161	5.577	4.337	0
	conjugated linoleic acid	chemical drug	0.199	0.888	0.73	-0.242	0.895	0.333
	coomassie brilliant blue	chemical drug	0	0	0	-1.463	-0.239	0
	copper gluconate	chemical drug	4.088	1.504	0	0	0	-3.288
	corticosteroid	chemical drug	0	1.195	0.135	0.366	-0.817	0
	COTI-2	chemical drug	0	0	0.447	-1.342	-1.633	-1.342
	CpG oligonucleotide	chemical drug	4.155	4.188	4.62	5.427	3.578	-0.279
	crizotinib	chemical drug	0	0	0	-2.199	-1.8	-0.403
	crocin	chemical drug	0	0	-1.969	0	0	0
	cryptotanshinone	chemical drug	0	0	-0.174	0	0	0
	curcumin	chemical drug	-0.903	-0.44	-3.219	-2.623	-1.472	0.133
	CX-6258	chemical drug	0	0	1.969	0	1.969	0
	cyclomaltodextrin	chemical drug	0	0	0	-1.238	-2.588	0
	cyclophosphamide	chemical drug	2.807	1.347	4.14	2.618	2.663	0
	cystemustine	chemical drug	-1.664	0	-2.63	-2.433	-2.813	-2.813
	CYT003-QbG10	chemical drug	0	0	2.449	2.449	1.633	0
	cytarabine	chemical drug	3.046	2.949	3.412	3.38	3.403	1.567
	dabrafenib	chemical drug	0	0	0	-0.64	0	0
	dacarbazine	chemical drug	0	0	2.236	0	0	0
	dacinostat	chemical drug	0	0.363	-0.666	0	0	0.696
	dactolisib	chemical drug	-2.35	0	0.381	-0.269	-0.463	-0.909
	daidzein	chemical drug	1.38	2.416	2.463	2.986	0.249	0.22
	dalfampridine	chemical drug	3.19	0	4.181	0	0	0
	dapagliflozin	chemical drug	0	0	0	0	-0.447	0
	daporinad	chemical drug	-0.036	-0.538	-1.513	-2.532	-0.524	-0.68
	darapladib	chemical drug	-0.369	0	-1.532	-1.114	0	0
	darglitazone	chemical drug	0	0	0	0	0	1.206
	dasatinib	chemical drug	0	0	-0.107	0	0	0
	daunorubicin	chemical drug	1.157	0	1.159	0.608	0.814	0
	decitabine	chemical drug	4.416	4.842	1.051	-0.866	-3.193	-6.869
	deferasirox	chemical drug	2.017	1.582	1.573	1.433	-0.279	0
	deferoxamine	chemical drug	4.622	3.778	4.653	2.109	1.817	-1.62
	deguelin	chemical drug	0	0	0	-1.103	0	0
	delta-9-tetrahydrocannabinol	chemical drug	0.2	0	0.621	1.048	0.03	0
	desipramine	chemical drug	0	-1.054	-0.369	0	0	0
	dexamethasone	chemical drug	2.252	1.509	-3.364	-5.839	-9.64	-8.543
	dexamethasone phosphate	chemical drug	0	0	-0.302	-1.554	-0.898	-1.706
	dexmedetomidine	chemical drug	0	0	-1.195	0	0	0
	dextran sulfate	chemical drug	0	0	1.971	1.254	0.257	-2.809
	di-2-pyridylketone 4-cyclohexyl-4-methyl-3-thiosemicarbazone	chemical drug	0	0	0	0.077	0	0
	diacerein	chemical drug	0	0	-1.418	-1.418	0	0
	diazepam	chemical drug	0	0	0	0.283	0	0
	diazoxide	chemical drug	0	0	-1.196	-0.131	-0.494	-1.342
	diclofenac	chemical drug	4.137	2.388	2.543	-0.4	1.781	0.084
	diethylstilbestrol	chemical drug	0	0	-1.359	0.222	-1.084	0.093
	dihematoporphyrin ether	chemical drug	0	0	0	0	1.067	0
	dihydroartemisinin	chemical drug	0	0	1.486	0	0	0
	dimaprit	chemical drug	-2	0	0	0	-2	0
	dimercaptopropanol	chemical drug	0	0	-0.728	0	0	0
	dimethyl fumarate	chemical drug	1.025	0	-0.572	-0.276	-1.28	0
	dimethyl sulfoxide	chemical drug	0	1.575	-0.994	-2.913	-2.216	-2.336
	dinaciclib	chemical drug	-2.393	-2.219	-2.393	-2.219	-2.219	0
	dipyridamole	chemical drug	0	0	-0.046	-0.311	-0.508	0
	disulfiram	chemical drug	4.208	1.714	0	0	0	-3.288
	dobutamine	chemical drug	0	0	0	1.387	0	0
	docetaxel	chemical drug	0	0	1.02	1.322	2.102	1.22
	docosahexaenoic acid	chemical drug	-0.927	0	-1.264	-1.241	-1.139	0.11
	doramapimod	chemical drug	0	0	-0.873	0.104	0	0
	dovitinib	chemical drug	0	0	0	-1.671	0	0
	doxifluridine	chemical drug	0	1.953	2.438	0	-0.509	0
	doxorubicin	chemical drug	2.68	3.735	4.214	0.472	-0.545	-3.061
	doxycycline	chemical drug	0	0	1.682	1.269	2.701	0
	ebselen	chemical drug	-2.178	-2.804	-2.619	-1.803	-0.287	0
	echinomycin	chemical drug	0	0	-1.913	0.574	-0.956	1.016
	edaravone	chemical drug	0	0	-3.124	-2.021	-0.285	0
	edelfosine	chemical drug	0	0	0	0	1.969	0
	eflornithine	chemical drug	0	0	2.553	-0.356	-0.648	-2.072
	eicosapentenoic acid	chemical drug	-1.463	0	-1.188	-0.533	-1.913	-1.709
	elocalcitol	chemical drug	0	0	0	-0.555	0	0
	eltanexor	chemical drug	0	0	2.534	-3.843	-4.231	-5.17
	emodin	chemical drug	0	0	-1.226	-3.116	-2.023	-2.058
	enoxacin	chemical drug	0	0	-2.236	-1.89	0	0
	entinostat	chemical drug	0	2.17	0.007	1.074	0.827	-0.03
	enzastaurin	chemical drug	0	0	0	0	0	-0.728
	epicatechin	chemical drug	1.641	0	-2.114	-1.761	-5.457	-4.914
	epicatechin gallate	chemical drug	-1.762	0	-1.168	-1.294	0	0
	epigallocatechin-gallate	chemical drug	-1.641	-1.548	-3.483	-3.146	-2.592	-0.205
	eplerenone	chemical drug	0	0	-1.98	-1.24	-1.871	0
	epothilone B	chemical drug	0	0	2.201	-0.282	-1.289	-1.129
	eprenetapopt	chemical drug	0	0	0	-0.961	0.83	-0.238
	eprosartan	chemical drug	0	0	0	0	1.067	0
	erismodegib	chemical drug	0	0	0.801	0.188	0.607	0
	eritoran	chemical drug	0	0	-1.938	-1.938	0	0
	erlotinib	chemical drug	1.664	2.728	2.833	3.256	1.43	-0.415
	erythromycin	chemical drug	0	-1.643	-2.629	-2.456	0	0
	estradiol benzoate	chemical drug	0	0	0	0	0	0.201
	estradiol valerate	chemical drug	0	0	0	-0.659	0	0
	estrogen	chemical drug	1.659	0	0.044	1.54	1.01	0.419
	ethidium	chemical drug	0	0	1	-2.646	-2.236	-1.633
	ethyl pyruvate	chemical drug	0	0	-1.045	-0.699	0	0
	ethylenediaminetetraacetic acid	chemical drug	0	0	-0.114	0.692	-2.415	0
	etoposide	chemical drug	3.894	3.564	4.804	2.519	1.711	-0.843
	everolimus	chemical drug	0	0	-0.011	-1.539	-1.169	0
	evodenoson	chemical drug	-0.132	0	0	0	0	0
	ezetimibe	chemical drug	0.326	0	-1.698	-3.117	0.61	3.236
	famotidine	chemical drug	2.219	0	1.982	0	0	0
	fangchinoline	chemical drug	0	0	-2	0	0	0
	farglitazar	chemical drug	0	0	-1.387	-2.433	0	0
	fasudil	chemical drug	0	0	-0.383	-0.295	-0.822	-0.083
	fedratinib	chemical drug	0	0	-1.408	-1.912	0	0
	fenebrutinib	chemical drug	0	-0.447	0	-1.342	0	0
	fenofibrate	chemical drug	-3.577	0.01	-2.418	-4.563	-4.871	-3.148
	fenretinide	chemical drug	0.508	-0.585	1.076	-0.023	-0.806	-0.014
	ferric ammonium citrate	chemical drug	0	0	-0.59	1.044	0	0
	fevipiprant	chemical drug	0	0	0	0	0.563	0
	fibric acid derivative	chemical drug	0	0	0	0	-1.988	-1.509
	filgotinib	chemical drug	0	0	-2.449	-2.236	-1.633	0
	finasteride	chemical drug	0.333	0.437	2.17	0.724	0	-1.89
	finerenone	chemical drug	-1.897	0	0	2.53	1.414	0
	fingolimod	chemical drug	-1.511	0	-2.682	-3.852	-1.539	-0.209
	fisetin	chemical drug	0	0	-1.77	-1.831	0	0
	fish oils	chemical drug	0	0	0	-0.842	-0.342	-0.64
	fludarabine	chemical drug	0	-0.539	-1.892	-1.681	0	0
	fluocinolone acetonide	chemical drug	0	0	-1.177	-2.043	-1.633	-1.342
	fluticasone	chemical drug	0	0	0	-1.93	0	0
	fluticasone propionate	chemical drug	1.233	0.163	-1.99	-2.556	-2.714	-2.39
	fluvastatin	chemical drug	0	0	-1.73	-1.63	-1.622	0
	fluvoxamine	chemical drug	0	0	-0.254	-0.254	-0.805	0
	FLZ	chemical drug	-0.436	0	-0.577	-0.873	-0.873	0
	formoterol	chemical drug	0	-1.51	-1.504	-1.164	-1.011	0
	fulvestrant	chemical drug	1.187	0.042	0.566	-1.545	-2.077	-4.445
	gamma-tocotrienol	chemical drug	-1.228	-1.009	-1.391	-1.442	-1.977	0
	ganciclovir	chemical drug	0	0	1	0	0	0
	ganetespib	chemical drug	0	0	0	0	-0.808	-0.132
	GCS-100	chemical drug	0.557	1	-0.186	-1.4	-0.928	0
	gefitinib	chemical drug	1.128	0.316	-0.09	0.9	-0.123	1.013
	geldanamycin	chemical drug	1.313	1.468	0.779	-0.107	0.972	2.149
	gemcitabine	chemical drug	-0.261	1.965	1.939	-0.022	0.34	-0.722
	gemfibrozil	chemical drug	0	0	0	-1.704	-3.028	-1.985
	genistein	chemical drug	0.848	3.866	-0.349	3.69	-0.923	0.586
	gentamicin	chemical drug	2.011	1.357	5.843	4.92	6.714	5.535
	gentamicin C	chemical drug	0	0	2.478	2.898	2.324	-0.894
	geranylgeranylacetone	chemical drug	0	2.759	0	0	0	0
	Ginkgo biloba	chemical drug	0	0	-2.607	-2.961	-2.63	0
	ginkgolide B	chemical drug	-0.78	0	-1.27	-0.639	-0.894	0
	glimepiride	chemical drug	0	0	0	0.218	0	0
	glucocorticoid	chemical drug	2.006	0	-1.969	-2.808	-2.318	-2.259
	glycitein	chemical drug	0	0	-1.633	-1.342	-1	0
	glycyrrhetinic acid	chemical drug	0	0	-0.575	0	0	0
	glycyrrhizic acid	chemical drug	0	0	-1.472	0	0	0
	GNE-495	chemical drug	0	0	0	0	0	1
	Go 6976	chemical drug	-2.682	0	-3.039	-2.908	-0.8	0
	Go6983	chemical drug	0	0.308	-0.104	-0.811	0.829	2.2
	gossypol	chemical drug	2.392	1.044	0.711	-0.057	1.338	0
	grape seed extract	chemical drug	1.175	0	0.633	-0.416	0	-1.151
	green tea polyphenol	chemical drug	-0.266	-0.239	-0.64	-0.813	-1.814	-1.296
	grepafloxacin	chemical drug	0	0	0	-0.849	0	0
	griseofulvin	chemical drug	0	0	0	0	0	-2
	GSK2816126	chemical drug	0	0	0.451	-3.486	-3.145	-3.302
	GSK690693	chemical drug	0	0	0	-1.342	-2.236	-2.449
	GW 5074	chemical drug	0	0	-0.391	-0.391	-0.391	0
	GW2580	chemical drug	0	-2	-2.433	-2.433	-2.219	0
	GW501516	chemical drug	0	0	1.508	-0.425	-1.492	-2.374
	GW7647	chemical drug	0	0	0	0.577	-0.415	-1.129
	H3B-8800	chemical drug	2	1.342	2	2	0	0
	H89	chemical drug	-3.955	0	-2.107	-1.885	0.243	2.739
	halofuginone	chemical drug	0	0	-0.098	-0.533	0.61	1.311
	herbimycin	chemical drug	0	-0.973	-2.234	-2.316	0	0
	HG-9-91-01	chemical drug	0	0.828	-1.109	-1.109	0	0
	highly active antiretroviral therapy	chemical drug	-2.401	-0.633	1.406	0.946	0	0
	histone deacetylase inhibitor	chemical drug	0	1.156	0.78	0.202	0.33	-0.817
	hormone	chemical drug	0	0	0	0	0	2
	huaier extract granule	chemical drug	0	0	0	0	2.434	1.777
	huperzine A	chemical drug	0	0	-1.172	-1.501	-2.425	0
	hydroxypropyl-beta-cyclodextrin	chemical drug	-1.213	-1.379	-1.841	-2.145	-2.165	-2.605
	hydroxyurea	chemical drug	2.592	2.562	2.079	2.832	2.735	2.277
	hymecromone	chemical drug	0	0	0.026	0.097	0	0
	hypochlorous acid	chemical drug	0	0	0	-0.246	0	0
	IACS-010759	chemical drug	0	-2.145	-2.53	0	0	1.89
	ibrutinib	chemical drug	-0.781	0.984	-1.28	-1.44	-3.155	-4.296
	ibudilast	chemical drug	0.447	0	-0.816	-0.816	0	0
	ibuprofen	chemical drug	0	0	0.029	-0.659	0.098	1.309
	IC87114	chemical drug	0	0	-2.412	-2.412	0	0
	idarubicin	chemical drug	0	1.51	1.912	0	0	0
	idelalisib	chemical drug	0	-2.425	-1.432	-1.698	0	0
	iguratimod	chemical drug	0	0	-1.987	0	0	0
	IH636 grape seed proanthocyanidin extract	chemical drug	0	0	0	-1.633	0	0
	IKK-2 inhibitor VIII	chemical drug	0	0	-1.432	0	0	0
	ilomastat	chemical drug	0	0	0.097	-0.798	-0.233	0
	iloprost	chemical drug	0	0	-0.658	-0.658	0	0
	imatinib	chemical drug	-0.859	1.902	0.692	-0.659	-3.71	-2.582
	imipramine	chemical drug	0	0	0	0	-1.322	0
	imipramine blue	chemical drug	0	0	3.996	-2.257	0	-4.108
	imiquimod	chemical drug	4.282	4.098	5.354	4.813	4.801	0
	INCB054329	chemical drug	1.065	1.174	0	1.118	-0.168	0
	indinavir	chemical drug	0	0	0.956	0	0.64	0.277
	indirubin	chemical drug	0	0	-0.378	-1	-1.219	0
	indole-3-carbinol	chemical drug	0	0.571	0	-0.14	0	0
	indomethacin	chemical drug	1.554	0.439	1.635	1.18	0.673	-1.766
	INT-767	chemical drug	0	-1.121	-0.638	0	0	0
	intralipid	chemical drug	0	0	2.607	0	0	0
	irbesartan	chemical drug	0	0	-2.917	-3.02	-1.667	0
	irinotecan	chemical drug	2.067	0	1.946	1.411	0.881	0
	iron dextran	chemical drug	0	0	2.425	1.964	0	0
	isocoumarin NM-3	chemical drug	0	0	-2.19	-1.038	0	0
	isoflurane	chemical drug	0	-0.792	-1.066	-1.12	0	0
	isoprenaline	chemical drug	0.981	0	0	0	0	0
	isoproterenol	chemical drug	0	0	2.566	1.987	0.255	-1.812
	isoquercitrin	chemical drug	0	0	0	-3.302	0	1.744
	ivermectin	chemical drug	0	0	2.236	0	0	0
	JAK inhibitor I	chemical drug	-1.321	0	-3.838	-3.507	-2.905	0
	JNK-IN-8	chemical drug	0	-0.128	0	0	0	0
	K-252	chemical drug	0	0	0	0	0	1.813
	kanamycin A	chemical drug	-2.034	-0.992	-0.255	-0.425	0.496	0.421
	kb-NB 142-70	chemical drug	0	0	0	0	0	-2.213
	ketamine	chemical drug	0	0	1.816	0	0.14	0
	KIN001-043	chemical drug	0	0	0	0.775	0	0
	KN-62	chemical drug	0	0	0	-0.901	0	0
	KP-SD-1	chemical drug	0	0	0	-1.103	0	0
	KPT-9274	chemical drug	0	0	0	0	0	-2.621
	KT5720	chemical drug	0	0	0	-1.912	0	0
	KU-60019	chemical drug	0	0	2.414	1.093	0	0
	L-826,141	chemical drug	0	0	-1.969	0	0	0
	laminaran	chemical drug	1.682	1.706	4.315	2.414	1.923	0
	lamivudine	chemical drug	0	0	-2.236	0	0	0
	lapatinib	chemical drug	-2.164	0	0	-0.482	0	0.836
	lapatinib/pazopanib	chemical drug	0	-1	0	0	0	0
	laquinimod	chemical drug	0	0	0.629	-2.017	-3.49	-4.707
	lenalidomide	chemical drug	2.545	3.861	0.421	-0.366	-4.422	-4.668
	lentinan	chemical drug	0	0	-2.2	0	0	0
	leptomycin B	chemical drug	0	0	0	0.784	-1.189	0
	levamisole	chemical drug	0	0	-0.447	0	0	0
	levetiracetam	chemical drug	0	0	0	-0.762	0	0
	levofloxacin	chemical drug	0	0	-0.447	0	0	0
	LGH447	chemical drug	0	0.655	0	0	0	0
	LGK-974	chemical drug	0	1	0	0	0	0
	linsidomine	chemical drug	0	0	0	1.073	0.511	0
	linsitinib	chemical drug	0	0	1.561	1.253	1.834	1.972
	lipopolysaccharide	chemical drug	12.691	12.637	16.698	14.128	10.649	-0.287
	lithium	chemical drug	0	0	-0.273	0	0	0
	lithium chloride	chemical drug	0	0	0.733	0.501	-2.562	-1.663
	lomustine	chemical drug	0	0	2.44	2.535	0	-0.726
	lonafarnib	chemical drug	0	0.333	0.492	-0.739	-1.414	0
	losartan potassium	chemical drug	0	0	-2.123	-1.204	-0.638	-0.191
	lovastatin	chemical drug	0.852	0	1.584	-2.352	-1.429	-2.611
	low molecular weight heparin	chemical drug	0	0	0	1.342	1	0
	loxoribine	chemical drug	0	0	0.501	0	-0.194	0
	lumefantrine	chemical drug	0	0	0	-0.438	0	0
	luteolin	chemical drug	0	0	-1.846	-1.594	-1.325	0
	LY2090314	chemical drug	1.067	0.747	0	0	0	0
	LY2109761	chemical drug	0	0	0	-1.213	0	0
	LY294002	chemical drug	-4.54	-3.026	-5.026	-3.338	-0.626	1.909
	LY379196	chemical drug	0	0	-0.371	0	0	0
	magnesium sulfate	chemical drug	-1.492	0	-0.76	-1.492	0	0
	manidipine	chemical drug	0	0	-2.017	0	0	0
	maraviroc	chemical drug	-0.673	0	0	0	-0.849	0
	marimastat	chemical drug	0	0	0	0	1.89	1.89
	maxacalcitol	chemical drug	0	0	0	0.287	0	0
	mechlorethamine	chemical drug	0	0	0	2	0.447	0
	meclizine	chemical drug	0	0.64	0	0	0	0
	medroxyprogesterone acetate	chemical drug	0.055	1.22	-1.135	0.664	-4.768	-3.392
	meldonium	chemical drug	0	0	0	0	-1.937	-1.664
	melphalan	chemical drug	1.207	0	0.549	0.017	0	0
	memantine	chemical drug	0	0	-0.643	0	-2.737	0
	mesalamine	chemical drug	0	0.351	0	0.388	-1.969	0
	metformin	chemical drug	-0.844	0.985	-0.908	-0.234	-0.149	0.269
	methamphetamine	chemical drug	2.653	2.747	1.111	1.679	1.233	0
	methapyrilene	chemical drug	-0.2	0.78	0.577	1.768	2.959	3.402
	methotrexate	chemical drug	-1.135	-1.299	-1.103	-2.692	-3.512	-2.794
	methyl-beta-cyclodextrin	chemical drug	0	0	1.066	0.161	-1.2	0
	methylphenidate	chemical drug	0.266	0	1.751	0	0	0
	methylprednisolone	chemical drug	2.699	0.011	1.35	-2.338	0.078	-0.115
	metronidazole	chemical drug	-1.897	-0.926	-0.811	-0.953	-0.345	0
	mevastatin	chemical drug	0.911	0	0.993	0.842	0.814	-0.233
	mibolerone	chemical drug	-0.093	0.171	0.171	1.229	2.438	4.412
	midostaurin	chemical drug	0	0	-0.323	-1.086	-0.359	0
	mifepristone	chemical drug	-1.486	-0.521	-1.472	-0.205	0.806	1.673
	mimosine	chemical drug	0	0	0	0	0	-1.982
	minocycline	chemical drug	0	-2.572	-3.56	-3.437	-0.965	0
	mirdametinib	chemical drug	0	0	0	-0.158	-2.268	0
	misoprostol	chemical drug	-0.469	0	1.463	0	1.414	0
	mitomycin C	chemical drug	3.218	2.002	3.441	1.58	1.393	1.138
	mitoxantrone	chemical drug	-1.03	0	1.126	1.213	0.746	0
	MK2206	chemical drug	0	0	0.902	0.064	0.192	0.197
	MLN120B	chemical drug	0	0	-2.801	-2.152	0	0
	mocetinostat	chemical drug	0	-0.681	-0.389	0.262	-1.127	0
	monophosphoryl lipid A	chemical drug	3.102	0	3.271	2.85	2.96	0
	montelukast	chemical drug	0	0	-1.316	-0.563	0	0
	morphine	chemical drug	0	0	1.862	1.075	0	0
	motexafin gadolinium	chemical drug	2.236	0	0	0	0	0
	moxifloxacin	chemical drug	2	0	0	0	0	0
	mycophenolic acid	chemical drug	2.758	2.283	1.284	-0.67	-1.736	-3.026
	n-3 fatty acids	chemical drug	0	0	0	-0.308	-0.983	0.234
	N-acetyl-L-cysteine	chemical drug	-3.373	-3.65	-4.257	-3.944	-1.773	1.203
	N-methyl-D-aspartate	chemical drug	0	0	2.347	0	0	0
	N-nitro-L-arginine methyl ester	chemical drug	0.688	0	1.965	2.404	1.761	0
	N(6)-(3-iodobenzyl)-5'-N-methylcarboxamidoadenosine	chemical drug	0	0	0	-0.077	0	0
	N1,N11-diethylnorspermine	chemical drug	0	0	0	1.595	1.783	0
	nadifloxacin	chemical drug	0	0	-1.982	0	0	0
	nafenopin	chemical drug	0	0	0	0	-1.387	-0.555
	naltrexone	chemical drug	0	0	-1.741	-2.415	-2.412	0
	nandrolone	chemical drug	0	0	-1.109	-1.463	-0.035	-0.372
	napabucasin	chemical drug	0.671	0.379	-1.785	0.433	0.742	2.255
	NCX-4040	chemical drug	0	0	0	0	-0.795	0
	nedocromil sodium	chemical drug	0	0	0	-0.378	0	0
	nelfinavir	chemical drug	4.009	0	2.735	-0.74	1.097	1.022
	neomycin	chemical drug	0	0	0	0	-2.121	0
	niclosamide	chemical drug	0	0	0	-1.32	0	-1.06
	nicorandil	chemical drug	0	0	-0.187	-0.594	-0.594	0
	nicotine	chemical drug	2.21	0	0.572	-0.038	-1.499	0
	nifedipine	chemical drug	0	0	-2.89	-1.39	-1.646	0
	niflumic acid	chemical drug	0	0	-1.387	0	0	0
	nigericin	chemical drug	0	1.122	-0.471	0.433	0.757	0
	nilotinib	chemical drug	1.27	2.142	0.185	-1.124	-1.405	-1.911
	nilvadipine	chemical drug	0	0	-0.302	-0.243	-1.387	-1.897
	nimesulide	chemical drug	-0.072	0	0	0	-1.633	0
	nirogacestat	chemical drug	0	0	0.492	-0.105	0	1.192
	nitrofurantoin	chemical drug	0	0.352	2.337	3.457	3.175	3.648
	nitroglycerin	chemical drug	0	0	-0.808	-1.153	0	0
	nitroprusside	chemical drug	-0.043	1.705	0.739	2.144	-0.423	-0.02
	nordihydroguaiaretic acid	chemical drug	0	0	-1.633	0	-1.195	0
	noscapine	chemical drug	0	-0.483	-1.584	-2.563	-2.414	0
	NSC719239	chemical drug	0	0	0	0.152	0	0
	NVP-TAE684	chemical drug	-1.414	-0.561	-0.797	-2.706	-2.741	-1.088
	nystatin	chemical drug	2.449	0	2.985	2.813	2.813	0
	O6-benzylguanine	chemical drug	0	0	1.768	0	0	0
	obatoclax	chemical drug	0.9	0	0.9	0	0.9	0
	obeticholic acid	chemical drug	-0.399	0	-1.525	-1.92	0	0
	olanzapine	chemical drug	0	0	0.718	0	0	-0.16
	olaparib	chemical drug	0	0	-0.771	3.404	1.78	3.074
	oleoyl-estrone	chemical drug	0	0	1.245	1.686	2.302	2.449
	olmesartan	chemical drug	0	0	0	0	-0.655	0
	omacetaxine mepesuccinate	chemical drug	0	0	0	-0.254	0	0
	omeprazole	chemical drug	0	0	-1.276	-1.609	-1.048	0
	onapristone	chemical drug	-0.816	0	0	-0.176	0.378	1
	orantinib	chemical drug	0	0	2.219	1.387	1.067	0
	Org 48762-0	chemical drug	0	0	-2.236	-2.236	0	0
	oridonin	chemical drug	0	0	0.179	0	0	0
	orlistat	chemical drug	2.121	0	2.449	0	1.134	0
	ouabain	chemical drug	0	0	-0.034	0	0	0
	oxaliplatin	chemical drug	0	0	1.636	0	0	-0.068
	oxonic acid	chemical drug	0	0	0	0.707	0	0.378
	oxytetracycline	chemical drug	0	0	0	0	-2	0
	paclitaxel	chemical drug	1.338	1.646	3.171	1.955	1.393	-0.252
	palbociclib	chemical drug	5.638	4.74	4.192	1.686	1.518	-2.822
	palmitoylethanolamide	chemical drug	0	0	-2.813	-2.138	0	0
	panobinostat	chemical drug	0	0	0.213	-1.448	-0.791	0
	paricalcitol	chemical drug	0	0	-2.335	-3.018	-0.592	0
	paroxetine	chemical drug	0	0	0	-1.268	0	0
	parthenolide	chemical drug	0	0.347	-1.632	-1.502	-0.111	0
	PD 123319	chemical drug	0	0	0.03	0.195	1.323	0
	PD 153035	chemical drug	0.475	0	-0.104	0.664	1.129	0
	PD 168393	chemical drug	0.471	0.215	0.972	0.645	0	0
	PD 169316	chemical drug	0	0	1	0.302	1.406	0
	PD184352	chemical drug	0	0	-1.142	-1.178	0	0
	pectin	chemical drug	0	0	-0.801	0	0	0
	pemetrexed	chemical drug	0.914	0.181	1.662	1.098	0.18	0
	pentazocine	chemical drug	0	0	0	-1.664	0	0
	pentobarbital	chemical drug	-1.302	0	0	0	0	0
	pentoxifylline	chemical drug	0	0	-2.792	-3.387	0	0
	peoniflorin	chemical drug	-1.226	-0.397	0.475	1.198	-1.703	-1.757
	perhexiline	chemical drug	0	0	0	-0.707	-1.134	0
	perifosine	chemical drug	0	0.036	0.513	0	-0.606	0
	perilla alcohol	chemical drug	0	0	0.221	0	0	0
	perindopril	chemical drug	0	0	0.268	-0.292	0	0
	pevonedistat	chemical drug	0	0	-2.383	0.369	-1.466	0
	PF-4418948	chemical drug	0	0	-2.236	0	0	0
	PF-4878691	chemical drug	2.777	0	4.735	3.901	4.938	0
	PF-562271	chemical drug	0	-2.353	-2.173	-1.437	-2.985	0
	PF-573228	chemical drug	0	0	0	-1.432	0	0.391
	PF543	chemical drug	0	0	-1.414	-1.961	0	0
	phenacetin	chemical drug	0	0	2.413	1.325	0	-1.612
	phenethyl isothiocyanate	chemical drug	-1.181	-0.628	-1.033	0.451	-0.132	2.952
	phenylbutazone	chemical drug	0	0	2.548	2.054	1.997	-0.781
	phenylephrine	chemical drug	0	0	1.608	-0.649	0.573	-0.728
	phytohemagglutinin	chemical drug	0.635	0.487	3.593	2.929	0.751	-3.082
	PI-103	chemical drug	0	0	-1.454	-1.345	-2.203	0
	picropodophyllin	chemical drug	0	0	-0.24	0	0	0
	pidnarulex	chemical drug	1.343	3.003	1	-0.243	0.359	0
	pilocarpine	chemical drug	2.225	0	0	0	0	0
	pimagedine	chemical drug	0	0	0.464	-0.249	1.554	3.064
	pimozide	chemical drug	-0.513	0	-1.82	-1.473	-1.188	0
	pinaverium	chemical drug	-2.219	-1.982	-2.213	0	-1.98	0
	pioglitazone	chemical drug	0	0	-1.219	-2.064	-3.776	-2.619
	piperine	chemical drug	0	0	-1.805	-0.864	-1.489	0
	pirfenidone	chemical drug	0	0	0.854	-0.386	0.468	0
	pitavastatin	chemical drug	-1.295	-0.03	0	-2.804	-1.534	-0.566
	plerixafor	chemical drug	0	0	0	0	0.718	0
	plicamycin	chemical drug	-2.141	-1.216	-0.804	-1.575	0.128	1.905
	plumbagin	chemical drug	0	0	-1.571	-2.517	-1	0
	PLX5622	chemical drug	0.578	-1.561	2.145	1.375	-0.32	-0.025
	pomalidomide	chemical drug	0.117	0.036	-1.196	0	-1.378	0
	pomegranate extract pill	chemical drug	0	0	0	0	0.356	0.514
	ponesimod	chemical drug	-0.302	0	0	0.632	0	0
	potassium chloride	chemical drug	0	0	1.993	-1.552	-2.289	-0.962
	PP1	chemical drug	-2.322	-1.306	-1.784	-2.307	-1.7	0.285
	PP2/AG1879 tyrosine kinase inhibitor	chemical drug	-2.837	-0.846	-2.408	-1.843	-1.168	2.329
	pralsetinib	chemical drug	0	0	0	-2.236	0	0
	pravastatin	chemical drug	0	0	-0.681	-1.059	-1.438	-1.136
	prazosin	chemical drug	-0.378	0	0	0	0	0
	prednisolone	chemical drug	0.376	-1.489	-1.956	-2.612	-1.611	-0.468
	premarin	chemical drug	-0.539	0	-1.294	0	0	-1.178
	prexasertib	chemical drug	4.797	4.797	4.536	3.562	1.811	-1.695
	PRN694	chemical drug	-2.611	-2.2	-2.414	-2.414	0	0
	probenecid	chemical drug	0	0	-2.438	0	0	0
	probucol	chemical drug	0	0	-2.789	-2.359	0	-2.621
	progestin	chemical drug	0	0	0	0	0	1.463
	promegestone	chemical drug	0.949	0.418	0.437	-1.189	-1.703	-1.932
	propofol	chemical drug	0	-1.088	0.176	-0.672	0	0
	propranolol	chemical drug	0	0	-1.926	-1.027	0	0
	propylthiouracil	chemical drug	0	0	2.497	2.229	4.099	1.97
	prostaglandin	chemical drug	0	0	1.016	0	0	0
	proteasome inhibitor	chemical drug	0	0	0	0.277	0.128	0
	PS-1145	chemical drug	-1.48	-0.699	-2.407	-1.372	0	0
	pterostilbene	chemical drug	0	0	-2.213	-1.993	0	0
	PU-H71	chemical drug	0	0	0	-1.982	0	0
	puerarin	chemical drug	1.633	0	0	0	0	0
	pyrvinium	chemical drug	0	0	0	0	0.378	0
	quercetin	chemical drug	1.461	0	-1.332	-2.738	-3.976	-1.259
	quinacrine	chemical drug	0	0.208	-0.928	-1.31	-0.491	0
	quinapril	chemical drug	0	0	-0.152	0	0	0
	quisinostat	chemical drug	0	0	0.468	0	0	1.103
	quizartinib	chemical drug	0	-0.912	0.164	0	0.113	0
	R 59022	chemical drug	0	0	-1.342	-0.956	-1.387	0
	R59949	chemical drug	0	-1.387	-2.219	-1.387	0	0
	rabeprazole	chemical drug	0	0	-2.224	-2.224	0	0
	raloxifene	chemical drug	-0.199	-1.443	-0.144	0.091	0.698	0.529
	raltitrexed	chemical drug	0.785	0	2.186	0	1.673	0
	ramipril	chemical drug	0	0	-0.775	-0.512	2.034	3.162
	ranitidine	chemical drug	-0.832	0	0	0	0	0
	rebamipide	chemical drug	0	0	0.239	0	0	0
	remifentanil	chemical drug	0	0	-1	0	0	0
	resatorvid	chemical drug	0	0	-2.305	-1.568	-2.003	0
	resiquimod	chemical drug	4.632	3.938	6.205	5.574	4.798	2.19
	resveratrol	chemical drug	-1.755	-1.914	-2.441	-3.911	-2.885	-1.303
	retinoid	chemical drug	0	0	-0.748	0.179	0	0
	retinol	chemical drug	0	0	1	0	0	0
	rh-endostatin	chemical drug	0	0.246	1.98	0	0	0
	ribavirin	chemical drug	3.476	4.021	2.624	2.979	3.499	0
	ribociclib	chemical drug	0	0	0	0	0	0.958
	rifampin	chemical drug	0	0	0.375	-0.74	-2.056	-2.74
	rifaximin	chemical drug	1.155	0	0	0	0.905	0.832
	rigosertib	chemical drug	0	0	0	-1.342	0	0
	risedronic acid	chemical drug	0	0	0	0	1.342	0.447
	ritonavir	chemical drug	0.736	0.9	-1.19	-1.187	-0.272	0.978
	Ro31-8220	chemical drug	-1.345	0	-3.463	-2.834	-0.868	0
	RO7051790	chemical drug	0	0	0	0	1.516	0.958
	rofecoxib	chemical drug	0	0	-1.169	-0.44	0	0
	roflumilast	chemical drug	0	0	-0.594	0	0	0
	rolipram	chemical drug	1.941	0	0.024	-0.491	-1.953	0
	roscovitine	chemical drug	0	0	-1.059	-2.342	0	-0.486
	rosiglitazone	chemical drug	0.036	1.987	-0.747	-4.644	-5.35	-4.944
	rosuvastatin	chemical drug	0	0	0	-3.326	0	0
	rottlerin	chemical drug	-0.421	0	-1.637	-2.083	-1.37	-0.378
	roxithromycin	chemical drug	0	0	-2.219	0	-1.982	0
	ruxolitinib	chemical drug	-1.598	-3.061	-3.28	-2.224	-0.591	-0.115
	RWJ 67657	chemical drug	0	0	0	0	-0.798	0
	S-18886	chemical drug	0	0	0	-1	0	0
	S-equol	chemical drug	0	0	1.461	1.452	-0.619	0
	salicylic acid	chemical drug	0	0	-2.309	-2.305	-1.881	0
	salinosporamide A	chemical drug	0	-0.743	-1.311	-2.129	-1.987	0
	salirasib	chemical drug	-2.06	0	-1.24	-0.55	0.524	1.036
	salmeterol	chemical drug	0	0	0.865	1.125	0.791	0
	sapanisertib	chemical drug	0.025	0	0	-2.726	0	-2.236
	saquinavir	chemical drug	0	0	1.982	1.387	1.982	0
	saracatinib	chemical drug	0.41	1.633	0.067	1.633	0.978	0
	SB 216763	chemical drug	2.357	0	1.05	0.582	-0.432	0
	SB 239063	chemical drug	0	0	-1	0	0	0
	Sb202190	chemical drug	-1.985	-1.227	-2.469	-1.695	-1.067	0
	SB203580	chemical drug	-6.282	-5.968	-7.218	-4.521	-1.644	4.791
	SCH772984	chemical drug	0	0	-1.809	0	-1.662	0
	scopolamine	chemical drug	0	0	0	0	-0.6	0
	SD-282	chemical drug	0	0	-2	0	0	0
	selenium	chemical drug	0	0	-0.345	0	-0.444	0
	selumetinib	chemical drug	-1.199	-1.721	-0.008	-1.376	-2.218	-1.281
	semaxinib	chemical drug	3.608	1.929	2.498	0.969	-0.586	-1.035
	seocalcitol	chemical drug	2.627	3.024	2.569	-0.102	-1.287	-0.86
	sertraline	chemical drug	0	0	0.945	0	-1.534	0
	setanaxib	chemical drug	0	0	0	0	0	-0.391
	sevoflurane	chemical drug	-1.029	0.61	0.951	0	0	0
	shikonin	chemical drug	0	0	0	0.943	0.277	1.353
	SHR2554	chemical drug	0	0	-0.375	0	-0.389	-1.375
	sildenafil	chemical drug	0	0	-0.153	-0.112	-2.003	-2.073
	silibinin	chemical drug	-0.662	0	-0.129	-1.559	-0.349	-0.605
	silicon dioxide	chemical drug	2.599	2.156	3.372	1.906	1.535	0
	silymarin	chemical drug	0	0	-1.147	-1.654	0	0
	simvastatin	chemical drug	-0.394	0.014	-0.634	-1.884	-1.903	-1.179
	sirolimus	chemical drug	-2.466	1.369	-0.559	-2.756	-4.546	-4.69
	sivelestat	chemical drug	0	1.134	0.447	1.633	0	0
	SJN 2511	chemical drug	0	0	0	-0.108	0	-1.226
	SN-38	chemical drug	1.14	1.504	1.331	-0.618	0.263	0
	sodium arsenite	chemical drug	2.193	1.395	1.491	0.471	-0.194	-0.338
	sodium dodecyl sulfate	chemical drug	0	0	1.491	0.963	1.067	0
	sodium selenite	chemical drug	0	0	-1.539	-0.895	0	0
	sodium tungstate	chemical drug	0	0	0	0.316	0	0
	sorafenib	chemical drug	-0.347	-1.166	-3.16	-3.133	-3.552	0
	sotrastaurin	chemical drug	-0.115	0	-2.216	-2.216	0	0
	soy isoflavones	chemical drug	0	-0.302	-1.604	-2.496	-3.742	0
	SP600125	chemical drug	-4.051	-2.196	-3.445	-2.349	-0.856	3.318
	sparfosic acid	chemical drug	1.118	0	0	0	0	0
	spironolactone	chemical drug	-1.219	0	-2.007	-0.943	-0.276	1.096
	SRT1720	chemical drug	0	0	-1.526	-2.158	0	0
	ST1926	chemical drug	-1.15	2.982	-0.17	-2.018	-6.31	-8.438
	staurosporine	chemical drug	-0.237	-0.165	-2.401	-1.376	-0.83	0.819
	streptozocin	chemical drug	2.197	0	0.878	1.605	2.163	-0.819
	SU1498	chemical drug	0	0	-1.463	-0.788	0	0
	SU5402	chemical drug	-1.151	0	0	0	0	0
	sulfasalazine	chemical drug	0	-2.758	-2.804	-3.265	0	0
	sulforafan	chemical drug	0	0	-0.696	-2.174	-2.481	-1.003
	sulindac	chemical drug	0	0	0.645	-1.599	-1.089	-0.128
	sulindac sulfide	chemical drug	-0.302	0.35	2.363	0.676	1.052	0.71
	sunitinib	chemical drug	0	0	-0.131	-1.44	-0.582	1.735
	suramin	chemical drug	0	0	-0.396	-0.529	-1.11	0.419
	tacedinaline	chemical drug	0	0	0	0	0	-2
	tacrolimus	chemical drug	-0.355	0.403	-1.594	-1.642	-0.483	-0.236
	tamibarotene	chemical drug	0	0	-0.142	0.08	0	0
	tamoxifen	chemical drug	1.169	0	3.735	0.325	0.683	0.216
	tamsulosin	chemical drug	0	0	0	-1.308	0	0
	tanespimycin	chemical drug	-0.39	0.062	-1.134	-1.89	-2.495	-2.574
	TAS4464	chemical drug	3.575	2.744	2.544	1.248	1.248	1.604
	taselisib	chemical drug	0	0	-2.236	-2.449	-2	0
	tazemetostat	chemical drug	1.91	2.196	-0.051	-1.852	-3.8	-2.931
	telaglenastat	chemical drug	0	0	-0.816	0	0	0
	telmisartan	chemical drug	0	0	-1.42	-0.576	-2.699	-1.344
	temozolomide	chemical drug	0	0	2.327	1.58	1.163	0
	tempol	chemical drug	0	0	-1.141	-1.623	-0.066	0
	temsirolimus	chemical drug	0	0	0	-0.757	0	0
	terbutaline	chemical drug	0	0	0	0	0	0.728
	teriflunomide	chemical drug	0	0	-0.723	-0.945	-1.124	0
	tetracycline	chemical drug	2.967	0	0	-1.314	0	-0.391
	tetradecanoylphorbol acetate	chemical drug	7.048	6.586	9.512	7.426	3.982	-2.665
	tetraethylammonium	chemical drug	-1.591	0	-0.718	-0.068	-0.895	-1.265
	tetrandrine	chemical drug	0	0	-0.891	0	0	0
	tetrathiomolybdate	chemical drug	0	0	0	-0.378	0	0
	tetrodotoxin	chemical drug	1.035	0	1.401	0	1.891	1
	TGX-221	chemical drug	0	0	-0.849	0	0	0
	thalidomide	chemical drug	-2.621	-2.023	-3.974	-3.578	-1.23	1.085
	theophylline	chemical drug	0	0	-0.896	-0.896	0	0
	thiazolidinedione	chemical drug	0	0	0	0.311	0	-1.238
	thioctic acid	chemical drug	0	0	-1.168	-1.681	-0.836	0
	thioridazine	chemical drug	0	0	0	0	-0.632	0
	thymoquinone	chemical drug	0	-0.44	0.523	-0.789	-0.604	-1.421
	THZ1	chemical drug	-0.17	1.145	-1.599	-3.211	-2.191	0
	THZ2	chemical drug	0	-0.577	-1.554	0	-1.373	0
	THZ531	chemical drug	1.98	1.372	0	2.828	2.53	0
	tideglusib	chemical drug	0	0	0	-1.067	0	0
	tin mesoporphyrin	chemical drug	0	0	1.342	0	0	0
	tin protoporphyrin IX	chemical drug	0	0	2.19	0	0	0
	titanium dioxide	chemical drug	0	0	3.116	0	0	0
	tofacitinib	chemical drug	-2.122	-0.728	-2.744	-2.859	-3.267	0
	tofogliflozin	chemical drug	0	0	0	0	0.849	0.849
	tolfenamic acid	chemical drug	0	1.142	0	-0.829	-0.403	-0.488
	topiramate	chemical drug	0	0	-0.728	0.067	0.688	0
	topotecan	chemical drug	-2.745	-0.971	-2.089	-1.878	0.087	-0.022
	toremifene	chemical drug	0	0	0	0	1.134	0
	tosedostat	chemical drug	3.583	2.703	1.389	-0.824	1.923	-0.102
	TPCA-1	chemical drug	0	0	-1.551	-0.866	-1.775	0
	trabectedin	chemical drug	-1.556	0	0.687	1.567	-0.415	-1.062
	trametinib	chemical drug	0.714	1.373	1.622	1.68	1.593	0
	tranexamic acid	chemical drug	-2	-2	0	-0.447	-1	0
	tranilast	chemical drug	-1.44	0	-1.519	-2.925	-1.019	0
	trans-cinnamaldehyde	chemical drug	0	0	2.284	0.897	-0.417	-2.173
	trans-hydroxytamoxifen	chemical drug	-2.166	-1.656	-0.872	-1.226	-0.219	1.541
	tranylcypromine	chemical drug	0	0	0.618	0.251	0.033	0
	treprostinil	chemical drug	0	0	-2	0	0	0
	triamcinolone acetonide	chemical drug	1.158	1.234	1.4	-0.099	0.452	-1.219
	triamcinolone hexacetonide	chemical drug	0	-1.172	-0.849	0	0	0
	triamterene	chemical drug	0	0	2.849	2.862	2.537	-1.5
	tributyrin	chemical drug	2.873	1.916	2.208	0.177	-0.049	-2.183
	trichostatin A	chemical drug	1.321	2.68	-1.2	-1.911	-3.663	-2.423
	triciribine	chemical drug	0	0	0.436	0	0	0
	triclosan	chemical drug	1.667	2.333	2.121	1.897	-0.277	0
	trientine	chemical drug	0	0	1.536	1.236	2.027	1.195
	trifluoperazine	chemical drug	0	0	0.651	0	-1.342	0
	triptolide	chemical drug	-0.992	-0.165	-2.173	-0.354	2.268	5.739
	troglitazone	chemical drug	-0.064	0	-2.385	-4.184	-4.679	-4.226
	Trolox C	chemical drug	0	0	0.64	-0.128	0.447	0
	trovafloxacin	chemical drug	3.78	1.414	5.423	4.334	2.921	0
	tyrphostin	chemical drug	-1	0	0	-2	0	0
	tyrphostin AG 127	chemical drug	0	0	-1.264	0	0	0
	tyrphostin AG 1296	chemical drug	0	-1.153	0	0	0	0
	tyrphostin AG 1478	chemical drug	-3.076	0	-3.156	-3.208	-1.793	0
	tyrphostin AG490	chemical drug	-2.688	-1.503	-4.309	-2.975	-1.796	0.505
	U0126	chemical drug	-4.143	-2.735	-4.185	-3.226	-0.291	3.965
	UCN-01	chemical drug	0	-1.613	-1.881	0	0	0
	ulipristal acetate	chemical drug	0	0	-2.449	-1.134	0	0.926
	ulixertinib	chemical drug	-0.707	0	0	0	1.633	0
	UM101	chemical drug	0	-2.853	-3.014	-1.005	-1.127	0
	ursolic acid	chemical drug	1.972	0	-1.231	-2.091	-1.473	-0.48
	vadimezan	chemical drug	2.766	1.977	3.257	3.103	2.582	0
	valproic acid	chemical drug	-0.153	-0.399	-2.527	-2.204	-2.771	-1.53
	valsartan	chemical drug	0	0	-2.037	-2.136	-0.44	2.286
	vandetanib	chemical drug	0	0	0	-2.219	0	0
	vardenafil	chemical drug	0	0	-2	0	0	0
	vatalanib	chemical drug	0	0	0.218	-0.885	0.647	0
	vemurafenib	chemical drug	0	-0.09	1.561	0.382	-1.098	0
	verteporfin	chemical drug	0	0	-0.587	0.449	1.412	0
	vidarabine	chemical drug	0	0	0	0	-0.068	0
	vinblastine	chemical drug	2.363	2.24	3.231	3.824	2.877	0
	vincristine	chemical drug	0	0	1.435	0.847	0	0
	vinorelbine	chemical drug	-0.933	-0.863	0.096	-0.976	1.026	0
	vinpocetine	chemical drug	0	0	-2.207	-1.632	0	0
	vismodegib	chemical drug	-1.098	-1.121	0.687	-0.573	-1.245	0
	vitamin D	chemical drug	0	0	1.086	0	0.193	0
	vitamin E	chemical drug	0	0	-2.233	-2.316	-0.683	0.61
	vitamin K2	chemical drug	0	0	-0.104	0	0	-1.937
	vitamin K3	chemical drug	1.969	1.666	2.242	0.107	0.793	0
	volasertib	chemical drug	0	1.803	2.97	0	0	-3.575
	vorinostat	chemical drug	0.529	0.983	0.517	0.562	-0.871	-0.256
	VTX-2337	chemical drug	0	0	1.982	1.172	1.172	0
	wortmannin	chemical drug	-3.239	-2.669	-1.738	-2.172	-0.829	1.056
	WP1066	chemical drug	0	0	0.174	0.35	0.603	0
	WR 1065	chemical drug	-0.126	0	1.252	-0.767	0	0.853
	xanthohumol	chemical drug	0	-2.216	-2.261	-1.796	-1.524	1
	Y 27632	chemical drug	0	0	-1.799	-0.492	0.076	1.525
	zalcitabine	chemical drug	0	0	0	0	-0.707	0
	zidovudine	chemical drug	0	0	-0.64	-1.242	-1.109	0
	zinc	chemical drug	0	0	0	1.262	0	0
	zinc sulfate	chemical drug	0	0	-1.102	-1.249	0	0
	ziritaxestat	chemical drug	-3.78	-4.811	-3.922	-4.131	-4.158	-0.688
	zofenopril	chemical drug	-1.98	0	0	0	0	0
	zoledronic acid	chemical drug	-0.645	0	0.292	0.031	1.886	0
	(-)-arctigenin	chemical reagent	0	0	0	0	0	-0.603
	(1S,2R)-NCL-1	chemical reagent	0	0	1.677	0.578	1.057	2.062
	(5-(4-N-methyl-N(2-pyridyl)amino)ethoxy)benzyl thiazolidine-2,4-dione	chemical reagent	0	0	0	0	-0.883	-2.216
	(S,R)-3-(4-hydroxyphenyl)-4,5-dihydro-5-isoxazole acetic acid, methyl ester	chemical reagent	-0.12	-1.488	-2.666	-3.733	-0.908	0
	(Z,E)-5-(4-ethylbenzylidine)-2-thioxothiazolidin-4-one	chemical reagent	0	0	1.026	0	-0.61	-1.309
	[Ac-His1,D-Phe2,Lys15,Arg16,Leu27]VIP-(3-7)-GRF-(8-27)	chemical reagent	0.849	0	0.849	0	0	0
	[D-Ala2,N-Me-Phe4,Gly5-ol]-Enkephalin	chemical reagent	0	0	2.007	0	0.726	0
	[Lys15,Arg16,Leu27]VIP(1-7)GRF(8-27)	chemical reagent	-1.732	0	-1.732	-1.732	-1.732	0
	1'-acetoxychavicol acetate	chemical reagent	0	-0.707	-1.134	-1.667	-2.121	0
	1-((2-chlorophenyl)diphenylmethyl)-1H-pyrazole	chemical reagent	0	0	-1.342	-0.64	-0.277	0
	1-docosapentaenoylglycerol	chemical reagent	0	0	0	0	0.283	0
	1-eicosapentaenoylglycerol	chemical reagent	0	0	0	0	-0.152	0
	1-palmitoyl-2-(5-oxovaleroyl)-sn-glycero-3-phosphorylcholine	chemical reagent	2.428	0	2.189	2.013	1.124	0
	1-palmitoyl-2-oleoylglycero-3-phosphoglycerol	chemical reagent	0	0	-1.951	-1.951	-1.951	0
	1-palmitoyl-2-oleoylphosphatidyl-D-serine	chemical reagent	2	0	2.236	0	0	0
	1-trifluoromethoxyphenyl-3-(1-propionylpiperidine-4-yl)urea	chemical reagent	0	0	0	-1.89	0	0
	1,1-bis(3'-indolyl)-1-(4-hydroxyphenyl)methane	chemical reagent	0	0	0	1.097	0.783	0.874
	1,1-bis(3'-indolyl)-1-(4-trifluoromethyl-phenyl)methane	chemical reagent	0	0	1.579	0	0.235	-1.477
	1,2-dioctanoyl-sn-glycerol	chemical reagent	0	0	0	1.131	0	0
	1,2-dithiol-3-thione	chemical reagent	0.693	0	4.275	3.585	4.188	5.663
	1,3-bis(4-hydroxyphenyl)-4-methyl-5-[4-(2-piperidinylethoxy)phenol]-1H-pyrazole	chemical reagent	0	0	0	1.342	0	0
	10-hydroxy-cis-12-octadecenoic acid	chemical reagent	0	0	0	0	0	0.284
	10,12-tricosadiynoic acid	chemical reagent	-2	0	0	0	-2	0
	101.10 peptide	chemical reagent	0	0	-1.699	0	-2.008	0
	11-deoxyprostaglandin E1	chemical reagent	0	0	0	-1.98	0	0
	12-(3-adamantan-1-yl-ureido) dodecanoic acid	chemical reagent	1.213	0.447	-1.376	-1.898	-1.253	0
	15-E2-isoketal modified phosphatidylethanolamine	chemical reagent	0	0	2.425	2.425	0	0
	2',3'-dialdehyde ATP	chemical reagent	0	0	-1.698	-0.97	-1.432	0
	2-(4-acetoxyphenyl)-2-chloro-N-methylethylamine	chemical reagent	0	0	-2.297	-2.297	0	0
	2-(4-amino-1-isopropyl-1H-pyrazolo[3,4-d]pyrimidin-3-yl)-1H-indol-5-ol	chemical reagent	2.246	2.53	3.958	-3.655	-3.316	-7.569
	2-(tridec-12-yn-1-ylthio)acetic acid	chemical reagent	0	0	1	0	0	0
	2-[[4-[(e)-styryl]phenoxy]methyl]oxirane	chemical reagent	0	0	0	0.132	0	0
	2-aminoethoxydiphenylborane	chemical reagent	0	0	0	0	0.995	0
	2-aminopurine	chemical reagent	-2.316	-3.377	-3.397	-3.247	-2.829	0
	2-bromoethylamine	chemical reagent	0	0	1.737	2.585	2.573	-1.68
	2-chloro-N(6)cyclopentyladenosine	chemical reagent	0	0	0.418	0	0	0
	2-furoyl-Leu-Ile-Gly-Arg-Leu-Orn-NH2	chemical reagent	0	0	0.927	0	0	0
	2-hydroxy-1-naphthylaldehyde isonicotinoyl hydrazone	chemical reagent	0	0	0.663	0	0	0
	2-pentadecyl-2-oxazoline	chemical reagent	0	0	0	-1.941	-2.607	-2.207
	2,2',4,4',5,5'-hexabromodiphenyl ether	chemical reagent	0	0	0.447	0	0	0
	2,3-bis(4-hydroxyphenyl)-propionitrile	chemical reagent	-0.136	0	0	-0.769	-0.551	0
	2,4-dinitrobenzenesulfonic acid	chemical reagent	0	0	1.78	1.991	1.484	0
	25-hydroxycholesterol	chemical reagent	1.3	0.74	2.96	2.437	2.374	0.942
	3'-O-(4-benzoyl)benzoyladenosine 5'-triphosphate	chemical reagent	0	0	0	0	1.36	0
	3M-002	chemical reagent	0	0	3.003	2.856	2.143	0
	3M-003	chemical reagent	0	0	1.945	0	0	0
	3M-011	chemical reagent	2.235	0	4.31	3.375	4.631	0
	4-(4-(3-(4-trifluoromethoxy-phenyl)ureido)cyclohexyloxy)benzoic acid	chemical reagent	1	0	0	0	0	0
	4-iodo-6-phenylpyrimidine	chemical reagent	0	0	0	0	-0.068	0
	4-methyl umbelliferone-8-carbaldehyde	chemical reagent	0	0	0	0	0.16	0
	4-methylene-2-octyl-5-oxotetrahydrofuran-3-carboxylic acid	chemical reagent	-0.249	-0.012	-0.883	-0.883	-1.553	0
	4-O-carboxymethylascochlorin	chemical reagent	0.47	0	0	0	0	0
	4-octyl itaconate	chemical reagent	0.657	0	0.082	0.17	-2.104	0
	5-deoxy-rutaecarpine	chemical reagent	0	0	0	0.283	0	0
	5-fluoro-2-benzoyloxycinnamaldehyde	chemical reagent	0	0	1.342	0	0	-1.633
	5-fluoro-2-hydroxycinnamaldehyde	chemical reagent	0	0	1.342	0	0	-1.633
	5-N-ethylcarboxamido adenosine	chemical reagent	1.348	-1.283	0.198	-0.472	-0.92	-2.505
	5-nitro-2-(3-phenylpropylamino)benzoic acid	chemical reagent	0	0	0	-0.447	0	0
	5,8,11,14-eicosatetraynoic acid	chemical reagent	0	0	0	0	0	-0.412
	6-cyano-7-nitroquinoxaline-2,3-dione	chemical reagent	-1.729	0	-1.997	0	-0.818	0
	6,7-dinitroquinoxaline-2,3-dione	chemical reagent	1.732	0	1.732	0	0	0
	7-(4-fluorobenzylamino)-1,3,4,8-tetrahydropyrrolo[4,3,2-de]quinolin-8(1H)-one	chemical reagent	0	0	1.342	0	0	-2.333
	7-nitroindazole	chemical reagent	0	0	-1.636	-0.469	0	0
	8-(3-chlorostyryl)caffeine	chemical reagent	0	0	-1.969	-1.969	0	0
	8-bromo-cAMP	chemical reagent	1.819	1.442	-0.911	2.298	-3.572	-2.428
	8-bromoguanosine 3',5'-cyclic monophosphate	chemical reagent	0	-0.072	-0.117	1.291	-1.231	-1.996
	8-chlorophenylthio-adenosine 3',5'-cyclic monophosphate	chemical reagent	0	1.36	2.122	1.078	-0.522	-1.324
	8-pCPT-2-O-Me-cAMP	chemical reagent	0	0	0.8	0	0	0
	9-(2-hydroxy-3-nonyl)adenine	chemical reagent	0	0	0	-1.195	0	0
	A-769662	chemical reagent	0	0	0	2.424	1.299	0
	A-Fos	chemical reagent	-2.538	0	-2.155	-2.729	0	0
	A939572	chemical reagent	0	0	1.342	0	0.447	1
	AC261066	chemical reagent	0	0	0	0	1.89	0
	AcPhe(ornithine-Pro-cyclohexylamine-Trp-Arg)	chemical reagent	0	0	0.397	0	0	0
	actinonin	chemical reagent	0	0	0	2.138	3.317	0
	adenosine dialdehyde	chemical reagent	0	0	0	0.776	0	0
	adiporon	chemical reagent	0	0	0	0	1	0
	AF-2364	chemical reagent	0	0	0	0	0	-0.16
	AH-7614	chemical reagent	0	0	0	1	0	0
	AI-1	chemical reagent	0	0	0	0	-0.742	0
	AKT inhibitor VIII	chemical reagent	1.635	0.78	1.697	1.446	-0.077	0
	allosamidin	chemical reagent	0	-0.447	1	0.447	1.342	0
	alloxan	chemical reagent	0	0	1.982	2.219	0	0
	alpha-amino-3-hydroxy-5-methyl-4-isoxazolepropionic acid	chemical reagent	0	0	0	0	-0.784	0
	alpha-naphthoflavone	chemical reagent	0	0	-1.4	0	0	0
	alpha-santalol	chemical reagent	0	0	2.224	0	0	-1.134
	Am 580	chemical reagent	0.751	0	1.087	1.565	0.032	-0.662
	AM 630	chemical reagent	0	0	0	0.152	1.067	0
	AP20187	chemical reagent	0	0	0.128	0	1.432	1.98
	AR-A014418	chemical reagent	0	0	-1.715	0	0	0
	arachidonyltrifluoromethane	chemical reagent	0	0	-2.219	0	0	0
	arginine methyltransferase inhibitor-1	chemical reagent	0	0	0	0	-1.131	0
	ARVib-31	chemical reagent	0	0.853	2.683	-2.832	-3.57	-4.414
	ARVib-7	chemical reagent	0	0.853	2.683	-2.832	-3.57	-4.414
	AS1842856	chemical reagent	-1.784	-2.242	-3.608	-2.346	-2.554	0
	ATP-gamma-S	chemical reagent	0.593	-0.457	0.602	-0.941	0.959	1.165
	AZ505	chemical reagent	0	0	0	0	0.762	0
	azetidyl-2-carboxylic acid	chemical reagent	0	1.069	2.779	1.342	2.204	1.452
	bafilomycin A	chemical reagent	0	0	-2.183	0	-2.183	0
	BAPTA	chemical reagent	-1.009	0	-1.851	-1.425	-1.851	0
	BAPTA-AM	chemical reagent	-2.271	-0.368	-1.651	-1.354	-0.656	0
	BAR501	chemical reagent	0	0	-1.819	-1.885	0	0
	BC-1215	chemical reagent	0	0	0	-1.342	0	0
	berbamine	chemical reagent	-0.883	0	-1.517	-1.197	-0.742	0
	bicuculline/dalfampridine	chemical reagent	0	0	0	0	-0.447	0
	BIIE 0246	chemical reagent	-0.711	-1.463	0	0	1	1.134
	bis(4-hydroxyphenyl)sulfone	chemical reagent	-0.611	0	-1.05	0	-0.505	-0.444
	bisphenol A diglycidyl ether	chemical reagent	0	0	0	0	0.378	0
	BIX 01294	chemical reagent	0	0	1.342	0	0.87	0
	BML-111	chemical reagent	0	0	-0.555	-0.478	-1.706	0
	BML-284	chemical reagent	0	0	0	0	-0.528	0
	BMS 182874	chemical reagent	0	0	-1.231	-1.231	0	0
	borrelia burgdorferi strain B31 peptidoglycan	chemical reagent	0	0	2	1.342	0	0
	BP-1-102	chemical reagent	-2.425	-1.455	-2.607	-2.789	-2.621	0
	BRL 37344	chemical reagent	0	0	0.739	-0.246	0	0
	brusatol	chemical reagent	0	0	-2.55	-2.55	0	0
	bufalin	chemical reagent	0	0	0.6	-1.29	0	0
	butylidenephthalide	chemical reagent	0	0	0.204	0	0	0
	BV6	chemical reagent	0	0	-1.528	-1.144	0	0
	C-176	chemical reagent	-2.427	0	-2.808	-2.626	-2.624	0
	C-miR146a	chemical reagent	-2.425	-2.425	-2.63	-2.813	-2.425	0
	CA074-methyl ester	chemical reagent	0	-1.118	0	-0.479	0	0
	calcimycin	chemical reagent	4.641	0	5.584	4.34	3.911	0
	calpeptin	chemical reagent	0	0	0	-0.213	0	-0.378
	carbonyl cyanide p-(trifluoromethoxy)phenylhydrazone	chemical reagent	0	0	0	-1.985	0	0
	CAY10397	chemical reagent	0	0	0	0	2	0
	CAY10585	chemical reagent	0	-0.651	-2.213	-1.698	0	0
	CAY10595	chemical reagent	0	0	1.982	0	0	0
	CCG-1423	chemical reagent	0	0	0	0.447	0	0.152
	CCL-34	chemical reagent	0	0	0	2.449	0	0
	CCX771	chemical reagent	0.277	0	0	-2.813	0	-1
	cepharanthine	chemical reagent	0	0	-2	0	0	0
	CF-02	chemical reagent	0	-1.97	-1.97	-1.97	0	0
	CGP 42112	chemical reagent	0	0	0	0.896	0	0
	CGS 21680	chemical reagent	0.08	0	-1.644	-1.418	0	0
	CH-223191	chemical reagent	0.99	0	0	0	0.252	-1.593
	CIL56	chemical reagent	0	0	0	0	0	0.927
	cilostamide	chemical reagent	0	0	-2.236	0	0	0
	CIMO	chemical reagent	0	0	-1	-2.236	0	0
	CL097	chemical reagent	1.631	2.183	1.447	1.83	0	0
	CMP5	chemical reagent	0	0	0	-1.342	-2	0
	CNB-001	chemical reagent	2.449	0.64	2.433	0	0.896	0.555
	cobalt chloride	chemical reagent	1.953	1.032	2.36	0.637	0.593	-1.45
	COG112 peptide	chemical reagent	0	0	-2.215	0	0	0
	conduritol epoxide	chemical reagent	0	0	-0.447	-0.816	-0.447	-1
	cortistatin A	chemical reagent	2.828	0	2.236	1.134	0	0
	CP-55940	chemical reagent	2.188	2.398	2.38	2.402	1.975	0
	CpdX-D3	chemical reagent	0	0	-1.751	0	-1.129	0
	CpG ODN 1585	chemical reagent	0	0	2.596	0	2.4	0
	CpG ODN 1668	chemical reagent	3.349	3.569	4.964	4.203	4.36	0
	CpG ODN 1826	chemical reagent	0	0	4.944	5.345	4.884	0
	CpG ODN 2006	chemical reagent	4.824	5.156	5.59	5.8	4.367	0
	CpG ODN 2216	chemical reagent	3.282	0	2.755	2.135	2.653	0
	CpG ODN 2395	chemical reagent	0	0	1.795	3.12	0	0
	CpG ODN M362	chemical reagent	0	0	0.913	0	0	0
	Cr6+	chemical reagent	0.218	0	0.218	0.218	0	0
	cucurbitacin I	chemical reagent	0	-0.063	0.721	0	0	0
	CV 3988	chemical reagent	-1.342	0	-2	-1.342	-2	0
	CV 6209	chemical reagent	0	0	0.689	1.96	1.96	0
	cycloheximide	chemical reagent	0.74	-1.429	0.767	-0.12	2.08	1.282
	CYD0618	chemical reagent	0	0	0	0.447	0	0
	cytidylyl-3'-5'-guanosine	chemical reagent	0	1.477	2.621	2.2	0	0
	D-alpha-tocopheryl succinate	chemical reagent	0	0.625	-0.509	0	0	0
	D-Pen-2,5-enkephalin	chemical reagent	0	0	0	0	-0.555	0
	D,L-propargylglycine	chemical reagent	0	0	-0.277	0	0	0
	D609	chemical reagent	0	0	-0.853	-0.419	-0.251	0
	DASA-58	chemical reagent	0	-1	0	-2	-1	0
	dehydroxymethylepoxyquinomicin	chemical reagent	0	0	-0.928	-2.184	-1.387	0
	deoxycorticosterone acetate/potassium chloride/sodium chloride	chemical reagent	0	0	1.231	1.179	0.654	0
	DETA-NONOate	chemical reagent	1.015	0.24	0.157	0.516	0.076	0
	DIM-C-pPhOH-3-Cl-5-OCH3	chemical reagent	0	0	0	-0.222	0.42	0.324
	DIM-C-pPhOH-3,5-Br2	chemical reagent	0	0	0	-2.219	0	0
	dimethyl itaconate	chemical reagent	-1.076	-1.974	-1.32	-1.317	-1.969	1.516
	diphenyleneiodonium	chemical reagent	-3.628	0	-3.09	-1.82	-0.319	0
	dithiothreitol	chemical reagent	1.098	0.578	2.892	1.303	1.824	2.144
	DMH1	chemical reagent	0	0	-0.788	0	0.748	0
	docosapentaenoic acid	chemical reagent	0	0	-1.455	-1.746	-1.501	0
	DPP-23	chemical reagent	3.302	2.538	3.148	0.971	3.148	2.111
	DT-061	chemical reagent	0	0	0	0	-3.035	-2.111
	dynasore	chemical reagent	0	0	0	0	-0.555	0
	echinacoside	chemical reagent	0	0	0	0	-2.219	0
	EHT-1864	chemical reagent	0	0	0	0	1.706	0
	EP4-D	chemical reagent	1.347	1.474	-3.881	-5.516	-4.382	-1.342
	epoxyeicosatrienoic acid analog A	chemical reagent	0	0	-2.213	-2.213	-2.213	0
	epoxyeicosatrienoic acid analog B	chemical reagent	0	0	-2.213	-2.213	-2.213	0
	estradiol-17beta-benzoate	chemical reagent	0	0	-0.074	-1.757	-0.734	-0.027
	ethylene glycol tetraacetic acid	chemical reagent	0	0	-1.381	-0.753	0	0
	EVP 4593	chemical reagent	0	0	-0.246	0	0	0
	farnesol	chemical reagent	2.433	0	2.187	0	0	0.155
	fatostatin	chemical reagent	0	0	0	1.937	0	0
	FC-99	chemical reagent	-1.944	0	-1.98	-2.186	-0.994	0
	FDI6	chemical reagent	0	0	3.306	-3.153	-1.693	-3.806
	fenamic acid	chemical reagent	0	0	2.401	2.563	2.121	-1.665
	FITC	chemical reagent	0	0	1.987	1.987	1.192	0
	fucoidin	chemical reagent	0	0	-1.846	-1.604	0	0
	galactosylceramide-alpha	chemical reagent	0	0	2.3	3.517	2.07	0
	gamma-secretase inhibitor compound E	chemical reagent	0	0	0	0	-1.781	0
	gamma-secretase inhibitor XX	chemical reagent	0	0	0	0	2.414	0
	garcinia yunnanensis extract YTE-17	chemical reagent	0	0	0	-1.342	0	0
	gelam honey	chemical reagent	-1	0	-2.236	-2.236	0	0
	GF 120918	chemical reagent	1.265	0	0	0	0	0
	glyceraldehyde-BSA	chemical reagent	0	0	0	0	-2.429	-2.216
	GnRH-A	chemical reagent	4.355	3.21	4.103	2.539	1.6	-0.537
	GSI34	chemical reagent	0	0	0	0	-2	0
	GSK-2606414	chemical reagent	0	0	0	0.849	0	0.849
	GSK 650394	chemical reagent	0.64	0	0	0	0	0
	GSK0660	chemical reagent	0	0	-1.744	-1.206	0	0
	GSK2193874	chemical reagent	0	0	-1.6	-1.363	-1.732	0
	GSKJ4	chemical reagent	0	0	0	0.552	-0.346	0
	GW3965	chemical reagent	0.608	0.412	0.609	-0.976	-1.912	-1.812
	GW9662	chemical reagent	-1.615	0	0.274	1.318	3.383	1.982
	H-[1,2,4]oxadiazolo[4,3-alpha]quinoxalin-1-one	chemical reagent	0	0.102	0.128	-0.182	1.236	1.463
	H-151	chemical reagent	-2.621	-1.912	-2.975	-2.804	-2.804	0
	HA900	chemical reagent	0	0	-0.509	-0.137	0	0
	hexamethylene bisacetamide	chemical reagent	0	0	-0.599	0	-2.432	0
	I-BET-151	chemical reagent	2.274	0	-0.353	-0.51	1.109	0
	Iberiotoxin	chemical reagent	0	0	2	0	0	0
	icilin	chemical reagent	-2.646	0	-2.828	-2.121	-2.646	0
	IDR-1002	chemical reagent	0	-1.626	-2.006	-2.248	-1.109	0
	IgG-opsonized ovalbumin	chemical reagent	0	0	1.982	0.762	0.762	0
	immethridine	chemical reagent	0	-2.887	-3.207	-4	0	0
	ionomycin	chemical reagent	2.217	0.456	4.236	3.247	2.105	1.786
	IOX2	chemical reagent	2.111	1.155	1.508	-0.277	-1.604	-3.317
	isatoribine	chemical reagent	0	0	2.63	0	2.63	0
	ISRIB	chemical reagent	-2.236	0	0	0	0	0
	ITF3056	chemical reagent	0	0	-1.972	-1.972	-1.972	0
	J11-Cl	chemical reagent	-1.664	0	-1.387	0	0	0
	JMF3086	chemical reagent	0	0	-1.89	-2.828	-2.433	0
	JQ1	chemical reagent	-1.104	-1.589	-1.883	-3.457	-1.916	-0.346
	JTE-013	chemical reagent	0	0	-0.378	0	0	0
	JWH-015	chemical reagent	-0.816	0	-2.173	-2.173	-1.202	0
	Ki16425	chemical reagent	0	0	0	0	-1.238	0
	KMUP-1	chemical reagent	0	1.418	0	0	0	0
	L-N6-(1-iminoethyl)-lysine	chemical reagent	0	0.067	0	-0.611	0.152	0
	L 663536	chemical reagent	0	0.564	-0.931	-1.805	-1.572	0
	latrunculin B	chemical reagent	0	0	-0.128	-0.196	0	0
	lemairamin	chemical reagent	0	-2.209	-1.973	-2.211	-2.209	0
	LG100268	chemical reagent	0	1.916	0	0	0	0
	lipofermata	chemical reagent	-0.64	-0.213	0.633	0.529	-0.41	0.131
	lith-O-Asp	chemical reagent	0	0	0.866	0	2.138	0.496
	M344	chemical reagent	0	0	0	0	0.385	0
	MALP-2s	chemical reagent	3.091	3.221	3.893	3.767	3.513	0
	manganese chloride	chemical reagent	0.073	-0.404	1.501	0	0	0
	manumycin A	chemical reagent	0	0	-0.447	0	-0.822	0
	MC-1568	chemical reagent	0	0	0	0	-0.13	0
	MCB-613	chemical reagent	0	0	-2.236	-2.236	-2.236	0
	MCC950	chemical reagent	0	-2.445	-2.782	-2.942	-2.277	0
	MDL 73811	chemical reagent	0	0	1.938	0.775	-0.962	-2.714
	mefunidone	chemical reagent	0	0	0	0	0.447	0
	methylglyoxal-BSA	chemical reagent	0	0	0	0	-2.429	-2.216
	methylpiperidinyl-3b-hydroxycholenamide	chemical reagent	0	0	0	0	-1.067	0
	methylselenic acid	chemical reagent	0.342	0.308	-0.847	0.199	0.14	1.312
	metribolone	chemical reagent	0.736	1.121	2.026	-2.617	-1.427	0.551
	mevalonolactone	chemical reagent	0	0	0	0	-0.152	0
	MI-503	chemical reagent	-0.378	-0.128	0	0	0.113	0
	MIA-313	chemical reagent	0	0	-1.067	0	-1.067	0
	MIA-459	chemical reagent	0	0	-1.067	0	-1.067	0
	MIA-602	chemical reagent	0	0	-0.692	0	-0.692	0
	miR-208b inhibitor	chemical reagent	0	1.982	0	0	0	0
	miR-499a-5p inhibitor	chemical reagent	0	1.982	0	0	0	0
	miR-508-3p inhibitor	chemical reagent	0	0	0.277	2.213	0	0.152
	miricorilant	chemical reagent	0	0	0	0	2.236	0
	mito-TEMPO	chemical reagent	-1.941	0	-3.148	0	-2.897	0
	ML-193	chemical reagent	0	0	-2.215	-1.787	-2.616	0
	ML290	chemical reagent	0	0	3.162	2.111	3.729	3.464
	MM-401	chemical reagent	0	0	0	2.646	0	0
	MM-589	chemical reagent	0	0	2.138	-2.698	0.881	0.791
	Mn(III)-tetrakis-(4-benzoic acid) porphyrin	chemical reagent	0	0	-1.219	-0.745	-0.522	0
	molybdenum disulfide	chemical reagent	0	0	2.357	3.491	5.208	4.906
	monodansylcadaverine	chemical reagent	0	0	0.283	0	0	0
	MR-409	chemical reagent	0	0	-1.706	-0.102	-2.137	0
	murabutide	chemical reagent	0	0	2.236	2.236	2.236	0
	myelin oligodendrocyte glycoprotein (35-55)	chemical reagent	0	0	1.342	0	0	0
	N'-((4-oxo-4H-chromen-3-yl)methylene)nicotinohydrazide	chemical reagent	-1.129	-1.066	0	0	-1.134	0
	N-(1-carbamoyl-2-phenyl-ethyl) butyramide	chemical reagent	0	-2.333	-1.897	-2.887	-3	0
	N-(3-(aminomethyl)benzyl)acetamidine	chemical reagent	-2	-2	-1	-1.567	-0.87	0
	N-(3-oxododecanoyl)-homoserine lactone	chemical reagent	-0.205	0	-0.205	0	0	0
	N-[amino(dimethylamino)methylidene]-4-[(3aS,9bR)-8-ethoxy-7-methoxy-1,3,3a,9b-tetrahydrofuro[3,4-c]isoquinolin-5-yl]benzamide	chemical reagent	0	0	0	0	1.188	0
	N-acetylsphingosine	chemical reagent	1.235	0.917	3.353	1.941	1.22	0.294
	N-formyl-Met-Leu-Phe	chemical reagent	0	2.575	2.056	2.589	0	0
	N-hydroxy-2,2-diphenylacetamide	chemical reagent	0	0	-2	0	0	0
	N-hydroxy-N'-(4-butyl-2-methylphenyl)formamidine	chemical reagent	0	0	0	0.283	0.739	0
	N(2)-(gamma-D-glutamyl)-meso-2,2'-diaminopimelic acid	chemical reagent	0	0	2.345	1.929	1.912	0
	N,N-dimethylsphingosine	chemical reagent	-1.64	0	-1.876	-2.114	-0.961	0
	N4	chemical reagent	0	0	0	-1	0	0
	NCD-38	chemical reagent	0	0	1.677	0.599	1.057	2.06
	NCGC00186528	chemical reagent	0	0	-0.412	-0.798	0.393	0
	NF 449	chemical reagent	0	0	-2.449	-2.449	-2.813	0
	NHB2005	chemical reagent	1	0	2	0	2	2
	Ni2+	chemical reagent	2.275	0	3.848	2.911	0	0
	nicotiflorin	chemical reagent	0	0	-1.89	-1.89	-1.342	0
	nitroarginine	chemical reagent	0	0	2.341	1.918	3.132	0.954
	nocodazole	chemical reagent	0.635	0.346	-1.384	-0.068	-0.203	0.284
	NS-398	chemical reagent	-1.865	-2.085	-2.151	-2.334	-0.83	-0.724
	NSC 172285	chemical reagent	0	-2.229	-2.229	-2.229	-1.993	0
	NSC23766	chemical reagent	0	0	-1.294	-1.211	-0.902	0
	NX-13	chemical reagent	0	0	-2.96	0	0	0
	octyl gallate	chemical reagent	0	0	0	-0.277	0	0
	ODN-A151	chemical reagent	-2.191	0	-2.191	0	0	0
	ONO 1301	chemical reagent	0	0	0	-1.424	-1.976	0
	origanum majorana extract	chemical reagent	0	0	0.283	-0.298	0.283	0
	OSMI-1	chemical reagent	0	2.213	2.213	0	0	0
	OSU-2S	chemical reagent	1.154	0	0	0	0.124	0
	oxazolone	chemical reagent	0	0	3.258	3.102	0	0
	oxophenylarsine	chemical reagent	0	0	-0.928	-0.616	0	0
	palmitoyl-Cys((RS)-2,3-di(palmitoyloxy)-propyl)-Ala-Gly-OH	chemical reagent	1.285	0	0	0	0	0
	Pam3-Cys-Ser-Lys4	chemical reagent	4.06	4.395	4.689	4.886	5.75	0
	PCI-34051	chemical reagent	0	0	0	-0.431	1.664	0
	PD173074	chemical reagent	1.106	0	0	-2.817	0	-4.048
	PDGFRbeta-recognizing cyclic peptide	chemical reagent	0	0	0	0	1.969	0
	PDZ1i	chemical reagent	0	0	0	0.05	0	0
	pervanadate	chemical reagent	0	2.213	1.982	1.172	0	0
	PF-8380	chemical reagent	0	0	0	-2	-2	-2
	PG3-Oc	chemical reagent	2.903	2.882	2.577	0.377	1.123	-1.247
	phenyl-N-tert-butylnitrone	chemical reagent	-0.954	0	-1.72	-1.505	-2.397	0
	phxa 85	chemical reagent	0	0	0	0	-0.816	-1.342
	pifithrin alpha	chemical reagent	0	0	0	-0.913	0	0
	PK11007	chemical reagent	1.961	0	2.198	0	0	0
	PMID 35110406 compound 9	chemical reagent	0	0	-0.707	-0.707	0	0.378
	poloxamer	chemical reagent	0	0	0	0.596	1.481	2.425
	poly dA-dT	chemical reagent	3.554	3.177	4.173	3.947	3.691	0
	poly(dG-dC)	chemical reagent	2.229	0	2.429	0	2.429	0
	poly(U)RNA	chemical reagent	0	0	1.98	0	1.98	0
	polyinosine-polycytidylic acid/polyethylenimine formulation	chemical reagent	0	1.419	1.996	1.109	0.608	0
	polymethyl methacrylate	chemical reagent	0	0	0	-0.927	0	0
	prolinedithiocarbamate	chemical reagent	0	0	-1.526	-1.526	-1.664	0
	PTC-209	chemical reagent	0	0	2.324	-2.472	1.049	0.791
	pubchem compound 11368987	chemical reagent	-0.267	0	-1.418	-1.892	-0.494	0
	pubchem compound 11483544	chemical reagent	0	0	0	-1.981	0	0
	pubchem compound 25247557	chemical reagent	0	0	0	0	0	-2
	puromycin aminonucleoside	chemical reagent	0	0	1.146	2.199	0.95	-1.278
	pyridostatin	chemical reagent	7.426	7.641	7.565	7.499	6.946	0
	pyrimidin-2-one beta-ribofuranoside	chemical reagent	-0.555	0	0.179	0	0	0
	pyrrolidine dithiocarbamate	chemical reagent	-1.296	-1.942	-4.413	-3.636	-2.969	0
	quinoline-Val-Asp(OMe)-CH2-OPH	chemical reagent	0	0	0.152	0	0	0
	R-WIN 55,212	chemical reagent	-0.309	0	-0.207	-3.124	-1.608	-2.807
	RAM2061	chemical reagent	0.98	-0.067	1.364	0	1.364	2.231
	rat pegylated super leptin antagonist (mutant D23L/L39A/D40A/F41A)	chemical reagent	0	0	0	0	-1.934	0
	Ro41-5253	chemical reagent	-1.08	0	0.061	-0.943	-0.695	0.787
	RV 538	chemical reagent	0	0	-2.789	-2.012	-1.269	0
	S-(2,3-bispalmitoyloxypropyl)-cysteine-GDPKHPKSF	chemical reagent	2.903	0	3.495	3.497	3.363	0
	S-nitroso-N-acetyl-DL-penicillamine	chemical reagent	0.662	1.743	0.994	-0.646	0.133	-1
	S3I-1757	chemical reagent	0	0	0	-1	0	0
	S42	chemical reagent	0	0	0	0	0	1.154
	SAHM1	chemical reagent	0.286	1.147	-1.429	-0.209	0.768	0.846
	saikosaponin A	chemical reagent	0	0	1.067	1.432	0	0
	salubrinal	chemical reagent	-1.279	0	-1.489	0	0	-1.26
	sanglifehrin A	chemical reagent	0	0	-1.775	0	0	0
	SB-431542	chemical reagent	0.425	0	-0.282	-1.852	1.931	2.782
	SB 204741	chemical reagent	0	0	0	0	1.192	0
	SB 290157	chemical reagent	0	0	-1.581	-0.632	-0.671	0
	SCH 58261	chemical reagent	-1.303	0	0	0	0	0
	SCH79797	chemical reagent	0	0	-0.346	-0.616	0	0
	SD6	chemical reagent	2.03	2.611	2.611	2.804	1.767	0
	sea cucumber body wall meal	chemical reagent	0	-1	0	0	2.121	2.646
	sesame oil	chemical reagent	0	0	0	0	-0.775	0
	SFLLRN (PAR1-activator)	chemical reagent	0	0	0.422	1.342	0.352	-0.557
	SH42	chemical reagent	1	2.065	0.832	0.688	-1.291	0
	ShK-223	chemical reagent	0	2.596	0.905	3.286	1.406	0.784
	SLR14	chemical reagent	0	2.414	2.236	0	2.414	0
	SN-011	chemical reagent	-6.908	-7.859	-7.346	-7.661	-7.21	0
	sodium bisulfide	chemical reagent	0	0	-1.331	-2.174	0	0
	sodium orthovanadate	chemical reagent	1.503	0	2.62	3.572	3.33	0.6
	soloxolone methyl	chemical reagent	-2.646	0	-2.333	-3	-2.121	0
	SP2509	chemical reagent	1.667	1.86	-0.127	-1.479	-3.094	-2.713
	SR 144528	chemical reagent	-1.309	-1.362	-1.474	-1.25	-1.362	0
	SR1001	chemical reagent	0	0	-2.401	-2.599	0	0
	SR1078	chemical reagent	2.423	0	2.423	1.572	2.423	0
	ssRNA40	chemical reagent	2.747	2.355	3.218	3.657	3.095	0
	ST-4 SEC2 mutant superantigen	chemical reagent	0	0	0	0	-0.447	0
	ST3-Hel2A-2	chemical reagent	2.645	1.898	1.643	0	0	-0.447
	STAT3 inhibitor VI	chemical reagent	0	0	-0.62	0	0	0
	stattic	chemical reagent	-0.915	0	-1.505	-1.172	-2.898	-1.886
	sucralose	chemical reagent	0	0	0	0	0	0.882
	T-5224	chemical reagent	0.447	0.048	-0.244	1.428	2.414	1.201
	T 0070907	chemical reagent	0.8	0	0	0	-0.104	0
	tert-butyl-hydroquinone	chemical reagent	1.242	0.18	2.527	1.133	-2.261	-2.621
	TG6-10-1	chemical reagent	0	0	0	-1	-1	0
	thenoyltrifluoroacetone	chemical reagent	0	0	0	-0.447	0	0
	thermozymocidin	chemical reagent	0	0	-1.219	-2.414	0	0
	tiron	chemical reagent	-1.664	0	-1.387	-0.896	-0.478	0
	TO-901317	chemical reagent	0	0	-1.056	-0.801	-3.388	-3.094
	torin1	chemical reagent	-2.071	-1.664	-1.778	0.686	-1.886	-3.337
	TPG-1 proteoglycan	chemical reagent	0	0	0	1.982	0	0
	triacetyl-3-hydroxyphenyladenosine	chemical reagent	0	0	1.131	1.732	0	0
	tributyltin	chemical reagent	0	0	1.743	1.036	-3.165	-4.174
	trimethyltin	chemical reagent	0	0	1	0	0	0
	trinitrobenzenesulfonic acid	chemical reagent	0	0	3.973	4.256	1.366	0
	U 50488H	chemical reagent	1.176	0.261	-0.327	-0.327	0	0
	U18666A	chemical reagent	0	0	0	0	-1.915	0
	U46619	chemical reagent	0	0	-0.07	0	0	0
	U73122	chemical reagent	0	0	-0.92	-1.262	-0.659	-1.884
	V-PYRRO/NO	chemical reagent	-2.331	-1.976	-4.231	-4.347	-2.891	0
	vanadyl sulfate	chemical reagent	0	0	1.414	0	1.414	0
	VE-821	chemical reagent	3.357	1.678	3.051	1.257	0	0
	VH032	chemical reagent	0	0.718	1.508	0.087	-1.846	-3.317
	W-54011	chemical reagent	0	0	-1	0	0	0
	W7	chemical reagent	0	0	0	-1.455	0	0
	withaferin A	chemical reagent	0	0	-0.726	-1.905	-0.664	0
	wood smoke particle	chemical reagent	0	0	0.632	-0.905	-0.632	0
	XAV939	chemical reagent	-1.28	-1.928	-1.28	0.991	0	0
	XCT790	chemical reagent	0	0	-0.75	0	0.83	0
	Y-320	chemical reagent	0	0	0	0.447	0	0
	YM-58483	chemical reagent	-2.261	0	-2.964	0	0	0
	Z-551	chemical reagent	0	0	0.665	-0.699	0.587	1.997
	Z36	chemical reagent	4.022	1.976	3.208	-1.257	0.607	1.897
	ZFA-fmk	chemical reagent	0	-0.555	-1.067	-0.97	0	0
	1-chloro-2-(2,2,2-trichloro-1-(4-chlorophenyl)ethyl)benzene	chemical toxicant	0	1.091	1.454	0	0	0
	1-methyl-4-phenyl-1,2,3,6-tetrahydropyridine	chemical toxicant	1.93	2.908	3.775	4.536	3.538	-0.527
	1-methyl-4-phenylpyridinium	chemical toxicant	0	0	2.029	1.548	1.421	0
	1,1-diethyl-2-hydroxy-2-nitrosohydrazine	chemical toxicant	0	0	1.91	0	0	0
	1,10-phenanthroline	chemical toxicant	-0.707	0	1.463	1.706	0	0
	1,2-dimethylhydrazine	chemical toxicant	0	0	0.447	1	1.342	0
	1,2,3,4,6,7,8-heptachlorodibenzo-p-dioxin	chemical toxicant	0	0	0	0	-1.205	-0.254
	1,2,3,4,6,7,8-heptachlorodibenzofuran	chemical toxicant	0	0	0	0	-1.205	-0.254
	1,2,3,4,7,8-hexachlorodibenzo-p-dioxin	chemical toxicant	0	0	0	0	-1.205	-0.254
	1,2,3,4,7,8-hexachlorodibenzofuran	chemical toxicant	0	0	0	0	-1.205	-0.254
	1,2,3,6,7,8-hexachlorodibenzofuran	chemical toxicant	0	0	0	0	-1.205	-0.254
	1,2,3,7,8-pentachlorodibenzo-p-dioxin	chemical toxicant	0	0	0	0	-1.205	-0.254
	1,2,3,7,8,9-hexachlorodibenzo-p-dioxin	chemical toxicant	0	0	0	0	-1.205	-0.254
	1,4-bis[2-(3,5-dichloropyridyloxy)]benzene	chemical toxicant	0	0.72	-0.236	2.105	0	2.069
	2-amino-1-methyl-6-phenylimidazo-4-5-b-pyridine	chemical toxicant	0	0	3	3.683	4.491	3.431
	2-butenal	chemical toxicant	0	0	-2	0	0	0
	2,2'-dipyridyl	chemical toxicant	0	0	0	0	-1.969	-1.969
	2,3,4,6,7,8-hexachlorodibenzofuran	chemical toxicant	0	0	0	0	-1.205	-0.254
	2,3,4,7,8-pentachlorodibenzofuran	chemical toxicant	0	0	0	-0.034	-1.555	0
	2,3,7,8-tetrachlorodibenzofuran	chemical toxicant	0	0	0	0	-1.205	-0.254
	2,4-dinitrofluorobenzene	chemical toxicant	0	0	3.229	0	0	0
	2,4-dinitrothiocyanatobenzene	chemical toxicant	0	0	0	0	-0.447	0
	2,4,5,2',4',5'-hexachlorobiphenyl	chemical toxicant	0	0	0	0	0	-2.33
	3-aminobenzamide	chemical toxicant	-0.392	0	-2.436	-2.779	-0.92	0
	3-methyladenine	chemical toxicant	-0.782	0	0.916	-0.131	0.235	0
	3-methylcholanthrene	chemical toxicant	0	0	1.395	0	0	0
	3-nitropropionic acid	chemical toxicant	0	0	0	0	0.062	-0.297
	3,4,5,3',4'-pentachlorobiphenyl	chemical toxicant	0	0	2.716	-0.249	-1.049	0
	3,4,5,3',4',5'-hexachlorobiphenyl	chemical toxicant	0	0	0	0	0	-0.254
	4-hydroxynonenal	chemical toxicant	0	0	0.118	0	0	0
	4-methylnitrosoamino-1-(3-pyridinyl)-1-butanone	chemical toxicant	2.329	0	3.334	3.152	1.42	-1.103
	4-nitroquinoline-1-oxide	chemical toxicant	0	0	-1.914	0.84	1.549	2.828
	4-nonylphenol	chemical toxicant	0	0.13	2.236	0	2.425	0
	4-tert-octylphenol	chemical toxicant	0	0	0	0	0	-1.837
	6-hydroxydopamine	chemical toxicant	1.137	0	3.151	2.489	2.537	2.952
	7,8-dihydro-7,8-dihydroxybenzo(a)pyrene 9,10-oxide	chemical toxicant	0	0	0	0	0.298	0
	9,10-dimethyl-1,2-benzanthracene	chemical toxicant	0	0	1.634	0.078	-0.214	0
	acriflavine	chemical toxicant	0	0	-2.209	-1.103	-1.856	0
	acrolein	chemical toxicant	-0.379	0	0	-0.529	0	0
	allyl isothiocyanate	chemical toxicant	0	0	0.152	0.555	0.152	0
	anti-benzo(a)pyrene-diol-epoxide	chemical toxicant	0.784	-0.491	1.64	0.941	0.204	0
	aphidicolin	chemical toxicant	1.866	2.622	0.936	0	0	0
	aristolochic acid I	chemical toxicant	3.249	0	0	2.392	1.495	1.943
	arotinoid acid	chemical toxicant	0	0	-1.616	0.864	-2.114	0
	arsenic	chemical toxicant	0	2.066	0.785	0.056	0.541	0.146
	arsenite	chemical toxicant	0.815	0	0.996	-0.291	-0.166	-0.397
	asbestos	chemical toxicant	0	0	0	0.61	0.555	0
	azoxymethane	chemical toxicant	0.93	0.589	2.761	1.532	1.852	0
	benzene	chemical toxicant	0	-1.203	-0.823	-1.193	0.674	1.183
	benzo(a)pyrene	chemical toxicant	0	0	0.668	-1.3	-1.319	-2.177
	beta-naphthoflavone	chemical toxicant	0	0	-0.165	0	-2.158	0
	biochanin A	chemical toxicant	0	0	-0.102	-0.102	0	0
	bromobenzene	chemical toxicant	0	0	-1.414	-1.01	-1.4	-2.03
	bucladesine	chemical toxicant	2.497	2.009	1.176	0.086	-0.75	-2.1
	butylated hydroxyanisol	chemical toxicant	0	0	-0.939	-1.527	-2.219	0
	butylated hydroxytoluene	chemical toxicant	1.057	0	0	0	0	0
	cadmium	chemical toxicant	0	0	0	1.167	0.662	0
	cadmium chloride	chemical toxicant	2.207	1.998	1.971	1.647	1.564	0.883
	calyculin A	chemical toxicant	0.653	0	0.577	-0.407	1.069	0
	carbenoxolone	chemical toxicant	0	0	-0.514	0	1.472	0.214
	carbon tetrachloride	chemical toxicant	2.429	0	2.907	3.943	0.085	-1.459
	carbonyl cyanide m-chlorophenyl hydrazone	chemical toxicant	1.863	0	2.666	0.151	-0.428	0
	Cd2+	chemical toxicant	0	0	0	1.432	0	0
	chrysotile asbestos	chemical toxicant	0	0	1.573	2.488	1.815	0.822
	cigarette smoke	chemical toxicant	4.716	3.848	4.961	3.431	1.082	-1.774
	cinnamaldehyde	chemical toxicant	0	0.262	1.495	-1.29	-3.333	-2.694
	cobalt	chemical toxicant	2.778	0	0	0	0	-0.415
	crocidolite asbestos	chemical toxicant	0	0	3.138	2.297	0.545	-1.597
	cuprizone	chemical toxicant	1.32	1.573	0.754	2.782	0.437	0.645
	cytochalasin B	chemical toxicant	0	0	-1.929	-0.378	-0.426	0
	cytochalasin D	chemical toxicant	0	0	-0.954	0.252	0	0.971
	deoxynivalenol	chemical toxicant	0	0	0	0.065	0	-0.506
	di(2-ethylhexyl) phthalate	chemical toxicant	-0.768	0	0	0	-0.044	0
	dibenzoylmethane	chemical toxicant	0	0	0	0	-1.643	0
	dibutyl phthalate	chemical toxicant	2.226	0.285	3.097	2.857	2.196	0
	dicarbethoxydihydrocollidine	chemical toxicant	0	0	2.06	1.414	0.473	0
	dichlorovinylcysteine	chemical toxicant	1.199	0	0.517	0.105	-0.168	-0.205
	diethylmaleate	chemical toxicant	0.646	0.824	-1.394	-0.973	-1.82	0
	diethylnitrosamine	chemical toxicant	1.085	0	0.977	2.536	1.967	-0.259
	dimethylnitrosamine	chemical toxicant	0.241	0	0.272	0.908	-0.774	0
	domoic acid	chemical toxicant	0	0	2.232	2.232	0	0
	E. coli B4 lipopolysaccharide	chemical toxicant	5.133	6.108	5.838	6.154	4.23	-1.114
	ethionine	chemical toxicant	0	0	2.846	1.571	1.625	0
	fluoromethyl 2,2-difluoro-1-(trifluoromethyl)vinyl ether	chemical toxicant	0	0	3.507	2.223	1.526	-0.323
	forskolin	chemical toxicant	5.179	2.41	3.548	0.869	-0.672	-3.197
	fumonisin B1	chemical toxicant	0.73	0	0	0	0	0
	gliotoxin	chemical toxicant	0	0	-0.577	0	0	0
	GW 4064	chemical toxicant	0	0	0	0	0	-1.019
	H-8	chemical toxicant	0	0	0	-1.121	0	0
	hexachlorobenzene	chemical toxicant	0	0	2.324	2.446	1.436	0
	hexamethoxyflavone	chemical toxicant	0	0	-1.798	-1.424	-1.029	0
	hexarelin	chemical toxicant	0	0	0	-2.007	-2.333	-2.121
	iodoacetic acid	chemical toxicant	0	0.64	2.121	2.646	2.138	0
	isobutylmethylxanthine	chemical toxicant	0	1.599	0.047	-0.677	-3.588	-3.449
	juglone	chemical toxicant	0	0	0	0	-0.404	-0.404
	kaempferol	chemical toxicant	-1.463	0	-1.387	-1.857	-1.632	0
	kainic acid	chemical toxicant	2.68	0	3.381	1.762	0.832	-2.088
	latrunculin A	chemical toxicant	0	0	0.896	1.912	0	0
	lipid A	chemical toxicant	3.434	3.539	4.066	4.863	3.197	-1.387
	malondialdehyde	chemical toxicant	0	1.982	0	0	0	0
	maneb	chemical toxicant	0	0	0	-1.997	0	0
	mastoparan	chemical toxicant	0	0	-1.894	-2.223	-1.802	0
	MDL 28170	chemical toxicant	-0.555	0	0	0	0	0
	mercuric chloride	chemical toxicant	0	0.503	1.63	1.005	1.882	0
	methyl methanesulfonate	chemical toxicant	3.297	3.357	4.437	1.746	2.606	1.52
	methylmercury	chemical toxicant	0	-1.266	-0.489	-0.46	0.946	1.381
	methylnitronitrosoguanidine	chemical toxicant	2.074	3.382	2.8	0	2.427	0
	methylnitrosourea	chemical toxicant	0	0	0	2.213	0.762	0.762
	mono-(2-ethylhexyl)phthalate	chemical toxicant	1.503	1.21	0.808	-3.722	-3.041	-3.685
	monobutyl phthalate	chemical toxicant	0	-1.678	0	0	0	-3.053
	monocrotaline	chemical toxicant	0	0	0.455	0.053	1.018	0
	muscarine	chemical toxicant	0	0	1.131	-0.469	0	0
	N-ethyl-N-nitrosourea	chemical toxicant	0	3.588	4.603	4.148	3.434	0
	n-nitrosomethylbenzylamine	chemical toxicant	0	0	0	0.391	0	0
	naphthalene	chemical toxicant	0	0	0	-2.196	-1.967	-1.967
	nickel	chemical toxicant	3.377	2.201	3.086	2.305	1.552	0
	nickel chloride	chemical toxicant	3.098	1.887	2.385	1.157	1.309	-0.5
	nitrofen	chemical toxicant	0	0	-0.956	0.469	2.429	3.144
	nonylphenol	chemical toxicant	1.308	2.055	0	0.185	0	0
	ochratoxin A	chemical toxicant	0	0	1.039	1.392	0.628	0.171
	octachlorodibenzo-4-dioxin	chemical toxicant	0	0	0	0	-1.205	-0.254
	octachlorodibenzofuran	chemical toxicant	0	0	0	0	-1.205	-0.254
	okadaic acid	chemical toxicant	1.473	0.318	1.661	1.613	2.771	1.33
	ozone	chemical toxicant	2.898	0	3.51	3.813	2.353	0
	Pam3-Cys	chemical toxicant	2.818	2.477	3.651	3.551	1.987	0
	paraquat	chemical toxicant	1.438	1.189	-0.55	-0.631	-2.09	-2.084
	patulin	chemical toxicant	0	0	-1.507	0	-1.747	0
	peroxynitrite	chemical toxicant	0	0.863	1.811	2.164	2.985	0
	phorbol 12,13-didecanoate	chemical toxicant	0	0.624	1.078	0.504	0.154	-0.513
	picryl chloride	chemical toxicant	0	0	2.426	0	0	0
	pirinixic acid	chemical toxicant	0.06	2.112	1.773	-0.91	-2.597	-2.284
	pristane	chemical toxicant	0	0	3.174	3.463	2.322	0
	pyridaben	chemical toxicant	0.143	-0.351	0	-2.478	0	0
	reactive oxygen species	chemical toxicant	2.225	1.971	3.354	2.174	1.658	0
	rhodamine 6G	chemical toxicant	0	0	0	-2.438	0	-1.546
	rotenone	chemical toxicant	0	0	0.336	0.056	0	2.578
	S-nitrosoglutathione	chemical toxicant	0	0.081	-1.932	-0.439	0.578	0
	Salmonella enterica serotype abortus equi lipopolysaccharide	chemical toxicant	5.576	3.698	6.471	4.388	3.002	-1.372
	salvin	chemical toxicant	0	0	0	-0.094	0	0
	secondhand smoke	chemical toxicant	0	0	1.934	0	0.988	-1.411
	selenite	chemical toxicant	0	0	1.039	-0.105	0.2	0
	Sn50 peptide	chemical toxicant	-2.097	-1.961	-2.761	-3.045	-3.111	-0.92
	styrene	chemical toxicant	1	0	2	0	0	0
	SU6656	chemical toxicant	-2.242	0	-3.582	0	0	0
	sulfo-N-succinimidyl oleate	chemical toxicant	0	-2.236	0	-2.236	0	0
	tert-butyl hydroperoxide	chemical toxicant	0	0	0	0.383	0	0
	tetrachlorodibenzodioxin	chemical toxicant	0.295	0.027	2.158	-1.032	0.512	-1.252
	thapsigargin	chemical toxicant	3.925	2.294	4.978	2.345	2.998	3.075
	thioacetamide	chemical toxicant	0	0	2.437	2.148	0.716	-3.113
	thymeleatoxin	chemical toxicant	0	0	1.067	0	0	0
	trichloroethylene	chemical toxicant	0	-1.344	-1.347	-1.338	0.192	1.183
	uranyl nitrate	chemical toxicant	0	0	0.042	0.955	1.464	1.084
	urethane	chemical toxicant	0	0	-0.356	1.554	0.459	0
	zearalenone	chemical toxicant	0	0	0	1.437	0	0
	26s Proteasome	complex	-2.495	-3.307	-1.893	-0.403	0.505	0.687
	48s	complex	1.177	0.981	0	-0.788	0.99	0
	Adaptor protein 1	complex	0	0	1.4	0.928	0	0
	Ampa Receptor	complex	0	0	0	0	-1.172	0
	AMPK	complex	0	0	-0.753	-3.82	-2.709	-1.044
	Ap1	complex	0	0	2.929	2.385	1.824	-1.691
	Arntl-Clock	complex	0	0	0	-1.746	-1.746	0
	Bcl9-Cbp/p300-Ctnnb1-Lef/Tcf	complex	0	0	0	0.243	0	0
	BCR (complex)	complex	1.316	-0.289	5.277	4.493	6.922	5.852
	Betacatenin/TCF	complex	0	0	0	-1.095	0	0
	C1q	complex	1.673	0	0.362	0.087	-0.216	0
	C4BP	complex	0	0	0	-2.449	0	2
	C8	complex	0	0	0.663	0.246	0	0
	Calcineurin protein(s)	complex	0	0	0.701	0.424	0	0
	calpain	complex	-0.539	0	0.847	2.44	0	0
	CaMKII	complex	0	0	1.941	1.369	0	0
	CD3	complex	1.841	0.503	6.53	6.554	6.164	5.255
	CG	complex	4.406	2.477	2.946	0.557	-1.894	-5.975
	Ck2	complex	0	0	0.266	0.266	1.408	0
	Collagen type I (complex)	complex	0	0	-0.073	1.553	-0.193	-1.87
	Collagen type II	complex	1.629	1.083	1.657	1.015	1.227	0
	Collagen type III	complex	0	0	0	0.73	0	0
	Collagen type IV	complex	0	0	1.414	0.839	2.331	1.912
	Collagen type V	complex	0	0	0	0.225	0	0
	Collagen(s)	complex	0	3.138	2.478	1.633	0.633	-0.285
	Complement	complex	0	0	0	0.57	-0.342	0
	F Actin	complex	0	0	-0.469	0	0	0
	Fcer1	complex	1.991	1.353	3.921	4.234	3.303	0
	Ferritin	complex	0	2.204	2.96	2.266	0	0
	Fibrin	complex	0	0	0	1.633	1.134	0
	Fibrinogen	complex	0	0	2.71	3.046	2.151	0
	FSH	complex	0.926	1.754	0.07	-1.638	-1.066	-2.533
	GABA receptor	complex	0.762	0	0	0	0	0
	GABP	complex	0	0	0	1.342	1	0
	GC-GCR dimer	complex	0	1.97	1.268	-0.595	0	-1.098
	HDL	complex	-1.624	-1.043	-1.67	-0.601	-1.335	0
	HDL-cholesterol	complex	-2.668	0	-1.376	2.761	0.885	-0.317
	hemoglobin	complex	0	0	1.268	-0.057	-2.573	0
	Hif1	complex	0	0	0.965	0.26	-0.895	-0.457
	histone deacetylase	complex	0	0	0	-0.671	-0.302	0
	Ifn gamma	complex	3.779	4.794	5.032	4.58	4.723	0
	IFNGR	complex	0.447	0	2	0	2.236	0
	Iga	complex	0.552	0	1.558	1.774	0	0
	Ige	complex	2.867	2.733	6.266	6.88	3.088	-2.687
	IgG	complex	-1.098	-0.876	1.736	2.61	0.247	0.081
	IgG1	complex	0.726	0	0.368	0	0	0
	IgG2a	complex	0	0	-0.775	-0.354	0	0
	IgG2b	complex	0	0	0	0	-0.94	0
	Igm	complex	0.392	0.811	0.198	-0.156	1.169	-0.459
	IKK (complex)	complex	0.724	1.239	1.682	2.258	1.785	0
	IL-17f dimer	complex	2.36	0	3.148	1.929	0	0
	IL12 (complex)	complex	2.525	3.261	5.869	6.628	4.783	0.782
	IL17a dimer	complex	2.371	0	3.066	2.164	0	0
	IL23	complex	0	0	2.367	2.127	-0.025	0
	immune complex	complex	0	0	1.982	1.982	0	0
	Immunoglobulin	complex	2.06	-0.998	2.628	2.803	5.137	2.637
	IRF3 dimer	complex	0	0	2.407	0	0	0
	ISGF3	complex	2.949	2.779	3.11	3.11	2.949	0
	L-type Calcium Channel	complex	0	0	0	0	-1.432	0
	Laminin (complex)	complex	0	0	0.95	0.37	1.076	0.166
	Laminin5	complex	0	0	0	0.097	-1.1	0
	LDL	complex	4.797	4.984	3.193	4.132	0.778	-2.059
	Lh	complex	0.236	-3.227	-2.489	-1.713	3.628	2.237
	Lymphotoxin	complex	0	0	3.099	2.414	2.8	0
	MAC	complex	1.466	0	2.781	1.321	0.586	0
	MTORC1	complex	0	0	3.317	0.158	0	0.834
	MTORC2	complex	0	0	0	0	0.48	0
	NADPH oxidase	complex	0.922	0	1.266	0.673	-0.942	0
	NCOR-LXR-Oxysterol-RXR-9 cis RA	complex	0	0	0	0.181	-2.54	-3.302
	NF-Y	complex	0	0	0.426	-0.562	-0.43	-1.384
	NFAT (complex)	complex	2.714	0.36	0.867	1.095	0.58	0
	NfkB-RelA	complex	2.151	2.155	4.603	3.803	3.397	0
	NFkB (complex)	complex	7.452	6.153	9.04	7.422	4.99	-2.799
	NfkB1-RelA	complex	0	0	3.898	3.618	2.549	0
	NMDA Receptor	complex	0	0	1.195	0	0	0
	PDGF-AA	complex	0	0	0	0	0.179	-0.338
	PDGF-DD	complex	0	0	0.632	0	-2.111	0
	Pdgf (complex)	complex	0	0	2.912	2.403	1.893	0.54
	Pdgf Ab	complex	2.469	0	0	1.88	0.488	0
	PDGF BB	complex	6.251	3.82	5.655	4.603	2.288	-1.232
	PI3K (complex)	complex	3.38	2.452	2.798	3.366	1.269	-1.562
	Pi3k class I	complex	0	0	0	0	0.115	0
	Pka	complex	1.418	1.213	1.734	0	0.149	-1.318
[truncated: 3,441 more rows]
