# Supplementary material for: Chikungunya patient transcriptional signatures faithfully recapitulated in a C57BL/6J mouse model
Source: Front Immunol. 2022 Dec 12;13:1092370. doi: 10.3389/fimmu.2022.1092370 (PMC9791225; doi:10.3389/fimmu.2022.1092370)
Supplement: Supplementary Table 5 — Information relating to three non-CHIKV human inflammatory disease datasets [file Table_5.xlsx]

## Sheet: Table S5a - all
Study	Bioproject	Tissue	Method	Platform	Notes
Bronchiolitis (children)	PRJNA450430	PBMC	RNA-Seq;	Illumina HiSeq 2500	Acute vs. convalescent;
			Poly-dT		n = 16 vs. 16
Rheumatoid arthritis (adults)	PRJNA352076	Synovial biopsy	RNA-Seq;	Illumina HiSeq 2000	RA vs. healthy;
			Ribo-depleted		n = 20 vs. 20
SARS-CoV-2 (adults)	PRJNA849921	PBMC	RNA-Seq;	Illumina NovaSeq 6000	Infected vs. healthy;
			Ribo-depleted		n = 9 vs. 11

## Sheet: Table S5b - Bronchiolitis
Accession	experimental group
SRR7011791	acute
SRR7011795	acute
SRR7011797	acute
SRR7011805	acute
SRR7011813	acute
SRR7011827	acute
SRR7011839	acute
SRR7011843	acute
SRR7011803	acute
SRR7011809	acute
SRR7011821	acute
SRR7011823	acute
SRR7011833	acute
SRR7011841	acute
SRR7011845	acute
SRR7011849	acute
SRR7011796	convalescent
SRR7011798	convalescent
SRR7011810	convalescent
SRR7011828	convalescent
SRR7011792	convalescent
SRR7011804	convalescent
SRR7011806	convalescent
SRR7011814	convalescent
SRR7011822	convalescent
SRR7011824	convalescent
SRR7011834	convalescent
SRR7011840	convalescent
SRR7011842	convalescent
SRR7011844	convalescent
SRR7011846	convalescent
SRR7011850	convalescent

## Sheet: Table S5c - Rheum. arthritis
accession	age	gender	experimental group
SRR4785813	32	female	Normal
SRR4785815	47	male	Normal
SRR4785816	27	male	Normal
SRR4785817	47	male	Normal
SRR4785818	32	female	Normal
SRR4785819	31	female	Normal
SRR4785821	66	male	Normal
SRR4785822	28	male	Normal
SRR4785823	63	male	Normal
SRR4785825	55	female	Normal
SRR4785826	56	female	Normal
SRR4785828	31	female	Normal
SRR4785829	73	female	Normal
SRR4785831	42	female	Normal
SRR4785832	33	male	Normal
SRR4785834	52	female	Normal
SRR4785835	24	female	Normal
SRR4785836	28	female	Normal
SRR4785837	29	male	Normal
SRR4785839	29	male	Normal
SRR4785935	27	female	Rheumatoid arthritis (established)
SRR4785937	33	female	Rheumatoid arthritis (established)
SRR4785939	24	female	Rheumatoid arthritis (established)
SRR4785941	32	female	Rheumatoid arthritis (established)
SRR4785947	27	female	Rheumatoid arthritis (established)
SRR4785953	32	female	Rheumatoid arthritis (established)
SRR4785960	73	female	Rheumatoid arthritis (established)
SRR4785963	37	female	Rheumatoid arthritis (established)
SRR4785980	66	female	Rheumatoid arthritis (established)
SRR4785982	55	male	Rheumatoid arthritis (established)
SRR4785983	56	male	Rheumatoid arthritis (established)
SRR4785989	35	female	Rheumatoid arthritis (established)
SRR4785993	31	male	Rheumatoid arthritis (established)
SRR4785997	47	female	Rheumatoid arthritis (established)
SRR4786006	29	male	Rheumatoid arthritis (established)
SRR4786008	63	female	Rheumatoid arthritis (established)
SRR4786009	47	female	Rheumatoid arthritis (established)
SRR4786011	24	female	Rheumatoid arthritis (established)
SRR4786018	44	male	Rheumatoid arthritis (established)
SRR4786021	52	female	Rheumatoid arthritis (established)

## Sheet: Table S5d - SARS-CoV-2 
accession	age	gender	experimental group	serostatus	days since PCR-positive
SRR19681163	60	female	Healthy	NA	NA
SRR19681164	51	male	Healthy	NA	NA
SRR19681165	25	male	Healthy	NA	NA
SRR19681166	44	female	Healthy	NA	NA
SRR19681167	44	female	Healthy	NA	NA
SRR19681168	39	female	Healthy	NA	NA
SRR19681169	39	female	Healthy	NA	NA
SRR19681195	27	female	Healthy	NA	NA
SRR19681196	27	female	Healthy	NA	NA
SRR19681198	25	male	Healthy	NA	NA
SRR19681199	25	male	Healthy	NA	NA
SRR19681170	52	male	Severe	Negative	0
SRR19681176	30	male	Severe	Negative	0
SRR19681193	32	female	Severe	Negative	0
SRR19681194	32	female	Severe	Negative	0
SRR19681211	45	female	Severe	Negative	0
SRR19681219	20	male	Severe	Negative	0
SRR19681225	29	female	Severe	Negative	0
SRR19681226	29	female	Severe	Negative	0
SRR19681228	32	female	Severe	Negative	0
